# Supplementary material for: Binding and sequestration of poison frog alkaloids by a plasma globulin
Source: eLife. 2023 Dec 19;12:e85096. doi: 10.7554/eLife.85096 (PMC10783871; doi:10.7554/eLife.85096)
Supplement: Figure 1—source data 1. [file elife-85096-fig1-data1.zip]

Archive with 26 entries (25 files):
- Figure1_sourcedata/
- __MACOSX/._Figure1_sourcedata
- Figure1_sourcedata/1B_coomassie.tif
- __MACOSX/Figure1_sourcedata/._1B_coomassie.tif
- Figure1_sourcedata/1B_TAMRA.tif
- __MACOSX/Figure1_sourcedata/._1B_TAMRA.tif
- Figure1_sourcedata/1C_coomassie.tif
- __MACOSX/Figure1_sourcedata/._1C_coomassie.tif
- Figure1_sourcedata/1C_TAMRA.tif
- __MACOSX/Figure1_sourcedata/._1C_TAMRA.tif
- Figure1_sourcedata/1C_TAMRAladder.tif
- __MACOSX/Figure1_sourcedata/._1C_TAMRAladder.tif
- Figure1_sourcedata/1D_coomassie.tif
- __MACOSX/Figure1_sourcedata/._1D_coomassie.tif
- Figure1_sourcedata/1D_TAMRA.tif
- __MACOSX/Figure1_sourcedata/._1D_TAMRA.tif
- Figure1_sourcedata/1D_TAMRAladder.tif
- __MACOSX/Figure1_sourcedata/._1D_TAMRAladder.tif
- Figure1_sourcedata/1E_coomassie.tif
- __MACOSX/Figure1_sourcedata/._1E_coomassie.tif
- Figure1_sourcedata/1E_TAMRA.tif
- __MACOSX/Figure1_sourcedata/._1E_TAMRA.tif
- Figure1_sourcedata/1E_TAMRAladder.tif
- __MACOSX/Figure1_sourcedata/._1E_TAMRAladder.tif
- Figure1_sourcedata/Figure1_gelCroppingBounds.png
- __MACOSX/Figure1_sourcedata/._Figure1_gelCroppingBounds.png
