# Supplementary material for: Binding and sequestration of poison frog alkaloids by a plasma globulin
Source: eLife. 2023 Dec 19;12:e85096. doi: 10.7554/eLife.85096 (PMC10783871; doi:10.7554/eLife.85096)
Supplement: Figure 1—figure supplement 2—source data 1. [file elife-85096-fig1-figsupp2-data1.zip]

Archive with 10 entries (9 files):
- Figure1-fs2-sd1/
- __MACOSX/._Figure1-fs2-sd1
- Figure1-fs2-sd1/S1B_first6wells_coomassie.tif
- __MACOSX/Figure1-fs2-sd1/._S1B_first6wells_coomassie.tif
- Figure1-fs2-sd1/S1B_first6wells_TAMRA.tif
- __MACOSX/Figure1-fs2-sd1/._S1B_first6wells_TAMRA.tif
- Figure1-fs2-sd1/S1B_first6wells_TAMRAladder.tif
- __MACOSX/Figure1-fs2-sd1/._S1B_first6wells_TAMRAladder.tif
- Figure1-fs2-sd1/Figure1_fs2_gelCroppingBounds.png
- __MACOSX/Figure1-fs2-sd1/._Figure1_fs2_gelCroppingBounds.png
