# Supplementary material for: Binding and sequestration of poison frog alkaloids by a plasma globulin
Source: eLife. 2023 Dec 19;12:e85096. doi: 10.7554/eLife.85096 (PMC10783871; doi:10.7554/eLife.85096)
Supplement: Figure 2—source data 1. [file elife-85096-fig2-data1.zip]

Archive with 34 entries (31 files):
- Figure2_sourcedata/
- __MACOSX/._Figure2_sourcedata
- Figure2_sourcedata/2A_last3wells_strepBlot.tif
- __MACOSX/Figure2_sourcedata/._2A_last3wells_strepBlot.tif
- Figure2_sourcedata/Byonic_proteomics_results/
- __MACOSX/Figure2_sourcedata/._Byonic_proteomics_results
- Figure2_sourcedata/counts_comparison_across_conditions.xlsx
- __MACOSX/Figure2_sourcedata/._counts_comparison_across_conditions.xlsx
- Figure2_sourcedata/plotting_and_analysis/
- __MACOSX/Figure2_sourcedata/._plotting_and_analysis
- Figure2_sourcedata/.DS_Store
- __MACOSX/Figure2_sourcedata/._.DS_Store
- Figure2_sourcedata/Figure2_blotCroppingBounds.png
- __MACOSX/Figure2_sourcedata/._Figure2_blotCroppingBounds.png
- Figure2_sourcedata/Byonic_proteomics_results/photoprobe_R1_byonic_results.xlsx
- __MACOSX/Figure2_sourcedata/Byonic_proteomics_results/._photoprobe_R1_byonic_results.xlsx
- Figure2_sourcedata/Byonic_proteomics_results/photoprobe_R2_byonic_results.xlsx
- __MACOSX/Figure2_sourcedata/Byonic_proteomics_results/._photoprobe_R2_byonic_results.xlsx
- Figure2_sourcedata/Byonic_proteomics_results/photoprobe+ptx_R1_byonic_results.xlsx
- __MACOSX/Figure2_sourcedata/Byonic_proteomics_results/._photoprobe+ptx_R1_byonic_results.xlsx
- Figure2_sourcedata/Byonic_proteomics_results/photoprobe+ptx_R2_byonic_results.xlsx
- __MACOSX/Figure2_sourcedata/Byonic_proteomics_results/._photoprobe+ptx_R2_byonic_results.xlsx
- Figure2_sourcedata/Byonic_proteomics_results/no_photoprobe_R1_byonic_results.xlsx
- __MACOSX/Figure2_sourcedata/Byonic_proteomics_results/._no_photoprobe_R1_byonic_results.xlsx
- Figure2_sourcedata/Byonic_proteomics_results/no_photoprobe_R2_byonic_results.xlsx
- __MACOSX/Figure2_sourcedata/Byonic_proteomics_results/._no_photoprobe_R2_byonic_results.xlsx
- Figure2_sourcedata/plotting_and_analysis/noncontaminants_counts_comparison_across_conditions.csv
- __MACOSX/Figure2_sourcedata/plotting_and_analysis/._noncontaminants_counts_comparison_across_conditions.csv
- Figure2_sourcedata/plotting_and_analysis/justPBG_counts_comparison_across_conditions.csv
- __MACOSX/Figure2_sourcedata/plotting_and_analysis/._justPBG_counts_comparison_across_conditions.csv
- Figure2_sourcedata/plotting_and_analysis/Oopsyl4765_PBG_uniquepeptides_map.csv
- __MACOSX/Figure2_sourcedata/plotting_and_analysis/._Oopsyl4765_PBG_uniquepeptides_map.csv
- Figure2_sourcedata/plotting_and_analysis/plottingProteomicsData.R
- __MACOSX/Figure2_sourcedata/plotting_and_analysis/._plottingProteomicsData.R
