# Supplementary material for: Binding and sequestration of poison frog alkaloids by a plasma globulin
Source: eLife. 2023 Dec 19;12:e85096. doi: 10.7554/eLife.85096 (PMC10783871; doi:10.7554/eLife.85096)
Supplement: Figure 2—source data 1. [file elife-85096-fig2-data1.zip › Figure2_sourcedata/plotting_and_analysis/justPBG_counts_comparison_across_conditions.csv]

group	R	sc
PB	rep1	1085
PB	rep2	1364
PBPTX	rep1	430
PBPTX	rep2	451
CTRL	rep1	416
CTRL	rep2	526
