# Supplementary material for: Binding and sequestration of poison frog alkaloids by a plasma globulin
Source: eLife. 2023 Dec 19;12:e85096. doi: 10.7554/eLife.85096 (PMC10783871; doi:10.7554/eLife.85096)
Supplement: Figure 2—source data 1. [file elife-85096-fig2-data1.zip › Figure2_sourcedata/plotting_and_analysis/Oopsyl4765_PBG_uniquepeptides_map.csv]

#	peptide	start_pos	end_pos	length	# copies
1	NKESDAFLK	38	46	9	1
2	ESDAFLK	40	46	7	2
3	VTTSILNFSYK	47	57	11	31
4	FYYQQTDAQPHDNLILSPLCIAK	58	80	23	5
5	DNLILSPLCIAK	69	80	12	1
6	AFALLSLGAK	81	90	10	43
7	FALLSLGAK	82	90	9	2
8	ALLSLGAK	83	90	8	3
9	TLSEIHEGIGFNK	93	105	13	1
10	SSVSEEMIHK	106	115	10	6
11	SSVSEEMIHKGFQK	106	119	14	15
12	SVSEEMIHK	107	115	9	1
13	VSEEMIHK	108	115	8	2
14	GFQK	116	119	4	6
15	GFQKLLNIIK	116	125	10	1
16	LLNIIK	120	125	6	2
17	LLNIIKQPK	120	128	9	6
18	LNIIKQPK	121	128	8	4
19	NIIKQPK	122	128	7	2
20	SGLQLDSTIALFIDSK	129	144	16	116
21	SGLQLDSTIALFIDSKSNIQK	129	149	21	9
22	SGLQLDSTIALFIDSKSNIQKK	129	150	22	21
23	KFLDDAQKYYQSDVMPINFAEIPEALEQINSYVEK	150	184	35	3
24	FLDDAQK	151	157	7	1
25	FLDDAQKYYQSDVMPINFAEIPEALEQINSYVEK	151	184	34	2
26	KYYQSDVMPINFAEIPEALEQINSYVEK	157	184	28	2
27	YYQSDVMPINFAEIPEALEQINSYVEK	158	184	27	70
28	YYQSDVMPINFAEIPEALEQINSYVEKK	158	185	28	32
29	YQSDVMPINFAEIPEALEQINSYVEKK	159	185	27	1
30	QSDVMPINFAEIPEALEQINSYVEK	160	184	25	2
31	SDVMPINFAEIPEALEQINSYVEK	161	184	24	1
32	VMPINFAEIPEALEQINSYVEK	163	184	22	1
33	FAEIPEALEQINSYVEK	168	184	17	2
34	FAEIPEALEQINSYVEKK	168	185	18	1
35	EIPEALEQINSYVEKK	170	185	16	1
36	EQINSYVEK	176	184	9	1
37	IKDLLDNIESMTALVITSTIFFK	190	212	23	7
38	GSWEHAFNVDHTR	213	225	13	7
39	GSWEHAFNVDHTREEDFHVDENTVVK	213	238	26	60
40	GSWEHAFNVDHTREEDFHVDENTVVKVPMMSR	213	244	32	15
41	EEDFHVDENTVVK	226	238	13	9
42	EEDFHVDENTVVKVPMMSR	226	244	19	7
43	VDENTVVKVPMMSR	231	244	14	1
44	VPMMSR	239	244	6	2
45	QGEYITGYIPEIGCTVVEVPYK	245	266	22	14
46	GNTSAIFALPELGK	267	280	14	1
47	AIFALPELGK	271	280	10	1
48	IFALPELGK	272	280	9	1
49	LYDAEK	281	286	6	3
50	ASQSLTEEAWSK	287	298	12	8
51	SSEIILSIPK	302	311	10	48
52	ILSIPK	306	311	6	1
53	FSISGELDLVK	312	322	11	73
54	FSISGELDLVKELNLLGIR	312	330	19	2
55	SISGELDLVK	313	322	10	1
56	ELNLLGIR	323	330	8	48
57	ELNLLGIREVFSDHADLSGITEDSSLK	323	349	27	2
58	EVFSDHADLSGITEDSSLK	331	349	19	53
59	EVFSDHADLSGITEDSSLKVTK	331	352	22	34
60	FSDHADLSGITEDSSLK	333	349	17	1
61	DLSGITEDSSLK	338	349	12	2
62	KAVLIVDEEGTEAAAATAIGITK	356	378	23	1
63	AVLIVDEEGTEAAAATAIGITK	357	378	22	215
64	VDEEGTEAAAATAIGITK	361	378	18	3
65	LSLPPHVTFNRPFFFSIYNK	379	398	20	31
66	LSLPPHVTFNRPFFFSIYNKDISNDVFSGR	379	408	30	4
67	NRPFFFSIYNK	388	398	11	2
68	FFSIYNK	392	398	7	3
69	NKDISNDVFSGR	397	408	12	1
70	DISNDVFSGR	399	408	10	22
71	SNDVFSGR	401	408	8	1
72	IVDPT	409	413	5	1
