# Supplementary material for: Binding and sequestration of poison frog alkaloids by a plasma globulin
Source: eLife. 2023 Dec 19;12:e85096. doi: 10.7554/eLife.85096 (PMC10783871; doi:10.7554/eLife.85096)
Supplement: Figure 2—figure supplement 1—source data 1. [file elife-85096-fig2-figsupp1-data1.zip]

Archive with 4 entries (3 files):
- Figure2-fs1-sd1/
- __MACOSX/._Figure2-fs1-sd1
- Figure2-fs1-sd1/Oopsyl4765_PBG_uniquepeptides_map.csv
- __MACOSX/Figure2-fs1-sd1/._Oopsyl4765_PBG_uniquepeptides_map.csv
