# Supplementary material for: Binding and sequestration of poison frog alkaloids by a plasma globulin
Source: eLife. 2023 Dec 19;12:e85096. doi: 10.7554/eLife.85096 (PMC10783871; doi:10.7554/eLife.85096)
Supplement: Figure 3—source data 1. [file elife-85096-fig3-data1.zip]

Archive with 12 entries (10 files):
- Figure3_sourcedata/
- __MACOSX/._Figure3_sourcedata
- Figure3_sourcedata/alphafold_OsABG_prediction_20220213/
- __MACOSX/Figure3_sourcedata/._alphafold_OsABG_prediction_20220213
- Figure3_sourcedata/alphafold_OsABG_prediction_20220213.pdbqt
- __MACOSX/Figure3_sourcedata/._alphafold_OsABG_prediction_20220213.pdbqt
- Figure3_sourcedata/docked_ptx251D_OsABGprediction.pdb
- __MACOSX/Figure3_sourcedata/._docked_ptx251D_OsABGprediction.pdb
- Figure3_sourcedata/alphafold_OsABG_prediction_20220213/predicted_aligned_error.json
- __MACOSX/Figure3_sourcedata/alphafold_OsABG_prediction_20220213/._predicted_aligned_error.json
- Figure3_sourcedata/alphafold_OsABG_prediction_20220213/alphafold_OsABG_prediction_20220213.pdb
- __MACOSX/Figure3_sourcedata/alphafold_OsABG_prediction_20220213/._alphafold_OsABG_prediction_20220213.pdb
