# Supplementary material for: Binding and sequestration of poison frog alkaloids by a plasma globulin
Source: eLife. 2023 Dec 19;12:e85096. doi: 10.7554/eLife.85096 (PMC10783871; doi:10.7554/eLife.85096)
Supplement: Figure 3—source data 1. [file elife-85096-fig3-data1.zip › Figure3_sourcedata/alphafold_OsABG_prediction_20220213.pdbqt]

REMARK  Name = prediction/selected_prediction.pdb
REMARK  1824 active torsions:
REMARK  status: ('A' for Active; 'I' for Inactive)
REMARK    1  A    between atoms: N_1  and  CA_5
REMARK    2  A    between atoms: CA_5  and  C_7
REMARK    3  A    between atoms: CA_5  and  CB_8
REMARK    4  A    between atoms: CB_8  and  CG_12
REMARK    5  A    between atoms: N_20  and  CA_22
REMARK    6  A    between atoms: CA_22  and  C_24
REMARK    7  A    between atoms: CA_22  and  CB_25
REMARK    8  A    between atoms: CB_25  and  CG_29
REMARK    9  A    between atoms: N_37  and  CA_39
REMARK   10  A    between atoms: CA_39  and  C_42
REMARK   11  A    between atoms: N_44  and  CA_46
REMARK   12  A    between atoms: CA_46  and  C_49
REMARK   13  A    between atoms: N_51  and  CA_53
REMARK   14  A    between atoms: CA_53  and  C_55
REMARK   15  A    between atoms: CA_53  and  CB_56
REMARK   16  A    between atoms: CB_56  and  CG2_59
REMARK   17  A    between atoms: CB_56  and  OG1_63
REMARK   18  A    between atoms: N_65  and  CA_67
REMARK   19  A    between atoms: CA_67  and  C_69
REMARK   20  A    between atoms: CA_67  and  CB_70
REMARK   21  A    between atoms: CB_70  and  CG_74
REMARK   22  A    between atoms: N_82  and  CA_84
REMARK   23  A    between atoms: CA_84  and  C_86
REMARK   24  A    between atoms: CA_84  and  CB_87
REMARK   25  A    between atoms: CB_87  and  CG_91
REMARK   26  A    between atoms: N_94  and  CA_96
REMARK   27  A    between atoms: CA_96  and  C_98
REMARK   28  A    between atoms: CA_96  and  CB_99
REMARK   29  A    between atoms: CB_99  and  CG_103
REMARK   30  A    between atoms: N_106  and  CA_108
REMARK   31  A    between atoms: CA_108  and  C_110
REMARK   32  A    between atoms: CA_108  and  CB_111
REMARK   33  A    between atoms: CB_111  and  CG_115
REMARK   34  A    between atoms: N_118  and  CA_120
REMARK   35  A    between atoms: CA_120  and  C_122
REMARK   36  A    between atoms: CA_120  and  CB_123
REMARK   37  A    between atoms: CB_123  and  CG_127
REMARK   38  A    between atoms: N_135  and  CA_137
REMARK   39  A    between atoms: CA_137  and  C_139
REMARK   40  A    between atoms: CA_137  and  CB_140
REMARK   41  A    between atoms: CB_140  and  CG_144
REMARK   42  A    between atoms: N_147  and  CA_149
REMARK   43  A    between atoms: CA_149  and  C_151
REMARK   44  A    between atoms: CA_149  and  CB_152
REMARK   45  A    between atoms: CB_152  and  CG_156
REMARK   46  A    between atoms: N_164  and  CA_166
REMARK   47  A    between atoms: CA_166  and  C_168
REMARK   48  A    between atoms: CA_166  and  CB_169
REMARK   49  A    between atoms: CB_169  and  CG_173
REMARK   50  A    between atoms: N_178  and  CA_180
REMARK   51  A    between atoms: CA_180  and  C_182
REMARK   52  A    between atoms: CA_180  and  CB_183
REMARK   53  A    between atoms: CB_183  and  OG_187
REMARK   54  A    between atoms: N_189  and  CA_191
REMARK   55  A    between atoms: CA_191  and  C_193
REMARK   56  A    between atoms: CA_191  and  CB_194
REMARK   57  A    between atoms: CB_194  and  CG_198
REMARK   58  A    between atoms: N_206  and  CA_208
REMARK   59  A    between atoms: CA_208  and  C_210
REMARK   60  A    between atoms: CA_208  and  CB_211
REMARK   61  A    between atoms: CB_211  and  CG_215
REMARK   62  A    between atoms: N_223  and  CA_225
REMARK   63  A    between atoms: CA_225  and  C_227
REMARK   64  A    between atoms: CA_225  and  CB_228
REMARK   65  A    between atoms: CB_228  and  CG_232
REMARK   66  A    between atoms: N_240  and  CA_242
REMARK   67  A    between atoms: CA_242  and  C_244
REMARK   68  A    between atoms: CA_242  and  CB_245
REMARK   69  A    between atoms: CB_245  and  CG_249
REMARK   70  A    between atoms: N_254  and  CA_256
REMARK   71  A    between atoms: CA_256  and  C_258
REMARK   72  A    between atoms: CA_256  and  CB_259
REMARK   73  A    between atoms: CB_259  and  CG_263
REMARK   74  A    between atoms: CG_263  and  CD_266
REMARK   75  A    between atoms: CD_266  and  CE_269
REMARK   76  A    between atoms: CE_269  and  NZ_272
REMARK   77  A    between atoms: N_276  and  CA_278
REMARK   78  A    between atoms: CA_278  and  C_280
REMARK   79  A    between atoms: CA_278  and  CB_281
REMARK   80  A    between atoms: CB_281  and  CG_285
REMARK   81  A    between atoms: CG_285  and  CD_288
REMARK   82  A    between atoms: N_291  and  CA_293
REMARK   83  A    between atoms: CA_293  and  C_295
REMARK   84  A    between atoms: CA_293  and  CB_296
REMARK   85  A    between atoms: CB_296  and  OG_300
REMARK   86  A    between atoms: N_302  and  CA_304
REMARK   87  A    between atoms: CA_304  and  C_306
REMARK   88  A    between atoms: CA_304  and  CB_307
REMARK   89  A    between atoms: CB_307  and  CG_311
REMARK   90  A    between atoms: N_314  and  CA_316
REMARK   91  A    between atoms: CA_316  and  C_318
REMARK   92  A    between atoms: CA_316  and  CB_319
REMARK   93  A    between atoms: N_324  and  CA_326
REMARK   94  A    between atoms: CA_326  and  C_328
REMARK   95  A    between atoms: CA_326  and  CB_329
REMARK   96  A    between atoms: CB_329  and  CG_333
REMARK   97  A    between atoms: N_344  and  CA_346
REMARK   98  A    between atoms: CA_346  and  C_348
REMARK   99  A    between atoms: CA_346  and  CB_349
REMARK  100  A    between atoms: CB_349  and  CG_353
REMARK  101  A    between atoms: CG_353  and  CD1_355
REMARK  102  A    between atoms: CG_353  and  CD2_359
REMARK  103  A    between atoms: N_363  and  CA_365
REMARK  104  A    between atoms: CA_365  and  C_367
REMARK  105  A    between atoms: CA_365  and  CB_368
REMARK  106  A    between atoms: CB_368  and  CG_372
REMARK  107  A    between atoms: CG_372  and  CD_375
REMARK  108  A    between atoms: CD_375  and  CE_378
REMARK  109  A    between atoms: CE_378  and  NZ_381
REMARK  110  A    between atoms: N_385  and  CA_387
REMARK  111  A    between atoms: CA_387  and  C_389
REMARK  112  A    between atoms: CA_387  and  CB_390
REMARK  113  A    between atoms: CB_390  and  CG1_393
REMARK  114  A    between atoms: CB_390  and  CG2_397
REMARK  115  A    between atoms: N_401  and  CA_403
REMARK  116  A    between atoms: CA_403  and  C_405
REMARK  117  A    between atoms: CA_403  and  CB_406
REMARK  118  A    between atoms: CB_406  and  CG2_409
REMARK  119  A    between atoms: CB_406  and  OG1_413
REMARK  120  A    between atoms: N_415  and  CA_417
REMARK  121  A    between atoms: CA_417  and  C_419
REMARK  122  A    between atoms: CA_417  and  CB_420
REMARK  123  A    between atoms: CB_420  and  CG2_423
REMARK  124  A    between atoms: CB_420  and  OG1_427
REMARK  125  A    between atoms: N_429  and  CA_431
REMARK  126  A    between atoms: CA_431  and  C_433
REMARK  127  A    between atoms: CA_431  and  CB_434
REMARK  128  A    between atoms: CB_434  and  OG_438
REMARK  129  A    between atoms: N_440  and  CA_442
REMARK  130  A    between atoms: CA_442  and  C_444
REMARK  131  A    between atoms: CA_442  and  CB_445
REMARK  132  A    between atoms: CB_445  and  CG1_448
REMARK  133  A    between atoms: CB_445  and  CG2_451
REMARK  134  A    between atoms: CG1_448  and  CD1_455
REMARK  135  A    between atoms: N_459  and  CA_461
REMARK  136  A    between atoms: CA_461  and  C_463
REMARK  137  A    between atoms: CA_461  and  CB_464
REMARK  138  A    between atoms: CB_464  and  CG_468
REMARK  139  A    between atoms: CG_468  and  CD1_470
REMARK  140  A    between atoms: CG_468  and  CD2_474
REMARK  141  A    between atoms: N_478  and  CA_480
REMARK  142  A    between atoms: CA_480  and  C_482
REMARK  143  A    between atoms: CA_480  and  CB_483
REMARK  144  A    between atoms: CB_483  and  CG_487
REMARK  145  A    between atoms: N_492  and  CA_494
REMARK  146  A    between atoms: CA_494  and  C_496
REMARK  147  A    between atoms: CA_494  and  CB_497
REMARK  148  A    between atoms: CB_497  and  CG_501
REMARK  149  A    between atoms: N_512  and  CA_514
REMARK  150  A    between atoms: CA_514  and  C_516
REMARK  151  A    between atoms: CA_514  and  CB_517
REMARK  152  A    between atoms: CB_517  and  OG_521
REMARK  153  A    between atoms: N_523  and  CA_525
REMARK  154  A    between atoms: CA_525  and  C_527
REMARK  155  A    between atoms: CA_525  and  CB_528
REMARK  156  A    between atoms: CB_528  and  CG_532
REMARK  157  A    between atoms: OH_541  and  CZ_543
REMARK  158  A    between atoms: N_544  and  CA_546
REMARK  159  A    between atoms: CA_546  and  C_548
REMARK  160  A    between atoms: CA_546  and  CB_549
REMARK  161  A    between atoms: CB_549  and  CG_553
REMARK  162  A    between atoms: CG_553  and  CD_556
REMARK  163  A    between atoms: CD_556  and  CE_559
REMARK  164  A    between atoms: CE_559  and  NZ_562
REMARK  165  A    between atoms: N_566  and  CA_568
REMARK  166  A    between atoms: CA_568  and  C_570
REMARK  167  A    between atoms: CA_568  and  CB_571
REMARK  168  A    between atoms: CB_571  and  CG_575
REMARK  169  A    between atoms: N_586  and  CA_588
REMARK  170  A    between atoms: CA_588  and  C_590
REMARK  171  A    between atoms: CA_588  and  CB_591
REMARK  172  A    between atoms: CB_591  and  CG_595
REMARK  173  A    between atoms: OH_604  and  CZ_606
REMARK  174  A    between atoms: N_607  and  CA_609
REMARK  175  A    between atoms: CA_609  and  C_611
REMARK  176  A    between atoms: CA_609  and  CB_612
REMARK  177  A    between atoms: CB_612  and  CG_616
REMARK  178  A    between atoms: OH_625  and  CZ_627
REMARK  179  A    between atoms: N_628  and  CA_630
REMARK  180  A    between atoms: CA_630  and  C_632
REMARK  181  A    between atoms: CA_630  and  CB_633
REMARK  182  A    between atoms: CB_633  and  CG_637
REMARK  183  A    between atoms: CG_637  and  CD_640
REMARK  184  A    between atoms: N_645  and  CA_647
REMARK  185  A    between atoms: CA_647  and  C_649
REMARK  186  A    between atoms: CA_647  and  CB_650
REMARK  187  A    between atoms: CB_650  and  CG_654
REMARK  188  A    between atoms: CG_654  and  CD_657
REMARK  189  A    between atoms: N_662  and  CA_664
REMARK  190  A    between atoms: CA_664  and  C_666
REMARK  191  A    between atoms: CA_664  and  CB_667
REMARK  192  A    between atoms: CB_667  and  CG2_670
REMARK  193  A    between atoms: CB_667  and  OG1_674
REMARK  194  A    between atoms: N_676  and  CA_678
REMARK  195  A    between atoms: CA_678  and  C_680
REMARK  196  A    between atoms: CA_678  and  CB_681
REMARK  197  A    between atoms: CB_681  and  CG_685
REMARK  198  A    between atoms: N_688  and  CA_690
REMARK  199  A    between atoms: CA_690  and  C_692
REMARK  200  A    between atoms: CA_690  and  CB_693
REMARK  201  A    between atoms: N_698  and  CA_700
REMARK  202  A    between atoms: CA_700  and  C_702
REMARK  203  A    between atoms: CA_700  and  CB_703
REMARK  204  A    between atoms: CB_703  and  CG_707
REMARK  205  A    between atoms: CA_716  and  C_718
REMARK  206  A    between atoms: N_729  and  CA_731
REMARK  207  A    between atoms: CA_731  and  C_733
REMARK  208  A    between atoms: CA_731  and  CB_734
REMARK  209  A    between atoms: CB_734  and  CG_738
REMARK  210  A    between atoms: N_746  and  CA_748
REMARK  211  A    between atoms: CA_748  and  C_750
REMARK  212  A    between atoms: CA_748  and  CB_751
REMARK  213  A    between atoms: CB_751  and  CG_755
REMARK  214  A    between atoms: N_758  and  CA_760
REMARK  215  A    between atoms: CA_760  and  C_762
REMARK  216  A    between atoms: CA_760  and  CB_763
REMARK  217  A    between atoms: CB_763  and  CG_767
REMARK  218  A    between atoms: N_772  and  CA_774
REMARK  219  A    between atoms: CA_774  and  C_776
REMARK  220  A    between atoms: CA_774  and  CB_777
REMARK  221  A    between atoms: CB_777  and  CG_781
REMARK  222  A    between atoms: CG_781  and  CD1_783
REMARK  223  A    between atoms: CG_781  and  CD2_787
REMARK  224  A    between atoms: N_791  and  CA_793
REMARK  225  A    between atoms: CA_793  and  C_795
REMARK  226  A    between atoms: CA_793  and  CB_796
REMARK  227  A    between atoms: CB_796  and  CG1_799
REMARK  228  A    between atoms: CB_796  and  CG2_802
REMARK  229  A    between atoms: CG1_799  and  CD1_806
REMARK  230  A    between atoms: N_810  and  CA_812
REMARK  231  A    between atoms: CA_812  and  C_814
REMARK  232  A    between atoms: CA_812  and  CB_815
REMARK  233  A    between atoms: CB_815  and  CG_819
REMARK  234  A    between atoms: CG_819  and  CD1_821
REMARK  235  A    between atoms: CG_819  and  CD2_825
REMARK  236  A    between atoms: N_829  and  CA_831
REMARK  237  A    between atoms: CA_831  and  C_833
REMARK  238  A    between atoms: CA_831  and  CB_834
REMARK  239  A    between atoms: CB_834  and  OG_838
REMARK  240  A    between atoms: CA_841  and  C_843
REMARK  241  A    between atoms: N_854  and  CA_856
REMARK  242  A    between atoms: CA_856  and  C_858
REMARK  243  A    between atoms: CA_856  and  CB_859
REMARK  244  A    between atoms: CB_859  and  CG_863
REMARK  245  A    between atoms: CG_863  and  CD1_865
REMARK  246  A    between atoms: CG_863  and  CD2_869
REMARK  247  A    between atoms: N_873  and  CA_875
REMARK  248  A    between atoms: CA_875  and  C_877
REMARK  249  A    between atoms: CA_875  and  CB_878
REMARK  250  A    between atoms: CB_878  and  SG_882
REMARK  251  A    between atoms: N_884  and  CA_886
REMARK  252  A    between atoms: CA_886  and  C_888
REMARK  253  A    between atoms: CA_886  and  CB_889
REMARK  254  A    between atoms: CB_889  and  CG1_892
REMARK  255  A    between atoms: CB_889  and  CG2_895
REMARK  256  A    between atoms: CG1_892  and  CD1_899
REMARK  257  A    between atoms: N_903  and  CA_905
REMARK  258  A    between atoms: CA_905  and  C_907
REMARK  259  A    between atoms: CA_905  and  CB_908
REMARK  260  A    between atoms: N_913  and  CA_915
REMARK  261  A    between atoms: CA_915  and  C_917
REMARK  262  A    between atoms: CA_915  and  CB_918
REMARK  263  A    between atoms: CB_918  and  CG_922
REMARK  264  A    between atoms: CG_922  and  CD_925
REMARK  265  A    between atoms: CD_925  and  CE_928
REMARK  266  A    between atoms: CE_928  and  NZ_931
REMARK  267  A    between atoms: N_935  and  CA_937
REMARK  268  A    between atoms: CA_937  and  C_939
REMARK  269  A    between atoms: CA_937  and  CB_940
REMARK  270  A    between atoms: N_945  and  CA_947
REMARK  271  A    between atoms: CA_947  and  C_949
REMARK  272  A    between atoms: CA_947  and  CB_950
REMARK  273  A    between atoms: CB_950  and  CG_954
REMARK  274  A    between atoms: N_965  and  CA_967
REMARK  275  A    between atoms: CA_967  and  C_969
REMARK  276  A    between atoms: CA_967  and  CB_970
REMARK  277  A    between atoms: N_975  and  CA_977
REMARK  278  A    between atoms: CA_977  and  C_979
REMARK  279  A    between atoms: CA_977  and  CB_980
REMARK  280  A    between atoms: CB_980  and  CG_984
REMARK  281  A    between atoms: CG_984  and  CD1_986
REMARK  282  A    between atoms: CG_984  and  CD2_990
REMARK  283  A    between atoms: N_994  and  CA_996
REMARK  284  A    between atoms: CA_996  and  C_998
REMARK  285  A    between atoms: CA_996  and  CB_999
REMARK  286  A    between atoms: CB_999  and  CG_1003
REMARK  287  A    between atoms: CG_1003  and  CD1_1005
REMARK  288  A    between atoms: CG_1003  and  CD2_1009
REMARK  289  A    between atoms: N_1013  and  CA_1015
REMARK  290  A    between atoms: CA_1015  and  C_1017
REMARK  291  A    between atoms: CA_1015  and  CB_1018
REMARK  292  A    between atoms: CB_1018  and  OG_1022
REMARK  293  A    between atoms: N_1024  and  CA_1026
REMARK  294  A    between atoms: CA_1026  and  C_1028
REMARK  295  A    between atoms: CA_1026  and  CB_1029
REMARK  296  A    between atoms: CB_1029  and  CG_1033
REMARK  297  A    between atoms: CG_1033  and  CD1_1035
REMARK  298  A    between atoms: CG_1033  and  CD2_1039
REMARK  299  A    between atoms: N_1043  and  CA_1045
REMARK  300  A    between atoms: CA_1045  and  C_1048
REMARK  301  A    between atoms: N_1050  and  CA_1052
REMARK  302  A    between atoms: CA_1052  and  C_1054
REMARK  303  A    between atoms: CA_1052  and  CB_1055
REMARK  304  A    between atoms: N_1060  and  CA_1062
REMARK  305  A    between atoms: CA_1062  and  C_1064
REMARK  306  A    between atoms: CA_1062  and  CB_1065
REMARK  307  A    between atoms: CB_1065  and  CG_1069
REMARK  308  A    between atoms: CG_1069  and  CD_1072
REMARK  309  A    between atoms: CD_1072  and  CE_1075
REMARK  310  A    between atoms: CE_1075  and  NZ_1078
REMARK  311  A    between atoms: N_1082  and  CA_1084
REMARK  312  A    between atoms: CA_1084  and  C_1086
REMARK  313  A    between atoms: CA_1084  and  CB_1087
REMARK  314  A    between atoms: N_1092  and  CA_1094
REMARK  315  A    between atoms: CA_1094  and  C_1096
REMARK  316  A    between atoms: CA_1094  and  CB_1097
REMARK  317  A    between atoms: CB_1097  and  CG_1101
REMARK  318  A    between atoms: CG_1101  and  CD_1104
REMARK  319  A    between atoms: CD_1104  and  CE_1107
REMARK  320  A    between atoms: CE_1107  and  NZ_1110
REMARK  321  A    between atoms: N_1114  and  CA_1116
REMARK  322  A    between atoms: CA_1116  and  C_1118
REMARK  323  A    between atoms: CA_1116  and  CB_1119
REMARK  324  A    between atoms: CB_1119  and  CG2_1122
REMARK  325  A    between atoms: CB_1119  and  OG1_1126
REMARK  326  A    between atoms: N_1128  and  CA_1130
REMARK  327  A    between atoms: CA_1130  and  C_1132
REMARK  328  A    between atoms: CA_1130  and  CB_1133
REMARK  329  A    between atoms: CB_1133  and  CG_1137
REMARK  330  A    between atoms: CG_1137  and  CD1_1139
REMARK  331  A    between atoms: CG_1137  and  CD2_1143
REMARK  332  A    between atoms: N_1147  and  CA_1149
REMARK  333  A    between atoms: CA_1149  and  C_1151
REMARK  334  A    between atoms: CA_1149  and  CB_1152
REMARK  335  A    between atoms: CB_1152  and  OG_1156
REMARK  336  A    between atoms: N_1158  and  CA_1160
REMARK  337  A    between atoms: CA_1160  and  C_1162
REMARK  338  A    between atoms: CA_1160  and  CB_1163
REMARK  339  A    between atoms: CB_1163  and  CG_1167
REMARK  340  A    between atoms: CG_1167  and  CD_1170
REMARK  341  A    between atoms: N_1173  and  CA_1175
REMARK  342  A    between atoms: CA_1175  and  C_1177
REMARK  343  A    between atoms: CA_1175  and  CB_1178
REMARK  344  A    between atoms: CB_1178  and  CG1_1181
REMARK  345  A    between atoms: CB_1178  and  CG2_1184
REMARK  346  A    between atoms: CG1_1181  and  CD1_1188
REMARK  347  A    between atoms: N_1192  and  CA_1194
REMARK  348  A    between atoms: CA_1194  and  C_1196
REMARK  349  A    between atoms: CA_1194  and  CB_1197
REMARK  350  A    between atoms: CB_1197  and  CG_1201
REMARK  351  A    between atoms: N_1209  and  CA_1211
REMARK  352  A    between atoms: CA_1211  and  C_1213
REMARK  353  A    between atoms: CA_1211  and  CB_1214
REMARK  354  A    between atoms: CB_1214  and  CG_1218
REMARK  355  A    between atoms: CG_1218  and  CD_1221
REMARK  356  A    between atoms: N_1224  and  CA_1226
REMARK  357  A    between atoms: CA_1226  and  C_1229
REMARK  358  A    between atoms: N_1231  and  CA_1233
REMARK  359  A    between atoms: CA_1233  and  C_1235
REMARK  360  A    between atoms: CA_1233  and  CB_1236
REMARK  361  A    between atoms: CB_1236  and  CG1_1239
REMARK  362  A    between atoms: CB_1236  and  CG2_1242
REMARK  363  A    between atoms: CG1_1239  and  CD1_1246
REMARK  364  A    between atoms: N_1250  and  CA_1252
REMARK  365  A    between atoms: CA_1252  and  C_1255
REMARK  366  A    between atoms: N_1257  and  CA_1259
REMARK  367  A    between atoms: CA_1259  and  C_1261
REMARK  368  A    between atoms: CA_1259  and  CB_1262
REMARK  369  A    between atoms: CB_1262  and  CG_1266
REMARK  370  A    between atoms: N_1277  and  CA_1279
REMARK  371  A    between atoms: CA_1279  and  C_1281
REMARK  372  A    between atoms: CA_1279  and  CB_1282
REMARK  373  A    between atoms: CB_1282  and  CG_1286
REMARK  374  A    between atoms: N_1291  and  CA_1293
REMARK  375  A    between atoms: CA_1293  and  C_1295
REMARK  376  A    between atoms: CA_1293  and  CB_1296
REMARK  377  A    between atoms: CB_1296  and  CG_1300
REMARK  378  A    between atoms: CG_1300  and  CD_1303
REMARK  379  A    between atoms: CD_1303  and  CE_1306
REMARK  380  A    between atoms: CE_1306  and  NZ_1309
REMARK  381  A    between atoms: N_1313  and  CA_1315
REMARK  382  A    between atoms: CA_1315  and  C_1317
REMARK  383  A    between atoms: CA_1315  and  CB_1318
REMARK  384  A    between atoms: CB_1318  and  OG_1322
REMARK  385  A    between atoms: N_1324  and  CA_1326
REMARK  386  A    between atoms: CA_1326  and  C_1328
REMARK  387  A    between atoms: CA_1326  and  CB_1329
REMARK  388  A    between atoms: CB_1329  and  OG_1333
REMARK  389  A    between atoms: N_1335  and  CA_1337
REMARK  390  A    between atoms: CA_1337  and  C_1339
REMARK  391  A    between atoms: CA_1337  and  CB_1340
REMARK  392  A    between atoms: CB_1340  and  CG1_1343
REMARK  393  A    between atoms: CB_1340  and  CG2_1347
REMARK  394  A    between atoms: N_1351  and  CA_1353
REMARK  395  A    between atoms: CA_1353  and  C_1355
REMARK  396  A    between atoms: CA_1353  and  CB_1356
REMARK  397  A    between atoms: CB_1356  and  OG_1360
REMARK  398  A    between atoms: N_1362  and  CA_1364
REMARK  399  A    between atoms: CA_1364  and  C_1366
REMARK  400  A    between atoms: CA_1364  and  CB_1367
REMARK  401  A    between atoms: CB_1367  and  CG_1371
REMARK  402  A    between atoms: CG_1371  and  CD_1374
REMARK  403  A    between atoms: N_1377  and  CA_1379
REMARK  404  A    between atoms: CA_1379  and  C_1381
REMARK  405  A    between atoms: CA_1379  and  CB_1382
REMARK  406  A    between atoms: CB_1382  and  CG_1386
REMARK  407  A    between atoms: CG_1386  and  CD_1389
REMARK  408  A    between atoms: N_1392  and  CA_1394
REMARK  409  A    between atoms: CA_1394  and  C_1396
REMARK  410  A    between atoms: CA_1394  and  CB_1397
REMARK  411  A    between atoms: CB_1397  and  CG_1401
REMARK  412  A    between atoms: CG_1401  and  SD_1404
REMARK  413  A    between atoms: SD_1404  and  CE_1405
REMARK  414  A    between atoms: N_1409  and  CA_1411
REMARK  415  A    between atoms: CA_1411  and  C_1413
REMARK  416  A    between atoms: CA_1411  and  CB_1414
REMARK  417  A    between atoms: CB_1414  and  CG1_1417
REMARK  418  A    between atoms: CB_1414  and  CG2_1420
REMARK  419  A    between atoms: CG1_1417  and  CD1_1424
REMARK  420  A    between atoms: N_1428  and  CA_1430
REMARK  421  A    between atoms: CA_1430  and  C_1432
REMARK  422  A    between atoms: CA_1430  and  CB_1433
REMARK  423  A    between atoms: CB_1433  and  CG_1437
REMARK  424  A    between atoms: N_1445  and  CA_1447
REMARK  425  A    between atoms: CA_1447  and  C_1449
REMARK  426  A    between atoms: CA_1447  and  CB_1450
REMARK  427  A    between atoms: CB_1450  and  CG_1454
REMARK  428  A    between atoms: CG_1454  and  CD_1457
REMARK  429  A    between atoms: CD_1457  and  CE_1460
REMARK  430  A    between atoms: CE_1460  and  NZ_1463
REMARK  431  A    between atoms: N_1467  and  CA_1469
REMARK  432  A    between atoms: CA_1469  and  C_1472
REMARK  433  A    between atoms: N_1474  and  CA_1476
REMARK  434  A    between atoms: CA_1476  and  C_1478
REMARK  435  A    between atoms: CA_1476  and  CB_1479
REMARK  436  A    between atoms: CB_1479  and  CG_1483
REMARK  437  A    between atoms: N_1494  and  CA_1496
REMARK  438  A    between atoms: CA_1496  and  C_1498
REMARK  439  A    between atoms: CA_1496  and  CB_1499
REMARK  440  A    between atoms: CB_1499  and  CG_1503
REMARK  441  A    between atoms: CG_1503  and  CD_1506
REMARK  442  A    between atoms: N_1511  and  CA_1513
REMARK  443  A    between atoms: CA_1513  and  C_1515
REMARK  444  A    between atoms: CA_1513  and  CB_1516
REMARK  445  A    between atoms: CB_1516  and  CG_1520
REMARK  446  A    between atoms: CG_1520  and  CD_1523
REMARK  447  A    between atoms: CD_1523  and  CE_1526
REMARK  448  A    between atoms: CE_1526  and  NZ_1529
REMARK  449  A    between atoms: N_1533  and  CA_1535
REMARK  450  A    between atoms: CA_1535  and  C_1537
REMARK  451  A    between atoms: CA_1535  and  CB_1538
REMARK  452  A    between atoms: CB_1538  and  CG_1542
REMARK  453  A    between atoms: CG_1542  and  CD1_1544
REMARK  454  A    between atoms: CG_1542  and  CD2_1548
REMARK  455  A    between atoms: N_1552  and  CA_1554
REMARK  456  A    between atoms: CA_1554  and  C_1556
REMARK  457  A    between atoms: CA_1554  and  CB_1557
REMARK  458  A    between atoms: CB_1557  and  CG_1561
REMARK  459  A    between atoms: CG_1561  and  CD1_1563
REMARK  460  A    between atoms: CG_1561  and  CD2_1567
REMARK  461  A    between atoms: N_1571  and  CA_1573
REMARK  462  A    between atoms: CA_1573  and  C_1575
REMARK  463  A    between atoms: CA_1573  and  CB_1576
REMARK  464  A    between atoms: CB_1576  and  CG_1580
REMARK  465  A    between atoms: N_1585  and  CA_1587
REMARK  466  A    between atoms: CA_1587  and  C_1589
REMARK  467  A    between atoms: CA_1587  and  CB_1590
REMARK  468  A    between atoms: CB_1590  and  CG1_1593
REMARK  469  A    between atoms: CB_1590  and  CG2_1596
REMARK  470  A    between atoms: CG1_1593  and  CD1_1600
REMARK  471  A    between atoms: N_1604  and  CA_1606
REMARK  472  A    between atoms: CA_1606  and  C_1608
REMARK  473  A    between atoms: CA_1606  and  CB_1609
REMARK  474  A    between atoms: CB_1609  and  CG1_1612
REMARK  475  A    between atoms: CB_1609  and  CG2_1615
REMARK  476  A    between atoms: CG1_1612  and  CD1_1619
REMARK  477  A    between atoms: N_1623  and  CA_1625
REMARK  478  A    between atoms: CA_1625  and  C_1627
REMARK  479  A    between atoms: CA_1625  and  CB_1628
REMARK  480  A    between atoms: CB_1628  and  CG_1632
REMARK  481  A    between atoms: CG_1632  and  CD_1635
REMARK  482  A    between atoms: CD_1635  and  CE_1638
REMARK  483  A    between atoms: CE_1638  and  NZ_1641
REMARK  484  A    between atoms: N_1645  and  CA_1647
REMARK  485  A    between atoms: CA_1647  and  C_1649
REMARK  486  A    between atoms: CA_1647  and  CB_1650
REMARK  487  A    between atoms: CB_1650  and  CG_1654
REMARK  488  A    between atoms: CG_1654  and  CD_1657
REMARK  489  A    between atoms: CA_1663  and  C_1665
REMARK  490  A    between atoms: N_1676  and  CA_1678
REMARK  491  A    between atoms: CA_1678  and  C_1680
REMARK  492  A    between atoms: CA_1678  and  CB_1681
REMARK  493  A    between atoms: CB_1681  and  CG_1685
REMARK  494  A    between atoms: CG_1685  and  CD_1688
REMARK  495  A    between atoms: CD_1688  and  CE_1691
REMARK  496  A    between atoms: CE_1691  and  NZ_1694
REMARK  497  A    between atoms: N_1698  and  CA_1700
REMARK  498  A    between atoms: CA_1700  and  C_1702
REMARK  499  A    between atoms: CA_1700  and  CB_1703
REMARK  500  A    between atoms: CB_1703  and  OG_1707
REMARK  501  A    between atoms: N_1709  and  CA_1711
REMARK  502  A    between atoms: CA_1711  and  C_1714
REMARK  503  A    between atoms: N_1716  and  CA_1718
REMARK  504  A    between atoms: CA_1718  and  C_1720
REMARK  505  A    between atoms: CA_1718  and  CB_1721
REMARK  506  A    between atoms: CB_1721  and  CG_1725
REMARK  507  A    between atoms: CG_1725  and  CD1_1727
REMARK  508  A    between atoms: CG_1725  and  CD2_1731
REMARK  509  A    between atoms: N_1735  and  CA_1737
REMARK  510  A    between atoms: CA_1737  and  C_1739
REMARK  511  A    between atoms: CA_1737  and  CB_1740
REMARK  512  A    between atoms: CB_1740  and  CG_1744
REMARK  513  A    between atoms: CG_1744  and  CD_1747
REMARK  514  A    between atoms: N_1752  and  CA_1754
REMARK  515  A    between atoms: CA_1754  and  C_1756
REMARK  516  A    between atoms: CA_1754  and  CB_1757
REMARK  517  A    between atoms: CB_1757  and  CG_1761
REMARK  518  A    between atoms: CG_1761  and  CD1_1763
REMARK  519  A    between atoms: CG_1761  and  CD2_1767
REMARK  520  A    between atoms: N_1771  and  CA_1773
REMARK  521  A    between atoms: CA_1773  and  C_1775
REMARK  522  A    between atoms: CA_1773  and  CB_1776
REMARK  523  A    between atoms: CB_1776  and  CG_1780
REMARK  524  A    between atoms: N_1783  and  CA_1785
REMARK  525  A    between atoms: CA_1785  and  C_1787
REMARK  526  A    between atoms: CA_1785  and  CB_1788
REMARK  527  A    between atoms: CB_1788  and  OG_1792
REMARK  528  A    between atoms: N_1794  and  CA_1796
REMARK  529  A    between atoms: CA_1796  and  C_1798
REMARK  530  A    between atoms: CA_1796  and  CB_1799
REMARK  531  A    between atoms: CB_1799  and  CG2_1802
REMARK  532  A    between atoms: CB_1799  and  OG1_1806
REMARK  533  A    between atoms: N_1808  and  CA_1810
REMARK  534  A    between atoms: CA_1810  and  C_1812
REMARK  535  A    between atoms: CA_1810  and  CB_1813
REMARK  536  A    between atoms: CB_1813  and  CG1_1816
REMARK  537  A    between atoms: CB_1813  and  CG2_1819
REMARK  538  A    between atoms: CG1_1816  and  CD1_1823
REMARK  539  A    between atoms: N_1827  and  CA_1829
REMARK  540  A    between atoms: CA_1829  and  C_1831
REMARK  541  A    between atoms: CA_1829  and  CB_1832
REMARK  542  A    between atoms: N_1837  and  CA_1839
REMARK  543  A    between atoms: CA_1839  and  C_1841
REMARK  544  A    between atoms: CA_1839  and  CB_1842
REMARK  545  A    between atoms: CB_1842  and  CG_1846
REMARK  546  A    between atoms: CG_1846  and  CD1_1848
REMARK  547  A    between atoms: CG_1846  and  CD2_1852
REMARK  548  A    between atoms: N_1856  and  CA_1858
REMARK  549  A    between atoms: CA_1858  and  C_1860
REMARK  550  A    between atoms: CA_1858  and  CB_1861
REMARK  551  A    between atoms: CB_1861  and  CG_1865
REMARK  552  A    between atoms: N_1876  and  CA_1878
REMARK  553  A    between atoms: CA_1878  and  C_1880
REMARK  554  A    between atoms: CA_1878  and  CB_1881
REMARK  555  A    between atoms: CB_1881  and  CG1_1884
REMARK  556  A    between atoms: CB_1881  and  CG2_1887
REMARK  557  A    between atoms: CG1_1884  and  CD1_1891
REMARK  558  A    between atoms: N_1895  and  CA_1897
REMARK  559  A    between atoms: CA_1897  and  C_1899
REMARK  560  A    between atoms: CA_1897  and  CB_1900
REMARK  561  A    between atoms: CB_1900  and  CG_1904
REMARK  562  A    between atoms: N_1907  and  CA_1909
REMARK  563  A    between atoms: CA_1909  and  C_1911
REMARK  564  A    between atoms: CA_1909  and  CB_1912
REMARK  565  A    between atoms: CB_1912  and  OG_1916
REMARK  566  A    between atoms: N_1918  and  CA_1920
REMARK  567  A    between atoms: CA_1920  and  C_1922
REMARK  568  A    between atoms: CA_1920  and  CB_1923
REMARK  569  A    between atoms: CB_1923  and  CG_1927
REMARK  570  A    between atoms: CG_1927  and  CD_1930
REMARK  571  A    between atoms: CD_1930  and  CE_1933
REMARK  572  A    between atoms: CE_1933  and  NZ_1936
REMARK  573  A    between atoms: N_1940  and  CA_1942
REMARK  574  A    between atoms: CA_1942  and  C_1944
REMARK  575  A    between atoms: CA_1942  and  CB_1945
REMARK  576  A    between atoms: CB_1945  and  OG_1949
REMARK  577  A    between atoms: N_1951  and  CA_1953
REMARK  578  A    between atoms: CA_1953  and  C_1955
REMARK  579  A    between atoms: CA_1953  and  CB_1956
REMARK  580  A    between atoms: CB_1956  and  CG_1960
REMARK  581  A    between atoms: N_1965  and  CA_1967
REMARK  582  A    between atoms: CA_1967  and  C_1969
REMARK  583  A    between atoms: CA_1967  and  CB_1970
REMARK  584  A    between atoms: CB_1970  and  CG1_1973
REMARK  585  A    between atoms: CB_1970  and  CG2_1976
REMARK  586  A    between atoms: CG1_1973  and  CD1_1980
REMARK  587  A    between atoms: N_1984  and  CA_1986
REMARK  588  A    between atoms: CA_1986  and  C_1988
REMARK  589  A    between atoms: CA_1986  and  CB_1989
REMARK  590  A    between atoms: CB_1989  and  CG_1993
REMARK  591  A    between atoms: CG_1993  and  CD_1996
REMARK  592  A    between atoms: N_2001  and  CA_2003
REMARK  593  A    between atoms: CA_2003  and  C_2005
REMARK  594  A    between atoms: CA_2003  and  CB_2006
REMARK  595  A    between atoms: CB_2006  and  CG_2010
REMARK  596  A    between atoms: CG_2010  and  CD_2013
REMARK  597  A    between atoms: CD_2013  and  CE_2016
REMARK  598  A    between atoms: CE_2016  and  NZ_2019
REMARK  599  A    between atoms: N_2023  and  CA_2025
REMARK  600  A    between atoms: CA_2025  and  C_2027
REMARK  601  A    between atoms: CA_2025  and  CB_2028
REMARK  602  A    between atoms: CB_2028  and  CG_2032
REMARK  603  A    between atoms: CG_2032  and  CD_2035
REMARK  604  A    between atoms: CD_2035  and  CE_2038
REMARK  605  A    between atoms: CE_2038  and  NZ_2041
REMARK  606  A    between atoms: N_2045  and  CA_2047
REMARK  607  A    between atoms: CA_2047  and  C_2049
REMARK  608  A    between atoms: CA_2047  and  CB_2050
REMARK  609  A    between atoms: CB_2050  and  CG_2054
REMARK  610  A    between atoms: N_2065  and  CA_2067
REMARK  611  A    between atoms: CA_2067  and  C_2069
REMARK  612  A    between atoms: CA_2067  and  CB_2070
REMARK  613  A    between atoms: CB_2070  and  CG_2074
REMARK  614  A    between atoms: CG_2074  and  CD1_2076
REMARK  615  A    between atoms: CG_2074  and  CD2_2080
REMARK  616  A    between atoms: N_2084  and  CA_2086
REMARK  617  A    between atoms: CA_2086  and  C_2088
REMARK  618  A    between atoms: CA_2086  and  CB_2089
REMARK  619  A    between atoms: CB_2089  and  CG_2093
REMARK  620  A    between atoms: N_2096  and  CA_2098
REMARK  621  A    between atoms: CA_2098  and  C_2100
REMARK  622  A    between atoms: CA_2098  and  CB_2101
REMARK  623  A    between atoms: CB_2101  and  CG_2105
REMARK  624  A    between atoms: N_2108  and  CA_2110
REMARK  625  A    between atoms: CA_2110  and  C_2112
REMARK  626  A    between atoms: CA_2110  and  CB_2113
REMARK  627  A    between atoms: N_2118  and  CA_2120
REMARK  628  A    between atoms: CA_2120  and  C_2122
REMARK  629  A    between atoms: CA_2120  and  CB_2123
REMARK  630  A    between atoms: CB_2123  and  CG_2127
REMARK  631  A    between atoms: CG_2127  and  CD_2130
REMARK  632  A    between atoms: N_2135  and  CA_2137
REMARK  633  A    between atoms: CA_2137  and  C_2139
REMARK  634  A    between atoms: CA_2137  and  CB_2140
REMARK  635  A    between atoms: CB_2140  and  CG_2144
REMARK  636  A    between atoms: CG_2144  and  CD_2147
REMARK  637  A    between atoms: CD_2147  and  CE_2150
REMARK  638  A    between atoms: CE_2150  and  NZ_2153
REMARK  639  A    between atoms: N_2157  and  CA_2159
REMARK  640  A    between atoms: CA_2159  and  C_2161
REMARK  641  A    between atoms: CA_2159  and  CB_2162
REMARK  642  A    between atoms: CB_2162  and  CG_2166
REMARK  643  A    between atoms: OH_2175  and  CZ_2177
REMARK  644  A    between atoms: N_2178  and  CA_2180
REMARK  645  A    between atoms: CA_2180  and  C_2182
REMARK  646  A    between atoms: CA_2180  and  CB_2183
REMARK  647  A    between atoms: CB_2183  and  CG_2187
REMARK  648  A    between atoms: OH_2196  and  CZ_2198
REMARK  649  A    between atoms: N_2199  and  CA_2201
REMARK  650  A    between atoms: CA_2201  and  C_2203
REMARK  651  A    between atoms: CA_2201  and  CB_2204
REMARK  652  A    between atoms: CB_2204  and  CG_2208
REMARK  653  A    between atoms: CG_2208  and  CD_2211
REMARK  654  A    between atoms: N_2216  and  CA_2218
REMARK  655  A    between atoms: CA_2218  and  C_2220
REMARK  656  A    between atoms: CA_2218  and  CB_2221
REMARK  657  A    between atoms: CB_2221  and  OG_2225
REMARK  658  A    between atoms: N_2227  and  CA_2229
REMARK  659  A    between atoms: CA_2229  and  C_2231
REMARK  660  A    between atoms: CA_2229  and  CB_2232
REMARK  661  A    between atoms: CB_2232  and  CG_2236
REMARK  662  A    between atoms: N_2239  and  CA_2241
REMARK  663  A    between atoms: CA_2241  and  C_2243
REMARK  664  A    between atoms: CA_2241  and  CB_2244
REMARK  665  A    between atoms: CB_2244  and  CG1_2247
REMARK  666  A    between atoms: CB_2244  and  CG2_2251
REMARK  667  A    between atoms: N_2255  and  CA_2257
REMARK  668  A    between atoms: CA_2257  and  C_2259
REMARK  669  A    between atoms: CA_2257  and  CB_2260
REMARK  670  A    between atoms: CB_2260  and  CG_2264
REMARK  671  A    between atoms: CG_2264  and  SD_2267
REMARK  672  A    between atoms: SD_2267  and  CE_2268
REMARK  673  A    between atoms: CA_2273  and  C_2275
REMARK  674  A    between atoms: N_2286  and  CA_2288
REMARK  675  A    between atoms: CA_2288  and  C_2290
REMARK  676  A    between atoms: CA_2288  and  CB_2291
REMARK  677  A    between atoms: CB_2291  and  CG1_2294
REMARK  678  A    between atoms: CB_2291  and  CG2_2297
REMARK  679  A    between atoms: CG1_2294  and  CD1_2301
REMARK  680  A    between atoms: N_2305  and  CA_2307
REMARK  681  A    between atoms: CA_2307  and  C_2309
REMARK  682  A    between atoms: CA_2307  and  CB_2310
REMARK  683  A    between atoms: CB_2310  and  CG_2314
REMARK  684  A    between atoms: N_2319  and  CA_2321
REMARK  685  A    between atoms: CA_2321  and  C_2323
REMARK  686  A    between atoms: CA_2321  and  CB_2324
REMARK  687  A    between atoms: CB_2324  and  CG_2328
REMARK  688  A    between atoms: N_2339  and  CA_2341
REMARK  689  A    between atoms: CA_2341  and  C_2343
REMARK  690  A    between atoms: CA_2341  and  CB_2344
REMARK  691  A    between atoms: N_2349  and  CA_2351
REMARK  692  A    between atoms: CA_2351  and  C_2353
REMARK  693  A    between atoms: CA_2351  and  CB_2354
REMARK  694  A    between atoms: CB_2354  and  CG_2358
REMARK  695  A    between atoms: CG_2358  and  CD_2361
REMARK  696  A    between atoms: N_2364  and  CA_2366
REMARK  697  A    between atoms: CA_2366  and  C_2368
REMARK  698  A    between atoms: CA_2366  and  CB_2369
REMARK  699  A    between atoms: CB_2369  and  CG1_2372
REMARK  700  A    between atoms: CB_2369  and  CG2_2375
REMARK  701  A    between atoms: CG1_2372  and  CD1_2379
REMARK  702  A    between atoms: CA_2384  and  C_2386
REMARK  703  A    between atoms: N_2397  and  CA_2399
REMARK  704  A    between atoms: CA_2399  and  C_2401
REMARK  705  A    between atoms: CA_2399  and  CB_2402
REMARK  706  A    between atoms: CB_2402  and  CG_2406
REMARK  707  A    between atoms: CG_2406  and  CD_2409
REMARK  708  A    between atoms: N_2412  and  CA_2414
REMARK  709  A    between atoms: CA_2414  and  C_2416
REMARK  710  A    between atoms: CA_2414  and  CB_2417
REMARK  711  A    between atoms: N_2422  and  CA_2424
REMARK  712  A    between atoms: CA_2424  and  C_2426
REMARK  713  A    between atoms: CA_2424  and  CB_2427
REMARK  714  A    between atoms: CB_2427  and  CG_2431
REMARK  715  A    between atoms: CG_2431  and  CD1_2433
REMARK  716  A    between atoms: CG_2431  and  CD2_2437
REMARK  717  A    between atoms: N_2441  and  CA_2443
REMARK  718  A    between atoms: CA_2443  and  C_2445
REMARK  719  A    between atoms: CA_2443  and  CB_2446
REMARK  720  A    between atoms: CB_2446  and  CG_2450
REMARK  721  A    between atoms: CG_2450  and  CD_2453
REMARK  722  A    between atoms: N_2456  and  CA_2458
REMARK  723  A    between atoms: CA_2458  and  C_2460
REMARK  724  A    between atoms: CA_2458  and  CB_2461
REMARK  725  A    between atoms: CB_2461  and  CG_2465
REMARK  726  A    between atoms: CG_2465  and  CD_2468
REMARK  727  A    between atoms: N_2473  and  CA_2475
REMARK  728  A    between atoms: CA_2475  and  C_2477
REMARK  729  A    between atoms: CA_2475  and  CB_2478
REMARK  730  A    between atoms: CB_2478  and  CG1_2481
REMARK  731  A    between atoms: CB_2478  and  CG2_2484
REMARK  732  A    between atoms: CG1_2481  and  CD1_2488
REMARK  733  A    between atoms: N_2492  and  CA_2494
REMARK  734  A    between atoms: CA_2494  and  C_2496
REMARK  735  A    between atoms: CA_2494  and  CB_2497
REMARK  736  A    between atoms: CB_2497  and  CG_2501
REMARK  737  A    between atoms: N_2506  and  CA_2508
REMARK  738  A    between atoms: CA_2508  and  C_2510
REMARK  739  A    between atoms: CA_2508  and  CB_2511
REMARK  740  A    between atoms: CB_2511  and  OG_2515
REMARK  741  A    between atoms: N_2517  and  CA_2519
REMARK  742  A    between atoms: CA_2519  and  C_2521
REMARK  743  A    between atoms: CA_2519  and  CB_2522
REMARK  744  A    between atoms: CB_2522  and  CG_2526
REMARK  745  A    between atoms: OH_2535  and  CZ_2537
REMARK  746  A    between atoms: N_2538  and  CA_2540
REMARK  747  A    between atoms: CA_2540  and  C_2542
REMARK  748  A    between atoms: CA_2540  and  CB_2543
REMARK  749  A    between atoms: CB_2543  and  CG1_2546
REMARK  750  A    between atoms: CB_2543  and  CG2_2550
REMARK  751  A    between atoms: N_2554  and  CA_2556
REMARK  752  A    between atoms: CA_2556  and  C_2558
REMARK  753  A    between atoms: CA_2556  and  CB_2559
REMARK  754  A    between atoms: CB_2559  and  CG_2563
REMARK  755  A    between atoms: CG_2563  and  CD_2566
REMARK  756  A    between atoms: N_2569  and  CA_2571
REMARK  757  A    between atoms: CA_2571  and  C_2573
REMARK  758  A    between atoms: CA_2571  and  CB_2574
REMARK  759  A    between atoms: CB_2574  and  CG_2578
REMARK  760  A    between atoms: CG_2578  and  CD_2581
REMARK  761  A    between atoms: CD_2581  and  CE_2584
REMARK  762  A    between atoms: CE_2584  and  NZ_2587
REMARK  763  A    between atoms: N_2591  and  CA_2593
REMARK  764  A    between atoms: CA_2593  and  C_2595
REMARK  765  A    between atoms: CA_2593  and  CB_2596
REMARK  766  A    between atoms: CB_2596  and  CG_2600
REMARK  767  A    between atoms: CG_2600  and  CD_2603
REMARK  768  A    between atoms: CD_2603  and  CE_2606
REMARK  769  A    between atoms: CE_2606  and  NZ_2609
REMARK  770  A    between atoms: N_2613  and  CA_2615
REMARK  771  A    between atoms: CA_2615  and  C_2617
REMARK  772  A    between atoms: CA_2615  and  CB_2618
REMARK  773  A    between atoms: CB_2618  and  CG2_2621
REMARK  774  A    between atoms: CB_2618  and  OG1_2625
REMARK  775  A    between atoms: N_2627  and  CA_2629
REMARK  776  A    between atoms: CA_2629  and  C_2631
REMARK  777  A    between atoms: CA_2629  and  CB_2632
REMARK  778  A    between atoms: CB_2632  and  CG_2636
REMARK  779  A    between atoms: N_2641  and  CA_2643
REMARK  780  A    between atoms: CA_2643  and  C_2646
REMARK  781  A    between atoms: N_2648  and  CA_2650
REMARK  782  A    between atoms: CA_2650  and  C_2652
REMARK  783  A    between atoms: CA_2650  and  CB_2653
REMARK  784  A    between atoms: CB_2653  and  CG_2657
REMARK  785  A    between atoms: CG_2657  and  CD_2660
REMARK  786  A    between atoms: CD_2660  and  CE_2663
REMARK  787  A    between atoms: CE_2663  and  NZ_2666
REMARK  788  A    between atoms: N_2670  and  CA_2672
REMARK  789  A    between atoms: CA_2672  and  C_2674
REMARK  790  A    between atoms: CA_2672  and  CB_2675
REMARK  791  A    between atoms: CB_2675  and  CG1_2678
REMARK  792  A    between atoms: CB_2675  and  CG2_2681
REMARK  793  A    between atoms: CG1_2678  and  CD1_2685
REMARK  794  A    between atoms: N_2689  and  CA_2691
REMARK  795  A    between atoms: CA_2691  and  C_2693
REMARK  796  A    between atoms: CA_2691  and  CB_2694
REMARK  797  A    between atoms: CB_2694  and  CG_2698
REMARK  798  A    between atoms: CG_2698  and  CD_2701
REMARK  799  A    between atoms: CD_2701  and  CE_2704
REMARK  800  A    between atoms: CE_2704  and  NZ_2707
REMARK  801  A    between atoms: N_2711  and  CA_2713
REMARK  802  A    between atoms: CA_2713  and  C_2715
REMARK  803  A    between atoms: CA_2713  and  CB_2716
REMARK  804  A    between atoms: CB_2716  and  CG_2720
REMARK  805  A    between atoms: N_2723  and  CA_2725
REMARK  806  A    between atoms: CA_2725  and  C_2727
REMARK  807  A    between atoms: CA_2725  and  CB_2728
REMARK  808  A    between atoms: CB_2728  and  CG_2732
REMARK  809  A    between atoms: CG_2732  and  CD1_2734
REMARK  810  A    between atoms: CG_2732  and  CD2_2738
REMARK  811  A    between atoms: N_2742  and  CA_2744
REMARK  812  A    between atoms: CA_2744  and  C_2746
REMARK  813  A    between atoms: CA_2744  and  CB_2747
REMARK  814  A    between atoms: CB_2747  and  CG_2751
REMARK  815  A    between atoms: CG_2751  and  CD1_2753
REMARK  816  A    between atoms: CG_2751  and  CD2_2757
REMARK  817  A    between atoms: N_2761  and  CA_2763
REMARK  818  A    between atoms: CA_2763  and  C_2765
REMARK  819  A    between atoms: CA_2763  and  CB_2766
REMARK  820  A    between atoms: CB_2766  and  CG_2770
REMARK  821  A    between atoms: N_2773  and  CA_2775
REMARK  822  A    between atoms: CA_2775  and  C_2777
REMARK  823  A    between atoms: CA_2775  and  CB_2778
REMARK  824  A    between atoms: CB_2778  and  CG_2782
REMARK  825  A    between atoms: N_2787  and  CA_2789
REMARK  826  A    between atoms: CA_2789  and  C_2791
REMARK  827  A    between atoms: CA_2789  and  CB_2792
REMARK  828  A    between atoms: CB_2792  and  CG1_2795
REMARK  829  A    between atoms: CB_2792  and  CG2_2798
REMARK  830  A    between atoms: CG1_2795  and  CD1_2802
REMARK  831  A    between atoms: N_2806  and  CA_2808
REMARK  832  A    between atoms: CA_2808  and  C_2810
REMARK  833  A    between atoms: CA_2808  and  CB_2811
REMARK  834  A    between atoms: CB_2811  and  CG_2815
REMARK  835  A    between atoms: CG_2815  and  CD_2818
REMARK  836  A    between atoms: N_2821  and  CA_2823
REMARK  837  A    between atoms: CA_2823  and  C_2825
REMARK  838  A    between atoms: CA_2823  and  CB_2826
REMARK  839  A    between atoms: CB_2826  and  OG_2830
REMARK  840  A    between atoms: N_2832  and  CA_2834
REMARK  841  A    between atoms: CA_2834  and  C_2836
REMARK  842  A    between atoms: CA_2834  and  CB_2837
REMARK  843  A    between atoms: CB_2837  and  CG_2841
REMARK  844  A    between atoms: CG_2841  and  SD_2844
REMARK  845  A    between atoms: SD_2844  and  CE_2845
REMARK  846  A    between atoms: N_2849  and  CA_2851
REMARK  847  A    between atoms: CA_2851  and  C_2853
REMARK  848  A    between atoms: CA_2851  and  CB_2854
REMARK  849  A    between atoms: CB_2854  and  CG2_2857
REMARK  850  A    between atoms: CB_2854  and  OG1_2861
REMARK  851  A    between atoms: N_2863  and  CA_2865
REMARK  852  A    between atoms: CA_2865  and  C_2867
REMARK  853  A    between atoms: CA_2865  and  CB_2868
REMARK  854  A    between atoms: N_2873  and  CA_2875
REMARK  855  A    between atoms: CA_2875  and  C_2877
REMARK  856  A    between atoms: CA_2875  and  CB_2878
REMARK  857  A    between atoms: CB_2878  and  CG_2882
REMARK  858  A    between atoms: CG_2882  and  CD1_2884
REMARK  859  A    between atoms: CG_2882  and  CD2_2888
REMARK  860  A    between atoms: N_2892  and  CA_2894
REMARK  861  A    between atoms: CA_2894  and  C_2896
REMARK  862  A    between atoms: CA_2894  and  CB_2897
REMARK  863  A    between atoms: CB_2897  and  CG1_2900
REMARK  864  A    between atoms: CB_2897  and  CG2_2904
REMARK  865  A    between atoms: N_2908  and  CA_2910
REMARK  866  A    between atoms: CA_2910  and  C_2912
REMARK  867  A    between atoms: CA_2910  and  CB_2913
REMARK  868  A    between atoms: CB_2913  and  CG1_2916
REMARK  869  A    between atoms: CB_2913  and  CG2_2919
REMARK  870  A    between atoms: CG1_2916  and  CD1_2923
REMARK  871  A    between atoms: N_2927  and  CA_2929
REMARK  872  A    between atoms: CA_2929  and  C_2931
REMARK  873  A    between atoms: CA_2929  and  CB_2932
REMARK  874  A    between atoms: CB_2932  and  CG2_2935
REMARK  875  A    between atoms: CB_2932  and  OG1_2939
REMARK  876  A    between atoms: N_2941  and  CA_2943
REMARK  877  A    between atoms: CA_2943  and  C_2945
REMARK  878  A    between atoms: CA_2943  and  CB_2946
REMARK  879  A    between atoms: CB_2946  and  OG_2950
REMARK  880  A    between atoms: N_2952  and  CA_2954
REMARK  881  A    between atoms: CA_2954  and  C_2956
REMARK  882  A    between atoms: CA_2954  and  CB_2957
REMARK  883  A    between atoms: CB_2957  and  CG2_2960
REMARK  884  A    between atoms: CB_2957  and  OG1_2964
REMARK  885  A    between atoms: N_2966  and  CA_2968
REMARK  886  A    between atoms: CA_2968  and  C_2970
REMARK  887  A    between atoms: CA_2968  and  CB_2971
REMARK  888  A    between atoms: CB_2971  and  CG1_2974
REMARK  889  A    between atoms: CB_2971  and  CG2_2977
REMARK  890  A    between atoms: CG1_2974  and  CD1_2981
REMARK  891  A    between atoms: N_2985  and  CA_2987
REMARK  892  A    between atoms: CA_2987  and  C_2989
REMARK  893  A    between atoms: CA_2987  and  CB_2990
REMARK  894  A    between atoms: CB_2990  and  CG_2994
REMARK  895  A    between atoms: N_3005  and  CA_3007
REMARK  896  A    between atoms: CA_3007  and  C_3009
REMARK  897  A    between atoms: CA_3007  and  CB_3010
REMARK  898  A    between atoms: CB_3010  and  CG_3014
REMARK  899  A    between atoms: N_3025  and  CA_3027
REMARK  900  A    between atoms: CA_3027  and  C_3029
REMARK  901  A    between atoms: CA_3027  and  CB_3030
REMARK  902  A    between atoms: CB_3030  and  CG_3034
REMARK  903  A    between atoms: CG_3034  and  CD_3037
REMARK  904  A    between atoms: CD_3037  and  CE_3040
REMARK  905  A    between atoms: CE_3040  and  NZ_3043
REMARK  906  A    between atoms: N_3047  and  CA_3049
REMARK  907  A    between atoms: CA_3049  and  C_3052
REMARK  908  A    between atoms: N_3054  and  CA_3056
REMARK  909  A    between atoms: CA_3056  and  C_3058
REMARK  910  A    between atoms: CA_3056  and  CB_3059
REMARK  911  A    between atoms: CB_3059  and  OG_3063
REMARK  912  A    between atoms: N_3065  and  CA_3067
REMARK  913  A    between atoms: CA_3067  and  C_3069
REMARK  914  A    between atoms: CA_3067  and  CB_3070
REMARK  915  A    between atoms: CB_3070  and  CG_3074
REMARK  916  A    between atoms: N_3089  and  CA_3091
REMARK  917  A    between atoms: CA_3091  and  C_3093
REMARK  918  A    between atoms: CA_3091  and  CB_3094
REMARK  919  A    between atoms: CB_3094  and  CG_3098
REMARK  920  A    between atoms: CG_3098  and  CD_3101
REMARK  921  A    between atoms: N_3104  and  CA_3106
REMARK  922  A    between atoms: CA_3106  and  C_3108
REMARK  923  A    between atoms: CA_3106  and  CB_3109
REMARK  924  A    between atoms: CB_3109  and  CG_3113
REMARK  925  A    between atoms: N_3121  and  CA_3123
REMARK  926  A    between atoms: CA_3123  and  C_3125
REMARK  927  A    between atoms: CA_3123  and  CB_3126
REMARK  928  A    between atoms: N_3131  and  CA_3133
REMARK  929  A    between atoms: CA_3133  and  C_3135
REMARK  930  A    between atoms: CA_3133  and  CB_3136
REMARK  931  A    between atoms: CB_3136  and  CG_3140
REMARK  932  A    between atoms: N_3151  and  CA_3153
REMARK  933  A    between atoms: CA_3153  and  C_3155
REMARK  934  A    between atoms: CA_3153  and  CB_3156
REMARK  935  A    between atoms: CB_3156  and  CG_3160
REMARK  936  A    between atoms: N_3165  and  CA_3167
REMARK  937  A    between atoms: CA_3167  and  C_3169
REMARK  938  A    between atoms: CA_3167  and  CB_3170
REMARK  939  A    between atoms: CB_3170  and  CG1_3173
REMARK  940  A    between atoms: CB_3170  and  CG2_3177
REMARK  941  A    between atoms: N_3181  and  CA_3183
REMARK  942  A    between atoms: CA_3183  and  C_3185
REMARK  943  A    between atoms: CA_3183  and  CB_3186
REMARK  944  A    between atoms: CB_3186  and  CG_3190
REMARK  945  A    between atoms: N_3193  and  CA_3195
REMARK  946  A    between atoms: CA_3195  and  C_3197
REMARK  947  A    between atoms: CA_3195  and  CB_3198
REMARK  948  A    between atoms: CB_3198  and  CG_3202
REMARK  949  A    between atoms: N_3210  and  CA_3212
REMARK  950  A    between atoms: CA_3212  and  C_3214
REMARK  951  A    between atoms: CA_3212  and  CB_3215
REMARK  952  A    between atoms: CB_3215  and  CG2_3218
REMARK  953  A    between atoms: CB_3215  and  OG1_3222
REMARK  954  A    between atoms: N_3224  and  CA_3226
REMARK  955  A    between atoms: CA_3226  and  C_3228
REMARK  956  A    between atoms: CA_3226  and  CB_3229
REMARK  957  A    between atoms: CB_3229  and  CG_3233
REMARK  958  A    between atoms: CG_3233  and  CD_3236
REMARK  959  A    between atoms: CD_3236  and  NE_3239
REMARK  960  A    between atoms: N_3248  and  CA_3250
REMARK  961  A    between atoms: CA_3250  and  C_3252
REMARK  962  A    between atoms: CA_3250  and  CB_3253
REMARK  963  A    between atoms: CB_3253  and  CG_3257
REMARK  964  A    between atoms: CG_3257  and  CD_3260
REMARK  965  A    between atoms: N_3263  and  CA_3265
REMARK  966  A    between atoms: CA_3265  and  C_3267
REMARK  967  A    between atoms: CA_3265  and  CB_3268
REMARK  968  A    between atoms: CB_3268  and  CG_3272
REMARK  969  A    between atoms: CG_3272  and  CD_3275
REMARK  970  A    between atoms: N_3278  and  CA_3280
REMARK  971  A    between atoms: CA_3280  and  C_3282
REMARK  972  A    between atoms: CA_3280  and  CB_3283
REMARK  973  A    between atoms: CB_3283  and  CG_3287
REMARK  974  A    between atoms: N_3290  and  CA_3292
REMARK  975  A    between atoms: CA_3292  and  C_3294
REMARK  976  A    between atoms: CA_3292  and  CB_3295
REMARK  977  A    between atoms: CB_3295  and  CG_3299
REMARK  978  A    between atoms: N_3310  and  CA_3312
REMARK  979  A    between atoms: CA_3312  and  C_3314
REMARK  980  A    between atoms: CA_3312  and  CB_3315
REMARK  981  A    between atoms: CB_3315  and  CG_3319
REMARK  982  A    between atoms: N_3327  and  CA_3329
REMARK  983  A    between atoms: CA_3329  and  C_3331
REMARK  984  A    between atoms: CA_3329  and  CB_3332
REMARK  985  A    between atoms: CB_3332  and  CG1_3335
REMARK  986  A    between atoms: CB_3332  and  CG2_3339
REMARK  987  A    between atoms: N_3343  and  CA_3345
REMARK  988  A    between atoms: CA_3345  and  C_3347
REMARK  989  A    between atoms: CA_3345  and  CB_3348
REMARK  990  A    between atoms: CB_3348  and  CG_3352
REMARK  991  A    between atoms: N_3355  and  CA_3357
REMARK  992  A    between atoms: CA_3357  and  C_3359
REMARK  993  A    between atoms: CA_3357  and  CB_3360
REMARK  994  A    between atoms: CB_3360  and  CG_3364
REMARK  995  A    between atoms: CG_3364  and  CD_3367
REMARK  996  A    between atoms: N_3370  and  CA_3372
REMARK  997  A    between atoms: CA_3372  and  C_3374
REMARK  998  A    between atoms: CA_3372  and  CB_3375
REMARK  999  A    between atoms: CB_3375  and  CG_3379
REMARK  1000  A    between atoms: N_3384  and  CA_3386
REMARK  1001  A    between atoms: CA_3386  and  C_3388
REMARK  1002  A    between atoms: CA_3386  and  CB_3389
REMARK  1003  A    between atoms: CB_3389  and  CG2_3392
REMARK  1004  A    between atoms: CB_3389  and  OG1_3396
REMARK  1005  A    between atoms: N_3398  and  CA_3400
REMARK  1006  A    between atoms: CA_3400  and  C_3402
REMARK  1007  A    between atoms: CA_3400  and  CB_3403
REMARK  1008  A    between atoms: CB_3403  and  CG1_3406
REMARK  1009  A    between atoms: CB_3403  and  CG2_3410
REMARK  1010  A    between atoms: N_3414  and  CA_3416
REMARK  1011  A    between atoms: CA_3416  and  C_3418
REMARK  1012  A    between atoms: CA_3416  and  CB_3419
REMARK  1013  A    between atoms: CB_3419  and  CG1_3422
REMARK  1014  A    between atoms: CB_3419  and  CG2_3426
REMARK  1015  A    between atoms: N_3430  and  CA_3432
REMARK  1016  A    between atoms: CA_3432  and  C_3434
REMARK  1017  A    between atoms: CA_3432  and  CB_3435
REMARK  1018  A    between atoms: CB_3435  and  CG_3439
REMARK  1019  A    between atoms: CG_3439  and  CD_3442
REMARK  1020  A    between atoms: CD_3442  and  CE_3445
REMARK  1021  A    between atoms: CE_3445  and  NZ_3448
REMARK  1022  A    between atoms: N_3452  and  CA_3454
REMARK  1023  A    between atoms: CA_3454  and  C_3456
REMARK  1024  A    between atoms: CA_3454  and  CB_3457
REMARK  1025  A    between atoms: CB_3457  and  CG1_3460
REMARK  1026  A    between atoms: CB_3457  and  CG2_3464
REMARK  1027  A    between atoms: CA_3469  and  C_3471
REMARK  1028  A    between atoms: N_3482  and  CA_3484
REMARK  1029  A    between atoms: CA_3484  and  C_3486
REMARK  1030  A    between atoms: CA_3484  and  CB_3487
REMARK  1031  A    between atoms: CB_3487  and  CG_3491
REMARK  1032  A    between atoms: CG_3491  and  SD_3494
REMARK  1033  A    between atoms: SD_3494  and  CE_3495
REMARK  1034  A    between atoms: N_3499  and  CA_3501
REMARK  1035  A    between atoms: CA_3501  and  C_3503
REMARK  1036  A    between atoms: CA_3501  and  CB_3504
REMARK  1037  A    between atoms: CB_3504  and  CG_3508
REMARK  1038  A    between atoms: CG_3508  and  SD_3511
REMARK  1039  A    between atoms: SD_3511  and  CE_3512
REMARK  1040  A    between atoms: N_3516  and  CA_3518
REMARK  1041  A    between atoms: CA_3518  and  C_3520
REMARK  1042  A    between atoms: CA_3518  and  CB_3521
REMARK  1043  A    between atoms: CB_3521  and  OG_3525
REMARK  1044  A    between atoms: N_3527  and  CA_3529
REMARK  1045  A    between atoms: CA_3529  and  C_3531
REMARK  1046  A    between atoms: CA_3529  and  CB_3532
REMARK  1047  A    between atoms: CB_3532  and  CG_3536
REMARK  1048  A    between atoms: CG_3536  and  CD_3539
REMARK  1049  A    between atoms: CD_3539  and  NE_3542
REMARK  1050  A    between atoms: N_3551  and  CA_3553
REMARK  1051  A    between atoms: CA_3553  and  C_3555
REMARK  1052  A    between atoms: CA_3553  and  CB_3556
REMARK  1053  A    between atoms: CB_3556  and  CG_3560
REMARK  1054  A    between atoms: CG_3560  and  CD_3563
REMARK  1055  A    between atoms: N_3568  and  CA_3570
REMARK  1056  A    between atoms: CA_3570  and  C_3573
REMARK  1057  A    between atoms: N_3575  and  CA_3577
REMARK  1058  A    between atoms: CA_3577  and  C_3579
REMARK  1059  A    between atoms: CA_3577  and  CB_3580
REMARK  1060  A    between atoms: CB_3580  and  CG_3584
REMARK  1061  A    between atoms: CG_3584  and  CD_3587
REMARK  1062  A    between atoms: N_3590  and  CA_3592
REMARK  1063  A    between atoms: CA_3592  and  C_3594
REMARK  1064  A    between atoms: CA_3592  and  CB_3595
REMARK  1065  A    between atoms: CB_3595  and  CG_3599
REMARK  1066  A    between atoms: OH_3608  and  CZ_3610
REMARK  1067  A    between atoms: N_3611  and  CA_3613
REMARK  1068  A    between atoms: CA_3613  and  C_3615
REMARK  1069  A    between atoms: CA_3613  and  CB_3616
REMARK  1070  A    between atoms: CB_3616  and  CG1_3619
REMARK  1071  A    between atoms: CB_3616  and  CG2_3622
REMARK  1072  A    between atoms: CG1_3619  and  CD1_3626
REMARK  1073  A    between atoms: N_3630  and  CA_3632
REMARK  1074  A    between atoms: CA_3632  and  C_3634
REMARK  1075  A    between atoms: CA_3632  and  CB_3635
REMARK  1076  A    between atoms: CB_3635  and  CG2_3638
REMARK  1077  A    between atoms: CB_3635  and  OG1_3642
REMARK  1078  A    between atoms: N_3644  and  CA_3646
REMARK  1079  A    between atoms: CA_3646  and  C_3649
REMARK  1080  A    between atoms: N_3651  and  CA_3653
REMARK  1081  A    between atoms: CA_3653  and  C_3655
REMARK  1082  A    between atoms: CA_3653  and  CB_3656
REMARK  1083  A    between atoms: CB_3656  and  CG_3660
REMARK  1084  A    between atoms: OH_3669  and  CZ_3671
REMARK  1085  A    between atoms: N_3672  and  CA_3674
REMARK  1086  A    between atoms: CA_3674  and  C_3676
REMARK  1087  A    between atoms: CA_3674  and  CB_3677
REMARK  1088  A    between atoms: CB_3677  and  CG1_3680
REMARK  1089  A    between atoms: CB_3677  and  CG2_3683
REMARK  1090  A    between atoms: CG1_3680  and  CD1_3687
REMARK  1091  A    between atoms: CA_3692  and  C_3694
REMARK  1092  A    between atoms: N_3705  and  CA_3707
REMARK  1093  A    between atoms: CA_3707  and  C_3709
REMARK  1094  A    between atoms: CA_3707  and  CB_3710
REMARK  1095  A    between atoms: CB_3710  and  CG_3714
REMARK  1096  A    between atoms: CG_3714  and  CD_3717
REMARK  1097  A    between atoms: N_3720  and  CA_3722
REMARK  1098  A    between atoms: CA_3722  and  C_3724
REMARK  1099  A    between atoms: CA_3722  and  CB_3725
REMARK  1100  A    between atoms: CB_3725  and  CG1_3728
REMARK  1101  A    between atoms: CB_3725  and  CG2_3731
REMARK  1102  A    between atoms: CG1_3728  and  CD1_3735
REMARK  1103  A    between atoms: N_3739  and  CA_3741
REMARK  1104  A    between atoms: CA_3741  and  C_3744
REMARK  1105  A    between atoms: N_3746  and  CA_3748
REMARK  1106  A    between atoms: CA_3748  and  C_3750
REMARK  1107  A    between atoms: CA_3748  and  CB_3751
REMARK  1108  A    between atoms: CB_3751  and  SG_3755
REMARK  1109  A    between atoms: N_3757  and  CA_3759
REMARK  1110  A    between atoms: CA_3759  and  C_3761
REMARK  1111  A    between atoms: CA_3759  and  CB_3762
REMARK  1112  A    between atoms: CB_3762  and  CG2_3765
REMARK  1113  A    between atoms: CB_3762  and  OG1_3769
REMARK  1114  A    between atoms: N_3771  and  CA_3773
REMARK  1115  A    between atoms: CA_3773  and  C_3775
REMARK  1116  A    between atoms: CA_3773  and  CB_3776
REMARK  1117  A    between atoms: CB_3776  and  CG1_3779
REMARK  1118  A    between atoms: CB_3776  and  CG2_3783
REMARK  1119  A    between atoms: N_3787  and  CA_3789
REMARK  1120  A    between atoms: CA_3789  and  C_3791
REMARK  1121  A    between atoms: CA_3789  and  CB_3792
REMARK  1122  A    between atoms: CB_3792  and  CG1_3795
REMARK  1123  A    between atoms: CB_3792  and  CG2_3799
REMARK  1124  A    between atoms: N_3803  and  CA_3805
REMARK  1125  A    between atoms: CA_3805  and  C_3807
REMARK  1126  A    between atoms: CA_3805  and  CB_3808
REMARK  1127  A    between atoms: CB_3808  and  CG_3812
REMARK  1128  A    between atoms: CG_3812  and  CD_3815
REMARK  1129  A    between atoms: N_3818  and  CA_3820
REMARK  1130  A    between atoms: CA_3820  and  C_3822
REMARK  1131  A    between atoms: CA_3820  and  CB_3823
REMARK  1132  A    between atoms: CB_3823  and  CG1_3826
REMARK  1133  A    between atoms: CB_3823  and  CG2_3830
REMARK  1134  A    between atoms: CA_3835  and  C_3837
REMARK  1135  A    between atoms: N_3848  and  CA_3850
REMARK  1136  A    between atoms: CA_3850  and  C_3852
REMARK  1137  A    between atoms: CA_3850  and  CB_3853
REMARK  1138  A    between atoms: CB_3853  and  CG_3857
REMARK  1139  A    between atoms: OH_3866  and  CZ_3868
REMARK  1140  A    between atoms: N_3869  and  CA_3871
REMARK  1141  A    between atoms: CA_3871  and  C_3873
REMARK  1142  A    between atoms: CA_3871  and  CB_3874
REMARK  1143  A    between atoms: CB_3874  and  CG_3878
REMARK  1144  A    between atoms: CG_3878  and  CD_3881
REMARK  1145  A    between atoms: CD_3881  and  CE_3884
REMARK  1146  A    between atoms: CE_3884  and  NZ_3887
REMARK  1147  A    between atoms: N_3891  and  CA_3893
REMARK  1148  A    between atoms: CA_3893  and  C_3896
REMARK  1149  A    between atoms: N_3898  and  CA_3900
REMARK  1150  A    between atoms: CA_3900  and  C_3902
REMARK  1151  A    between atoms: CA_3900  and  CB_3903
REMARK  1152  A    between atoms: CB_3903  and  CG_3907
REMARK  1153  A    between atoms: N_3912  and  CA_3914
REMARK  1154  A    between atoms: CA_3914  and  C_3916
REMARK  1155  A    between atoms: CA_3914  and  CB_3917
REMARK  1156  A    between atoms: CB_3917  and  CG2_3920
REMARK  1157  A    between atoms: CB_3917  and  OG1_3924
REMARK  1158  A    between atoms: N_3926  and  CA_3928
REMARK  1159  A    between atoms: CA_3928  and  C_3930
REMARK  1160  A    between atoms: CA_3928  and  CB_3931
REMARK  1161  A    between atoms: CB_3931  and  OG_3935
REMARK  1162  A    between atoms: N_3937  and  CA_3939
REMARK  1163  A    between atoms: CA_3939  and  C_3941
REMARK  1164  A    between atoms: CA_3939  and  CB_3942
REMARK  1165  A    between atoms: N_3947  and  CA_3949
REMARK  1166  A    between atoms: CA_3949  and  C_3951
REMARK  1167  A    between atoms: CA_3949  and  CB_3952
REMARK  1168  A    between atoms: CB_3952  and  CG1_3955
REMARK  1169  A    between atoms: CB_3952  and  CG2_3958
REMARK  1170  A    between atoms: CG1_3955  and  CD1_3962
REMARK  1171  A    between atoms: N_3966  and  CA_3968
REMARK  1172  A    between atoms: CA_3968  and  C_3970
REMARK  1173  A    between atoms: CA_3968  and  CB_3971
REMARK  1174  A    between atoms: CB_3971  and  CG_3975
REMARK  1175  A    between atoms: N_3986  and  CA_3988
REMARK  1176  A    between atoms: CA_3988  and  C_3990
REMARK  1177  A    between atoms: CA_3988  and  CB_3991
REMARK  1178  A    between atoms: N_3996  and  CA_3998
REMARK  1179  A    between atoms: CA_3998  and  C_4000
REMARK  1180  A    between atoms: CA_3998  and  CB_4001
REMARK  1181  A    between atoms: CB_4001  and  CG_4005
REMARK  1182  A    between atoms: CG_4005  and  CD1_4007
REMARK  1183  A    between atoms: CG_4005  and  CD2_4011
REMARK  1184  A    between atoms: CA_4016  and  C_4018
REMARK  1185  A    between atoms: N_4029  and  CA_4031
REMARK  1186  A    between atoms: CA_4031  and  C_4033
REMARK  1187  A    between atoms: CA_4031  and  CB_4034
REMARK  1188  A    between atoms: CB_4034  and  CG_4038
REMARK  1189  A    between atoms: CG_4038  and  CD_4041
REMARK  1190  A    between atoms: N_4044  and  CA_4046
REMARK  1191  A    between atoms: CA_4046  and  C_4048
REMARK  1192  A    between atoms: CA_4046  and  CB_4049
REMARK  1193  A    between atoms: CB_4049  and  CG_4053
REMARK  1194  A    between atoms: CG_4053  and  CD1_4055
REMARK  1195  A    between atoms: CG_4053  and  CD2_4059
REMARK  1196  A    between atoms: N_4063  and  CA_4065
REMARK  1197  A    between atoms: CA_4065  and  C_4068
REMARK  1198  A    between atoms: N_4070  and  CA_4072
REMARK  1199  A    between atoms: CA_4072  and  C_4074
REMARK  1200  A    between atoms: CA_4072  and  CB_4075
REMARK  1201  A    between atoms: CB_4075  and  CG_4079
REMARK  1202  A    between atoms: CG_4079  and  CD_4082
REMARK  1203  A    between atoms: CD_4082  and  CE_4085
REMARK  1204  A    between atoms: CE_4085  and  NZ_4088
REMARK  1205  A    between atoms: N_4092  and  CA_4094
REMARK  1206  A    between atoms: CA_4094  and  C_4096
REMARK  1207  A    between atoms: CA_4094  and  CB_4097
REMARK  1208  A    between atoms: CB_4097  and  CG_4101
REMARK  1209  A    between atoms: CG_4101  and  CD1_4103
REMARK  1210  A    between atoms: CG_4101  and  CD2_4107
REMARK  1211  A    between atoms: N_4111  and  CA_4113
REMARK  1212  A    between atoms: CA_4113  and  C_4115
REMARK  1213  A    between atoms: CA_4113  and  CB_4116
REMARK  1214  A    between atoms: CB_4116  and  CG_4120
REMARK  1215  A    between atoms: OH_4129  and  CZ_4131
REMARK  1216  A    between atoms: N_4132  and  CA_4134
REMARK  1217  A    between atoms: CA_4134  and  C_4136
REMARK  1218  A    between atoms: CA_4134  and  CB_4137
REMARK  1219  A    between atoms: CB_4137  and  CG_4141
REMARK  1220  A    between atoms: N_4144  and  CA_4146
REMARK  1221  A    between atoms: CA_4146  and  C_4148
REMARK  1222  A    between atoms: CA_4146  and  CB_4149
REMARK  1223  A    between atoms: N_4154  and  CA_4156
REMARK  1224  A    between atoms: CA_4156  and  C_4158
REMARK  1225  A    between atoms: CA_4156  and  CB_4159
REMARK  1226  A    between atoms: CB_4159  and  CG_4163
REMARK  1227  A    between atoms: CG_4163  and  CD_4166
REMARK  1228  A    between atoms: N_4169  and  CA_4171
REMARK  1229  A    between atoms: CA_4171  and  C_4173
REMARK  1230  A    between atoms: CA_4171  and  CB_4174
REMARK  1231  A    between atoms: CB_4174  and  CG_4178
REMARK  1232  A    between atoms: CG_4178  and  CD_4181
REMARK  1233  A    between atoms: CD_4181  and  CE_4184
REMARK  1234  A    between atoms: CE_4184  and  NZ_4187
REMARK  1235  A    between atoms: N_4191  and  CA_4193
REMARK  1236  A    between atoms: CA_4193  and  C_4195
REMARK  1237  A    between atoms: CA_4193  and  CB_4196
REMARK  1238  A    between atoms: N_4201  and  CA_4203
REMARK  1239  A    between atoms: CA_4203  and  C_4205
REMARK  1240  A    between atoms: CA_4203  and  CB_4206
REMARK  1241  A    between atoms: CB_4206  and  OG_4210
REMARK  1242  A    between atoms: N_4212  and  CA_4214
REMARK  1243  A    between atoms: CA_4214  and  C_4216
REMARK  1244  A    between atoms: CA_4214  and  CB_4217
REMARK  1245  A    between atoms: CB_4217  and  CG_4221
REMARK  1246  A    between atoms: CG_4221  and  CD_4224
REMARK  1247  A    between atoms: N_4229  and  CA_4231
REMARK  1248  A    between atoms: CA_4231  and  C_4233
REMARK  1249  A    between atoms: CA_4231  and  CB_4234
REMARK  1250  A    between atoms: CB_4234  and  OG_4238
REMARK  1251  A    between atoms: N_4240  and  CA_4242
REMARK  1252  A    between atoms: CA_4242  and  C_4244
REMARK  1253  A    between atoms: CA_4242  and  CB_4245
REMARK  1254  A    between atoms: CB_4245  and  CG_4249
REMARK  1255  A    between atoms: CG_4249  and  CD1_4251
REMARK  1256  A    between atoms: CG_4249  and  CD2_4255
REMARK  1257  A    between atoms: N_4259  and  CA_4261
REMARK  1258  A    between atoms: CA_4261  and  C_4263
REMARK  1259  A    between atoms: CA_4261  and  CB_4264
REMARK  1260  A    between atoms: CB_4264  and  CG2_4267
REMARK  1261  A    between atoms: CB_4264  and  OG1_4271
REMARK  1262  A    between atoms: N_4273  and  CA_4275
REMARK  1263  A    between atoms: CA_4275  and  C_4277
REMARK  1264  A    between atoms: CA_4275  and  CB_4278
REMARK  1265  A    between atoms: CB_4278  and  CG_4282
REMARK  1266  A    between atoms: N_4285  and  CA_4287
REMARK  1267  A    between atoms: CA_4287  and  C_4289
REMARK  1268  A    between atoms: CA_4287  and  CB_4290
REMARK  1269  A    between atoms: CB_4290  and  CG_4294
REMARK  1270  A    between atoms: CG_4294  and  CD_4297
REMARK  1271  A    between atoms: N_4300  and  CA_4302
REMARK  1272  A    between atoms: CA_4302  and  C_4304
REMARK  1273  A    between atoms: CA_4302  and  CB_4305
REMARK  1274  A    between atoms: N_4310  and  CA_4312
REMARK  1275  A    between atoms: CA_4312  and  C_4314
REMARK  1276  A    between atoms: CA_4312  and  CB_4315
REMARK  1277  A    between atoms: CB_4315  and  CG_4319
REMARK  1278  A    between atoms: N_4334  and  CA_4336
REMARK  1279  A    between atoms: CA_4336  and  C_4338
REMARK  1280  A    between atoms: CA_4336  and  CB_4339
REMARK  1281  A    between atoms: CB_4339  and  OG_4343
REMARK  1282  A    between atoms: N_4345  and  CA_4347
REMARK  1283  A    between atoms: CA_4347  and  C_4349
REMARK  1284  A    between atoms: CA_4347  and  CB_4350
REMARK  1285  A    between atoms: CB_4350  and  CG_4354
REMARK  1286  A    between atoms: CG_4354  and  CD_4357
REMARK  1287  A    between atoms: CD_4357  and  CE_4360
REMARK  1288  A    between atoms: CE_4360  and  NZ_4363
REMARK  1289  A    between atoms: N_4367  and  CA_4369
REMARK  1290  A    between atoms: CA_4369  and  C_4371
REMARK  1291  A    between atoms: CA_4369  and  CB_4372
REMARK  1292  A    between atoms: CB_4372  and  CG1_4375
REMARK  1293  A    between atoms: CB_4372  and  CG2_4379
REMARK  1294  A    between atoms: N_4383  and  CA_4385
REMARK  1295  A    between atoms: CA_4385  and  C_4387
REMARK  1296  A    between atoms: CA_4385  and  CB_4388
REMARK  1297  A    between atoms: CB_4388  and  CG_4392
REMARK  1298  A    between atoms: CG_4392  and  SD_4395
REMARK  1299  A    between atoms: SD_4395  and  CE_4396
REMARK  1300  A    between atoms: N_4400  and  CA_4402
REMARK  1301  A    between atoms: CA_4402  and  C_4404
REMARK  1302  A    between atoms: CA_4402  and  CB_4405
REMARK  1303  A    between atoms: CB_4405  and  CG_4409
REMARK  1304  A    between atoms: CG_4409  and  CD_4412
REMARK  1305  A    between atoms: CD_4412  and  CE_4415
REMARK  1306  A    between atoms: CE_4415  and  NZ_4418
REMARK  1307  A    between atoms: N_4422  and  CA_4424
REMARK  1308  A    between atoms: CA_4424  and  C_4426
REMARK  1309  A    between atoms: CA_4424  and  CB_4427
REMARK  1310  A    between atoms: CB_4427  and  OG_4431
REMARK  1311  A    between atoms: N_4433  and  CA_4435
REMARK  1312  A    between atoms: CA_4435  and  C_4437
REMARK  1313  A    between atoms: CA_4435  and  CB_4438
REMARK  1314  A    between atoms: CB_4438  and  OG_4442
REMARK  1315  A    between atoms: N_4444  and  CA_4446
REMARK  1316  A    between atoms: CA_4446  and  C_4448
REMARK  1317  A    between atoms: CA_4446  and  CB_4449
REMARK  1318  A    between atoms: CB_4449  and  CG_4453
REMARK  1319  A    between atoms: CG_4453  and  CD_4456
REMARK  1320  A    between atoms: N_4459  and  CA_4461
REMARK  1321  A    between atoms: CA_4461  and  C_4463
REMARK  1322  A    between atoms: CA_4461  and  CB_4464
REMARK  1323  A    between atoms: CB_4464  and  CG1_4467
REMARK  1324  A    between atoms: CB_4464  and  CG2_4470
REMARK  1325  A    between atoms: CG1_4467  and  CD1_4474
REMARK  1326  A    between atoms: N_4478  and  CA_4480
REMARK  1327  A    between atoms: CA_4480  and  C_4482
REMARK  1328  A    between atoms: CA_4480  and  CB_4483
REMARK  1329  A    between atoms: CB_4483  and  CG1_4486
REMARK  1330  A    between atoms: CB_4483  and  CG2_4489
REMARK  1331  A    between atoms: CG1_4486  and  CD1_4493
REMARK  1332  A    between atoms: N_4497  and  CA_4499
REMARK  1333  A    between atoms: CA_4499  and  C_4501
REMARK  1334  A    between atoms: CA_4499  and  CB_4502
REMARK  1335  A    between atoms: CB_4502  and  CG_4506
REMARK  1336  A    between atoms: CG_4506  and  CD1_4508
REMARK  1337  A    between atoms: CG_4506  and  CD2_4512
REMARK  1338  A    between atoms: N_4516  and  CA_4518
REMARK  1339  A    between atoms: CA_4518  and  C_4520
REMARK  1340  A    between atoms: CA_4518  and  CB_4521
REMARK  1341  A    between atoms: CB_4521  and  OG_4525
REMARK  1342  A    between atoms: N_4527  and  CA_4529
REMARK  1343  A    between atoms: CA_4529  and  C_4531
REMARK  1344  A    between atoms: CA_4529  and  CB_4532
REMARK  1345  A    between atoms: CB_4532  and  CG1_4535
REMARK  1346  A    between atoms: CB_4532  and  CG2_4538
REMARK  1347  A    between atoms: CG1_4535  and  CD1_4542
REMARK  1348  A    between atoms: CA_4547  and  C_4549
REMARK  1349  A    between atoms: N_4560  and  CA_4562
REMARK  1350  A    between atoms: CA_4562  and  C_4564
REMARK  1351  A    between atoms: CA_4562  and  CB_4565
REMARK  1352  A    between atoms: CB_4565  and  CG_4569
REMARK  1353  A    between atoms: CG_4569  and  CD_4572
REMARK  1354  A    between atoms: CD_4572  and  CE_4575
REMARK  1355  A    between atoms: CE_4575  and  NZ_4578
REMARK  1356  A    between atoms: N_4582  and  CA_4584
REMARK  1357  A    between atoms: CA_4584  and  C_4586
REMARK  1358  A    between atoms: CA_4584  and  CB_4587
REMARK  1359  A    between atoms: CB_4587  and  CG_4591
REMARK  1360  A    between atoms: N_4602  and  CA_4604
REMARK  1361  A    between atoms: CA_4604  and  C_4606
REMARK  1362  A    between atoms: CA_4604  and  CB_4607
REMARK  1363  A    between atoms: CB_4607  and  OG_4611
REMARK  1364  A    between atoms: N_4613  and  CA_4615
REMARK  1365  A    between atoms: CA_4615  and  C_4617
REMARK  1366  A    between atoms: CA_4615  and  CB_4618
REMARK  1367  A    between atoms: CB_4618  and  CG1_4621
REMARK  1368  A    between atoms: CB_4618  and  CG2_4624
REMARK  1369  A    between atoms: CG1_4621  and  CD1_4628
REMARK  1370  A    between atoms: N_4632  and  CA_4634
REMARK  1371  A    between atoms: CA_4634  and  C_4636
REMARK  1372  A    between atoms: CA_4634  and  CB_4637
REMARK  1373  A    between atoms: CB_4637  and  OG_4641
REMARK  1374  A    between atoms: N_4643  and  CA_4645
REMARK  1375  A    between atoms: CA_4645  and  C_4648
REMARK  1376  A    between atoms: N_4650  and  CA_4652
REMARK  1377  A    between atoms: CA_4652  and  C_4654
REMARK  1378  A    between atoms: CA_4652  and  CB_4655
REMARK  1379  A    between atoms: CB_4655  and  CG_4659
REMARK  1380  A    between atoms: CG_4659  and  CD_4662
REMARK  1381  A    between atoms: N_4665  and  CA_4667
REMARK  1382  A    between atoms: CA_4667  and  C_4669
REMARK  1383  A    between atoms: CA_4667  and  CB_4670
REMARK  1384  A    between atoms: CB_4670  and  CG_4674
REMARK  1385  A    between atoms: CG_4674  and  CD1_4676
REMARK  1386  A    between atoms: CG_4674  and  CD2_4680
REMARK  1387  A    between atoms: N_4684  and  CA_4686
REMARK  1388  A    between atoms: CA_4686  and  C_4688
REMARK  1389  A    between atoms: CA_4686  and  CB_4689
REMARK  1390  A    between atoms: CB_4689  and  CG_4693
REMARK  1391  A    between atoms: N_4696  and  CA_4698
REMARK  1392  A    between atoms: CA_4698  and  C_4700
REMARK  1393  A    between atoms: CA_4698  and  CB_4701
REMARK  1394  A    between atoms: CB_4701  and  CG_4705
REMARK  1395  A    between atoms: CG_4705  and  CD1_4707
REMARK  1396  A    between atoms: CG_4705  and  CD2_4711
REMARK  1397  A    between atoms: N_4715  and  CA_4717
REMARK  1398  A    between atoms: CA_4717  and  C_4719
REMARK  1399  A    between atoms: CA_4717  and  CB_4720
REMARK  1400  A    between atoms: CB_4720  and  CG1_4723
REMARK  1401  A    between atoms: CB_4720  and  CG2_4727
REMARK  1402  A    between atoms: N_4731  and  CA_4733
REMARK  1403  A    between atoms: CA_4733  and  C_4735
REMARK  1404  A    between atoms: CA_4733  and  CB_4736
REMARK  1405  A    between atoms: CB_4736  and  CG_4740
REMARK  1406  A    between atoms: CG_4740  and  CD_4743
REMARK  1407  A    between atoms: CD_4743  and  CE_4746
REMARK  1408  A    between atoms: CE_4746  and  NZ_4749
REMARK  1409  A    between atoms: N_4753  and  CA_4755
REMARK  1410  A    between atoms: CA_4755  and  C_4757
REMARK  1411  A    between atoms: CA_4755  and  CB_4758
REMARK  1412  A    between atoms: CB_4758  and  CG_4762
REMARK  1413  A    between atoms: CG_4762  and  CD_4765
REMARK  1414  A    between atoms: N_4768  and  CA_4770
REMARK  1415  A    between atoms: CA_4770  and  C_4772
REMARK  1416  A    between atoms: CA_4770  and  CB_4773
REMARK  1417  A    between atoms: CB_4773  and  CG_4777
REMARK  1418  A    between atoms: CG_4777  and  CD1_4779
REMARK  1419  A    between atoms: CG_4777  and  CD2_4783
REMARK  1420  A    between atoms: N_4787  and  CA_4789
REMARK  1421  A    between atoms: CA_4789  and  C_4791
REMARK  1422  A    between atoms: CA_4789  and  CB_4792
REMARK  1423  A    between atoms: CB_4792  and  CG_4796
REMARK  1424  A    between atoms: N_4801  and  CA_4803
REMARK  1425  A    between atoms: CA_4803  and  C_4805
REMARK  1426  A    between atoms: CA_4803  and  CB_4806
REMARK  1427  A    between atoms: CB_4806  and  CG_4810
REMARK  1428  A    between atoms: CG_4810  and  CD1_4812
REMARK  1429  A    between atoms: CG_4810  and  CD2_4816
REMARK  1430  A    between atoms: N_4820  and  CA_4822
REMARK  1431  A    between atoms: CA_4822  and  C_4824
REMARK  1432  A    between atoms: CA_4822  and  CB_4825
REMARK  1433  A    between atoms: CB_4825  and  CG_4829
REMARK  1434  A    between atoms: CG_4829  and  CD1_4831
REMARK  1435  A    between atoms: CG_4829  and  CD2_4835
REMARK  1436  A    between atoms: N_4839  and  CA_4841
REMARK  1437  A    between atoms: CA_4841  and  C_4844
REMARK  1438  A    between atoms: N_4846  and  CA_4848
REMARK  1439  A    between atoms: CA_4848  and  C_4850
REMARK  1440  A    between atoms: CA_4848  and  CB_4851
REMARK  1441  A    between atoms: CB_4851  and  CG1_4854
REMARK  1442  A    between atoms: CB_4851  and  CG2_4857
REMARK  1443  A    between atoms: CG1_4854  and  CD1_4861
REMARK  1444  A    between atoms: N_4865  and  CA_4867
REMARK  1445  A    between atoms: CA_4867  and  C_4869
REMARK  1446  A    between atoms: CA_4867  and  CB_4870
REMARK  1447  A    between atoms: CB_4870  and  CG_4874
REMARK  1448  A    between atoms: CG_4874  and  CD_4877
REMARK  1449  A    between atoms: CD_4877  and  NE_4880
REMARK  1450  A    between atoms: N_4889  and  CA_4891
REMARK  1451  A    between atoms: CA_4891  and  C_4893
REMARK  1452  A    between atoms: CA_4891  and  CB_4894
REMARK  1453  A    between atoms: CB_4894  and  CG_4898
REMARK  1454  A    between atoms: CG_4898  and  CD_4901
REMARK  1455  A    between atoms: N_4904  and  CA_4906
REMARK  1456  A    between atoms: CA_4906  and  C_4908
REMARK  1457  A    between atoms: CA_4906  and  CB_4909
REMARK  1458  A    between atoms: CB_4909  and  CG1_4912
REMARK  1459  A    between atoms: CB_4909  and  CG2_4916
REMARK  1460  A    between atoms: N_4920  and  CA_4922
REMARK  1461  A    between atoms: CA_4922  and  C_4924
REMARK  1462  A    between atoms: CA_4922  and  CB_4925
REMARK  1463  A    between atoms: CB_4925  and  CG_4929
REMARK  1464  A    between atoms: N_4940  and  CA_4942
REMARK  1465  A    between atoms: CA_4942  and  C_4944
REMARK  1466  A    between atoms: CA_4942  and  CB_4945
REMARK  1467  A    between atoms: CB_4945  and  OG_4949
REMARK  1468  A    between atoms: N_4951  and  CA_4953
REMARK  1469  A    between atoms: CA_4953  and  C_4955
REMARK  1470  A    between atoms: CA_4953  and  CB_4956
REMARK  1471  A    between atoms: CB_4956  and  CG_4960
REMARK  1472  A    between atoms: N_4963  and  CA_4965
REMARK  1473  A    between atoms: CA_4965  and  C_4967
REMARK  1474  A    between atoms: CA_4965  and  CB_4968
REMARK  1475  A    between atoms: CB_4968  and  CG_4972
REMARK  1476  A    between atoms: N_4980  and  CA_4982
REMARK  1477  A    between atoms: CA_4982  and  C_4984
REMARK  1478  A    between atoms: CA_4982  and  CB_4985
REMARK  1479  A    between atoms: N_4990  and  CA_4992
REMARK  1480  A    between atoms: CA_4992  and  C_4994
REMARK  1481  A    between atoms: CA_4992  and  CB_4995
REMARK  1482  A    between atoms: CB_4995  and  CG_4999
REMARK  1483  A    between atoms: N_5002  and  CA_5004
REMARK  1484  A    between atoms: CA_5004  and  C_5006
REMARK  1485  A    between atoms: CA_5004  and  CB_5007
REMARK  1486  A    between atoms: CB_5007  and  CG_5011
REMARK  1487  A    between atoms: CG_5011  and  CD1_5013
REMARK  1488  A    between atoms: CG_5011  and  CD2_5017
REMARK  1489  A    between atoms: N_5021  and  CA_5023
REMARK  1490  A    between atoms: CA_5023  and  C_5025
REMARK  1491  A    between atoms: CA_5023  and  CB_5026
REMARK  1492  A    between atoms: CB_5026  and  OG_5030
REMARK  1493  A    between atoms: N_5032  and  CA_5034
REMARK  1494  A    between atoms: CA_5034  and  C_5037
REMARK  1495  A    between atoms: N_5039  and  CA_5041
REMARK  1496  A    between atoms: CA_5041  and  C_5043
REMARK  1497  A    between atoms: CA_5041  and  CB_5044
REMARK  1498  A    between atoms: CB_5044  and  CG1_5047
REMARK  1499  A    between atoms: CB_5044  and  CG2_5050
REMARK  1500  A    between atoms: CG1_5047  and  CD1_5054
REMARK  1501  A    between atoms: N_5058  and  CA_5060
REMARK  1502  A    between atoms: CA_5060  and  C_5062
REMARK  1503  A    between atoms: CA_5060  and  CB_5063
REMARK  1504  A    between atoms: CB_5063  and  CG2_5066
REMARK  1505  A    between atoms: CB_5063  and  OG1_5070
REMARK  1506  A    between atoms: N_5072  and  CA_5074
REMARK  1507  A    between atoms: CA_5074  and  C_5076
REMARK  1508  A    between atoms: CA_5074  and  CB_5077
REMARK  1509  A    between atoms: CB_5077  and  CG_5081
REMARK  1510  A    between atoms: CG_5081  and  CD_5084
REMARK  1511  A    between atoms: N_5087  and  CA_5089
REMARK  1512  A    between atoms: CA_5089  and  C_5091
REMARK  1513  A    between atoms: CA_5089  and  CB_5092
REMARK  1514  A    between atoms: CB_5092  and  CG_5096
REMARK  1515  A    between atoms: N_5099  and  CA_5101
REMARK  1516  A    between atoms: CA_5101  and  C_5103
REMARK  1517  A    between atoms: CA_5101  and  CB_5104
REMARK  1518  A    between atoms: CB_5104  and  OG_5108
REMARK  1519  A    between atoms: N_5110  and  CA_5112
REMARK  1520  A    between atoms: CA_5112  and  C_5114
REMARK  1521  A    between atoms: CA_5112  and  CB_5115
REMARK  1522  A    between atoms: CB_5115  and  OG_5119
REMARK  1523  A    between atoms: N_5121  and  CA_5123
REMARK  1524  A    between atoms: CA_5123  and  C_5125
REMARK  1525  A    between atoms: CA_5123  and  CB_5126
REMARK  1526  A    between atoms: CB_5126  and  CG_5130
REMARK  1527  A    between atoms: CG_5130  and  CD1_5132
REMARK  1528  A    between atoms: CG_5130  and  CD2_5136
REMARK  1529  A    between atoms: N_5140  and  CA_5142
REMARK  1530  A    between atoms: CA_5142  and  C_5144
REMARK  1531  A    between atoms: CA_5142  and  CB_5145
REMARK  1532  A    between atoms: CB_5145  and  CG_5149
REMARK  1533  A    between atoms: CG_5149  and  CD_5152
REMARK  1534  A    between atoms: CD_5152  and  CE_5155
REMARK  1535  A    between atoms: CE_5155  and  NZ_5158
REMARK  1536  A    between atoms: N_5162  and  CA_5164
REMARK  1537  A    between atoms: CA_5164  and  C_5166
REMARK  1538  A    between atoms: CA_5164  and  CB_5167
REMARK  1539  A    between atoms: CB_5167  and  CG1_5170
REMARK  1540  A    between atoms: CB_5167  and  CG2_5174
REMARK  1541  A    between atoms: N_5178  and  CA_5180
REMARK  1542  A    between atoms: CA_5180  and  C_5182
REMARK  1543  A    between atoms: CA_5180  and  CB_5183
REMARK  1544  A    between atoms: CB_5183  and  CG2_5186
REMARK  1545  A    between atoms: CB_5183  and  OG1_5190
REMARK  1546  A    between atoms: N_5192  and  CA_5194
REMARK  1547  A    between atoms: CA_5194  and  C_5196
REMARK  1548  A    between atoms: CA_5194  and  CB_5197
REMARK  1549  A    between atoms: CB_5197  and  CG_5201
REMARK  1550  A    between atoms: CG_5201  and  CD_5204
REMARK  1551  A    between atoms: CD_5204  and  CE_5207
REMARK  1552  A    between atoms: CE_5207  and  NZ_5210
REMARK  1553  A    between atoms: N_5214  and  CA_5216
REMARK  1554  A    between atoms: CA_5216  and  C_5218
REMARK  1555  A    between atoms: CA_5216  and  CB_5219
REMARK  1556  A    between atoms: N_5224  and  CA_5226
REMARK  1557  A    between atoms: CA_5226  and  C_5228
REMARK  1558  A    between atoms: CA_5226  and  CB_5229
REMARK  1559  A    between atoms: CB_5229  and  CG1_5232
REMARK  1560  A    between atoms: CB_5229  and  CG2_5236
REMARK  1561  A    between atoms: N_5240  and  CA_5242
REMARK  1562  A    between atoms: CA_5242  and  C_5244
REMARK  1563  A    between atoms: CA_5242  and  CB_5245
REMARK  1564  A    between atoms: CB_5245  and  CG_5249
REMARK  1565  A    between atoms: N_5257  and  CA_5259
REMARK  1566  A    between atoms: CA_5259  and  C_5261
REMARK  1567  A    between atoms: CA_5259  and  CB_5262
REMARK  1568  A    between atoms: CB_5262  and  CG_5266
REMARK  1569  A    between atoms: CG_5266  and  CD_5269
REMARK  1570  A    between atoms: CD_5269  and  CE_5272
REMARK  1571  A    between atoms: CE_5272  and  NZ_5275
REMARK  1572  A    between atoms: N_5279  and  CA_5281
REMARK  1573  A    between atoms: CA_5281  and  C_5283
REMARK  1574  A    between atoms: CA_5281  and  CB_5284
REMARK  1575  A    between atoms: N_5289  and  CA_5291
REMARK  1576  A    between atoms: CA_5291  and  C_5293
REMARK  1577  A    between atoms: CA_5291  and  CB_5294
REMARK  1578  A    between atoms: CB_5294  and  CG1_5297
REMARK  1579  A    between atoms: CB_5294  and  CG2_5301
REMARK  1580  A    between atoms: N_5305  and  CA_5307
REMARK  1581  A    between atoms: CA_5307  and  C_5309
REMARK  1582  A    between atoms: CA_5307  and  CB_5310
REMARK  1583  A    between atoms: CB_5310  and  CG_5314
REMARK  1584  A    between atoms: CG_5314  and  CD1_5316
REMARK  1585  A    between atoms: CG_5314  and  CD2_5320
REMARK  1586  A    between atoms: N_5324  and  CA_5326
REMARK  1587  A    between atoms: CA_5326  and  C_5328
REMARK  1588  A    between atoms: CA_5326  and  CB_5329
REMARK  1589  A    between atoms: CB_5329  and  CG1_5332
REMARK  1590  A    between atoms: CB_5329  and  CG2_5335
REMARK  1591  A    between atoms: CG1_5332  and  CD1_5339
REMARK  1592  A    between atoms: N_5343  and  CA_5345
REMARK  1593  A    between atoms: CA_5345  and  C_5347
REMARK  1594  A    between atoms: CA_5345  and  CB_5348
REMARK  1595  A    between atoms: CB_5348  and  CG1_5351
REMARK  1596  A    between atoms: CB_5348  and  CG2_5355
REMARK  1597  A    between atoms: N_5359  and  CA_5361
REMARK  1598  A    between atoms: CA_5361  and  C_5363
REMARK  1599  A    between atoms: CA_5361  and  CB_5364
REMARK  1600  A    between atoms: CB_5364  and  CG_5368
REMARK  1601  A    between atoms: N_5371  and  CA_5373
REMARK  1602  A    between atoms: CA_5373  and  C_5375
REMARK  1603  A    between atoms: CA_5373  and  CB_5376
REMARK  1604  A    between atoms: CB_5376  and  CG_5380
REMARK  1605  A    between atoms: CG_5380  and  CD_5383
REMARK  1606  A    between atoms: N_5386  and  CA_5388
REMARK  1607  A    between atoms: CA_5388  and  C_5390
REMARK  1608  A    between atoms: CA_5388  and  CB_5391
REMARK  1609  A    between atoms: CB_5391  and  CG_5395
REMARK  1610  A    between atoms: CG_5395  and  CD_5398
REMARK  1611  A    between atoms: N_5401  and  CA_5403
REMARK  1612  A    between atoms: CA_5403  and  C_5406
REMARK  1613  A    between atoms: N_5408  and  CA_5410
REMARK  1614  A    between atoms: CA_5410  and  C_5412
REMARK  1615  A    between atoms: CA_5410  and  CB_5413
REMARK  1616  A    between atoms: CB_5413  and  CG2_5416
REMARK  1617  A    between atoms: CB_5413  and  OG1_5420
REMARK  1618  A    between atoms: N_5422  and  CA_5424
REMARK  1619  A    between atoms: CA_5424  and  C_5426
REMARK  1620  A    between atoms: CA_5424  and  CB_5427
REMARK  1621  A    between atoms: CB_5427  and  CG_5431
REMARK  1622  A    between atoms: CG_5431  and  CD_5434
REMARK  1623  A    between atoms: N_5437  and  CA_5439
REMARK  1624  A    between atoms: CA_5439  and  C_5441
REMARK  1625  A    between atoms: CA_5439  and  CB_5442
REMARK  1626  A    between atoms: N_5447  and  CA_5449
REMARK  1627  A    between atoms: CA_5449  and  C_5451
REMARK  1628  A    between atoms: CA_5449  and  CB_5452
REMARK  1629  A    between atoms: N_5457  and  CA_5459
REMARK  1630  A    between atoms: CA_5459  and  C_5461
REMARK  1631  A    between atoms: CA_5459  and  CB_5462
REMARK  1632  A    between atoms: N_5467  and  CA_5469
REMARK  1633  A    between atoms: CA_5469  and  C_5471
REMARK  1634  A    between atoms: CA_5469  and  CB_5472
REMARK  1635  A    between atoms: N_5477  and  CA_5479
REMARK  1636  A    between atoms: CA_5479  and  C_5481
REMARK  1637  A    between atoms: CA_5479  and  CB_5482
REMARK  1638  A    between atoms: CB_5482  and  CG2_5485
REMARK  1639  A    between atoms: CB_5482  and  OG1_5489
REMARK  1640  A    between atoms: N_5491  and  CA_5493
REMARK  1641  A    between atoms: CA_5493  and  C_5495
REMARK  1642  A    between atoms: CA_5493  and  CB_5496
REMARK  1643  A    between atoms: N_5501  and  CA_5503
REMARK  1644  A    between atoms: CA_5503  and  C_5505
REMARK  1645  A    between atoms: CA_5503  and  CB_5506
REMARK  1646  A    between atoms: CB_5506  and  CG1_5509
REMARK  1647  A    between atoms: CB_5506  and  CG2_5512
REMARK  1648  A    between atoms: CG1_5509  and  CD1_5516
REMARK  1649  A    between atoms: N_5520  and  CA_5522
REMARK  1650  A    between atoms: CA_5522  and  C_5525
REMARK  1651  A    between atoms: N_5527  and  CA_5529
REMARK  1652  A    between atoms: CA_5529  and  C_5531
REMARK  1653  A    between atoms: CA_5529  and  CB_5532
REMARK  1654  A    between atoms: CB_5532  and  CG1_5535
REMARK  1655  A    between atoms: CB_5532  and  CG2_5538
REMARK  1656  A    between atoms: CG1_5535  and  CD1_5542
REMARK  1657  A    between atoms: N_5546  and  CA_5548
REMARK  1658  A    between atoms: CA_5548  and  C_5550
REMARK  1659  A    between atoms: CA_5548  and  CB_5551
REMARK  1660  A    between atoms: CB_5551  and  CG2_5554
REMARK  1661  A    between atoms: CB_5551  and  OG1_5558
REMARK  1662  A    between atoms: N_5560  and  CA_5562
REMARK  1663  A    between atoms: CA_5562  and  C_5564
REMARK  1664  A    between atoms: CA_5562  and  CB_5565
REMARK  1665  A    between atoms: CB_5565  and  CG_5569
REMARK  1666  A    between atoms: CG_5569  and  CD_5572
REMARK  1667  A    between atoms: CD_5572  and  CE_5575
REMARK  1668  A    between atoms: CE_5575  and  NZ_5578
REMARK  1669  A    between atoms: N_5582  and  CA_5584
REMARK  1670  A    between atoms: CA_5584  and  C_5586
REMARK  1671  A    between atoms: CA_5584  and  CB_5587
REMARK  1672  A    between atoms: CB_5587  and  CG_5591
REMARK  1673  A    between atoms: CG_5591  and  CD1_5593
REMARK  1674  A    between atoms: CG_5591  and  CD2_5597
REMARK  1675  A    between atoms: N_5601  and  CA_5603
REMARK  1676  A    between atoms: CA_5603  and  C_5605
REMARK  1677  A    between atoms: CA_5603  and  CB_5606
REMARK  1678  A    between atoms: CB_5606  and  OG_5610
REMARK  1679  A    between atoms: N_5612  and  CA_5614
REMARK  1680  A    between atoms: CA_5614  and  C_5616
REMARK  1681  A    between atoms: CA_5614  and  CB_5617
REMARK  1682  A    between atoms: CB_5617  and  CG_5621
REMARK  1683  A    between atoms: CG_5621  and  CD1_5623
REMARK  1684  A    between atoms: CG_5621  and  CD2_5627
REMARK  1685  A    between atoms: CA_5632  and  C_5634
REMARK  1686  A    between atoms: CA_5646  and  C_5648
REMARK  1687  A    between atoms: N_5659  and  CA_5661
REMARK  1688  A    between atoms: CA_5661  and  C_5663
REMARK  1689  A    between atoms: CA_5661  and  CB_5664
REMARK  1690  A    between atoms: CB_5664  and  CG_5668
REMARK  1691  A    between atoms: N_5676  and  CA_5678
REMARK  1692  A    between atoms: CA_5678  and  C_5680
REMARK  1693  A    between atoms: CA_5678  and  CB_5681
REMARK  1694  A    between atoms: CB_5681  and  CG1_5684
REMARK  1695  A    between atoms: CB_5681  and  CG2_5688
REMARK  1696  A    between atoms: N_5692  and  CA_5694
REMARK  1697  A    between atoms: CA_5694  and  C_5696
REMARK  1698  A    between atoms: CA_5694  and  CB_5697
REMARK  1699  A    between atoms: CB_5697  and  CG2_5700
REMARK  1700  A    between atoms: CB_5697  and  OG1_5704
REMARK  1701  A    between atoms: N_5706  and  CA_5708
REMARK  1702  A    between atoms: CA_5708  and  C_5710
REMARK  1703  A    between atoms: CA_5708  and  CB_5711
REMARK  1704  A    between atoms: CB_5711  and  CG_5715
REMARK  1705  A    between atoms: N_5726  and  CA_5728
REMARK  1706  A    between atoms: CA_5728  and  C_5730
REMARK  1707  A    between atoms: CA_5728  and  CB_5731
REMARK  1708  A    between atoms: CB_5731  and  CG_5735
REMARK  1709  A    between atoms: N_5740  and  CA_5742
REMARK  1710  A    between atoms: CA_5742  and  C_5744
REMARK  1711  A    between atoms: CA_5742  and  CB_5745
REMARK  1712  A    between atoms: CB_5745  and  CG_5749
REMARK  1713  A    between atoms: CG_5749  and  CD_5752
REMARK  1714  A    between atoms: CD_5752  and  NE_5755
REMARK  1715  A    between atoms: CA_5765  and  C_5767
REMARK  1716  A    between atoms: N_5778  and  CA_5780
REMARK  1717  A    between atoms: CA_5780  and  C_5782
REMARK  1718  A    between atoms: CA_5780  and  CB_5783
REMARK  1719  A    between atoms: CB_5783  and  CG_5787
REMARK  1720  A    between atoms: N_5798  and  CA_5800
REMARK  1721  A    between atoms: CA_5800  and  C_5802
REMARK  1722  A    between atoms: CA_5800  and  CB_5803
REMARK  1723  A    between atoms: CB_5803  and  CG_5807
REMARK  1724  A    between atoms: N_5818  and  CA_5820
REMARK  1725  A    between atoms: CA_5820  and  C_5822
REMARK  1726  A    between atoms: CA_5820  and  CB_5823
REMARK  1727  A    between atoms: CB_5823  and  CG_5827
REMARK  1728  A    between atoms: N_5838  and  CA_5840
REMARK  1729  A    between atoms: CA_5840  and  C_5842
REMARK  1730  A    between atoms: CA_5840  and  CB_5843
REMARK  1731  A    between atoms: CB_5843  and  OG_5847
REMARK  1732  A    between atoms: N_5849  and  CA_5851
REMARK  1733  A    between atoms: CA_5851  and  C_5853
REMARK  1734  A    between atoms: CA_5851  and  CB_5854
REMARK  1735  A    between atoms: CB_5854  and  CG1_5857
REMARK  1736  A    between atoms: CB_5854  and  CG2_5860
REMARK  1737  A    between atoms: CG1_5857  and  CD1_5864
REMARK  1738  A    between atoms: N_5868  and  CA_5870
REMARK  1739  A    between atoms: CA_5870  and  C_5872
REMARK  1740  A    between atoms: CA_5870  and  CB_5873
REMARK  1741  A    between atoms: CB_5873  and  CG_5877
REMARK  1742  A    between atoms: OH_5886  and  CZ_5888
REMARK  1743  A    between atoms: N_5889  and  CA_5891
REMARK  1744  A    between atoms: CA_5891  and  C_5893
REMARK  1745  A    between atoms: CA_5891  and  CB_5894
REMARK  1746  A    between atoms: CB_5894  and  CG_5898
REMARK  1747  A    between atoms: N_5903  and  CA_5905
REMARK  1748  A    between atoms: CA_5905  and  C_5907
REMARK  1749  A    between atoms: CA_5905  and  CB_5908
REMARK  1750  A    between atoms: CB_5908  and  CG_5912
REMARK  1751  A    between atoms: CG_5912  and  CD_5915
REMARK  1752  A    between atoms: CD_5915  and  CE_5918
REMARK  1753  A    between atoms: CE_5918  and  NZ_5921
REMARK  1754  A    between atoms: N_5925  and  CA_5927
REMARK  1755  A    between atoms: CA_5927  and  C_5929
REMARK  1756  A    between atoms: CA_5927  and  CB_5930
REMARK  1757  A    between atoms: CB_5930  and  CG_5934
REMARK  1758  A    between atoms: N_5937  and  CA_5939
REMARK  1759  A    between atoms: CA_5939  and  C_5941
REMARK  1760  A    between atoms: CA_5939  and  CB_5942
REMARK  1761  A    between atoms: CB_5942  and  CG1_5945
REMARK  1762  A    between atoms: CB_5942  and  CG2_5948
REMARK  1763  A    between atoms: CG1_5945  and  CD1_5952
REMARK  1764  A    between atoms: N_5956  and  CA_5958
REMARK  1765  A    between atoms: CA_5958  and  C_5960
REMARK  1766  A    between atoms: CA_5958  and  CB_5961
REMARK  1767  A    between atoms: CB_5961  and  OG_5965
REMARK  1768  A    between atoms: N_5967  and  CA_5969
REMARK  1769  A    between atoms: CA_5969  and  C_5971
REMARK  1770  A    between atoms: CA_5969  and  CB_5972
REMARK  1771  A    between atoms: CB_5972  and  CG_5976
REMARK  1772  A    between atoms: N_5981  and  CA_5983
REMARK  1773  A    between atoms: CA_5983  and  C_5985
REMARK  1774  A    between atoms: CA_5983  and  CB_5986
REMARK  1775  A    between atoms: CB_5986  and  CG_5990
REMARK  1776  A    between atoms: N_5993  and  CA_5995
REMARK  1777  A    between atoms: CA_5995  and  C_5997
REMARK  1778  A    between atoms: CA_5995  and  CB_5998
REMARK  1779  A    between atoms: CB_5998  and  CG1_6001
REMARK  1780  A    between atoms: CB_5998  and  CG2_6005
REMARK  1781  A    between atoms: N_6009  and  CA_6011
REMARK  1782  A    between atoms: CA_6011  and  C_6013
REMARK  1783  A    between atoms: CA_6011  and  CB_6014
REMARK  1784  A    between atoms: CB_6014  and  CG_6018
REMARK  1785  A    between atoms: N_6029  and  CA_6031
REMARK  1786  A    between atoms: CA_6031  and  C_6033
REMARK  1787  A    between atoms: CA_6031  and  CB_6034
REMARK  1788  A    between atoms: CB_6034  and  OG_6038
REMARK  1789  A    between atoms: N_6040  and  CA_6042
REMARK  1790  A    between atoms: CA_6042  and  C_6045
REMARK  1791  A    between atoms: N_6047  and  CA_6049
REMARK  1792  A    between atoms: CA_6049  and  C_6051
REMARK  1793  A    between atoms: CA_6049  and  CB_6052
REMARK  1794  A    between atoms: CB_6052  and  CG_6056
REMARK  1795  A    between atoms: CG_6056  and  CD_6059
REMARK  1796  A    between atoms: CD_6059  and  NE_6062
REMARK  1797  A    between atoms: N_6071  and  CA_6073
REMARK  1798  A    between atoms: CA_6073  and  C_6075
REMARK  1799  A    between atoms: CA_6073  and  CB_6076
REMARK  1800  A    between atoms: CB_6076  and  CG1_6079
REMARK  1801  A    between atoms: CB_6076  and  CG2_6082
REMARK  1802  A    between atoms: CG1_6079  and  CD1_6086
REMARK  1803  A    between atoms: N_6090  and  CA_6092
REMARK  1804  A    between atoms: CA_6092  and  C_6094
REMARK  1805  A    between atoms: CA_6092  and  CB_6095
REMARK  1806  A    between atoms: CB_6095  and  CG1_6098
REMARK  1807  A    between atoms: CB_6095  and  CG2_6102
REMARK  1808  A    between atoms: N_6106  and  CA_6108
REMARK  1809  A    between atoms: CA_6108  and  C_6110
REMARK  1810  A    between atoms: CA_6108  and  CB_6111
REMARK  1811  A    between atoms: CB_6111  and  CG_6115
REMARK  1812  A    between atoms: CA_6119  and  C_6121
REMARK  1813  A    between atoms: N_6132  and  CA_6134
REMARK  1814  A    between atoms: CA_6134  and  C_6136
REMARK  1815  A    between atoms: CA_6134  and  CB_6137
REMARK  1816  A    between atoms: CB_6137  and  CG2_6140
REMARK  1817  A    between atoms: CB_6137  and  OG1_6144
REMARK  1818  A    between atoms: N_6146  and  CA_6148
REMARK  1819  A    between atoms: CA_6148  and  C_6150
REMARK  1820  A    between atoms: CA_6148  and  CB_6151
REMARK  1821  A    between atoms: CB_6151  and  CG_6155
REMARK  1822  A    between atoms: CG_6155  and  CD_6158
REMARK  1823  A    between atoms: CD_6158  and  CE_6161
REMARK  1824  A    between atoms: CE_6161  and  NZ_6164
REMARK                            x       y       z     vdW  Elec       q    Type
REMARK                         _______ _______ _______ _____ _____    ______ ____
ROOT
ATOM      1  C   SER A 194       3.884  14.070 -11.129  0.00  0.00    +0.000 C 
ATOM      2  O   SER A 194       4.195  14.520 -10.022  0.00  0.00    +0.000 OA
ATOM      3  N   TRP A 195       4.789  13.694 -12.025  0.00  0.00    +0.000 N 
ATOM      4  H   TRP A 195       4.482  13.299 -12.903  0.00  0.00    +0.000 HD
ENDROOT
BRANCH   3   5
ATOM      5  CA  TRP A 195       6.221  13.882 -11.797  0.00  0.00    +0.000 C 
BRANCH   5   6
ATOM      6  C   TRP A 195       6.558  15.362 -11.596  0.00  0.00    +0.000 C 
ATOM      7  O   TRP A 195       5.923  16.243 -12.190  0.00  0.00    +0.000 OA
ATOM      8  N   GLU A 196       7.577  15.654 -10.782  0.00  0.00    +0.000 N 
ATOM      9  H   GLU A 196       8.067  14.906 -10.312  0.00  0.00    +0.000 HD
BRANCH   8  10
ATOM     10  CA  GLU A 196       8.137  17.010 -10.694  0.00  0.00    +0.000 C 
BRANCH  10  11
ATOM     11  C   GLU A 196       8.634  17.466 -12.073  0.00  0.00    +0.000 C 
ATOM     12  O   GLU A 196       8.376  18.593 -12.499  0.00  0.00    +0.000 OA
ATOM     13  N   HIS A 197       9.234  16.534 -12.818  0.00  0.00    +0.000 N 
ATOM     14  H   HIS A 197       9.383  15.628 -12.398  0.00  0.00    +0.000 HD
BRANCH  13  15
ATOM     15  CA  HIS A 197       9.594  16.696 -14.217  0.00  0.00    +0.000 C 
BRANCH  15  16
ATOM     16  C   HIS A 197       9.012  15.551 -15.055  0.00  0.00    +0.000 C 
ATOM     17  O   HIS A 197       9.466  14.412 -14.952  0.00  0.00    +0.000 OA
ATOM     18  N   ALA A 198       8.011  15.866 -15.879  0.00  0.00    +0.000 N 
ATOM     19  H   ALA A 198       7.716  16.831 -15.935  0.00  0.00    +0.000 HD
BRANCH  18  20
ATOM     20  CA  ALA A 198       7.265  14.896 -16.679  0.00  0.00    +0.000 C 
ATOM     21  CB  ALA A 198       6.107  15.626 -17.368  0.00  0.00    +0.000 C 
BRANCH  20  22
ATOM     22  C   ALA A 198       8.136  14.171 -17.714  0.00  0.00    +0.000 C 
ATOM     23  O   ALA A 198       9.086  14.742 -18.261  0.00  0.00    +0.000 OA
ATOM     24  N   PHE A 199       7.762  12.934 -18.036  0.00  0.00    +0.000 N 
ATOM     25  H   PHE A 199       6.908  12.574 -17.634  0.00  0.00    +0.000 HD
BRANCH  24  26
ATOM     26  CA  PHE A 199       8.296  12.240 -19.203  0.00  0.00    +0.000 C 
BRANCH  26  27
ATOM     27  C   PHE A 199       7.623  12.796 -20.462  0.00  0.00    +0.000 C 
ATOM     28  O   PHE A 199       6.427  13.088 -20.464  0.00  0.00    +0.000 OA
ATOM     29  N   ASN A 200       8.379  12.966 -21.547  0.00  0.00    +0.000 N 
ATOM     30  H   ASN A 200       9.337  12.644 -21.540  0.00  0.00    +0.000 HD
BRANCH  29  31
ATOM     31  CA  ASN A 200       7.773  13.367 -22.812  0.00  0.00    +0.000 C 
BRANCH  31  32
ATOM     32  C   ASN A 200       7.088  12.148 -23.443  0.00  0.00    +0.000 C 
ATOM     33  O   ASN A 200       7.769  11.183 -23.783  0.00  0.00    +0.000 OA
ATOM     34  N   VAL A 201       5.772  12.213 -23.656  0.00  0.00    +0.000 N 
ATOM     35  H   VAL A 201       5.278  13.037 -23.343  0.00  0.00    +0.000 HD
BRANCH  34  36
ATOM     36  CA  VAL A 201       5.007  11.150 -24.333  0.00  0.00    +0.000 C 
BRANCH  36  37
ATOM     37  C   VAL A 201       5.556  10.845 -25.730  0.00  0.00    +0.000 C 
ATOM     38  O   VAL A 201       5.561   9.694 -26.162  0.00  0.00    +0.000 OA
ATOM     39  N   ASP A 202       6.129  11.845 -26.407  0.00  0.00    +0.000 N 
ATOM     40  H   ASP A 202       6.103  12.776 -26.015  0.00  0.00    +0.000 HD
BRANCH  39  41
ATOM     41  CA  ASP A 202       6.765  11.663 -27.710  0.00  0.00    +0.000 C 
BRANCH  41  42
ATOM     42  C   ASP A 202       8.071  10.870 -27.625  0.00  0.00    +0.000 C 
ATOM     43  O   ASP A 202       8.582  10.460 -28.665  0.00  0.00    +0.000 OA
ATOM     44  N   HIS A 203       8.627  10.643 -26.434  0.00  0.00    +0.000 N 
ATOM     45  H   HIS A 203       8.147  10.992 -25.616  0.00  0.00    +0.000 HD
BRANCH  44  46
ATOM     46  CA  HIS A 203       9.796   9.792 -26.201  0.00  0.00    +0.000 C 
BRANCH  46  47
ATOM     47  C   HIS A 203       9.425   8.395 -25.687  0.00  0.00    +0.000 C 
ATOM     48  O   HIS A 203      10.306   7.541 -25.635  0.00  0.00    +0.000 OA
ATOM     49  N   THR A 204       8.155   8.130 -25.362  0.00  0.00    +0.000 N 
ATOM     50  H   THR A 204       7.461   8.864 -25.380  0.00  0.00    +0.000 HD
BRANCH  49  51
ATOM     51  CA  THR A 204       7.707   6.783 -24.989  0.00  0.00    +0.000 C 
BRANCH  51  52
ATOM     52  C   THR A 204       7.721   5.867 -26.215  0.00  0.00    +0.000 C 
ATOM     53  O   THR A 204       7.181   6.216 -27.274  0.00  0.00    +0.000 OA
ATOM     54  N   ARG A 205       8.359   4.697 -26.107  0.00  0.00    +0.000 N 
ATOM     55  H   ARG A 205       8.794   4.476 -25.223  0.00  0.00    +0.000 HD
BRANCH  54  56
ATOM     56  CA  ARG A 205       8.487   3.715 -27.200  0.00  0.00    +0.000 C 
BRANCH  56  57
ATOM     57  C   ARG A 205       8.267   2.296 -26.697  0.00  0.00    +0.000 C 
ATOM     58  O   ARG A 205       8.541   2.006 -25.543  0.00  0.00    +0.000 OA
ATOM     59  N   GLU A 206       7.795   1.417 -27.577  0.00  0.00    +0.000 N 
ATOM     60  H   GLU A 206       7.579   1.721 -28.515  0.00  0.00    +0.000 HD
BRANCH  59  61
ATOM     61  CA  GLU A 206       7.725  -0.018 -27.287  0.00  0.00    +0.000 C 
BRANCH  61  62
ATOM     62  C   GLU A 206       9.139  -0.605 -27.213  0.00  0.00    +0.000 C 
ATOM     63  O   GLU A 206       9.837  -0.696 -28.228  0.00  0.00    +0.000 OA
ATOM     64  N   GLU A 207       9.551  -1.024 -26.021  0.00  0.00    +0.000 N 
ATOM     65  H   GLU A 207       8.926  -0.922 -25.235  0.00  0.00    +0.000 HD
BRANCH  64  66
ATOM     66  CA  GLU A 207      10.853  -1.642 -25.766  0.00  0.00    +0.000 C 
BRANCH  66  67
ATOM     67  C   GLU A 207      10.696  -3.026 -25.135  0.00  0.00    +0.000 C 
ATOM     68  O   GLU A 207       9.622  -3.398 -24.664  0.00  0.00    +0.000 OA
ATOM     69  N   ASP A 208      11.769  -3.815 -25.180  0.00  0.00    +0.000 N 
ATOM     70  H   ASP A 208      12.655  -3.413 -25.452  0.00  0.00    +0.000 HD
BRANCH  69  71
ATOM     71  CA  ASP A 208      11.797  -5.136 -24.558  0.00  0.00    +0.000 C 
BRANCH  71  72
ATOM     72  C   ASP A 208      11.894  -5.018 -23.036  0.00  0.00    +0.000 C 
ATOM     73  O   ASP A 208      12.752  -4.310 -22.509  0.00  0.00    +0.000 OA
ATOM     74  N   PHE A 209      11.048  -5.770 -22.338  0.00  0.00    +0.000 N 
ATOM     75  H   PHE A 209      10.317  -6.252 -22.842  0.00  0.00    +0.000 HD
BRANCH  74  76
ATOM     76  CA  PHE A 209      11.160  -6.043 -20.915  0.00  0.00    +0.000 C 
BRANCH  76  77
ATOM     77  C   PHE A 209      11.377  -7.543 -20.706  0.00  0.00    +0.000 C 
ATOM     78  O   PHE A 209      10.586  -8.376 -21.155  0.00  0.00    +0.000 OA
ATOM     79  N   HIS A 210      12.463  -7.888 -20.025  0.00  0.00    +0.000 N 
ATOM     80  H   HIS A 210      13.044  -7.148 -19.658  0.00  0.00    +0.000 HD
BRANCH  79  81
ATOM     81  CA  HIS A 210      12.893  -9.257 -19.767  0.00  0.00    +0.000 C 
BRANCH  81  82
ATOM     82  C   HIS A 210      12.276  -9.755 -18.458  0.00  0.00    +0.000 C 
ATOM     83  O   HIS A 210      12.865  -9.553 -17.400  0.00  0.00    +0.000 OA
ATOM     84  N   VAL A 211      11.096 -10.378 -18.530  0.00  0.00    +0.000 N 
ATOM     85  H   VAL A 211      10.715 -10.563 -19.447  0.00  0.00    +0.000 HD
BRANCH  84  86
ATOM     86  CA  VAL A 211      10.372 -10.925 -17.364  0.00  0.00    +0.000 C 
BRANCH  86  87
ATOM     87  C   VAL A 211      11.201 -12.015 -16.681  0.00  0.00    +0.000 C 
ATOM     88  O   VAL A 211      11.361 -12.016 -15.462  0.00  0.00    +0.000 OA
ATOM     89  N   ASP A 212      11.775 -12.912 -17.482  0.00  0.00    +0.000 N 
ATOM     90  H   ASP A 212      11.651 -12.804 -18.479  0.00  0.00    +0.000 HD
BRANCH  89  91
ATOM     91  CA  ASP A 212      12.688 -13.970 -17.054  0.00  0.00    +0.000 C 
BRANCH  91  92
ATOM     92  C   ASP A 212      13.636 -14.364 -18.210  0.00  0.00    +0.000 C 
ATOM     93  O   ASP A 212      13.672 -13.703 -19.250  0.00  0.00    +0.000 OA
ATOM     94  N   GLU A 213      14.437 -15.422 -18.038  0.00  0.00    +0.000 N 
ATOM     95  H   GLU A 213      14.352 -15.953 -17.183  0.00  0.00    +0.000 HD
BRANCH  94  96
ATOM     96  CA  GLU A 213      15.408 -15.888 -19.047  0.00  0.00    +0.000 C 
BRANCH  96  97
ATOM     97  C   GLU A 213      14.774 -16.315 -20.384  0.00  0.00    +0.000 C 
ATOM     98  O   GLU A 213      15.440 -16.280 -21.419  0.00  0.00    +0.000 OA
ATOM     99  N   ASN A 214      13.503 -16.720 -20.374  0.00  0.00    +0.000 N 
ATOM    100  H   ASN A 214      12.979 -16.613 -19.516  0.00  0.00    +0.000 HD
BRANCH  99 101
ATOM    101  CA  ASN A 214      12.786 -17.273 -21.523  0.00  0.00    +0.000 C 
BRANCH 101 102
ATOM    102  C   ASN A 214      11.653 -16.362 -22.021  0.00  0.00    +0.000 C 
ATOM    103  O   ASN A 214      11.145 -16.572 -23.125  0.00  0.00    +0.000 OA
ATOM    104  N   THR A 215      11.262 -15.361 -21.232  0.00  0.00    +0.000 N 
ATOM    105  H   THR A 215      11.658 -15.328 -20.304  0.00  0.00    +0.000 HD
BRANCH 104 106
ATOM    106  CA  THR A 215      10.090 -14.523 -21.489  0.00  0.00    +0.000 C 
BRANCH 106 107
ATOM    107  C   THR A 215      10.487 -13.059 -21.659  0.00  0.00    +0.000 C 
ATOM    108  O   THR A 215      10.949 -12.400 -20.726  0.00  0.00    +0.000 OA
ATOM    109  N   VAL A 216      10.245 -12.526 -22.858  0.00  0.00    +0.000 N 
ATOM    110  H   VAL A 216       9.836 -13.117 -23.567  0.00  0.00    +0.000 HD
BRANCH 109 111
ATOM    111  CA  VAL A 216      10.389 -11.100 -23.182  0.00  0.00    +0.000 C 
BRANCH 111 112
ATOM    112  C   VAL A 216       9.045 -10.567 -23.657  0.00  0.00    +0.000 C 
ATOM    113  O   VAL A 216       8.408 -11.168 -24.524  0.00  0.00    +0.000 OA
ATOM    114  N   VAL A 217       8.626  -9.435 -23.102  0.00  0.00    +0.000 N 
ATOM    115  H   VAL A 217       9.223  -8.990 -22.419  0.00  0.00    +0.000 HD
BRANCH 114 116
ATOM    116  CA  VAL A 217       7.394  -8.730 -23.477  0.00  0.00    +0.000 C 
BRANCH 116 117
ATOM    117  C   VAL A 217       7.729  -7.337 -24.005  0.00  0.00    +0.000 C 
ATOM    118  O   VAL A 217       8.769  -6.775 -23.665  0.00  0.00    +0.000 OA
ATOM    119  N   LYS A 218       6.858  -6.776 -24.848  0.00  0.00    +0.000 N 
ATOM    120  H   LYS A 218       5.985  -7.255 -25.018  0.00  0.00    +0.000 HD
BRANCH 119 121
ATOM    121  CA  LYS A 218       6.953  -5.377 -25.283  0.00  0.00    +0.000 C 
BRANCH 121 122
ATOM    122  C   LYS A 218       6.136  -4.498 -24.346  0.00  0.00    +0.000 C 
ATOM    123  O   LYS A 218       4.997  -4.846 -24.035  0.00  0.00    +0.000 OA
ATOM    124  N   VAL A 219       6.735  -3.405 -23.883  0.00  0.00    +0.000 N 
ATOM    125  H   VAL A 219       7.681  -3.211 -24.178  0.00  0.00    +0.000 HD
BRANCH 124 126
ATOM    126  CA  VAL A 219       6.085  -2.439 -22.990  0.00  0.00    +0.000 C 
BRANCH 126 127
ATOM    127  C   VAL A 219       6.347  -1.009 -23.459  0.00  0.00    +0.000 C 
ATOM    128  O   VAL A 219       7.446  -0.727 -23.952  0.00  0.00    +0.000 OA
ATOM    129  N   PRO A 220       5.406  -0.072 -23.242  0.00  0.00    +0.000 N 
ATOM    130  CA  PRO A 220       5.680   1.344 -23.417  0.00  0.00    +0.000 C 
ATOM    131  CB  PRO A 220       4.336   2.072 -23.272  0.00  0.00    +0.000 C 
ATOM    132  CG  PRO A 220       3.275   0.971 -23.260  0.00  0.00    +0.000 C 
ATOM    133  CD  PRO A 220       4.026  -0.288 -22.840  0.00  0.00    +0.000 C 
BRANCH 130 134
ATOM    134  C   PRO A 220       6.715   1.789 -22.378  0.00  0.00    +0.000 C 
ATOM    135  O   PRO A 220       6.439   1.835 -21.180  0.00  0.00    +0.000 OA
ATOM    136  N   MET A 221       7.919   2.109 -22.832  0.00  0.00    +0.000 N 
ATOM    137  H   MET A 221       8.103   1.965 -23.814  0.00  0.00    +0.000 HD
BRANCH 136 138
ATOM    138  CA  MET A 221       9.037   2.563 -22.014  0.00  0.00    +0.000 C 
BRANCH 138 139
ATOM    139  C   MET A 221       9.117   4.084 -22.076  0.00  0.00    +0.000 C 
ATOM    140  O   MET A 221       9.372   4.656 -23.136  0.00  0.00    +0.000 OA
ATOM    141  N   MET A 222       8.875   4.746 -20.949  0.00  0.00    +0.000 N 
ATOM    142  H   MET A 222       8.746   4.218 -20.098  0.00  0.00    +0.000 HD
BRANCH 141 143
ATOM    143  CA  MET A 222       8.989   6.197 -20.828  0.00  0.00    +0.000 C 
BRANCH 143 144
ATOM    144  C   MET A 222      10.458   6.565 -20.665  0.00  0.00    +0.000 C 
ATOM    145  O   MET A 222      11.165   5.899 -19.911  0.00  0.00    +0.000 OA
ATOM    146  N   SER A 223      10.919   7.634 -21.318  0.00  0.00    +0.000 N 
ATOM    147  H   SER A 223      10.293   8.140 -21.928  0.00  0.00    +0.000 HD
BRANCH 146 148
ATOM    148  CA  SER A 223      12.329   8.034 -21.269  0.00  0.00    +0.000 C 
BRANCH 148 149
ATOM    149  C   SER A 223      12.514   9.532 -21.048  0.00  0.00    +0.000 C 
ATOM    150  O   SER A 223      11.832  10.363 -21.659  0.00  0.00    +0.000 OA
ATOM    151  N   ARG A 224      13.448   9.892 -20.163  0.00  0.00    +0.000 N 
ATOM    152  H   ARG A 224      13.952   9.153 -19.693  0.00  0.00    +0.000 HD
BRANCH 151 153
ATOM    153  CA  ARG A 224      13.821  11.282 -19.882  0.00  0.00    +0.000 C 
BRANCH 153 154
ATOM    154  C   ARG A 224      15.299  11.387 -19.513  0.00  0.00    +0.000 C 
ATOM    155  O   ARG A 224      15.782  10.682 -18.633  0.00  0.00    +0.000 OA
ATOM    156  N   GLN A 225      15.989  12.334 -20.146  0.00  0.00    +0.000 N 
ATOM    157  H   GLN A 225      15.515  12.886 -20.847  0.00  0.00    +0.000 HD
BRANCH 156 158
ATOM    158  CA  GLN A 225      17.297  12.807 -19.699  0.00  0.00    +0.000 C 
BRANCH 158 159
ATOM    159  C   GLN A 225      17.115  13.892 -18.634  0.00  0.00    +0.000 C 
ATOM    160  O   GLN A 225      16.321  14.817 -18.821  0.00  0.00    +0.000 OA
ATOM    161  N   GLY A 226      17.852  13.801 -17.533  0.00  0.00    +0.000 N 
ATOM    162  H   GLY A 226      18.458  13.004 -17.401  0.00  0.00    +0.000 HD
BRANCH 161 163
ATOM    163  CA  GLY A 226      17.874  14.852 -16.523  0.00  0.00    +0.000 C 
BRANCH 163 164
ATOM    164  C   GLY A 226      18.679  14.481 -15.287  0.00  0.00    +0.000 C 
ATOM    165  O   GLY A 226      19.252  13.398 -15.204  0.00  0.00    +0.000 OA
ATOM    166  N   GLU A 227      18.696  15.398 -14.326  0.00  0.00    +0.000 N 
ATOM    167  H   GLU A 227      18.241  16.286 -14.483  0.00  0.00    +0.000 HD
BRANCH 166 168
ATOM    168  CA  GLU A 227      19.273  15.178 -13.001  0.00  0.00    +0.000 C 
BRANCH 168 169
ATOM    169  C   GLU A 227      18.333  14.338 -12.133  0.00  0.00    +0.000 C 
ATOM    170  O   GLU A 227      17.146  14.656 -12.004  0.00  0.00    +0.000 OA
ATOM    171  N   TYR A 228      18.883  13.289 -11.526  0.00  0.00    +0.000 N 
ATOM    172  H   TYR A 228      19.849  13.072 -11.729  0.00  0.00    +0.000 HD
BRANCH 171 173
ATOM    173  CA  TYR A 228      18.199  12.426 -10.566  0.00  0.00    +0.000 C 
BRANCH 173 174
ATOM    174  C   TYR A 228      19.121  12.107  -9.392  0.00  0.00    +0.000 C 
ATOM    175  O   TYR A 228      20.340  12.050  -9.550  0.00  0.00    +0.000 OA
ATOM    176  N   ILE A 229      18.543  11.842  -8.218  0.00  0.00    +0.000 N 
ATOM    177  H   ILE A 229      17.535  11.836  -8.164  0.00  0.00    +0.000 HD
BRANCH 176 178
ATOM    178  CA  ILE A 229      19.292  11.234  -7.116  0.00  0.00    +0.000 C 
BRANCH 178 179
ATOM    179  C   ILE A 229      19.391   9.735  -7.409  0.00  0.00    +0.000 C 
ATOM    180  O   ILE A 229      18.385   9.031  -7.435  0.00  0.00    +0.000 OA
ATOM    181  N   THR A 230      20.599   9.247  -7.676  0.00  0.00    +0.000 N 
ATOM    182  H   THR A 230      21.384   9.883  -7.686  0.00  0.00    +0.000 HD
BRANCH 181 183
ATOM    183  CA  THR A 230      20.837   7.869  -8.122  0.00  0.00    +0.000 C 
BRANCH 183 184
ATOM    184  C   THR A 230      22.152   7.323  -7.574  0.00  0.00    +0.000 C 
ATOM    185  O   THR A 230      23.066   8.077  -7.235  0.00  0.00    +0.000 OA
ATOM    186  N   GLY A 231      22.267   6.000  -7.491  0.00  0.00    +0.000 N 
ATOM    187  H   GLY A 231      21.457   5.439  -7.714  0.00  0.00    +0.000 HD
BRANCH 186 188
ATOM    188  CA  GLY A 231      23.474   5.324  -7.027  0.00  0.00    +0.000 C 
BRANCH 188 189
ATOM    189  C   GLY A 231      23.408   3.813  -7.216  0.00  0.00    +0.000 C 
ATOM    190  O   GLY A 231      22.342   3.244  -7.432  0.00  0.00    +0.000 OA
ATOM    191  N   TYR A 232      24.561   3.153  -7.141  0.00  0.00    +0.000 N 
ATOM    192  H   TYR A 232      25.394   3.674  -6.907  0.00  0.00    +0.000 HD
BRANCH 191 193
ATOM    193  CA  TYR A 232      24.628   1.701  -6.992  0.00  0.00    +0.000 C 
BRANCH 193 194
ATOM    194  C   TYR A 232      24.870   1.375  -5.519  0.00  0.00    +0.000 C 
ATOM    195  O   TYR A 232      25.791   1.940  -4.928  0.00  0.00    +0.000 OA
ATOM    196  N   ILE A 233      24.056   0.488  -4.946  0.00  0.00    +0.000 N 
ATOM    197  H   ILE A 233      23.336   0.072  -5.518  0.00  0.00    +0.000 HD
BRANCH 196 198
ATOM    198  CA  ILE A 233      24.149   0.032  -3.555  0.00  0.00    +0.000 C 
BRANCH 198 199
ATOM    199  C   ILE A 233      24.727  -1.393  -3.557  0.00  0.00    +0.000 C 
ATOM    200  O   ILE A 233      23.989  -2.345  -3.838  0.00  0.00    +0.000 OA
ATOM    201  N   PRO A 234      26.032  -1.571  -3.265  0.00  0.00    +0.000 N 
ATOM    202  CA  PRO A 234      26.680  -2.881  -3.295  0.00  0.00    +0.000 C 
ATOM    203  CB  PRO A 234      28.149  -2.621  -2.941  0.00  0.00    +0.000 C 
ATOM    204  CG  PRO A 234      28.368  -1.165  -3.336  0.00  0.00    +0.000 C 
ATOM    205  CD  PRO A 234      27.023  -0.533  -3.010  0.00  0.00    +0.000 C 
BRANCH 202 206
ATOM    206  C   PRO A 234      26.075  -3.896  -2.324  0.00  0.00    +0.000 C 
ATOM    207  O   PRO A 234      26.062  -5.085  -2.619  0.00  0.00    +0.000 OA
ATOM    208  N   GLU A 235      25.563  -3.438  -1.182  0.00  0.00    +0.000 N 
ATOM    209  H   GLU A 235      25.638  -2.450  -0.985  0.00  0.00    +0.000 HD
BRANCH 208 210
ATOM    210  CA  GLU A 235      25.001  -4.276  -0.121  0.00  0.00    +0.000 C 
BRANCH 210 211
ATOM    211  C   GLU A 235      23.754  -5.055  -0.569  0.00  0.00    +0.000 C 
ATOM    212  O   GLU A 235      23.483  -6.125  -0.028  0.00  0.00    +0.000 OA
ATOM    213  N   ILE A 236      23.018  -4.539  -1.561  0.00  0.00    +0.000 N 
ATOM    214  H   ILE A 236      23.323  -3.663  -1.961  0.00  0.00    +0.000 HD
BRANCH 213 215
ATOM    215  CA  ILE A 236      21.797  -5.161  -2.105  0.00  0.00    +0.000 C 
BRANCH 215 216
ATOM    216  C   ILE A 236      21.893  -5.469  -3.606  0.00  0.00    +0.000 C 
ATOM    217  O   ILE A 236      20.915  -5.909  -4.203  0.00  0.00    +0.000 OA
ATOM    218  N   GLY A 237      23.037  -5.201  -4.241  0.00  0.00    +0.000 N 
ATOM    219  H   GLY A 237      23.817  -4.855  -3.700  0.00  0.00    +0.000 HD
BRANCH 218 220
ATOM    220  CA  GLY A 237      23.238  -5.442  -5.671  0.00  0.00    +0.000 C 
BRANCH 220 221
ATOM    221  C   GLY A 237      22.251  -4.691  -6.572  0.00  0.00    +0.000 C 
ATOM    222  O   GLY A 237      21.735  -5.274  -7.525  0.00  0.00    +0.000 OA
ATOM    223  N   CYS A 238      21.932  -3.429  -6.255  0.00  0.00    +0.000 N 
ATOM    224  H   CYS A 238      22.402  -3.000  -5.471  0.00  0.00    +0.000 HD
BRANCH 223 225
ATOM    225  CA  CYS A 238      20.938  -2.646  -7.000  0.00  0.00    +0.000 C 
BRANCH 225 226
ATOM    226  C   CYS A 238      21.472  -1.301  -7.487  0.00  0.00    +0.000 C 
ATOM    227  O   CYS A 238      22.130  -0.574  -6.744  0.00  0.00    +0.000 OA
ATOM    228  N   THR A 239      21.079  -0.914  -8.700  0.00  0.00    +0.000 N 
ATOM    229  H   THR A 239      20.523  -1.562  -9.239  0.00  0.00    +0.000 HD
BRANCH 228 230
ATOM    230  CA  THR A 239      21.045   0.499  -9.101  0.00  0.00    +0.000 C 
BRANCH 230 231
ATOM    231  C   THR A 239      19.729   1.096  -8.628  0.00  0.00    +0.000 C 
ATOM    232  O   THR A 239      18.673   0.565  -8.953  0.00  0.00    +0.000 OA
ATOM    233  N   VAL A 240      19.774   2.191  -7.876  0.00  0.00    +0.000 N 
ATOM    234  H   VAL A 240      20.668   2.605  -7.656  0.00  0.00    +0.000 HD
BRANCH 233 235
ATOM    235  CA  VAL A 240      18.579   2.843  -7.338  0.00  0.00    +0.000 C 
BRANCH 235 236
ATOM    236  C   VAL A 240      18.465   4.268  -7.849  0.00  0.00    +0.000 C 
ATOM    237  O   VAL A 240      19.467   4.977  -7.921  0.00  0.00    +0.000 OA
ATOM    238  N   VAL A 241      17.242   4.683  -8.175  0.00  0.00    +0.000 N 
ATOM    239  H   VAL A 241      16.484   4.019  -8.096  0.00  0.00    +0.000 HD
BRANCH 238 240
ATOM    240  CA  VAL A 241      16.906   6.027  -8.651  0.00  0.00    +0.000 C 
BRANCH 240 241
ATOM    241  C   VAL A 241      15.716   6.565  -7.856  0.00  0.00    +0.000 C 
ATOM    242  O   VAL A 241      14.671   5.921  -7.790  0.00  0.00    +0.000 OA
ATOM    243  N   GLU A 242      15.857   7.756  -7.274  0.00  0.00    +0.000 N 
ATOM    244  H   GLU A 242      16.743   8.233  -7.365  0.00  0.00    +0.000 HD
BRANCH 243 245
ATOM    245  CA  GLU A 242      14.738   8.536  -6.741  0.00  0.00    +0.000 C 
BRANCH 245 246
ATOM    246  C   GLU A 242      14.176   9.437  -7.844  0.00  0.00    +0.000 C 
ATOM    247  O   GLU A 242      14.883  10.264  -8.428  0.00  0.00    +0.000 OA
ATOM    248  N   VAL A 243      12.878   9.298  -8.098  0.00  0.00    +0.000 N 
ATOM    249  H   VAL A 243      12.374   8.585  -7.589  0.00  0.00    +0.000 HD
BRANCH 248 250
ATOM    250  CA  VAL A 243      12.122  10.094  -9.061  0.00  0.00    +0.000 C 
BRANCH 250 251
ATOM    251  C   VAL A 243      11.073  10.906  -8.296  0.00  0.00    +0.000 C 
ATOM    252  O   VAL A 243      10.097  10.334  -7.797  0.00  0.00    +0.000 OA
ATOM    253  N   PRO A 244      11.252  12.229  -8.159  0.00  0.00    +0.000 N 
ATOM    254  CA  PRO A 244      10.329  13.053  -7.395  0.00  0.00    +0.000 C 
ATOM    255  CB  PRO A 244      11.078  14.356  -7.120  0.00  0.00    +0.000 C 
ATOM    256  CG  PRO A 244      12.045  14.471  -8.299  0.00  0.00    +0.000 C 
ATOM    257  CD  PRO A 244      12.390  13.018  -8.617  0.00  0.00    +0.000 C 
BRANCH 254 258
ATOM    258  C   PRO A 244       9.007  13.275  -8.139  0.00  0.00    +0.000 C 
ATOM    259  O   PRO A 244       8.973  13.559  -9.341  0.00  0.00    +0.000 OA
ATOM    260  N   TYR A 245       7.903  13.196  -7.400  0.00  0.00    +0.000 N 
ATOM    261  H   TYR A 245       8.004  12.996  -6.415  0.00  0.00    +0.000 HD
BRANCH 260 262
ATOM    262  CA  TYR A 245       6.618  13.744  -7.821  0.00  0.00    +0.000 C 
BRANCH 262 263
ATOM    263  C   TYR A 245       6.504  15.208  -7.398  0.00  0.00    +0.000 C 
ATOM    264  O   TYR A 245       7.242  15.695  -6.541  0.00  0.00    +0.000 OA
ATOM    265  N   LYS A 246       5.511  15.916  -7.940  0.00  0.00    +0.000 N 
ATOM    266  H   LYS A 246       4.927  15.461  -8.627  0.00  0.00    +0.000 HD
BRANCH 265 267
ATOM    267  CA  LYS A 246       5.123  17.224  -7.410  0.00  0.00    +0.000 C 
BRANCH 267 268
ATOM    268  C   LYS A 246       4.752  17.099  -5.932  0.00  0.00    +0.000 C 
ATOM    269  O   LYS A 246       3.952  16.251  -5.551  0.00  0.00    +0.000 OA
ATOM    270  N   GLY A 247       5.313  17.970  -5.097  0.00  0.00    +0.000 N 
ATOM    271  H   GLY A 247       6.079  18.525  -5.449  0.00  0.00    +0.000 HD
BRANCH 270 272
ATOM    272  CA  GLY A 247       5.061  17.983  -3.657  0.00  0.00    +0.000 C 
BRANCH 272 273
ATOM    273  C   GLY A 247       6.153  17.278  -2.853  0.00  0.00    +0.000 C 
ATOM    274  O   GLY A 247       7.332  17.563  -3.002  0.00  0.00    +0.000 OA
ATOM    275  N   ASN A 248       5.749  16.421  -1.921  0.00  0.00    +0.000 N 
ATOM    276  H   ASN A 248       4.771  16.169  -1.896  0.00  0.00    +0.000 HD
BRANCH 275 277
ATOM    277  CA  ASN A 248       6.594  15.815  -0.882  0.00  0.00    +0.000 C 
BRANCH 277 278
ATOM    278  C   ASN A 248       6.765  14.297  -1.059  0.00  0.00    +0.000 C 
ATOM    279  O   ASN A 248       7.124  13.607  -0.108  0.00  0.00    +0.000 OA
ATOM    280  N   THR A 249       6.435  13.763  -2.232  0.00  0.00    +0.000 N 
ATOM    281  H   THR A 249       6.258  14.377  -3.014  0.00  0.00    +0.000 HD
BRANCH 280 282
ATOM    282  CA  THR A 249       6.426  12.321  -2.497  0.00  0.00    +0.000 C 
BRANCH 282 283
ATOM    283  C   THR A 249       7.430  12.005  -3.596  0.00  0.00    +0.000 C 
ATOM    284  O   THR A 249       7.499  12.730  -4.585  0.00  0.00    +0.000 OA
ATOM    285  N   SER A 250       8.184  10.922  -3.444  0.00  0.00    +0.000 N 
ATOM    286  H   SER A 250       8.063  10.357  -2.616  0.00  0.00    +0.000 HD
BRANCH 285 287
ATOM    287  CA  SER A 250       9.085  10.405  -4.476  0.00  0.00    +0.000 C 
BRANCH 287 288
ATOM    288  C   SER A 250       8.809   8.924  -4.710  0.00  0.00    +0.000 C 
ATOM    289  O   SER A 250       8.475   8.201  -3.773  0.00  0.00    +0.000 OA
ATOM    290  N   ALA A 251       8.977   8.460  -5.944  0.00  0.00    +0.000 N 
ATOM    291  H   ALA A 251       9.280   9.098  -6.666  0.00  0.00    +0.000 HD
BRANCH 290 292
ATOM    292  CA  ALA A 251       9.142   7.038  -6.213  0.00  0.00    +0.000 C 
ATOM    293  CB  ALA A 251       8.606   6.704  -7.606  0.00  0.00    +0.000 C 
BRANCH 292 294
ATOM    294  C   ALA A 251      10.623   6.674  -6.077  0.00  0.00    +0.000 C 
ATOM    295  O   ALA A 251      11.478   7.344  -6.654  0.00  0.00    +0.000 OA
ATOM    296  N   ILE A 252      10.924   5.617  -5.333  0.00  0.00    +0.000 N 
ATOM    297  H   ILE A 252      10.174   5.120  -4.874  0.00  0.00    +0.000 HD
BRANCH 296 298
ATOM    298  CA  ILE A 252      12.258   5.022  -5.266  0.00  0.00    +0.000 C 
BRANCH 298 299
ATOM    299  C   ILE A 252      12.209   3.738  -6.079  0.00  0.00    +0.000 C 
ATOM    300  O   ILE A 252      11.481   2.823  -5.710  0.00  0.00    +0.000 OA
ATOM    301  N   PHE A 253      12.953   3.666  -7.179  0.00  0.00    +0.000 N 
ATOM    302  H   PHE A 253      13.524   4.460  -7.429  0.00  0.00    +0.000 HD
BRANCH 301 303
ATOM    303  CA  PHE A 253      13.018   2.480  -8.032  0.00  0.00    +0.000 C 
BRANCH 303 304
ATOM    304  C   PHE A 253      14.372   1.798  -7.877  0.00  0.00    +0.000 C 
ATOM    305  O   PHE A 253      15.401   2.410  -8.156  0.00  0.00    +0.000 OA
ATOM    306  N   ALA A 254      14.377   0.530  -7.474  0.00  0.00    +0.000 N 
ATOM    307  H   ALA A 254      13.497   0.072  -7.287  0.00  0.00    +0.000 HD
BRANCH 306 308
ATOM    308  CA  ALA A 254      15.578  -0.270  -7.286  0.00  0.00    +0.000 C 
ATOM    309  CB  ALA A 254      15.585  -0.805  -5.855  0.00  0.00    +0.000 C 
BRANCH 308 310
ATOM    310  C   ALA A 254      15.638  -1.392  -8.324  0.00  0.00    +0.000 C 
ATOM    311  O   ALA A 254      14.755  -2.246  -8.390  0.00  0.00    +0.000 OA
ATOM    312  N   LEU A 255      16.690  -1.372  -9.138  0.00  0.00    +0.000 N 
ATOM    313  H   LEU A 255      17.355  -0.621  -9.018  0.00  0.00    +0.000 HD
BRANCH 312 314
ATOM    314  CA  LEU A 255      16.956  -2.310 -10.216  0.00  0.00    +0.000 C 
BRANCH 314 315
ATOM    315  C   LEU A 255      18.042  -3.313  -9.787  0.00  0.00    +0.000 C 
ATOM    316  O   LEU A 255      19.225  -2.952  -9.791  0.00  0.00    +0.000 OA
ATOM    317  N   PRO A 256      17.678  -4.562  -9.456  0.00  0.00    +0.000 N 
ATOM    318  CA  PRO A 256      18.626  -5.596  -9.058  0.00  0.00    +0.000 C 
ATOM    319  CB  PRO A 256      17.785  -6.777  -8.553  0.00  0.00    +0.000 C 
ATOM    320  CG  PRO A 256      16.406  -6.176  -8.306  0.00  0.00    +0.000 C 
ATOM    321  CD  PRO A 256      16.325  -5.067  -9.335  0.00  0.00    +0.000 C 
BRANCH 318 322
ATOM    322  C   PRO A 256      19.531  -6.033 -10.208  0.00  0.00    +0.000 C 
ATOM    323  O   PRO A 256      19.180  -5.922 -11.389  0.00  0.00    +0.000 OA
ATOM    324  N   GLU A 257      20.682  -6.610  -9.879  0.00  0.00    +0.000 N 
ATOM    325  H   GLU A 257      20.991  -6.556  -8.919  0.00  0.00    +0.000 HD
BRANCH 324 326
ATOM    326  CA  GLU A 257      21.442  -7.440 -10.815  0.00  0.00    +0.000 C 
BRANCH 326 327
ATOM    327  C   GLU A 257      20.563  -8.554 -11.421  0.00  0.00    +0.000 C 
ATOM    328  O   GLU A 257      19.545  -8.974 -10.860  0.00  0.00    +0.000 OA
ATOM    329  N   LEU A 258      20.931  -9.026 -12.614  0.00  0.00    +0.000 N 
ATOM    330  H   LEU A 258      21.814  -8.732 -13.005  0.00  0.00    +0.000 HD
BRANCH 329 331
ATOM    331  CA  LEU A 258      20.132 -10.011 -13.344  0.00  0.00    +0.000 C 
BRANCH 331 332
ATOM    332  C   LEU A 258      19.931 -11.290 -12.513  0.00  0.00    +0.000 C 
ATOM    333  O   LEU A 258      20.891 -11.871 -12.011  0.00  0.00    +0.000 OA
ATOM    334  N   GLY A 259      18.677 -11.727 -12.374  0.00  0.00    +0.000 N 
ATOM    335  H   GLY A 259      17.932 -11.209 -12.818  0.00  0.00    +0.000 HD
BRANCH 334 336
ATOM    336  CA  GLY A 259      18.320 -12.917 -11.595  0.00  0.00    +0.000 C 
BRANCH 336 337
ATOM    337  C   GLY A 259      18.451 -12.752 -10.075  0.00  0.00    +0.000 C 
ATOM    338  O   GLY A 259      18.345 -13.741  -9.354  0.00  0.00    +0.000 OA
ATOM    339  N   LYS A 260      18.682 -11.528  -9.571  0.00  0.00    +0.000 N 
ATOM    340  H   LYS A 260      18.839 -10.772 -10.222  0.00  0.00    +0.000 HD
BRANCH 339 341
ATOM    341  CA  LYS A 260      18.930 -11.239  -8.147  0.00  0.00    +0.000 C 
BRANCH 341 342
ATOM    342  C   LYS A 260      17.804 -10.508  -7.423  0.00  0.00    +0.000 C 
ATOM    343  O   LYS A 260      18.023 -10.048  -6.311  0.00  0.00    +0.000 OA
ATOM    344  N   LEU A 261      16.602 -10.442  -8.003  0.00  0.00    +0.000 N 
ATOM    345  H   LEU A 261      16.500 -10.848  -8.922  0.00  0.00    +0.000 HD
BRANCH 344 346
ATOM    346  CA  LEU A 261      15.456  -9.735  -7.412  0.00  0.00    +0.000 C 
BRANCH 346 347
ATOM    347  C   LEU A 261      15.211 -10.127  -5.951  0.00  0.00    +0.000 C 
ATOM    348  O   LEU A 261      15.275  -9.278  -5.071  0.00  0.00    +0.000 OA
ATOM    349  N   TYR A 262      15.009 -11.417  -5.691  0.00  0.00    +0.000 N 
ATOM    350  H   TYR A 262      14.955 -12.065  -6.464  0.00  0.00    +0.000 HD
BRANCH 349 351
ATOM    351  CA  TYR A 262      14.710 -11.905  -4.347  0.00  0.00    +0.000 C 
BRANCH 351 352
ATOM    352  C   TYR A 262      15.866 -11.687  -3.355  0.00  0.00    +0.000 C 
ATOM    353  O   TYR A 262      15.644 -11.259  -2.222  0.00  0.00    +0.000 OA
ATOM    354  N   ASP A 263      17.108 -11.945  -3.784  0.00  0.00    +0.000 N 
ATOM    355  H   ASP A 263      17.232 -12.260  -4.736  0.00  0.00    +0.000 HD
BRANCH 354 356
ATOM    356  CA  ASP A 263      18.304 -11.724  -2.959  0.00  0.00    +0.000 C 
BRANCH 356 357
ATOM    357  C   ASP A 263      18.420 -10.239  -2.561  0.00  0.00    +0.000 C 
ATOM    358  O   ASP A 263      18.707  -9.924  -1.404  0.00  0.00    +0.000 OA
ATOM    359  N   ALA A 264      18.142  -9.333  -3.502  0.00  0.00    +0.000 N 
ATOM    360  H   ALA A 264      17.904  -9.659  -4.428  0.00  0.00    +0.000 HD
BRANCH 359 361
ATOM    361  CA  ALA A 264      18.162  -7.891  -3.292  0.00  0.00    +0.000 C 
ATOM    362  CB  ALA A 264      18.056  -7.212  -4.658  0.00  0.00    +0.000 C 
BRANCH 361 363
ATOM    363  C   ALA A 264      17.047  -7.412  -2.349  0.00  0.00    +0.000 C 
ATOM    364  O   ALA A 264      17.317  -6.656  -1.414  0.00  0.00    +0.000 OA
ATOM    365  N   GLU A 265      15.811  -7.882  -2.544  0.00  0.00    +0.000 N 
ATOM    366  H   GLU A 265      15.643  -8.470  -3.348  0.00  0.00    +0.000 HD
BRANCH 365 367
ATOM    367  CA  GLU A 265      14.672  -7.569  -1.669  0.00  0.00    +0.000 C 
BRANCH 367 368
ATOM    368  C   GLU A 265      14.944  -8.019  -0.230  0.00  0.00    +0.000 C 
ATOM    369  O   GLU A 265      14.755  -7.255   0.718  0.00  0.00    +0.000 OA
ATOM    370  N   LYS A 266      15.481  -9.229  -0.054  0.00  0.00    +0.000 N 
ATOM    371  H   LYS A 266      15.612  -9.810  -0.870  0.00  0.00    +0.000 HD
BRANCH 370 372
ATOM    372  CA  LYS A 266      15.864  -9.747   1.260  0.00  0.00    +0.000 C 
BRANCH 372 373
ATOM    373  C   LYS A 266      16.968  -8.914   1.911  0.00  0.00    +0.000 C 
ATOM    374  O   LYS A 266      16.877  -8.577   3.091  0.00  0.00    +0.000 OA
ATOM    375  N   ALA A 267      18.013  -8.577   1.157  0.00  0.00    +0.000 N 
ATOM    376  H   ALA A 267      18.043  -8.896   0.199  0.00  0.00    +0.000 HD
BRANCH 375 377
ATOM    377  CA  ALA A 267      19.128  -7.779   1.662  0.00  0.00    +0.000 C 
ATOM    378  CB  ALA A 267      20.237  -7.787   0.605  0.00  0.00    +0.000 C 
BRANCH 377 379
ATOM    379  C   ALA A 267      18.692  -6.353   2.054  0.00  0.00    +0.000 C 
ATOM    380  O   ALA A 267      19.220  -5.796   3.019  0.00  0.00    +0.000 OA
ATOM    381  N   SER A 268      17.683  -5.796   1.373  0.00  0.00    +0.000 N 
ATOM    382  H   SER A 268      17.325  -6.290   0.568  0.00  0.00    +0.000 HD
BRANCH 381 383
ATOM    383  CA  SER A 268      17.151  -4.453   1.643  0.00  0.00    +0.000 C 
BRANCH 383 384
ATOM    384  C   SER A 268      16.594  -4.282   3.060  0.00  0.00    +0.000 C 
ATOM    385  O   SER A 268      16.701  -3.198   3.625  0.00  0.00    +0.000 OA
ATOM    386  N   GLN A 269      16.105  -5.358   3.688  0.00  0.00    +0.000 N 
ATOM    387  H   GLN A 269      16.062  -6.228   3.176  0.00  0.00    +0.000 HD
BRANCH 386 388
ATOM    388  CA  GLN A 269      15.570  -5.322   5.055  0.00  0.00    +0.000 C 
BRANCH 388 389
ATOM    389  C   GLN A 269      16.614  -4.958   6.115  0.00  0.00    +0.000 C 
ATOM    390  O   GLN A 269      16.266  -4.492   7.197  0.00  0.00    +0.000 OA
ATOM    391  N   SER A 270      17.888  -5.245   5.837  0.00  0.00    +0.000 N 
ATOM    392  H   SER A 270      18.107  -5.563   4.903  0.00  0.00    +0.000 HD
BRANCH 391 393
ATOM    393  CA  SER A 270      19.000  -4.999   6.763  0.00  0.00    +0.000 C 
BRANCH 393 394
ATOM    394  C   SER A 270      19.774  -3.727   6.418  0.00  0.00    +0.000 C 
ATOM    395  O   SER A 270      20.799  -3.444   7.040  0.00  0.00    +0.000 OA
ATOM    396  N   LEU A 271      19.323  -2.985   5.404  0.00  0.00    +0.000 N 
ATOM    397  H   LEU A 271      18.433  -3.212   4.984  0.00  0.00    +0.000 HD
BRANCH 396 398
ATOM    398  CA  LEU A 271      20.021  -1.818   4.897  0.00  0.00    +0.000 C 
BRANCH 398 399
ATOM    399  C   LEU A 271      19.796  -0.615   5.823  0.00  0.00    +0.000 C 
ATOM    400  O   LEU A 271      18.678  -0.343   6.250  0.00  0.00    +0.000 OA
ATOM    401  N   THR A 272      20.868   0.108   6.138  0.00  0.00    +0.000 N 
ATOM    402  H   THR A 272      21.764  -0.136   5.740  0.00  0.00    +0.000 HD
BRANCH 401 403
ATOM    403  CA  THR A 272      20.817   1.298   6.998  0.00  0.00    +0.000 C 
BRANCH 403 404
ATOM    404  C   THR A 272      20.689   2.574   6.166  0.00  0.00    +0.000 C 
ATOM    405  O   THR A 272      21.163   2.632   5.030  0.00  0.00    +0.000 OA
ATOM    406  N   ASP A 273      20.138   3.642   6.749  0.00  0.00    +0.000 N 
ATOM    407  H   ASP A 273      19.591   3.515   7.588  0.00  0.00    +0.000 HD
BRANCH 406 408
ATOM    408  CA  ASP A 273      20.073   4.972   6.112  0.00  0.00    +0.000 C 
BRANCH 408 409
ATOM    409  C   ASP A 273      21.464   5.503   5.699  0.00  0.00    +0.000 C 
ATOM    410  O   ASP A 273      21.622   6.251   4.727  0.00  0.00    +0.000 OA
ATOM    411  N   GLU A 274      22.513   5.090   6.416  0.00  0.00    +0.000 N 
ATOM    412  H   GLU A 274      22.328   4.486   7.204  0.00  0.00    +0.000 HD
BRANCH 411 413
ATOM    413  CA  GLU A 274      23.905   5.413   6.090  0.00  0.00    +0.000 C 
BRANCH 413 414
ATOM    414  C   GLU A 274      24.358   4.784   4.765  0.00  0.00    +0.000 C 
ATOM    415  O   GLU A 274      25.081   5.425   3.998  0.00  0.00    +0.000 OA
ATOM    416  N   ALA A 275      23.922   3.555   4.466  0.00  0.00    +0.000 N 
ATOM    417  H   ALA A 275      23.269   3.099   5.087  0.00  0.00    +0.000 HD
BRANCH 416 418
ATOM    418  CA  ALA A 275      24.256   2.890   3.209  0.00  0.00    +0.000 C 
ATOM    419  CB  ALA A 275      23.777   1.438   3.268  0.00  0.00    +0.000 C 
BRANCH 418 420
ATOM    420  C   ALA A 275      23.663   3.651   2.013  0.00  0.00    +0.000 C 
ATOM    421  O   ALA A 275      24.363   3.900   1.032  0.00  0.00    +0.000 OA
ATOM    422  N   TRP A 276      22.416   4.114   2.146  0.00  0.00    +0.000 N 
ATOM    423  H   TRP A 276      21.908   3.859   2.981  0.00  0.00    +0.000 HD
BRANCH 422 424
ATOM    424  CA  TRP A 276      21.733   4.949   1.156  0.00  0.00    +0.000 C 
BRANCH 424 425
ATOM    425  C   TRP A 276      22.428   6.299   0.947  0.00  0.00    +0.000 C 
ATOM    426  O   TRP A 276      22.849   6.635  -0.162  0.00  0.00    +0.000 OA
ATOM    427  N   SER A 277      22.591   7.074   2.020  0.00  0.00    +0.000 N 
ATOM    428  H   SER A 277      22.249   6.727   2.905  0.00  0.00    +0.000 HD
BRANCH 427 429
ATOM    429  CA  SER A 277      23.102   8.454   1.953  0.00  0.00    +0.000 C 
BRANCH 429 430
ATOM    430  C   SER A 277      24.548   8.561   1.458  0.00  0.00    +0.000 C 
ATOM    431  O   SER A 277      24.941   9.583   0.893  0.00  0.00    +0.000 OA
ATOM    432  N   LYS A 278      25.353   7.506   1.620  0.00  0.00    +0.000 N 
ATOM    433  H   LYS A 278      24.995   6.728   2.155  0.00  0.00    +0.000 HD
BRANCH 432 434
ATOM    434  CA  LYS A 278      26.747   7.472   1.161  0.00  0.00    +0.000 C 
BRANCH 434 435
ATOM    435  C   LYS A 278      26.884   7.399  -0.363  0.00  0.00    +0.000 C 
ATOM    436  O   LYS A 278      27.863   7.924  -0.911  0.00  0.00    +0.000 OA
ATOM    437  N   VAL A 279      25.953   6.726  -1.042  0.00  0.00    +0.000 N 
ATOM    438  H   VAL A 279      25.175   6.344  -0.524  0.00  0.00    +0.000 HD
BRANCH 437 439
ATOM    439  CA  VAL A 279      26.079   6.391  -2.473  0.00  0.00    +0.000 C 
BRANCH 439 440
ATOM    440  C   VAL A 279      25.111   7.154  -3.368  0.00  0.00    +0.000 C 
ATOM    441  O   VAL A 279      25.469   7.441  -4.508  0.00  0.00    +0.000 OA
ATOM    442  N   MET A 280      23.934   7.524  -2.860  0.00  0.00    +0.000 N 
ATOM    443  H   MET A 280      23.703   7.262  -1.912  0.00  0.00    +0.000 HD
BRANCH 442 444
ATOM    444  CA  MET A 280      22.923   8.255  -3.622  0.00  0.00    +0.000 C 
BRANCH 444 445
ATOM    445  C   MET A 280      23.345   9.715  -3.817  0.00  0.00    +0.000 C 
ATOM    446  O   MET A 280      23.529  10.457  -2.851  0.00  0.00    +0.000 OA
ATOM    447  N   LYS A 281      23.522  10.140  -5.071  0.00  0.00    +0.000 N 
ATOM    448  H   LYS A 281      23.364   9.484  -5.823  0.00  0.00    +0.000 HD
BRANCH 447 449
ATOM    449  CA  LYS A 281      23.971  11.496  -5.429  0.00  0.00    +0.000 C 
BRANCH 449 450
ATOM    450  C   LYS A 281      23.191  12.023  -6.626  0.00  0.00    +0.000 C 
ATOM    451  O   LYS A 281      22.709  11.236  -7.434  0.00  0.00    +0.000 OA
ATOM    452  N   SER A 282      23.106  13.349  -6.758  0.00  0.00    +0.000 N 
ATOM    453  H   SER A 282      23.535  13.939  -6.060  0.00  0.00    +0.000 HD
BRANCH 452 454
ATOM    454  CA  SER A 282      22.593  13.970  -7.988  0.00  0.00    +0.000 C 
BRANCH 454 455
ATOM    455  C   SER A 282      23.515  13.626  -9.149  0.00  0.00    +0.000 C 
ATOM    456  O   SER A 282      24.736  13.771  -9.033  0.00  0.00    +0.000 OA
ATOM    457  N   SER A 283      22.956  13.116 -10.238  0.00  0.00    +0.000 N 
ATOM    458  H   SER A 283      21.960  12.943 -10.235  0.00  0.00    +0.000 HD
BRANCH 457 459
ATOM    459  CA  SER A 283      23.681  12.827 -11.471  0.00  0.00    +0.000 C 
BRANCH 459 460
ATOM    460  C   SER A 283      22.764  12.955 -12.680  0.00  0.00    +0.000 C 
ATOM    461  O   SER A 283      21.610  12.519 -12.641  0.00  0.00    +0.000 OA
ATOM    462  N   GLU A 284      23.305  13.490 -13.773  0.00  0.00    +0.000 N 
ATOM    463  H   GLU A 284      24.164  14.016 -13.694  0.00  0.00    +0.000 HD
BRANCH 462 464
ATOM    464  CA  GLU A 284      22.649  13.475 -15.075  0.00  0.00    +0.000 C 
BRANCH 464 465
ATOM    465  C   GLU A 284      22.631  12.048 -15.637  0.00  0.00    +0.000 C 
ATOM    466  O   GLU A 284      23.683  11.443 -15.858  0.00  0.00    +0.000 OA
ATOM    467  N   ILE A 285      21.436  11.511 -15.884  0.00  0.00    +0.000 N 
ATOM    468  H   ILE A 285      20.616  12.057 -15.660  0.00  0.00    +0.000 HD
BRANCH 467 469
ATOM    469  CA  ILE A 285      21.232  10.195 -16.500  0.00  0.00    +0.000 C 
BRANCH 469 470
ATOM    470  C   ILE A 285      20.132  10.258 -17.560  0.00  0.00    +0.000 C 
ATOM    471  O   ILE A 285      19.288  11.158 -17.555  0.00  0.00    +0.000 OA
ATOM    472  N   ILE A 286      20.111   9.265 -18.447  0.00  0.00    +0.000 N 
ATOM    473  H   ILE A 286      20.855   8.583 -18.407  0.00  0.00    +0.000 HD
BRANCH 472 474
ATOM    474  CA  ILE A 286      18.944   8.953 -19.276  0.00  0.00    +0.000 C 
BRANCH 474 475
ATOM    475  C   ILE A 286      18.184   7.829 -18.575  0.00  0.00    +0.000 C 
ATOM    476  O   ILE A 286      18.599   6.670 -18.599  0.00  0.00    +0.000 OA
ATOM    477  N   LEU A 287      17.089   8.186 -17.911  0.00  0.00    +0.000 N 
ATOM    478  H   LEU A 287      16.781   9.146 -17.970  0.00  0.00    +0.000 HD
BRANCH 477 479
ATOM    479  CA  LEU A 287      16.245   7.253 -17.176  0.00  0.00    +0.000 C 
BRANCH 479 480
ATOM    480  C   LEU A 287      15.176   6.682 -18.102  0.00  0.00    +0.000 C 
ATOM    481  O   LEU A 287      14.516   7.434 -18.818  0.00  0.00    +0.000 OA
ATOM    482  N   SER A 288      14.994   5.363 -18.083  0.00  0.00    +0.000 N 
ATOM    483  H   SER A 288      15.610   4.797 -17.517  0.00  0.00    +0.000 HD
BRANCH 482 484
ATOM    484  CA  SER A 288      13.930   4.679 -18.820  0.00  0.00    +0.000 C 
BRANCH 484 485
ATOM    485  C   SER A 288      13.185   3.699 -17.916  0.00  0.00    +0.000 C 
ATOM    486  O   SER A 288      13.799   2.802 -17.338  0.00  0.00    +0.000 OA
ATOM    487  N   ILE A 289      11.877   3.910 -17.754  0.00  0.00    +0.000 N 
ATOM    488  H   ILE A 289      11.438   4.613 -18.333  0.00  0.00    +0.000 HD
BRANCH 487 489
ATOM    489  CA  ILE A 289      10.997   3.153 -16.848  0.00  0.00    +0.000 C 
BRANCH 489 490
ATOM    490  C   ILE A 289       9.730   2.756 -17.616  0.00  0.00    +0.000 C 
ATOM    491  O   ILE A 289       9.185   3.595 -18.342  0.00  0.00    +0.000 OA
ATOM    492  N   PRO A 290       9.231   1.514 -17.476  0.00  0.00    +0.000 N 
ATOM    493  CA  PRO A 290       7.984   1.126 -18.111  0.00  0.00    +0.000 C 
ATOM    494  CB  PRO A 290       7.807  -0.367 -17.823  0.00  0.00    +0.000 C 
ATOM    495  CG  PRO A 290       8.615  -0.587 -16.547  0.00  0.00    +0.000 C 
ATOM    496  CD  PRO A 290       9.764   0.408 -16.692  0.00  0.00    +0.000 C 
BRANCH 493 497
ATOM    497  C   PRO A 290       6.823   1.965 -17.575  0.00  0.00    +0.000 C 
ATOM    498  O   PRO A 290       6.741   2.270 -16.387  0.00  0.00    +0.000 OA
ATOM    499  N   LYS A 291       5.891   2.302 -18.455  0.00  0.00    +0.000 N 
ATOM    500  H   LYS A 291       6.037   2.038 -19.419  0.00  0.00    +0.000 HD
BRANCH 499 501
ATOM    501  CA  LYS A 291       4.555   2.743 -18.071  0.00  0.00    +0.000 C 
BRANCH 501 502
ATOM    502  C   LYS A 291       3.765   1.525 -17.611  0.00  0.00    +0.000 C 
ATOM    503  O   LYS A 291       3.654   0.557 -18.360  0.00  0.00    +0.000 OA
ATOM    504  N   PHE A 292       3.192   1.572 -16.413  0.00  0.00    +0.000 N 
ATOM    505  H   PHE A 292       3.267   2.417 -15.865  0.00  0.00    +0.000 HD
BRANCH 504 506
ATOM    506  CA  PHE A 292       2.409   0.457 -15.883  0.00  0.00    +0.000 C 
BRANCH 506 507
ATOM    507  C   PHE A 292       1.288   0.921 -14.954  0.00  0.00    +0.000 C 
ATOM    508  O   PHE A 292       1.316   2.002 -14.364  0.00  0.00    +0.000 OA
ATOM    509  N   SER A 293       0.286   0.059 -14.819  0.00  0.00    +0.000 N 
ATOM    510  H   SER A 293       0.355  -0.826 -15.300  0.00  0.00    +0.000 HD
BRANCH 509 511
ATOM    511  CA  SER A 293      -0.762   0.158 -13.812  0.00  0.00    +0.000 C 
BRANCH 511 512
ATOM    512  C   SER A 293      -0.797  -1.170 -13.087  0.00  0.00    +0.000 C 
ATOM    513  O   SER A 293      -1.046  -2.189 -13.717  0.00  0.00    +0.000 OA
ATOM    514  N   ILE A 294      -0.568  -1.152 -11.781  0.00  0.00    +0.000 N 
ATOM    515  H   ILE A 294      -0.457  -0.260 -11.322  0.00  0.00    +0.000 HD
BRANCH 514 516
ATOM    516  CA  ILE A 294      -0.537  -2.357 -10.957  0.00  0.00    +0.000 C 
BRANCH 516 517
ATOM    517  C   ILE A 294      -1.637  -2.280  -9.904  0.00  0.00    +0.000 C 
ATOM    518  O   ILE A 294      -1.870  -1.234  -9.289  0.00  0.00    +0.000 OA
ATOM    519  N   SER A 295      -2.303  -3.407  -9.682  0.00  0.00    +0.000 N 
ATOM    520  H   SER A 295      -2.067  -4.223 -10.229  0.00  0.00    +0.000 HD
BRANCH 519 521
ATOM    521  CA  SER A 295      -3.248  -3.584  -8.587  0.00  0.00    +0.000 C 
BRANCH 521 522
ATOM    522  C   SER A 295      -2.965  -4.877  -7.839  0.00  0.00    +0.000 C 
ATOM    523  O   SER A 295      -2.629  -5.880  -8.459  0.00  0.00    +0.000 OA
ATOM    524  N   GLY A 296      -3.140  -4.855  -6.524  0.00  0.00    +0.000 N 
ATOM    525  H   GLY A 296      -3.416  -3.986  -6.089  0.00  0.00    +0.000 HD
BRANCH 524 526
ATOM    526  CA  GLY A 296      -2.965  -6.014  -5.657  0.00  0.00    +0.000 C 
BRANCH 526 527
ATOM    527  C   GLY A 296      -4.090  -6.097  -4.641  0.00  0.00    +0.000 C 
ATOM    528  O   GLY A 296      -4.585  -5.069  -4.170  0.00  0.00    +0.000 OA
ATOM    529  N   GLU A 297      -4.487  -7.322  -4.311  0.00  0.00    +0.000 N 
ATOM    530  H   GLU A 297      -4.017  -8.119  -4.716  0.00  0.00    +0.000 HD
BRANCH 529 531
ATOM    531  CA  GLU A 297      -5.494  -7.623  -3.300  0.00  0.00    +0.000 C 
BRANCH 531 532
ATOM    532  C   GLU A 297      -4.965  -8.702  -2.351  0.00  0.00    +0.000 C 
ATOM    533  O   GLU A 297      -4.384  -9.689  -2.798  0.00  0.00    +0.000 OA
ATOM    534  N   LEU A 298      -5.143  -8.501  -1.044  0.00  0.00    +0.000 N 
ATOM    535  H   LEU A 298      -5.647  -7.673  -0.759  0.00  0.00    +0.000 HD
BRANCH 534 536
ATOM    536  CA  LEU A 298      -4.682  -9.418  -0.004  0.00  0.00    +0.000 C 
BRANCH 536 537
ATOM    537  C   LEU A 298      -5.802  -9.720   0.991  0.00  0.00    +0.000 C 
ATOM    538  O   LEU A 298      -6.416  -8.801   1.542  0.00  0.00    +0.000 OA
ATOM    539  N   ASP A 299      -5.987 -11.007   1.291  0.00  0.00    +0.000 N 
ATOM    540  H   ASP A 299      -5.454 -11.700   0.785  0.00  0.00    +0.000 HD
BRANCH 539 541
ATOM    541  CA  ASP A 299      -6.709 -11.453   2.482  0.00  0.00    +0.000 C 
BRANCH 541 542
ATOM    542  C   ASP A 299      -5.786 -11.349   3.702  0.00  0.00    +0.000 C 
ATOM    543  O   ASP A 299      -4.874 -12.151   3.915  0.00  0.00    +0.000 OA
ATOM    544  N   LEU A 300      -6.035 -10.342   4.530  0.00  0.00    +0.000 N 
ATOM    545  H   LEU A 300      -6.866  -9.795   4.358  0.00  0.00    +0.000 HD
BRANCH 544 546
ATOM    546  CA  LEU A 300      -5.223 -10.049   5.700  0.00  0.00    +0.000 C 
BRANCH 546 547
ATOM    547  C   LEU A 300      -5.421 -11.056   6.836  0.00  0.00    +0.000 C 
ATOM    548  O   LEU A 300      -4.561 -11.119   7.710  0.00  0.00    +0.000 OA
ATOM    549  N   VAL A 301      -6.506 -11.839   6.863  0.00  0.00    +0.000 N 
ATOM    550  H   VAL A 301      -7.121 -11.852   6.062  0.00  0.00    +0.000 HD
BRANCH 549 551
ATOM    551  CA  VAL A 301      -6.741 -12.814   7.943  0.00  0.00    +0.000 C 
BRANCH 551 552
ATOM    552  C   VAL A 301      -5.627 -13.855   7.944  0.00  0.00    +0.000 C 
ATOM    553  O   VAL A 301      -4.980 -14.086   8.969  0.00  0.00    +0.000 OA
ATOM    554  N   LYS A 302      -5.353 -14.444   6.775  0.00  0.00    +0.000 N 
ATOM    555  H   LYS A 302      -5.904 -14.165   5.976  0.00  0.00    +0.000 HD
BRANCH 554 556
ATOM    556  CA  LYS A 302      -4.275 -15.424   6.596  0.00  0.00    +0.000 C 
BRANCH 556 557
ATOM    557  C   LYS A 302      -2.907 -14.791   6.838  0.00  0.00    +0.000 C 
ATOM    558  O   LYS A 302      -2.091 -15.341   7.578  0.00  0.00    +0.000 OA
ATOM    559  N   GLU A 303      -2.671 -13.626   6.245  0.00  0.00    +0.000 N 
ATOM    560  H   GLU A 303      -3.380 -13.249   5.632  0.00  0.00    +0.000 HD
BRANCH 559 561
ATOM    561  CA  GLU A 303      -1.346 -13.011   6.236  0.00  0.00    +0.000 C 
BRANCH 561 562
ATOM    562  C   GLU A 303      -0.936 -12.446   7.602  0.00  0.00    +0.000 C 
ATOM    563  O   GLU A 303       0.218 -12.573   8.012  0.00  0.00    +0.000 OA
ATOM    564  N   LEU A 304      -1.871 -11.888   8.371  0.00  0.00    +0.000 N 
ATOM    565  H   LEU A 304      -2.813 -11.804   8.016  0.00  0.00    +0.000 HD
BRANCH 564 566
ATOM    566  CA  LEU A 304      -1.574 -11.363   9.705  0.00  0.00    +0.000 C 
BRANCH 566 567
ATOM    567  C   LEU A 304      -1.495 -12.459  10.775  0.00  0.00    +0.000 C 
ATOM    568  O   LEU A 304      -0.786 -12.285  11.770  0.00  0.00    +0.000 OA
ATOM    569  N   ASN A 305      -2.118 -13.620  10.545  0.00  0.00    +0.000 N 
ATOM    570  H   ASN A 305      -2.715 -13.697   9.734  0.00  0.00    +0.000 HD
BRANCH 569 571
ATOM    571  CA  ASN A 305      -1.951 -14.791  11.409  0.00  0.00    +0.000 C 
BRANCH 571 572
ATOM    572  C   ASN A 305      -0.482 -15.248  11.485  0.00  0.00    +0.000 C 
ATOM    573  O   ASN A 305       0.018 -15.591  12.567  0.00  0.00    +0.000 OA
ATOM    574  N   LEU A 306       0.227 -15.183  10.351  0.00  0.00    +0.000 N 
ATOM    575  H   LEU A 306      -0.253 -14.887   9.514  0.00  0.00    +0.000 HD
BRANCH 574 576
ATOM    576  CA  LEU A 306       1.660 -15.481  10.251  0.00  0.00    +0.000 C 
BRANCH 576 577
ATOM    577  C   LEU A 306       2.519 -14.473  11.028  0.00  0.00    +0.000 C 
ATOM    578  O   LEU A 306       3.534 -14.854  11.610  0.00  0.00    +0.000 OA
ATOM    579  N   LEU A 307       2.065 -13.221  11.138  0.00  0.00    +0.000 N 
ATOM    580  H   LEU A 307       1.232 -12.974  10.623  0.00  0.00    +0.000 HD
BRANCH 579 581
ATOM    581  CA  LEU A 307       2.703 -12.192  11.961  0.00  0.00    +0.000 C 
BRANCH 581 582
ATOM    582  C   LEU A 307       2.361 -12.271  13.457  0.00  0.00    +0.000 C 
ATOM    583  O   LEU A 307       2.915 -11.498  14.237  0.00  0.00    +0.000 OA
ATOM    584  N   GLY A 308       1.508 -13.212  13.867  0.00  0.00    +0.000 N 
ATOM    585  H   GLY A 308       1.079 -13.795  13.163  0.00  0.00    +0.000 HD
BRANCH 584 586
ATOM    586  CA  GLY A 308       1.130 -13.422  15.266  0.00  0.00    +0.000 C 
BRANCH 586 587
ATOM    587  C   GLY A 308      -0.158 -12.718  15.695  0.00  0.00    +0.000 C 
ATOM    588  O   GLY A 308      -0.560 -12.887  16.842  0.00  0.00    +0.000 OA
ATOM    589  N   ILE A 309      -0.841 -12.010  14.791  0.00  0.00    +0.000 N 
ATOM    590  H   ILE A 309      -0.490 -11.969  13.844  0.00  0.00    +0.000 HD
BRANCH 589 591
ATOM    591  CA  ILE A 309      -2.179 -11.457  15.033  0.00  0.00    +0.000 C 
BRANCH 591 592
ATOM    592  C   ILE A 309      -3.192 -12.576  14.778  0.00  0.00    +0.000 C 
ATOM    593  O   ILE A 309      -3.467 -12.899  13.628  0.00  0.00    +0.000 OA
ATOM    594  N   ARG A 310      -3.704 -13.235  15.823  0.00  0.00    +0.000 N 
ATOM    595  H   ARG A 310      -3.432 -12.955  16.754  0.00  0.00    +0.000 HD
BRANCH 594 596
ATOM    596  CA  ARG A 310      -4.486 -14.480  15.669  0.00  0.00    +0.000 C 
BRANCH 596 597
ATOM    597  C   ARG A 310      -5.821 -14.449  16.386  0.00  0.00    +0.000 C 
ATOM    598  O   ARG A 310      -6.838 -14.808  15.804  0.00  0.00    +0.000 OA
ATOM    599  N   GLU A 311      -5.822 -14.036  17.646  0.00  0.00    +0.000 N 
ATOM    600  H   GLU A 311      -4.950 -13.708  18.036  0.00  0.00    +0.000 HD
BRANCH 599 601
ATOM    601  CA  GLU A 311      -6.978 -14.115  18.532  0.00  0.00    +0.000 C 
BRANCH 601 602
ATOM    602  C   GLU A 311      -8.144 -13.278  18.017  0.00  0.00    +0.000 C 
ATOM    603  O   GLU A 311      -9.283 -13.728  18.082  0.00  0.00    +0.000 OA
ATOM    604  N   VAL A 312      -7.845 -12.136  17.391  0.00  0.00    +0.000 N 
ATOM    605  H   VAL A 312      -6.872 -11.867  17.368  0.00  0.00    +0.000 HD
BRANCH 604 606
ATOM    606  CA  VAL A 312      -8.832 -11.238  16.778  0.00  0.00    +0.000 C 
BRANCH 606 607
ATOM    607  C   VAL A 312      -9.674 -11.890  15.671  0.00  0.00    +0.000 C 
ATOM    608  O   VAL A 312     -10.778 -11.428  15.382  0.00  0.00    +0.000 OA
ATOM    609  N   PHE A 313      -9.164 -12.965  15.063  0.00  0.00    +0.000 N 
ATOM    610  H   PHE A 313      -8.263 -13.301  15.372  0.00  0.00    +0.000 HD
BRANCH 609 611
ATOM    611  CA  PHE A 313      -9.831 -13.741  14.013  0.00  0.00    +0.000 C 
BRANCH 611 612
ATOM    612  C   PHE A 313     -10.536 -14.997  14.560  0.00  0.00    +0.000 C 
ATOM    613  O   PHE A 313     -11.129 -15.766  13.805  0.00  0.00    +0.000 OA
ATOM    614  N   SER A 314     -10.453 -15.243  15.869  0.00  0.00    +0.000 N 
ATOM    615  H   SER A 314     -10.056 -14.523  16.456  0.00  0.00    +0.000 HD
BRANCH 614 616
ATOM    616  CA  SER A 314     -10.973 -16.442  16.535  0.00  0.00    +0.000 C 
BRANCH 616 617
ATOM    617  C   SER A 314     -12.201 -16.137  17.395  0.00  0.00    +0.000 C 
ATOM    618  O   SER A 314     -12.503 -14.979  17.667  0.00  0.00    +0.000 OA
ATOM    619  N   ASP A 315     -12.869 -17.176  17.901  0.00  0.00    +0.000 N 
ATOM    620  H   ASP A 315     -12.609 -18.114  17.632  0.00  0.00    +0.000 HD
BRANCH 619 621
ATOM    621  CA  ASP A 315     -13.975 -17.037  18.869  0.00  0.00    +0.000 C 
BRANCH 621 622
ATOM    622  C   ASP A 315     -13.516 -16.555  20.261  0.00  0.00    +0.000 C 
ATOM    623  O   ASP A 315     -14.327 -16.392  21.168  0.00  0.00    +0.000 OA
ATOM    624  N   HIS A 316     -12.210 -16.347  20.453  0.00  0.00    +0.000 N 
ATOM    625  H   HIS A 316     -11.588 -16.506  19.673  0.00  0.00    +0.000 HD
BRANCH 624 626
ATOM    626  CA  HIS A 316     -11.625 -15.778  21.668  0.00  0.00    +0.000 C 
BRANCH 626 627
ATOM    627  C   HIS A 316     -11.272 -14.292  21.520  0.00  0.00    +0.000 C 
ATOM    628  O   HIS A 316     -10.628 -13.739  22.410  0.00  0.00    +0.000 OA
ATOM    629  N   ALA A 317     -11.655 -13.657  20.406  0.00  0.00    +0.000 N 
ATOM    630  H   ALA A 317     -12.199 -14.153  19.715  0.00  0.00    +0.000 HD
BRANCH 629 631
ATOM    631  CA  ALA A 317     -11.436 -12.235  20.185  0.00  0.00    +0.000 C 
ATOM    632  CB  ALA A 317     -11.992 -11.844  18.810  0.00  0.00    +0.000 C 
BRANCH 631 633
ATOM    633  C   ALA A 317     -12.093 -11.405  21.297  0.00  0.00    +0.000 C 
ATOM    634  O   ALA A 317     -13.289 -11.520  21.554  0.00  0.00    +0.000 OA
ATOM    635  N   ASP A 318     -11.315 -10.530  21.931  0.00  0.00    +0.000 N 
ATOM    636  H   ASP A 318     -10.326 -10.527  21.726  0.00  0.00    +0.000 HD
BRANCH 635 637
ATOM    637  CA  ASP A 318     -11.837  -9.568  22.898  0.00  0.00    +0.000 C 
BRANCH 637 638
ATOM    638  C   ASP A 318     -11.913  -8.182  22.253  0.00  0.00    +0.000 C 
ATOM    639  O   ASP A 318     -10.955  -7.401  22.275  0.00  0.00    +0.000 OA
ATOM    640  N   LEU A 319     -13.072  -7.907  21.650  0.00  0.00    +0.000 N 
ATOM    641  H   LEU A 319     -13.754  -8.651  21.623  0.00  0.00    +0.000 HD
BRANCH 640 642
ATOM    642  CA  LEU A 319     -13.452  -6.620  21.061  0.00  0.00    +0.000 C 
BRANCH 642 643
ATOM    643  C   LEU A 319     -14.499  -5.891  21.922  0.00  0.00    +0.000 C 
ATOM    644  O   LEU A 319     -15.303  -5.105  21.414  0.00  0.00    +0.000 OA
ATOM    645  N   SER A 320     -14.472  -6.123  23.240  0.00  0.00    +0.000 N 
ATOM    646  H   SER A 320     -13.786  -6.774  23.595  0.00  0.00    +0.000 HD
BRANCH 645 647
ATOM    647  CA  SER A 320     -15.432  -5.568  24.206  0.00  0.00    +0.000 C 
BRANCH 647 648
ATOM    648  C   SER A 320     -15.432  -4.036  24.304  0.00  0.00    +0.000 C 
ATOM    649  O   SER A 320     -16.351  -3.442  24.865  0.00  0.00    +0.000 OA
ATOM    650  N   GLY A 321     -14.417  -3.357  23.756  0.00  0.00    +0.000 N 
ATOM    651  H   GLY A 321     -13.680  -3.889  23.316  0.00  0.00    +0.000 HD
BRANCH 650 652
ATOM    652  CA  GLY A 321     -14.405  -1.900  23.609  0.00  0.00    +0.000 C 
BRANCH 652 653
ATOM    653  C   GLY A 321     -15.191  -1.384  22.396  0.00  0.00    +0.000 C 
ATOM    654  O   GLY A 321     -15.441  -0.184  22.316  0.00  0.00    +0.000 OA
ATOM    655  N   ILE A 322     -15.573  -2.263  21.463  0.00  0.00    +0.000 N 
ATOM    656  H   ILE A 322     -15.331  -3.233  21.603  0.00  0.00    +0.000 HD
BRANCH 655 657
ATOM    657  CA  ILE A 322     -16.420  -1.946  20.301  0.00  0.00    +0.000 C 
BRANCH 657 658
ATOM    658  C   ILE A 322     -17.888  -2.184  20.643  0.00  0.00    +0.000 C 
ATOM    659  O   ILE A 322     -18.734  -1.335  20.376  0.00  0.00    +0.000 OA
ATOM    660  N   THR A 323     -18.195  -3.337  21.235  0.00  0.00    +0.000 N 
ATOM    661  H   THR A 323     -17.450  -3.984  21.449  0.00  0.00    +0.000 HD
BRANCH 660 662
ATOM    662  CA  THR A 323     -19.554  -3.786  21.560  0.00  0.00    +0.000 C 
BRANCH 662 663
ATOM    663  C   THR A 323     -19.523  -4.717  22.770  0.00  0.00    +0.000 C 
ATOM    664  O   THR A 323     -18.487  -5.292  23.077  0.00  0.00    +0.000 OA
ATOM    665  N   GLU A 324     -20.646  -4.868  23.471  0.00  0.00    +0.000 N 
ATOM    666  H   GLU A 324     -21.486  -4.416  23.139  0.00  0.00    +0.000 HD
BRANCH 665 667
ATOM    667  CA  GLU A 324     -20.788  -5.854  24.557  0.00  0.00    +0.000 C 
BRANCH 667 668
ATOM    668  C   GLU A 324     -21.011  -7.286  24.034  0.00  0.00    +0.000 C 
ATOM    669  O   GLU A 324     -20.987  -8.242  24.806  0.00  0.00    +0.000 OA
ATOM    670  N   ASP A 325     -21.225  -7.443  22.725  0.00  0.00    +0.000 N 
ATOM    671  H   ASP A 325     -21.210  -6.625  22.133  0.00  0.00    +0.000 HD
BRANCH 670 672
ATOM    672  CA  ASP A 325     -21.347  -8.737  22.061  0.00  0.00    +0.000 C 
BRANCH 672 673
ATOM    673  C   ASP A 325     -20.004  -9.487  22.052  0.00  0.00    +0.000 C 
ATOM    674  O   ASP A 325     -19.094  -9.186  21.278  0.00  0.00    +0.000 OA
ATOM    675  N   SER A 326     -19.900 -10.503  22.910  0.00  0.00    +0.000 N 
ATOM    676  H   SER A 326     -20.677 -10.680  23.531  0.00  0.00    +0.000 HD
BRANCH 675 677
ATOM    677  CA  SER A 326     -18.704 -11.336  23.055  0.00  0.00    +0.000 C 
BRANCH 677 678
ATOM    678  C   SER A 326     -18.427 -12.253  21.860  0.00  0.00    +0.000 C 
ATOM    679  O   SER A 326     -17.436 -12.974  21.884  0.00  0.00    +0.000 OA
ATOM    680  N   SER A 327     -19.306 -12.293  20.853  0.00  0.00    +0.000 N 
ATOM    681  H   SER A 327     -20.113 -11.686  20.883  0.00  0.00    +0.000 HD
BRANCH 680 682
ATOM    682  CA  SER A 327     -19.093 -13.068  19.625  0.00  0.00    +0.000 C 
BRANCH 682 683
ATOM    683  C   SER A 327     -18.420 -12.265  18.507  0.00  0.00    +0.000 C 
ATOM    684  O   SER A 327     -18.057 -12.836  17.475  0.00  0.00    +0.000 OA
ATOM    685  N   LEU A 328     -18.221 -10.952  18.700  0.00  0.00    +0.000 N 
ATOM    686  H   LEU A 328     -18.527 -10.533  19.567  0.00  0.00    +0.000 HD
BRANCH 685 687
ATOM    687  CA  LEU A 328     -17.609 -10.096  17.693  0.00  0.00    +0.000 C 
BRANCH 687 688
ATOM    688  C   LEU A 328     -16.139 -10.478  17.467  0.00  0.00    +0.000 C 
ATOM    689  O   LEU A 328     -15.292 -10.346  18.348  0.00  0.00    +0.000 OA
ATOM    690  N   LYS A 329     -15.831 -10.866  16.231  0.00  0.00    +0.000 N 
ATOM    691  H   LYS A 329     -16.597 -10.982  15.583  0.00  0.00    +0.000 HD
BRANCH 690 692
ATOM    692  CA  LYS A 329     -14.480 -11.157  15.738  0.00  0.00    +0.000 C 
BRANCH 692 693
ATOM    693  C   LYS A 329     -14.322 -10.647  14.316  0.00  0.00    +0.000 C 
ATOM    694  O   LYS A 329     -15.302 -10.542  13.573  0.00  0.00    +0.000 OA
ATOM    695  N   VAL A 330     -13.087 -10.387  13.901  0.00  0.00    +0.000 N 
ATOM    696  H   VAL A 330     -12.316 -10.608  14.515  0.00  0.00    +0.000 HD
BRANCH 695 697
ATOM    697  CA  VAL A 330     -12.807 -10.055  12.501  0.00  0.00    +0.000 C 
BRANCH 697 698
ATOM    698  C   VAL A 330     -13.001 -11.316  11.668  0.00  0.00    +0.000 C 
ATOM    699  O   VAL A 330     -12.222 -12.258  11.768  0.00  0.00    +0.000 OA
ATOM    700  N   THR A 331     -14.065 -11.345  10.867  0.00  0.00    +0.000 N 
ATOM    701  H   THR A 331     -14.646 -10.520  10.810  0.00  0.00    +0.000 HD
BRANCH 700 702
ATOM    702  CA  THR A 331     -14.372 -12.491   9.999  0.00  0.00    +0.000 C 
BRANCH 702 703
ATOM    703  C   THR A 331     -13.676 -12.359   8.650  0.00  0.00    +0.000 C 
ATOM    704  O   THR A 331     -13.199 -13.349   8.108  0.00  0.00    +0.000 OA
ATOM    705  N   LYS A 332     -13.580 -11.133   8.123  0.00  0.00    +0.000 N 
ATOM    706  H   LYS A 332     -13.981 -10.358   8.631  0.00  0.00    +0.000 HD
BRANCH 705 707
ATOM    707  CA  LYS A 332     -12.883 -10.845   6.866  0.00  0.00    +0.000 C 
BRANCH 707 708
ATOM    708  C   LYS A 332     -12.076  -9.559   6.998  0.00  0.00    +0.000 C 
ATOM    709  O   LYS A 332     -12.533  -8.587   7.598  0.00  0.00    +0.000 OA
ATOM    710  N   ALA A 333     -10.877  -9.534   6.435  0.00  0.00    +0.000 N 
ATOM    711  H   ALA A 333     -10.531 -10.361   5.971  0.00  0.00    +0.000 HD
BRANCH 710 712
ATOM    712  CA  ALA A 333     -10.051  -8.337   6.382  0.00  0.00    +0.000 C 
ATOM    713  CB  ALA A 333      -9.079  -8.347   7.567  0.00  0.00    +0.000 C 
BRANCH 712 714
ATOM    714  C   ALA A 333      -9.355  -8.283   5.025  0.00  0.00    +0.000 C 
ATOM    715  O   ALA A 333      -8.574  -9.171   4.709  0.00  0.00    +0.000 OA
ATOM    716  N   VAL A 334      -9.649  -7.264   4.219  0.00  0.00    +0.000 N 
ATOM    717  H   VAL A 334     -10.280  -6.548   4.551  0.00  0.00    +0.000 HD
BRANCH 716 718
ATOM    718  CA  VAL A 334      -9.155  -7.168   2.838  0.00  0.00    +0.000 C 
BRANCH 718 719
ATOM    719  C   VAL A 334      -8.363  -5.887   2.648  0.00  0.00    +0.000 C 
ATOM    720  O   VAL A 334      -8.790  -4.804   3.067  0.00  0.00    +0.000 OA
ATOM    721  N   HIS A 335      -7.212  -6.014   1.993  0.00  0.00    +0.000 N 
ATOM    722  H   HIS A 335      -6.938  -6.936   1.685  0.00  0.00    +0.000 HD
BRANCH 721 723
ATOM    723  CA  HIS A 335      -6.430  -4.886   1.514  0.00  0.00    +0.000 C 
BRANCH 723 724
ATOM    724  C   HIS A 335      -6.421  -4.833  -0.010  0.00  0.00    +0.000 C 
ATOM    725  O   HIS A 335      -6.142  -5.848  -0.636  0.00  0.00    +0.000 OA
ATOM    726  N   LYS A 336      -6.665  -3.656  -0.598  0.00  0.00    +0.000 N 
ATOM    727  H   LYS A 336      -6.871  -2.866  -0.003  0.00  0.00    +0.000 HD
BRANCH 726 728
ATOM    728  CA  LYS A 336      -6.549  -3.433  -2.047  0.00  0.00    +0.000 C 
BRANCH 728 729
ATOM    729  C   LYS A 336      -5.748  -2.176  -2.350  0.00  0.00    +0.000 C 
ATOM    730  O   LYS A 336      -6.107  -1.084  -1.904  0.00  0.00    +0.000 OA
ATOM    731  N   ALA A 337      -4.674  -2.331  -3.111  0.00  0.00    +0.000 N 
ATOM    732  H   ALA A 337      -4.479  -3.253  -3.473  0.00  0.00    +0.000 HD
BRANCH 731 733
ATOM    733  CA  ALA A 337      -3.775  -1.250  -3.491  0.00  0.00    +0.000 C 
ATOM    734  CB  ALA A 337      -2.394  -1.510  -2.885  0.00  0.00    +0.000 C 
BRANCH 733 735
ATOM    735  C   ALA A 337      -3.728  -1.109  -5.011  0.00  0.00    +0.000 C 
ATOM    736  O   ALA A 337      -3.658  -2.108  -5.722  0.00  0.00    +0.000 OA
ATOM    737  N   VAL A 338      -3.759   0.129  -5.502  0.00  0.00    +0.000 N 
ATOM    738  H   VAL A 338      -3.891   0.896  -4.857  0.00  0.00    +0.000 HD
BRANCH 737 739
ATOM    739  CA  VAL A 338      -3.654   0.452  -6.929  0.00  0.00    +0.000 C 
BRANCH 739 740
ATOM    740  C   VAL A 338      -2.667   1.598  -7.121  0.00  0.00    +0.000 C 
ATOM    741  O   VAL A 338      -2.763   2.625  -6.446  0.00  0.00    +0.000 OA
ATOM    742  N   LEU A 339      -1.746   1.435  -8.066  0.00  0.00    +0.000 N 
ATOM    743  H   LEU A 339      -1.741   0.567  -8.584  0.00  0.00    +0.000 HD
BRANCH 742 744
ATOM    744  CA  LEU A 339      -0.763   2.441  -8.455  0.00  0.00    +0.000 C 
BRANCH 744 745
ATOM    745  C   LEU A 339      -0.730   2.574  -9.974  0.00  0.00    +0.000 C 
ATOM    746  O   LEU A 339      -0.641   1.576 -10.687  0.00  0.00    +0.000 OA
ATOM    747  N   ILE A 340      -0.744   3.817 -10.449  0.00  0.00    +0.000 N 
ATOM    748  H   ILE A 340      -0.818   4.582  -9.794  0.00  0.00    +0.000 HD
BRANCH 747 749
ATOM    749  CA  ILE A 340      -0.554   4.148 -11.862  0.00  0.00    +0.000 C 
BRANCH 749 750
ATOM    750  C   ILE A 340       0.733   4.957 -12.015  0.00  0.00    +0.000 C 
ATOM    751  O   ILE A 340       0.896   5.992 -11.369  0.00  0.00    +0.000 OA
ATOM    752  N   VAL A 341       1.609   4.487 -12.901  0.00  0.00    +0.000 N 
ATOM    753  H   VAL A 341       1.392   3.621 -13.373  0.00  0.00    +0.000 HD
BRANCH 752 754
ATOM    754  CA  VAL A 341       2.876   5.117 -13.284  0.00  0.00    +0.000 C 
BRANCH 754 755
ATOM    755  C   VAL A 341       2.820   5.383 -14.788  0.00  0.00    +0.000 C 
ATOM    756  O   VAL A 341       2.891   4.457 -15.595  0.00  0.00    +0.000 OA
ATOM    757  N   ASP A 342       2.648   6.647 -15.170  0.00  0.00    +0.000 N 
ATOM    758  H   ASP A 342       2.603   7.374 -14.471  0.00  0.00    +0.000 HD
BRANCH 757 759
ATOM    759  CA  ASP A 342       2.580   7.103 -16.563  0.00  0.00    +0.000 C 
BRANCH 759 760
ATOM    760  C   ASP A 342       3.403   8.382 -16.774  0.00  0.00    +0.000 C 
ATOM    761  O   ASP A 342       4.162   8.795 -15.900  0.00  0.00    +0.000 OA
ATOM    762  N   GLU A 343       3.313   8.994 -17.954  0.00  0.00    +0.000 N 
ATOM    763  H   GLU A 343       2.761   8.573 -18.687  0.00  0.00    +0.000 HD
BRANCH 762 764
ATOM    764  CA  GLU A 343       4.105  10.173 -18.306  0.00  0.00    +0.000 C 
BRANCH 764 765
ATOM    765  C   GLU A 343       3.664  11.455 -17.575  0.00  0.00    +0.000 C 
ATOM    766  O   GLU A 343       4.301  12.498 -17.742  0.00  0.00    +0.000 OA
ATOM    767  N   GLU A 344       2.567  11.416 -16.807  0.00  0.00    +0.000 N 
ATOM    768  H   GLU A 344       2.175  10.521 -16.554  0.00  0.00    +0.000 HD
BRANCH 767 769
ATOM    769  CA  GLU A 344       1.834  12.608 -16.390  0.00  0.00    +0.000 C 
BRANCH 769 770
ATOM    770  C   GLU A 344       2.681  13.602 -15.574  0.00  0.00    +0.000 C 
ATOM    771  O   GLU A 344       3.370  13.282 -14.605  0.00  0.00    +0.000 OA
ATOM    772  N   GLY A 345       2.552  14.872 -15.958  0.00  0.00    +0.000 N 
ATOM    773  H   GLY A 345       2.052  15.041 -16.820  0.00  0.00    +0.000 HD
BRANCH 772 774
ATOM    774  CA  GLY A 345       2.950  16.052 -15.209  0.00  0.00    +0.000 C 
BRANCH 774 775
ATOM    775  C   GLY A 345       2.398  17.301 -15.898  0.00  0.00    +0.000 C 
ATOM    776  O   GLY A 345       2.167  17.307 -17.103  0.00  0.00    +0.000 OA
ATOM    777  N   THR A 346       2.141  18.374 -15.142  0.00  0.00    +0.000 N 
ATOM    778  H   THR A 346       2.215  18.267 -14.140  0.00  0.00    +0.000 HD
BRANCH 777 779
ATOM    779  CA  THR A 346       1.484  19.592 -15.681  0.00  0.00    +0.000 C 
BRANCH 779 780
ATOM    780  C   THR A 346       2.281  20.281 -16.800  0.00  0.00    +0.000 C 
ATOM    781  O   THR A 346       1.722  21.088 -17.533  0.00  0.00    +0.000 OA
ATOM    782  N   GLU A 347       3.572  19.975 -16.946  0.00  0.00    +0.000 N 
ATOM    783  H   GLU A 347       3.957  19.220 -16.396  0.00  0.00    +0.000 HD
BRANCH 782 784
ATOM    784  CA  GLU A 347       4.449  20.571 -17.954  0.00  0.00    +0.000 C 
BRANCH 784 785
ATOM    785  C   GLU A 347       5.195  19.488 -18.742  0.00  0.00    +0.000 C 
ATOM    786  O   GLU A 347       6.345  19.174 -18.460  0.00  0.00    +0.000 OA
ATOM    787  N   ALA A 348       4.563  18.959 -19.789  0.00  0.00    +0.000 N 
ATOM    788  H   ALA A 348       3.573  19.124 -19.901  0.00  0.00    +0.000 HD
BRANCH 787 789
ATOM    789  CA  ALA A 348       5.283  18.310 -20.890  0.00  0.00    +0.000 C 
ATOM    790  CB  ALA A 348       4.380  17.230 -21.502  0.00  0.00    +0.000 C 
BRANCH 789 791
ATOM    791  C   ALA A 348       5.810  19.335 -21.929  0.00  0.00    +0.000 C 
ATOM    792  O   ALA A 348       6.271  18.957 -23.000  0.00  0.00    +0.000 OA
ATOM    793  N   ALA A 349       5.724  20.647 -21.651  0.00  0.00    +0.000 N 
ATOM    794  H   ALA A 349       5.393  20.911 -20.734  0.00  0.00    +0.000 HD
BRANCH 793 795
ATOM    795  CA  ALA A 349       5.805  21.693 -22.680  0.00  0.00    +0.000 C 
ATOM    796  CB  ALA A 349       4.599  22.622 -22.517  0.00  0.00    +0.000 C 
BRANCH 795 797
ATOM    797  C   ALA A 349       7.129  22.475 -22.768  0.00  0.00    +0.000 C 
ATOM    798  O   ALA A 349       7.282  23.287 -23.678  0.00  0.00    +0.000 OA
ATOM    799  N   ALA A 350       8.110  22.236 -21.899  0.00  0.00    +0.000 N 
ATOM    800  H   ALA A 350       7.968  21.553 -21.168  0.00  0.00    +0.000 HD
BRANCH 799 801
ATOM    801  CA  ALA A 350       9.452  22.774 -22.099  0.00  0.00    +0.000 C 
ATOM    802  CB  ALA A 350       9.878  23.608 -20.888  0.00  0.00    +0.000 C 
BRANCH 801 803
ATOM    803  C   ALA A 350      10.385  21.623 -22.458  0.00  0.00    +0.000 C 
ATOM    804  O   ALA A 350      11.084  21.071 -21.612  0.00  0.00    +0.000 OA
ATOM    805  N   ALA A 351      10.386  21.256 -23.740  0.00  0.00    +0.000 N 
ATOM    806  H   ALA A 351       9.718  21.689 -24.361  0.00  0.00    +0.000 HD
BRANCH 805 807
ATOM    807  CA  ALA A 351      11.528  20.589 -24.335  0.00  0.00    +0.000 C 
ATOM    808  CB  ALA A 351      11.220  20.285 -25.809  0.00  0.00    +0.000 C 
BRANCH 807 809
ATOM    809  C   ALA A 351      12.736  21.518 -24.155  0.00  0.00    +0.000 C 
ATOM    810  O   ALA A 351      13.031  22.357 -25.007  0.00  0.00    +0.000 OA
ATOM    811  N   THR A 352      13.424  21.417 -23.019  0.00  0.00    +0.000 N 
ATOM    812  H   THR A 352      13.032  20.894 -22.249  0.00  0.00    +0.000 HD
BRANCH 811 813
ATOM    813  CA  THR A 352      14.776  21.939 -22.908  0.00  0.00    +0.000 C 
BRANCH 813 814
ATOM    814  C   THR A 352      15.582  21.086 -23.869  0.00  0.00    +0.000 C 
ATOM    815  O   THR A 352      15.990  19.973 -23.544  0.00  0.00    +0.000 OA
ATOM    816  N   ALA A 353      15.755  21.576 -25.094  0.00  0.00    +0.000 N 
ATOM    817  H   ALA A 353      15.228  22.396 -25.358  0.00  0.00    +0.000 HD
BRANCH 816 818
ATOM    818  CA  ALA A 353      16.797  21.100 -25.977  0.00  0.00    +0.000 C 
ATOM    819  CB  ALA A 353      16.621  21.739 -27.361  0.00  0.00    +0.000 C 
BRANCH 818 820
ATOM    820  C   ALA A 353      18.118  21.454 -25.286  0.00  0.00    +0.000 C 
ATOM    821  O   ALA A 353      18.691  22.518 -25.519  0.00  0.00    +0.000 OA
ATOM    822  N   ILE A 354      18.552  20.608 -24.350  0.00  0.00    +0.000 N 
ATOM    823  H   ILE A 354      17.969  19.820 -24.105  0.00  0.00    +0.000 HD
BRANCH 822 824
ATOM    824  CA  ILE A 354      19.881  20.703 -23.767  0.00  0.00    +0.000 C 
BRANCH 824 825
ATOM    825  C   ILE A 354      20.818  20.471 -24.945  0.00  0.00    +0.000 C 
ATOM    826  O   ILE A 354      20.868  19.386 -25.527  0.00  0.00    +0.000 OA
ATOM    827  N   GLY A 355      21.475  21.547 -25.377  0.00  0.00    +0.000 N 
ATOM    828  H   GLY A 355      21.291  22.428 -24.920  0.00  0.00    +0.000 HD
BRANCH 827 829
ATOM    829  CA  GLY A 355      22.442  21.498 -26.457  0.00  0.00    +0.000 C 
BRANCH 829 830
ATOM    830  C   GLY A 355      23.483  20.441 -26.120  0.00  0.00    +0.000 C 
ATOM    831  O   GLY A 355      24.127  20.521 -25.074  0.00  0.00    +0.000 OA
ATOM    832  N   ILE A 356      23.623  19.449 -27.001  0.00  0.00    +0.000 N 
ATOM    833  H   ILE A 356      22.958  19.398 -27.758  0.00  0.00    +0.000 HD
BRANCH 832 834
ATOM    834  CA  ILE A 356      24.611  18.379 -26.879  0.00  0.00    +0.000 C 
BRANCH 834 835
ATOM    835  C   ILE A 356      25.994  19.030 -26.943  0.00  0.00    +0.000 C 
ATOM    836  O   ILE A 356      26.576  19.226 -28.012  0.00  0.00    +0.000 OA
ATOM    837  N   THR A 357      26.524  19.412 -25.790  0.00  0.00    +0.000 N 
ATOM    838  H   THR A 357      25.964  19.301 -24.957  0.00  0.00    +0.000 HD
BRANCH 837 839
ATOM    839  CA  THR A 357      27.934  19.753 -25.665  0.00  0.00    +0.000 C 
BRANCH 839 840
ATOM    840  C   THR A 357      28.670  18.418 -25.658  0.00  0.00    +0.000 C 
ATOM    841  O   THR A 357      28.272  17.514 -24.935  0.00  0.00    +0.000 OA
ATOM    842  N   LYS A 358      29.697  18.247 -26.503  0.00  0.00    +0.000 N 
ATOM    843  H   LYS A 358      29.939  19.036 -27.085  0.00  0.00    +0.000 HD
BRANCH 842 844
ATOM    844  CA  LYS A 358      30.449  16.984 -26.696  0.00  0.00    +0.000 C 
BRANCH 844 845
ATOM    845  C   LYS A 358      31.309  16.573 -25.483  0.00  0.00    +0.000 C 
ATOM    846  O   LYS A 358      32.488  16.258 -25.628  0.00  0.00    +0.000 OA
ATOM    847  N   LEU A 359      30.739  16.562 -24.290  0.00  0.00    +0.000 N 
ATOM    848  H   LEU A 359      29.752  16.773 -24.246  0.00  0.00    +0.000 HD
BRANCH 847 849
ATOM    849  CA  LEU A 359      31.270  15.863 -23.130  0.00  0.00    +0.000 C 
BRANCH 849 850
ATOM    850  C   LEU A 359      30.355  14.651 -22.944  0.00  0.00    +0.000 C 
ATOM    851  O   LEU A 359      29.146  14.824 -22.937  0.00  0.00    +0.000 OA
ATOM    852  N   SER A 360      30.947  13.451 -22.975  0.00  0.00    +0.000 N 
ATOM    853  H   SER A 360      31.956  13.470 -22.966  0.00  0.00    +0.000 HD
BRANCH 852 854
ATOM    854  CA  SER A 360      30.343  12.115 -22.783  0.00  0.00    +0.000 C 
BRANCH 854 855
ATOM    855  C   SER A 360      28.816  12.062 -22.612  0.00  0.00    +0.000 C 
ATOM    856  O   SER A 360      28.305  12.569 -21.618  0.00  0.00    +0.000 OA
ATOM    857  N   LEU A 361      28.115  11.377 -23.529  0.00  0.00    +0.000 N 
ATOM    858  H   LEU A 361      28.608  10.940 -24.295  0.00  0.00    +0.000 HD
BRANCH 857 859
ATOM    859  CA  LEU A 361      26.683  11.076 -23.382  0.00  0.00    +0.000 C 
BRANCH 859 860
ATOM    860  C   LEU A 361      26.386  10.568 -21.956  0.00  0.00    +0.000 C 
ATOM    861  O   LEU A 361      27.125   9.692 -21.488  0.00  0.00    +0.000 OA
ATOM    862  N   PRO A 362      25.347  11.091 -21.277  0.00  0.00    +0.000 N 
ATOM    863  CA  PRO A 362      24.965  10.615 -19.954  0.00  0.00    +0.000 C 
ATOM    864  CB  PRO A 362      23.712  11.402 -19.563  0.00  0.00    +0.000 C 
ATOM    865  CG  PRO A 362      23.826  12.680 -20.386  0.00  0.00    +0.000 C 
ATOM    866  CD  PRO A 362      24.504  12.211 -21.669  0.00  0.00    +0.000 C 
BRANCH 863 867
ATOM    867  C   PRO A 362      24.703   9.101 -19.957  0.00  0.00    +0.000 C 
ATOM    868  O   PRO A 362      24.233   8.560 -20.964  0.00  0.00    +0.000 OA
ATOM    869  N   PRO A 363      24.996   8.389 -18.857  0.00  0.00    +0.000 N 
ATOM    870  CA  PRO A 363      24.715   6.964 -18.768  0.00  0.00    +0.000 C 
ATOM    871  CB  PRO A 363      25.367   6.500 -17.463  0.00  0.00    +0.000 C 
ATOM    872  CG  PRO A 363      25.329   7.756 -16.594  0.00  0.00    +0.000 C 
ATOM    873  CD  PRO A 363      25.520   8.893 -17.596  0.00  0.00    +0.000 C 
BRANCH 870 874
ATOM    874  C   PRO A 363      23.203   6.699 -18.807  0.00  0.00    +0.000 C 
ATOM    875  O   PRO A 363      22.399   7.486 -18.304  0.00  0.00    +0.000 OA
ATOM    876  N   HIS A 364      22.824   5.560 -19.385  0.00  0.00    +0.000 N 
ATOM    877  H   HIS A 364      23.534   4.936 -19.741  0.00  0.00    +0.000 HD
BRANCH 876 878
ATOM    878  CA  HIS A 364      21.443   5.087 -19.404  0.00  0.00    +0.000 C 
BRANCH 878 879
ATOM    879  C   HIS A 364      21.166   4.197 -18.189  0.00  0.00    +0.000 C 
ATOM    880  O   HIS A 364      21.935   3.278 -17.904  0.00  0.00    +0.000 OA
ATOM    881  N   VAL A 365      20.044   4.434 -17.512  0.00  0.00    +0.000 N 
ATOM    882  H   VAL A 365      19.463   5.202 -17.817  0.00  0.00    +0.000 HD
BRANCH 881 883
ATOM    883  CA  VAL A 365      19.491   3.539 -16.489  0.00  0.00    +0.000 C 
BRANCH 883 884
ATOM    884  C   VAL A 365      18.126   3.073 -16.976  0.00  0.00    +0.000 C 
ATOM    885  O   VAL A 365      17.165   3.841 -16.972  0.00  0.00    +0.000 OA
ATOM    886  N   THR A 366      18.048   1.818 -17.412  0.00  0.00    +0.000 N 
ATOM    887  H   THR A 366      18.886   1.253 -17.417  0.00  0.00    +0.000 HD
BRANCH 886 888
ATOM    888  CA  THR A 366      16.838   1.240 -18.010  0.00  0.00    +0.000 C 
BRANCH 888 889
ATOM    889  C   THR A 366      16.277   0.141 -17.115  0.00  0.00    +0.000 C 
ATOM    890  O   THR A 366      16.933  -0.873 -16.877  0.00  0.00    +0.000 OA
ATOM    891  N   PHE A 367      15.041   0.317 -16.657  0.00  0.00    +0.000 N 
ATOM    892  H   PHE A 367      14.567   1.178 -16.888  0.00  0.00    +0.000 HD
BRANCH 891 893
ATOM    893  CA  PHE A 367      14.280  -0.663 -15.883  0.00  0.00    +0.000 C 
BRANCH 893 894
ATOM    894  C   PHE A 367      13.578  -1.665 -16.818  0.00  0.00    +0.000 C 
ATOM    895  O   PHE A 367      12.356  -1.737 -16.878  0.00  0.00    +0.000 OA
ATOM    896  N   ASN A 368      14.363  -2.429 -17.583  0.00  0.00    +0.000 N 
ATOM    897  H   ASN A 368      15.363  -2.318 -17.491  0.00  0.00    +0.000 HD
BRANCH 896 898
ATOM    898  CA  ASN A 368      13.888  -3.406 -18.578  0.00  0.00    +0.000 C 
BRANCH 898 899
ATOM    899  C   ASN A 368      13.866  -4.862 -18.075  0.00  0.00    +0.000 C 
ATOM    900  O   ASN A 368      13.956  -5.796 -18.868  0.00  0.00    +0.000 OA
ATOM    901  N   ARG A 369      13.823  -5.069 -16.762  0.00  0.00    +0.000 N 
ATOM    902  H   ARG A 369      13.677  -4.265 -16.169  0.00  0.00    +0.000 HD
BRANCH 901 903
ATOM    903  CA  ARG A 369      13.768  -6.382 -16.100  0.00  0.00    +0.000 C 
BRANCH 903 904
ATOM    904  C   ARG A 369      13.151  -6.215 -14.711  0.00  0.00    +0.000 C 
ATOM    905  O   ARG A 369      13.082  -5.067 -14.266  0.00  0.00    +0.000 OA
ATOM    906  N   PRO A 370      12.764  -7.298 -14.011  0.00  0.00    +0.000 N 
ATOM    907  CA  PRO A 370      12.121  -7.195 -12.717  0.00  0.00    +0.000 C 
ATOM    908  CB  PRO A 370      12.012  -8.618 -12.183  0.00  0.00    +0.000 C 
ATOM    909  CG  PRO A 370      11.858  -9.447 -13.450  0.00  0.00    +0.000 C 
ATOM    910  CD  PRO A 370      12.655  -8.668 -14.492  0.00  0.00    +0.000 C 
BRANCH 907 911
ATOM    911  C   PRO A 370      12.832  -6.267 -11.735  0.00  0.00    +0.000 C 
ATOM    912  O   PRO A 370      14.052  -6.333 -11.566  0.00  0.00    +0.000 OA
ATOM    913  N   PHE A 371      12.052  -5.403 -11.096  0.00  0.00    +0.000 N 
ATOM    914  H   PHE A 371      11.056  -5.454 -11.259  0.00  0.00    +0.000 HD
BRANCH 913 915
ATOM    915  CA  PHE A 371      12.524  -4.375 -10.175  0.00  0.00    +0.000 C 
BRANCH 915 916
ATOM    916  C   PHE A 371      11.523  -4.186  -9.039  0.00  0.00    +0.000 C 
ATOM    917  O   PHE A 371      10.341  -4.503  -9.184  0.00  0.00    +0.000 OA
ATOM    918  N   PHE A 372      11.982  -3.632  -7.922  0.00  0.00    +0.000 N 
ATOM    919  H   PHE A 372      12.937  -3.303  -7.894  0.00  0.00    +0.000 HD
BRANCH 918 920
ATOM    920  CA  PHE A 372      11.116  -3.261  -6.807  0.00  0.00    +0.000 C 
BRANCH 920 921
ATOM    921  C   PHE A 372      11.140  -1.753  -6.583  0.00  0.00    +0.000 C 
ATOM    922  O   PHE A 372      12.032  -1.043  -7.056  0.00  0.00    +0.000 OA
ATOM    923  N   PHE A 373      10.108  -1.247  -5.924  0.00  0.00    +0.000 N 
ATOM    924  H   PHE A 373       9.407  -1.872  -5.550  0.00  0.00    +0.000 HD
BRANCH 923 925
ATOM    925  CA  PHE A 373       9.916   0.175  -5.725  0.00  0.00    +0.000 C 
BRANCH 925 926
ATOM    926  C   PHE A 373       9.199   0.484  -4.412  0.00  0.00    +0.000 C 
ATOM    927  O   PHE A 373       8.471  -0.345  -3.857  0.00  0.00    +0.000 OA
ATOM    928  N   SER A 374       9.346   1.725  -3.959  0.00  0.00    +0.000 N 
ATOM    929  H   SER A 374       9.995   2.337  -4.432  0.00  0.00    +0.000 HD
BRANCH 928 930
ATOM    930  CA  SER A 374       8.489   2.306  -2.932  0.00  0.00    +0.000 C 
BRANCH 930 931
ATOM    931  C   SER A 374       7.997   3.692  -3.336  0.00  0.00    +0.000 C 
ATOM    932  O   SER A 374       8.627   4.399  -4.125  0.00  0.00    +0.000 OA
ATOM    933  N   ILE A 375       6.832   4.076  -2.814  0.00  0.00    +0.000 N 
ATOM    934  H   ILE A 375       6.391   3.437  -2.168  0.00  0.00    +0.000 HD
BRANCH 933 935
ATOM    935  CA  ILE A 375       6.325   5.447  -2.901  0.00  0.00    +0.000 C 
BRANCH 935 936
ATOM    936  C   ILE A 375       6.545   6.086  -1.538  0.00  0.00    +0.000 C 
ATOM    937  O   ILE A 375       5.771   5.866  -0.605  0.00  0.00    +0.000 OA
ATOM    938  N   TYR A 376       7.619   6.855  -1.428  0.00  0.00    +0.000 N 
ATOM    939  H   TYR A 376       8.169   7.024  -2.258  0.00  0.00    +0.000 HD
BRANCH 938 940
ATOM    940  CA  TYR A 376       8.098   7.439  -0.185  0.00  0.00    +0.000 C 
BRANCH 940 941
ATOM    941  C   TYR A 376       7.524   8.838   0.026  0.00  0.00    +0.000 C 
ATOM    942  O   TYR A 376       7.577   9.688  -0.867  0.00  0.00    +0.000 OA
ATOM    943  N   ASN A 377       7.009   9.107   1.226  0.00  0.00    +0.000 N 
ATOM    944  H   ASN A 377       7.037   8.386   1.932  0.00  0.00    +0.000 HD
BRANCH 943 945
ATOM    945  CA  ASN A 377       6.516  10.426   1.606  0.00  0.00    +0.000 C 
BRANCH 945 946
ATOM    946  C   ASN A 377       7.470  11.096   2.605  0.00  0.00    +0.000 C 
ATOM    947  O   ASN A 377       7.652  10.638   3.734  0.00  0.00    +0.000 OA
ATOM    948  N   LYS A 378       8.041  12.228   2.184  0.00  0.00    +0.000 N 
ATOM    949  H   LYS A 378       7.790  12.555   1.262  0.00  0.00    +0.000 HD
BRANCH 948 950
ATOM    950  CA  LYS A 378       9.079  12.975   2.905  0.00  0.00    +0.000 C 
BRANCH 950 951
ATOM    951  C   LYS A 378       8.584  13.583   4.217  0.00  0.00    +0.000 C 
ATOM    952  O   LYS A 378       9.368  13.671   5.154  0.00  0.00    +0.000 OA
ATOM    953  N   ASP A 379       7.306  13.960   4.312  0.00  0.00    +0.000 N 
ATOM    954  H   ASP A 379       6.683  13.758   3.543  0.00  0.00    +0.000 HD
BRANCH 953 955
ATOM    955  CA  ASP A 379       6.762  14.599   5.521  0.00  0.00    +0.000 C 
BRANCH 955 956
ATOM    956  C   ASP A 379       6.564  13.590   6.669  0.00  0.00    +0.000 C 
ATOM    957  O   ASP A 379       6.502  13.986   7.834  0.00  0.00    +0.000 OA
ATOM    958  N   ILE A 380       6.448  12.294   6.350  0.00  0.00    +0.000 N 
ATOM    959  H   ILE A 380       6.486  12.047   5.371  0.00  0.00    +0.000 HD
BRANCH 958 960
ATOM    960  CA  ILE A 380       6.260  11.213   7.333  0.00  0.00    +0.000 C 
BRANCH 960 961
ATOM    961  C   ILE A 380       7.450  10.259   7.443  0.00  0.00    +0.000 C 
ATOM    962  O   ILE A 380       7.432   9.376   8.295  0.00  0.00    +0.000 OA
ATOM    963  N   SER A 381       8.447  10.431   6.577  0.00  0.00    +0.000 N 
ATOM    964  H   SER A 381       8.369  11.194   5.920  0.00  0.00    +0.000 HD
BRANCH 963 965
ATOM    965  CA  SER A 381       9.630   9.577   6.456  0.00  0.00    +0.000 C 
BRANCH 965 966
ATOM    966  C   SER A 381       9.330   8.080   6.329  0.00  0.00    +0.000 C 
ATOM    967  O   SER A 381      10.101   7.249   6.795  0.00  0.00    +0.000 OA
ATOM    968  N   ASN A 382       8.219   7.741   5.672  0.00  0.00    +0.000 N 
ATOM    969  H   ASN A 382       7.708   8.477   5.206  0.00  0.00    +0.000 HD
BRANCH 968 970
ATOM    970  CA  ASN A 382       7.745   6.372   5.502  0.00  0.00    +0.000 C 
BRANCH 970 971
ATOM    971  C   ASN A 382       7.283   6.118   4.066  0.00  0.00    +0.000 C 
ATOM    972  O   ASN A 382       6.818   7.021   3.361  0.00  0.00    +0.000 OA
ATOM    973  N   ASP A 383       7.312   4.841   3.696  0.00  0.00    +0.000 N 
ATOM    974  H   ASP A 383       7.786   4.168   4.282  0.00  0.00    +0.000 HD
BRANCH 973 975
ATOM    975  CA  ASP A 383       6.680   4.338   2.486  0.00  0.00    +0.000 C 
BRANCH 975 976
ATOM    976  C   ASP A 383       5.155   4.302   2.635  0.00  0.00    +0.000 C 
ATOM    977  O   ASP A 383       4.595   3.763   3.596  0.00  0.00    +0.000 OA
ATOM    978  N   VAL A 384       4.473   4.872   1.646  0.00  0.00    +0.000 N 
ATOM    979  H   VAL A 384       5.012   5.321   0.919  0.00  0.00    +0.000 HD
BRANCH 978 980
ATOM    980  CA  VAL A 384       3.021   4.786   1.478  0.00  0.00    +0.000 C 
BRANCH 980 981
ATOM    981  C   VAL A 384       2.660   3.510   0.721  0.00  0.00    +0.000 C 
ATOM    982  O   VAL A 384       1.674   2.860   1.065  0.00  0.00    +0.000 OA
ATOM    983  N   PHE A 385       3.473   3.134  -0.268  0.00  0.00    +0.000 N 
ATOM    984  H   PHE A 385       4.306   3.684  -0.421  0.00  0.00    +0.000 HD
BRANCH 983 985
ATOM    985  CA  PHE A 385       3.376   1.881  -1.014  0.00  0.00    +0.000 C 
BRANCH 985 986
ATOM    986  C   PHE A 385       4.738   1.206  -1.082  0.00  0.00    +0.000 C 
ATOM    987  O   PHE A 385       5.757   1.888  -1.199  0.00  0.00    +0.000 OA
ATOM    988  N   SER A 386       4.713  -0.119  -1.135  0.00  0.00    +0.000 N 
ATOM    989  H   SER A 386       3.827  -0.593  -1.035  0.00  0.00    +0.000 HD
BRANCH 988 990
ATOM    990  CA  SER A 386       5.858  -0.950  -1.498  0.00  0.00    +0.000 C 
BRANCH 990 991
ATOM    991  C   SER A 386       5.390  -1.994  -2.506  0.00  0.00    +0.000 C 
ATOM    992  O   SER A 386       4.267  -2.506  -2.407  0.00  0.00    +0.000 OA
ATOM    993  N   GLY A 387       6.226  -2.295  -3.492  0.00  0.00    +0.000 N 
ATOM    994  H   GLY A 387       7.124  -1.836  -3.560  0.00  0.00    +0.000 HD
BRANCH 993 995
ATOM    995  CA  GLY A 387       5.855  -3.216  -4.552  0.00  0.00    +0.000 C 
BRANCH 995 996
ATOM    996  C   GLY A 387       7.019  -3.655  -5.421  0.00  0.00    +0.000 C 
ATOM    997  O   GLY A 387       8.130  -3.139  -5.319  0.00  0.00    +0.000 OA
ATOM    998  N   ARG A 388       6.727  -4.585  -6.326  0.00  0.00    +0.000 N 
ATOM    999  H   ARG A 388       5.774  -4.920  -6.355  0.00  0.00    +0.000 HD
BRANCH 9981000
ATOM   1000  CA  ARG A 388       7.631  -4.999  -7.395  0.00  0.00    +0.000 C 
BRANCH10001001
ATOM   1001  C   ARG A 388       6.883  -5.263  -8.683  0.00  0.00    +0.000 C 
ATOM   1002  O   ARG A 388       5.730  -5.695  -8.669  0.00  0.00    +0.000 OA
ATOM   1003  N   ILE A 389       7.590  -5.042  -9.779  0.00  0.00    +0.000 N 
ATOM   1004  H   ILE A 389       8.552  -4.760  -9.664  0.00  0.00    +0.000 HD
BRANCH10031005
ATOM   1005  CA  ILE A 389       7.151  -5.368 -11.126  0.00  0.00    +0.000 C 
BRANCH10051006
ATOM   1006  C   ILE A 389       8.011  -6.523 -11.614  0.00  0.00    +0.000 C 
ATOM   1007  O   ILE A 389       9.212  -6.360 -11.809  0.00  0.00    +0.000 OA
ATOM   1008  N   VAL A 390       7.392  -7.685 -11.792  0.00  0.00    +0.000 N 
ATOM   1009  H   VAL A 390       6.402  -7.718 -11.591  0.00  0.00    +0.000 HD
BRANCH10081010
ATOM   1010  CA  VAL A 390       7.961  -8.842 -12.490  0.00  0.00    +0.000 C 
BRANCH10101011
ATOM   1011  C   VAL A 390       7.558  -8.811 -13.964  0.00  0.00    +0.000 C 
ATOM   1012  O   VAL A 390       8.381  -9.088 -14.829  0.00  0.00    +0.000 OA
ATOM   1013  N   ASP A 391       6.319  -8.417 -14.259  0.00  0.00    +0.000 N 
ATOM   1014  H   ASP A 391       5.694  -8.203 -13.495  0.00  0.00    +0.000 HD
BRANCH10131015
ATOM   1015  CA  ASP A 391       5.774  -8.301 -15.612  0.00  0.00    +0.000 C 
BRANCH10151016
ATOM   1016  C   ASP A 391       4.905  -7.033 -15.714  0.00  0.00    +0.000 C 
ATOM   1017  O   ASP A 391       3.785  -7.025 -15.207  0.00  0.00    +0.000 OA
ATOM   1018  N   PRO A 392       5.371  -5.945 -16.356  0.00  0.00    +0.000 N 
ATOM   1019  CA  PRO A 392       4.622  -4.687 -16.430  0.00  0.00    +0.000 C 
ATOM   1020  CB  PRO A 392       5.578  -3.659 -17.046  0.00  0.00    +0.000 C 
ATOM   1021  CG  PRO A 392       6.962  -4.304 -17.010  0.00  0.00    +0.000 C 
ATOM   1022  CD  PRO A 392       6.688  -5.802 -16.947  0.00  0.00    +0.000 C 
BRANCH10191023
ATOM   1023  C   PRO A 392       3.317  -4.769 -17.239  0.00  0.00    +0.000 C 
ATOM   1024  O   PRO A 392       2.566  -3.796 -17.268  0.00  0.00    +0.000 OA
ATOM   1025  N   THR A 393       3.056  -5.889 -17.925  0.00  0.00    +0.000 N 
ATOM   1026  H   THR A 393       3.692  -6.669 -17.845  0.00  0.00    +0.000 HD
BRANCH10251027
ATOM   1027  CA  THR A 393       1.834  -6.096 -18.719  0.00  0.00    +0.000 C 
BRANCH10271028
ATOM   1028  C   THR A 393       0.663  -6.660 -17.907  0.00  0.00    +0.000 C 
ATOM   1029  O   THR A 393      -0.430  -6.810 -18.461  0.00  0.00    +0.000 OA
ATOM   1030  N   LYS A 394       0.880  -6.970 -16.620  0.00  0.00    +0.000 N 
ATOM   1031  H   LYS A 394       1.781  -6.745 -16.223  0.00  0.00    +0.000 HD
BRANCH10301032
ATOM   1032  CA  LYS A 394      -0.079  -7.636 -15.727  0.00  0.00    +0.000 C 
BRANCH10321033
ATOM   1033  C   LYS A 394      -0.583  -6.773 -14.582  0.00  0.00    +0.000 C 
ATOM   1034  O   LYS A 394       0.251  -6.110 -13.919  0.00  0.00    +0.000 OA
ATOM   1035  OXT LYS A 394      -1.799  -6.916 -14.337  0.00  0.00    +0.000 OA
ENDBRANCH10321033
BRANCH10321036
ATOM   1036  CB  LYS A 394       0.533  -8.915 -15.155  0.00  0.00    +0.000 C 
BRANCH10361037
ATOM   1037  CG  LYS A 394       0.681  -9.998 -16.222  0.00  0.00    +0.000 C 
BRANCH10371038
ATOM   1038  CD  LYS A 394       1.255 -11.248 -15.561  0.00  0.00    +0.000 C 
BRANCH10381039
ATOM   1039  CE  LYS A 394       1.466 -12.325 -16.619  0.00  0.00    +0.000 C 
BRANCH10391040
ATOM   1040  NZ  LYS A 394       2.499 -13.275 -16.164  0.00  0.00    +0.000 N 
ATOM   1041  HZ1 LYS A 394       2.627 -14.023 -16.831  0.00  0.00    +0.000 HD
ATOM   1042  HZ2 LYS A 394       3.367 -12.758 -16.132  0.00  0.00    +0.000 HD
ATOM   1043  HZ3 LYS A 394       2.298 -13.630 -15.240  0.00  0.00    +0.000 HD
ENDBRANCH10391040
ENDBRANCH10381039
ENDBRANCH10371038
ENDBRANCH10361037
ENDBRANCH10321036
ENDBRANCH10301032
ENDBRANCH10271028
BRANCH10271044
ATOM   1044  CB  THR A 393       2.095  -6.973 -19.957  0.00  0.00    +0.000 C 
ATOM   1045  CG2 THR A 393       3.271  -6.482 -20.802  0.00  0.00    +0.000 C 
BRANCH10441046
ATOM   1046  OG1 THR A 393       2.329  -8.326 -19.642  0.00  0.00    +0.000 OA
ATOM   1047  HG1 THR A 393       3.107  -8.401 -19.085  0.00  0.00    +0.000 HD
ENDBRANCH10441046
ENDBRANCH10271044
ENDBRANCH10251027
ENDBRANCH10191023
ENDBRANCH10151016
BRANCH10151048
ATOM   1048  CB  ASP A 391       4.973  -9.574 -15.918  0.00  0.00    +0.000 C 
BRANCH10481049
ATOM   1049  CG  ASP A 391       4.374  -9.619 -17.327  0.00  0.00    +0.000 C 
ATOM   1050  OD1 ASP A 391       4.389  -8.584 -18.039  0.00  0.00    +0.000 OA
ATOM   1051  OD2 ASP A 391       3.879 -10.721 -17.668  0.00  0.00    +0.000 OA
ENDBRANCH10481049
ENDBRANCH10151048
ENDBRANCH10131015
ENDBRANCH10101011
BRANCH10101052
ATOM   1052  CB  VAL A 390       7.524 -10.161 -11.820  0.00  0.00    +0.000 C 
ATOM   1053  CG1 VAL A 390       8.096 -11.376 -12.560  0.00  0.00    +0.000 C 
ATOM   1054  CG2 VAL A 390       8.006 -10.226 -10.364  0.00  0.00    +0.000 C 
ENDBRANCH10101052
ENDBRANCH10081010
ENDBRANCH10051006
BRANCH10051055
ATOM   1055  CB  ILE A 389       7.252  -4.127 -12.036  0.00  0.00    +0.000 C 
ATOM   1056  CG2 ILE A 389       6.784  -4.482 -13.453  0.00  0.00    +0.000 C 
BRANCH10551057
ATOM   1057  CG1 ILE A 389       6.457  -2.910 -11.510  0.00  0.00    +0.000 C 
ATOM   1058  CD1 ILE A 389       4.965  -3.169 -11.279  0.00  0.00    +0.000 C 
ENDBRANCH10551057
ENDBRANCH10051055
ENDBRANCH10031005
ENDBRANCH10001001
BRANCH10001059
ATOM   1059  CB  ARG A 388       8.474  -6.208  -6.965  0.00  0.00    +0.000 C 
BRANCH10591060
ATOM   1060  CG  ARG A 388       7.678  -7.515  -7.003  0.00  0.00    +0.000 C 
BRANCH10601061
ATOM   1061  CD  ARG A 388       8.476  -8.597  -6.302  0.00  0.00    +0.000 C 
BRANCH10611062
ATOM   1062  NE  ARG A 388       7.795  -9.888  -6.362  0.00  0.00    +0.000 N 
ATOM   1063  HE  ARG A 388       6.924  -9.968  -6.867  0.00  0.00    +0.000 HD
ATOM   1064  NH1 ARG A 388       9.386 -11.016  -5.112  0.00  0.00    +0.000 N 
ATOM   1065 HH11 ARG A 388       9.672 -11.861  -4.640  0.00  0.00    +0.000 HD
ATOM   1066 HH12 ARG A 388      10.002 -10.219  -5.036  0.00  0.00    +0.000 HD
ATOM   1067  NH2 ARG A 388       7.467 -11.961  -5.574  0.00  0.00    +0.000 N 
ATOM   1068 HH21 ARG A 388       6.561 -12.001  -6.020  0.00  0.00    +0.000 HD
ATOM   1069 HH22 ARG A 388       7.732 -12.717  -4.959  0.00  0.00    +0.000 HD
ATOM   1070  CZ  ARG A 388       8.228 -10.939  -5.706  0.00  0.00    +0.000 C 
ENDBRANCH10611062
ENDBRANCH10601061
ENDBRANCH10591060
ENDBRANCH10001059
ENDBRANCH 9981000
ENDBRANCH 995 996
ENDBRANCH 993 995
ENDBRANCH 990 991
BRANCH 9901071
ATOM   1071  CB  SER A 386       6.471  -1.620  -0.265  0.00  0.00    +0.000 C 
BRANCH10711072
ATOM   1072  OG  SER A 386       6.719  -0.680   0.769  0.00  0.00    +0.000 OA
ATOM   1073  HG  SER A 386       7.534  -0.203   0.595  0.00  0.00    +0.000 HD
ENDBRANCH10711072
ENDBRANCH 9901071
ENDBRANCH 988 990
ENDBRANCH 985 986
BRANCH 9851074
ATOM   1074  CB  PHE A 385       2.913   2.115  -2.454  0.00  0.00    +0.000 C 
BRANCH10741075
ATOM   1075  CG  PHE A 385       1.492   2.586  -2.620  0.00  0.00    +0.000 A 
ATOM   1076  CD1 PHE A 385       0.512   1.686  -3.070  0.00  0.00    +0.000 A 
ATOM   1077  CD2 PHE A 385       1.161   3.931  -2.390  0.00  0.00    +0.000 A 
ATOM   1078  CE1 PHE A 385      -0.774   2.151  -3.379  0.00  0.00    +0.000 A 
ATOM   1079  CE2 PHE A 385      -0.148   4.375  -2.615  0.00  0.00    +0.000 A 
ATOM   1080  CZ  PHE A 385      -1.100   3.497  -3.162  0.00  0.00    +0.000 A 
ENDBRANCH10741075
ENDBRANCH 9851074
ENDBRANCH 983 985
ENDBRANCH 980 981
BRANCH 9801081
ATOM   1081  CB  VAL A 384       2.490   6.035   0.750  0.00  0.00    +0.000 C 
ATOM   1082  CG1 VAL A 384       0.965   6.004   0.620  0.00  0.00    +0.000 C 
ATOM   1083  CG2 VAL A 384       2.852   7.323   1.502  0.00  0.00    +0.000 C 
ENDBRANCH 9801081
ENDBRANCH 978 980
ENDBRANCH 975 976
BRANCH 9751084
ATOM   1084  CB  ASP A 383       7.219   2.947   2.146  0.00  0.00    +0.000 C 
BRANCH10841085
ATOM   1085  CG  ASP A 383       8.700   2.945   1.766  0.00  0.00    +0.000 C 
ATOM   1086  OD1 ASP A 383       9.199   3.988   1.281  0.00  0.00    +0.000 OA
ATOM   1087  OD2 ASP A 383       9.298   1.861   1.898  0.00  0.00    +0.000 OA
ENDBRANCH10841085
ENDBRANCH 9751084
ENDBRANCH 973 975
ENDBRANCH 970 971
BRANCH 9701088
ATOM   1088  CB  ASN A 382       6.587   6.077   6.482  0.00  0.00    +0.000 C 
BRANCH10881089
ATOM   1089  CG  ASN A 382       7.026   5.621   7.862  0.00  0.00    +0.000 C 
ATOM   1090  ND2 ASN A 382       6.256   4.773   8.499  0.00  0.00    +0.000 N 
ATOM   1091 HD21 ASN A 382       5.465   4.349   8.036  0.00  0.00    +0.000 HD
ATOM   1092 HD22 ASN A 382       6.657   4.433   9.361  0.00  0.00    +0.000 HD
ATOM   1093  OD1 ASN A 382       8.034   5.998   8.418  0.00  0.00    +0.000 OA
ENDBRANCH10881089
ENDBRANCH 9701088
ENDBRANCH 968 970
ENDBRANCH 965 966
BRANCH 9651094
ATOM   1094  CB  SER A 381      10.658   9.880   7.551  0.00  0.00    +0.000 C 
BRANCH10941095
ATOM   1095  OG  SER A 381      10.989  11.258   7.547  0.00  0.00    +0.000 OA
ATOM   1096  HG  SER A 381      11.279  11.484   6.660  0.00  0.00    +0.000 HD
ENDBRANCH10941095
ENDBRANCH 9651094
ENDBRANCH 963 965
ENDBRANCH 960 961
BRANCH 9601097
ATOM   1097  CB  ILE A 380       4.941  10.451   7.092  0.00  0.00    +0.000 C 
ATOM   1098  CG2 ILE A 380       3.751  11.429   7.117  0.00  0.00    +0.000 C 
BRANCH10971099
ATOM   1099  CG1 ILE A 380       4.988   9.670   5.766  0.00  0.00    +0.000 C 
ATOM   1100  CD1 ILE A 380       3.813   8.717   5.531  0.00  0.00    +0.000 C 
ENDBRANCH10971099
ENDBRANCH 9601097
ENDBRANCH 958 960
ENDBRANCH 955 956
BRANCH 9551101
ATOM   1101  CB  ASP A 379       5.428  15.321   5.232  0.00  0.00    +0.000 C 
BRANCH11011102
ATOM   1102  CG  ASP A 379       5.495  16.557   4.320  0.00  0.00    +0.000 C 
ATOM   1103  OD1 ASP A 379       6.590  17.002   3.938  0.00  0.00    +0.000 OA
ATOM   1104  OD2 ASP A 379       4.414  17.048   3.896  0.00  0.00    +0.000 OA
ENDBRANCH11011102
ENDBRANCH 9551101
ENDBRANCH 953 955
ENDBRANCH 950 951
BRANCH 9501105
ATOM   1105  CB  LYS A 378       9.663  14.066   1.980  0.00  0.00    +0.000 C 
BRANCH11051106
ATOM   1106  CG  LYS A 378      10.416  13.459   0.783  0.00  0.00    +0.000 C 
BRANCH11061107
ATOM   1107  CD  LYS A 378      10.930  14.471  -0.257  0.00  0.00    +0.000 C 
BRANCH11071108
ATOM   1108  CE  LYS A 378      11.702  13.642  -1.299  0.00  0.00    +0.000 C 
BRANCH11081109
ATOM   1109  NZ  LYS A 378      12.250  14.391  -2.456  0.00  0.00    +0.000 N 
ATOM   1110  HZ1 LYS A 378      11.520  14.696  -3.084  0.00  0.00    +0.000 HD
ATOM   1111  HZ2 LYS A 378      12.816  13.734  -2.974  0.00  0.00    +0.000 HD
ATOM   1112  HZ3 LYS A 378      12.850  15.156  -2.181  0.00  0.00    +0.000 HD
ENDBRANCH11081109
ENDBRANCH11071108
ENDBRANCH11061107
ENDBRANCH11051106
ENDBRANCH 9501105
ENDBRANCH 948 950
ENDBRANCH 945 946
BRANCH 9451113
ATOM   1113  CB  ASN A 377       5.075  10.284   2.098  0.00  0.00    +0.000 C 
BRANCH11131114
ATOM   1114  CG  ASN A 377       4.446  11.614   2.476  0.00  0.00    +0.000 C 
ATOM   1115  ND2 ASN A 377       3.319  11.933   1.887  0.00  0.00    +0.000 N 
ATOM   1116 HD21 ASN A 377       2.965  11.353   1.140  0.00  0.00    +0.000 HD
ATOM   1117 HD22 ASN A 377       2.904  12.818   2.143  0.00  0.00    +0.000 HD
ATOM   1118  OD1 ASN A 377       4.942  12.394   3.275  0.00  0.00    +0.000 OA
ENDBRANCH11131114
ENDBRANCH 9451113
ENDBRANCH 943 945
ENDBRANCH 940 941
BRANCH 9401119
ATOM   1119  CB  TYR A 376       9.625   7.466  -0.216  0.00  0.00    +0.000 C 
BRANCH11191120
ATOM   1120  CG  TYR A 376      10.230   8.116   1.009  0.00  0.00    +0.000 A 
ATOM   1121  CD1 TYR A 376      10.752   9.421   0.929  0.00  0.00    +0.000 A 
ATOM   1122  CD2 TYR A 376      10.286   7.402   2.219  0.00  0.00    +0.000 A 
ATOM   1123  CE1 TYR A 376      11.374   9.996   2.052  0.00  0.00    +0.000 A 
ATOM   1124  CE2 TYR A 376      10.894   7.982   3.349  0.00  0.00    +0.000 A 
ATOM   1125  CZ  TYR A 376      11.451   9.274   3.260  0.00  0.00    +0.000 A 
BRANCH11251126
ATOM   1126  OH  TYR A 376      12.106   9.822   4.318  0.00  0.00    +0.000 OA
ATOM   1127  HH  TYR A 376      12.634  10.579   4.055  0.00  0.00    +0.000 HD
ENDBRANCH11251126
ENDBRANCH11191120
ENDBRANCH 9401119
ENDBRANCH 938 940
ENDBRANCH 935 936
BRANCH 9351128
ATOM   1128  CB  ILE A 375       4.855   5.490  -3.365  0.00  0.00    +0.000 C 
ATOM   1129  CG2 ILE A 375       4.363   6.945  -3.458  0.00  0.00    +0.000 C 
BRANCH11281130
ATOM   1130  CG1 ILE A 375       4.625   4.758  -4.710  0.00  0.00    +0.000 C 
ATOM   1131  CD1 ILE A 375       5.404   5.309  -5.912  0.00  0.00    +0.000 C 
ENDBRANCH11281130
ENDBRANCH 9351128
ENDBRANCH 933 935
ENDBRANCH 930 931
BRANCH 9301132
ATOM   1132  CB  SER A 374       9.164   2.307  -1.556  0.00  0.00    +0.000 C 
BRANCH11321133
ATOM   1133  OG  SER A 374      10.103   3.351  -1.405  0.00  0.00    +0.000 OA
ATOM   1134  HG  SER A 374      10.123   3.551  -0.467  0.00  0.00    +0.000 HD
ENDBRANCH11321133
ENDBRANCH 9301132
ENDBRANCH 928 930
ENDBRANCH 925 926
BRANCH 9251135
ATOM   1135  CB  PHE A 373       9.168   0.773  -6.934  0.00  0.00    +0.000 C 
BRANCH11351136
ATOM   1136  CG  PHE A 373       7.727   0.312  -7.068  0.00  0.00    +0.000 A 
ATOM   1137  CD1 PHE A 373       7.408  -0.821  -7.842  0.00  0.00    +0.000 A 
ATOM   1138  CD2 PHE A 373       6.710   0.985  -6.365  0.00  0.00    +0.000 A 
ATOM   1139  CE1 PHE A 373       6.080  -1.282  -7.904  0.00  0.00    +0.000 A 
ATOM   1140  CE2 PHE A 373       5.392   0.504  -6.402  0.00  0.00    +0.000 A 
ATOM   1141  CZ  PHE A 373       5.073  -0.623  -7.179  0.00  0.00    +0.000 A 
ENDBRANCH11351136
ENDBRANCH 9251135
ENDBRANCH 923 925
ENDBRANCH 920 921
BRANCH 9201142
ATOM   1142  CB  PHE A 372      11.432  -4.091  -5.561  0.00  0.00    +0.000 C 
BRANCH11421143
ATOM   1143  CG  PHE A 372      12.807  -3.855  -4.981  0.00  0.00    +0.000 A 
ATOM   1144  CD1 PHE A 372      13.912  -4.557  -5.493  0.00  0.00    +0.000 A 
ATOM   1145  CD2 PHE A 372      12.976  -2.958  -3.911  0.00  0.00    +0.000 A 
ATOM   1146  CE1 PHE A 372      15.183  -4.374  -4.925  0.00  0.00    +0.000 A 
ATOM   1147  CE2 PHE A 372      14.249  -2.776  -3.343  0.00  0.00    +0.000 A 
ATOM   1148  CZ  PHE A 372      15.350  -3.489  -3.848  0.00  0.00    +0.000 A 
ENDBRANCH11421143
ENDBRANCH 9201142
ENDBRANCH 918 920
ENDBRANCH 915 916
BRANCH 9151149
ATOM   1149  CB  PHE A 371      12.762  -3.062 -10.940  0.00  0.00    +0.000 C 
BRANCH11491150
ATOM   1150  CG  PHE A 371      11.525  -2.409 -11.528  0.00  0.00    +0.000 A 
ATOM   1151  CD1 PHE A 371      11.170  -2.653 -12.865  0.00  0.00    +0.000 A 
ATOM   1152  CD2 PHE A 371      10.746  -1.526 -10.755  0.00  0.00    +0.000 A 
ATOM   1153  CE1 PHE A 371      10.046  -2.034 -13.428  0.00  0.00    +0.000 A 
ATOM   1154  CE2 PHE A 371       9.613  -0.910 -11.318  0.00  0.00    +0.000 A 
ATOM   1155  CZ  PHE A 371       9.268  -1.159 -12.657  0.00  0.00    +0.000 A 
ENDBRANCH11491150
ENDBRANCH 9151149
ENDBRANCH 913 915
ENDBRANCH 907 911
ENDBRANCH 903 904
BRANCH 9031156
ATOM   1156  CB  ARG A 369      15.180  -6.988 -16.016  0.00  0.00    +0.000 C 
BRANCH11561157
ATOM   1157  CG  ARG A 369      16.115  -6.194 -15.094  0.00  0.00    +0.000 C 
BRANCH11571158
ATOM   1158  CD  ARG A 369      17.472  -6.889 -14.984  0.00  0.00    +0.000 C 
BRANCH11581159
ATOM   1159  NE  ARG A 369      18.406  -6.119 -14.146  0.00  0.00    +0.000 N 
ATOM   1160  HE  ARG A 369      18.510  -6.397 -13.180  0.00  0.00    +0.000 HD
ATOM   1161  NH1 ARG A 369      18.936  -4.467 -15.661  0.00  0.00    +0.000 N 
ATOM   1162 HH11 ARG A 369      18.211  -4.794 -16.284  0.00  0.00    +0.000 HD
ATOM   1163 HH12 ARG A 369      19.404  -3.597 -15.872  0.00  0.00    +0.000 HD
ATOM   1164  NH2 ARG A 369      19.944  -4.543 -13.664  0.00  0.00    +0.000 N 
ATOM   1165 HH21 ARG A 369      19.923  -4.912 -12.724  0.00  0.00    +0.000 HD
ATOM   1166 HH22 ARG A 369      20.421  -3.674 -13.856  0.00  0.00    +0.000 HD
ATOM   1167  CZ  ARG A 369      19.087  -5.048 -14.501  0.00  0.00    +0.000 C 
ENDBRANCH11581159
ENDBRANCH11571158
ENDBRANCH11561157
ENDBRANCH 9031156
ENDBRANCH 901 903
ENDBRANCH 898 899
BRANCH 8981168
ATOM   1168  CB  ASN A 368      14.714  -3.277 -19.865  0.00  0.00    +0.000 C 
BRANCH11681169
ATOM   1169  CG  ASN A 368      16.166  -3.701 -19.718  0.00  0.00    +0.000 C 
ATOM   1170  ND2 ASN A 368      16.812  -3.966 -20.827  0.00  0.00    +0.000 N 
ATOM   1171 HD21 ASN A 368      17.751  -4.328 -20.747  0.00  0.00    +0.000 HD
ATOM   1172 HD22 ASN A 368      16.300  -3.974 -21.698  0.00  0.00    +0.000 HD
ATOM   1173  OD1 ASN A 368      16.739  -3.803 -18.638  0.00  0.00    +0.000 OA
ENDBRANCH11681169
ENDBRANCH 8981168
ENDBRANCH 896 898
ENDBRANCH 893 894
BRANCH 8931174
ATOM   1174  CB  PHE A 367      13.321   0.077 -14.936  0.00  0.00    +0.000 C 
BRANCH11741175
ATOM   1175  CG  PHE A 367      14.008   0.758 -13.767  0.00  0.00    +0.000 A 
ATOM   1176  CD1 PHE A 367      13.990   0.142 -12.505  0.00  0.00    +0.000 A 
ATOM   1177  CD2 PHE A 367      14.673   1.989 -13.928  0.00  0.00    +0.000 A 
ATOM   1178  CE1 PHE A 367      14.636   0.741 -11.414  0.00  0.00    +0.000 A 
ATOM   1179  CE2 PHE A 367      15.320   2.590 -12.833  0.00  0.00    +0.000 A 
ATOM   1180  CZ  PHE A 367      15.308   1.964 -11.577  0.00  0.00    +0.000 A 
ENDBRANCH11741175
ENDBRANCH 8931174
ENDBRANCH 891 893
ENDBRANCH 888 889
BRANCH 8881181
ATOM   1181  CB  THR A 366      17.111   0.701 -19.424  0.00  0.00    +0.000 C 
ATOM   1182  CG2 THR A 366      15.823   0.328 -20.154  0.00  0.00    +0.000 C 
BRANCH11811183
ATOM   1183  OG1 THR A 366      17.738   1.680 -20.220  0.00  0.00    +0.000 OA
ATOM   1184  HG1 THR A 366      17.220   1.746 -21.025  0.00  0.00    +0.000 HD
ENDBRANCH11811183
ENDBRANCH 8881181
ENDBRANCH 886 888
ENDBRANCH 883 884
BRANCH 8831185
ATOM   1185  CB  VAL A 365      19.402   4.213 -15.107  0.00  0.00    +0.000 C 
ATOM   1186  CG1 VAL A 365      18.885   3.216 -14.060  0.00  0.00    +0.000 C 
ATOM   1187  CG2 VAL A 365      20.770   4.724 -14.633  0.00  0.00    +0.000 C 
ENDBRANCH 8831185
ENDBRANCH 881 883
ENDBRANCH 878 879
BRANCH 8781188
ATOM   1188  CB  HIS A 364      21.157   4.332 -20.707  0.00  0.00    +0.000 C 
BRANCH11881189
ATOM   1189  CG  HIS A 364      21.021   5.211 -21.925  0.00  0.00    +0.000 A 
ATOM   1190  CD2 HIS A 364      21.996   5.961 -22.530  0.00  0.00    +0.000 A 
ATOM   1191  ND1 HIS A 364      19.879   5.353 -22.678  0.00  0.00    +0.000 N 
ATOM   1192  HD1 HIS A 364      18.981   4.935 -22.480  0.00  0.00    +0.000 HD
ATOM   1193  CE1 HIS A 364      20.160   6.153 -23.717  0.00  0.00    +0.000 A 
ATOM   1194  NE2 HIS A 364      21.446   6.536 -23.681  0.00  0.00    +0.000 NA
ENDBRANCH11881189
ENDBRANCH 8781188
ENDBRANCH 876 878
ENDBRANCH 870 874
ENDBRANCH 863 867
ENDBRANCH 859 860
BRANCH 8591195
ATOM   1195  CB  LEU A 361      26.255   9.998 -24.399  0.00  0.00    +0.000 C 
BRANCH11951196
ATOM   1196  CG  LEU A 361      26.134  10.490 -25.851  0.00  0.00    +0.000 C 
ATOM   1197  CD1 LEU A 361      26.034   9.295 -26.801  0.00  0.00    +0.000 C 
ATOM   1198  CD2 LEU A 361      24.898  11.368 -26.059  0.00  0.00    +0.000 C 
ENDBRANCH11951196
ENDBRANCH 8591195
ENDBRANCH 857 859
ENDBRANCH 854 855
BRANCH 8541199
ATOM   1199  CB  SER A 360      30.979  11.476 -21.541  0.00  0.00    +0.000 C 
BRANCH11991200
ATOM   1200  OG  SER A 360      30.882  12.351 -20.437  0.00  0.00    +0.000 OA
ATOM   1201  HG  SER A 360      29.955  12.583 -20.344  0.00  0.00    +0.000 HD
ENDBRANCH11991200
ENDBRANCH 8541199
ENDBRANCH 852 854
ENDBRANCH 849 850
BRANCH 8491202
ATOM   1202  CB  LEU A 359      31.313  16.842 -21.945  0.00  0.00    +0.000 C 
BRANCH12021203
ATOM   1203  CG  LEU A 359      32.452  17.874 -22.097  0.00  0.00    +0.000 C 
ATOM   1204  CD1 LEU A 359      32.171  19.135 -21.283  0.00  0.00    +0.000 C 
ATOM   1205  CD2 LEU A 359      33.792  17.293 -21.637  0.00  0.00    +0.000 C 
ENDBRANCH12021203
ENDBRANCH 8491202
ENDBRANCH 847 849
ENDBRANCH 844 845
BRANCH 8441206
ATOM   1206  CB  LYS A 358      31.312  17.056 -27.972  0.00  0.00    +0.000 C 
BRANCH12061207
ATOM   1207  CG  LYS A 358      30.547  16.928 -29.290  0.00  0.00    +0.000 C 
BRANCH12071208
ATOM   1208  CD  LYS A 358      31.572  16.940 -30.434  0.00  0.00    +0.000 C 
BRANCH12081209
ATOM   1209  CE  LYS A 358      30.892  16.696 -31.780  0.00  0.00    +0.000 C 
BRANCH12091210
ATOM   1210  NZ  LYS A 358      31.871  16.750 -32.893  0.00  0.00    +0.000 N 
ATOM   1211  HZ1 LYS A 358      32.581  16.043 -32.766  0.00  0.00    +0.000 HD
ATOM   1212  HZ2 LYS A 358      31.406  16.583 -33.774  0.00  0.00    +0.000 HD
ATOM   1213  HZ3 LYS A 358      32.314  17.657 -32.926  0.00  0.00    +0.000 HD
ENDBRANCH12091210
ENDBRANCH12081209
ENDBRANCH12071208
ENDBRANCH12061207
ENDBRANCH 8441206
ENDBRANCH 842 844
ENDBRANCH 839 840
BRANCH 8391214
ATOM   1214  CB  THR A 357      28.199  20.603 -24.415  0.00  0.00    +0.000 C 
ATOM   1215  CG2 THR A 357      29.597  21.219 -24.462  0.00  0.00    +0.000 C 
BRANCH12141216
ATOM   1216  OG1 THR A 357      27.297  21.687 -24.377  0.00  0.00    +0.000 OA
ATOM   1217  HG1 THR A 357      26.409  21.339 -24.265  0.00  0.00    +0.000 HD
ENDBRANCH12141216
ENDBRANCH 8391214
ENDBRANCH 837 839
ENDBRANCH 834 835
BRANCH 8341218
ATOM   1218  CB  ILE A 356      24.424  17.302 -27.977  0.00  0.00    +0.000 C 
ATOM   1219  CG2 ILE A 356      25.399  16.134 -27.719  0.00  0.00    +0.000 C 
BRANCH12181220
ATOM   1220  CG1 ILE A 356      22.969  16.781 -28.054  0.00  0.00    +0.000 C 
ATOM   1221  CD1 ILE A 356      22.699  15.903 -29.283  0.00  0.00    +0.000 C 
ENDBRANCH12181220
ENDBRANCH 8341218
ENDBRANCH 832 834
ENDBRANCH 829 830
ENDBRANCH 827 829
ENDBRANCH 824 825
BRANCH 8241222
ATOM   1222  CB  ILE A 354      20.084  19.715 -22.596  0.00  0.00    +0.000 C 
ATOM   1223  CG2 ILE A 354      21.531  19.823 -22.077  0.00  0.00    +0.000 C 
BRANCH12221224
ATOM   1224  CG1 ILE A 354      19.076  20.017 -21.461  0.00  0.00    +0.000 C 
ATOM   1225  CD1 ILE A 354      19.138  19.043 -20.277  0.00  0.00    +0.000 C 
ENDBRANCH12221224
ENDBRANCH 8241222
ENDBRANCH 822 824
ENDBRANCH 818 820
ENDBRANCH 816 818
ENDBRANCH 813 814
BRANCH 8131226
ATOM   1226  CB  THR A 352      15.338  21.883 -21.479  0.00  0.00    +0.000 C 
ATOM   1227  CG2 THR A 352      16.598  22.740 -21.355  0.00  0.00    +0.000 C 
BRANCH12261228
ATOM   1228  OG1 THR A 352      14.403  22.422 -20.578  0.00  0.00    +0.000 OA
ATOM   1229  HG1 THR A 352      14.626  22.116 -19.695  0.00  0.00    +0.000 HD
ENDBRANCH12261228
ENDBRANCH 8131226
ENDBRANCH 811 813
ENDBRANCH 807 809
ENDBRANCH 805 807
ENDBRANCH 801 803
ENDBRANCH 799 801
ENDBRANCH 795 797
ENDBRANCH 793 795
ENDBRANCH 789 791
ENDBRANCH 787 789
ENDBRANCH 784 785
BRANCH 7841230
ATOM   1230  CB  GLU A 347       5.436  21.553 -17.301  0.00  0.00    +0.000 C 
BRANCH12301231
ATOM   1231  CG  GLU A 347       4.786  22.892 -16.934  0.00  0.00    +0.000 C 
BRANCH12311232
ATOM   1232  CD  GLU A 347       5.803  23.881 -16.346  0.00  0.00    +0.000 C 
ATOM   1233  OE1 GLU A 347       5.623  25.096 -16.578  0.00  0.00    +0.000 OA
ATOM   1234  OE2 GLU A 347       6.712  23.417 -15.623  0.00  0.00    +0.000 OA
ENDBRANCH12311232
ENDBRANCH12301231
ENDBRANCH 7841230
ENDBRANCH 782 784
ENDBRANCH 779 780
BRANCH 7791235
ATOM   1235  CB  THR A 346       1.221  20.624 -14.570  0.00  0.00    +0.000 C 
ATOM   1236  CG2 THR A 346       0.125  21.643 -14.857  0.00  0.00    +0.000 C 
BRANCH12351237
ATOM   1237  OG1 THR A 346       0.874  19.979 -13.356  0.00  0.00    +0.000 OA
ATOM   1238  HG1 THR A 346       0.052  19.509 -13.515  0.00  0.00    +0.000 HD
ENDBRANCH12351237
ENDBRANCH 7791235
ENDBRANCH 777 779
ENDBRANCH 774 775
ENDBRANCH 772 774
ENDBRANCH 769 770
BRANCH 7691239
ATOM   1239  CB  GLU A 344       0.516  12.230 -15.679  0.00  0.00    +0.000 C 
BRANCH12391240
ATOM   1240  CG  GLU A 344      -0.400  13.446 -15.442  0.00  0.00    +0.000 C 
BRANCH12401241
ATOM   1241  CD  GLU A 344      -1.801  13.116 -14.890  0.00  0.00    +0.000 C 
ATOM   1242  OE1 GLU A 344      -2.592  14.071 -14.726  0.00  0.00    +0.000 OA
ATOM   1243  OE2 GLU A 344      -2.131  11.935 -14.643  0.00  0.00    +0.000 OA
ENDBRANCH12401241
ENDBRANCH12391240
ENDBRANCH 7691239
ENDBRANCH 767 769
ENDBRANCH 764 765
BRANCH 7641244
ATOM   1244  CB  GLU A 343       4.050  10.397 -19.830  0.00  0.00    +0.000 C 
BRANCH12441245
ATOM   1245  CG  GLU A 343       4.622   9.252 -20.680  0.00  0.00    +0.000 C 
BRANCH12451246
ATOM   1246  CD  GLU A 343       3.617   8.147 -21.057  0.00  0.00    +0.000 C 
ATOM   1247  OE1 GLU A 343       3.914   7.405 -22.017  0.00  0.00    +0.000 OA
ATOM   1248  OE2 GLU A 343       2.512   8.034 -20.462  0.00  0.00    +0.000 OA
ENDBRANCH12451246
ENDBRANCH12441245
ENDBRANCH 7641244
ENDBRANCH 762 764
ENDBRANCH 759 760
BRANCH 7591249
ATOM   1249  CB  ASP A 342       1.105   7.238 -17.003  0.00  0.00    +0.000 C 
BRANCH12491250
ATOM   1250  CG  ASP A 342       0.282   8.332 -16.307  0.00  0.00    +0.000 C 
ATOM   1251  OD1 ASP A 342       0.859   9.164 -15.584  0.00  0.00    +0.000 OA
ATOM   1252  OD2 ASP A 342      -0.960   8.341 -16.512  0.00  0.00    +0.000 OA
ENDBRANCH12491250
ENDBRANCH 7591249
ENDBRANCH 757 759
ENDBRANCH 754 755
BRANCH 7541253
ATOM   1253  CB  VAL A 341       4.051   4.194 -12.895  0.00  0.00    +0.000 C 
ATOM   1254  CG1 VAL A 341       5.424   4.736 -13.289  0.00  0.00    +0.000 C 
ATOM   1255  CG2 VAL A 341       4.088   3.984 -11.374  0.00  0.00    +0.000 C 
ENDBRANCH 7541253
ENDBRANCH 752 754
ENDBRANCH 749 750
BRANCH 7491256
ATOM   1256  CB  ILE A 340      -1.787   4.885 -12.426  0.00  0.00    +0.000 C 
ATOM   1257  CG2 ILE A 340      -1.549   5.246 -13.906  0.00  0.00    +0.000 C 
BRANCH12561258
ATOM   1258  CG1 ILE A 340      -3.057   4.016 -12.258  0.00  0.00    +0.000 C 
ATOM   1259  CD1 ILE A 340      -4.347   4.674 -12.760  0.00  0.00    +0.000 C 
ENDBRANCH12561258
ENDBRANCH 7491256
ENDBRANCH 747 749
ENDBRANCH 744 745
BRANCH 7441260
ATOM   1260  CB  LEU A 339       0.607   2.038  -7.894  0.00  0.00    +0.000 C 
BRANCH12601261
ATOM   1261  CG  LEU A 339       1.804   2.849  -8.410  0.00  0.00    +0.000 C 
ATOM   1262  CD1 LEU A 339       1.740   4.296  -7.950  0.00  0.00    +0.000 C 
ATOM   1263  CD2 LEU A 339       3.102   2.258  -7.882  0.00  0.00    +0.000 C 
ENDBRANCH12601261
ENDBRANCH 7441260
ENDBRANCH 742 744
ENDBRANCH 739 740
BRANCH 7391264
ATOM   1264  CB  VAL A 338      -5.027   0.808  -7.529  0.00  0.00    +0.000 C 
ATOM   1265  CG1 VAL A 338      -4.927   1.100  -9.034  0.00  0.00    +0.000 C 
ATOM   1266  CG2 VAL A 338      -6.061  -0.310  -7.336  0.00  0.00    +0.000 C 
ENDBRANCH 7391264
ENDBRANCH 737 739
ENDBRANCH 733 735
ENDBRANCH 731 733
ENDBRANCH 728 729
BRANCH 7281267
ATOM   1267  CB  LYS A 336      -7.941  -3.444  -2.689  0.00  0.00    +0.000 C 
BRANCH12671268
ATOM   1268  CG  LYS A 336      -7.934  -3.481  -4.231  0.00  0.00    +0.000 C 
BRANCH12681269
ATOM   1269  CD  LYS A 336      -9.284  -4.043  -4.709  0.00  0.00    +0.000 C 
BRANCH12691270
ATOM   1270  CE  LYS A 336      -9.409  -4.248  -6.221  0.00  0.00    +0.000 C 
BRANCH12701271
ATOM   1271  NZ  LYS A 336     -10.566  -5.145  -6.506  0.00  0.00    +0.000 N 
ATOM   1272  HZ1 LYS A 336     -10.475  -5.997  -5.970  0.00  0.00    +0.000 HD
ATOM   1273  HZ2 LYS A 336     -10.610  -5.430  -7.474  0.00  0.00    +0.000 HD
ATOM   1274  HZ3 LYS A 336     -11.462  -4.748  -6.262  0.00  0.00    +0.000 HD
ENDBRANCH12701271
ENDBRANCH12691270
ENDBRANCH12681269
ENDBRANCH12671268
ENDBRANCH 7281267
ENDBRANCH 726 728
ENDBRANCH 723 724
BRANCH 7231275
ATOM   1275  CB  HIS A 335      -5.012  -4.937   2.075  0.00  0.00    +0.000 C 
BRANCH12751276
ATOM   1276  CG  HIS A 335      -4.172  -3.773   1.631  0.00  0.00    +0.000 A 
ATOM   1277  CD2 HIS A 335      -3.021  -3.830   0.894  0.00  0.00    +0.000 A 
ATOM   1278  ND1 HIS A 335      -4.460  -2.445   1.843  0.00  0.00    +0.000 N 
ATOM   1279  HD1 HIS A 335      -5.321  -2.076   2.219  0.00  0.00    +0.000 HD
ATOM   1280  CE1 HIS A 335      -3.501  -1.716   1.259  0.00  0.00    +0.000 A 
ATOM   1281  NE2 HIS A 335      -2.593  -2.515   0.683  0.00  0.00    +0.000 NA
ENDBRANCH12751276
ENDBRANCH 7231275
ENDBRANCH 721 723
ENDBRANCH 718 719
BRANCH 7181282
ATOM   1282  CB  VAL A 334     -10.291  -7.298   1.802  0.00  0.00    +0.000 C 
ATOM   1283  CG1 VAL A 334      -9.765  -7.257   0.362  0.00  0.00    +0.000 C 
ATOM   1284  CG2 VAL A 334     -11.031  -8.628   1.997  0.00  0.00    +0.000 C 
ENDBRANCH 7181282
ENDBRANCH 716 718
ENDBRANCH 712 714
ENDBRANCH 710 712
ENDBRANCH 707 708
BRANCH 7071285
ATOM   1285  CB  LYS A 332     -13.905 -10.816   5.709  0.00  0.00    +0.000 C 
BRANCH12851286
ATOM   1286  CG  LYS A 332     -13.251 -11.072   4.342  0.00  0.00    +0.000 C 
BRANCH12861287
ATOM   1287  CD  LYS A 332     -14.275 -11.206   3.198  0.00  0.00    +0.000 C 
BRANCH12871288
ATOM   1288  CE  LYS A 332     -13.546 -11.581   1.895  0.00  0.00    +0.000 C 
BRANCH12881289
ATOM   1289  NZ  LYS A 332     -14.444 -11.656   0.711  0.00  0.00    +0.000 N 
ATOM   1290  HZ1 LYS A 332     -13.932 -11.762  -0.153  0.00  0.00    +0.000 HD
ATOM   1291  HZ2 LYS A 332     -15.051 -12.462   0.750  0.00  0.00    +0.000 HD
ATOM   1292  HZ3 LYS A 332     -15.067 -10.865   0.627  0.00  0.00    +0.000 HD
ENDBRANCH12881289
ENDBRANCH12871288
ENDBRANCH12861287
ENDBRANCH12851286
ENDBRANCH 7071285
ENDBRANCH 705 707
ENDBRANCH 702 703
BRANCH 7021293
ATOM   1293  CB  THR A 331     -15.882 -12.641   9.788  0.00  0.00    +0.000 C 
ATOM   1294  CG2 THR A 331     -16.218 -13.980   9.126  0.00  0.00    +0.000 C 
BRANCH12931295
ATOM   1295  OG1 THR A 331     -16.562 -12.555  11.025  0.00  0.00    +0.000 OA
ATOM   1296  HG1 THR A 331     -15.955 -12.170  11.662  0.00  0.00    +0.000 HD
ENDBRANCH12931295
ENDBRANCH 7021293
ENDBRANCH 700 702
ENDBRANCH 697 698
BRANCH 6971297
ATOM   1297  CB  VAL A 330     -11.405  -9.459  12.323  0.00  0.00    +0.000 C 
ATOM   1298  CG1 VAL A 330     -11.145  -9.128  10.848  0.00  0.00    +0.000 C 
ATOM   1299  CG2 VAL A 330     -11.249  -8.165  13.125  0.00  0.00    +0.000 C 
ENDBRANCH 6971297
ENDBRANCH 695 697
ENDBRANCH 692 693
BRANCH 6921300
ATOM   1300  CB  LYS A 329     -14.201 -12.666  15.835  0.00  0.00    +0.000 C 
BRANCH13001301
ATOM   1301  CG  LYS A 329     -15.092 -13.499  14.900  0.00  0.00    +0.000 C 
BRANCH13011302
ATOM   1302  CD  LYS A 329     -14.838 -14.994  15.083  0.00  0.00    +0.000 C 
BRANCH13021303
ATOM   1303  CE  LYS A 329     -15.781 -15.765  14.158  0.00  0.00    +0.000 C 
BRANCH13031304
ATOM   1304  NZ  LYS A 329     -15.605 -17.223  14.322  0.00  0.00    +0.000 N 
ATOM   1305  HZ1 LYS A 329     -14.658 -17.506  14.115  0.00  0.00    +0.000 HD
ATOM   1306  HZ2 LYS A 329     -16.265 -17.747  13.766  0.00  0.00    +0.000 HD
ATOM   1307  HZ3 LYS A 329     -15.772 -17.472  15.286  0.00  0.00    +0.000 HD
ENDBRANCH13031304
ENDBRANCH13021303
ENDBRANCH13011302
ENDBRANCH13001301
ENDBRANCH 6921300
ENDBRANCH 690 692
ENDBRANCH 687 688
BRANCH 6871308
ATOM   1308  CB  LEU A 328     -17.760  -8.612  18.078  0.00  0.00    +0.000 C 
BRANCH13081309
ATOM   1309  CG  LEU A 328     -17.343  -7.664  16.934  0.00  0.00    +0.000 C 
ATOM   1310  CD1 LEU A 328     -18.364  -7.679  15.797  0.00  0.00    +0.000 C 
ATOM   1311  CD2 LEU A 328     -17.200  -6.218  17.406  0.00  0.00    +0.000 C 
ENDBRANCH13081309
ENDBRANCH 6871308
ENDBRANCH 685 687
ENDBRANCH 682 683
BRANCH 6821312
ATOM   1312  CB  SER A 327     -20.408 -13.697  19.158  0.00  0.00    +0.000 C 
BRANCH13121313
ATOM   1313  OG  SER A 327     -21.306 -12.766  18.592  0.00  0.00    +0.000 OA
ATOM   1314  HG  SER A 327     -21.513 -12.064  19.213  0.00  0.00    +0.000 HD
ENDBRANCH13121313
ENDBRANCH 6821312
ENDBRANCH 680 682
ENDBRANCH 677 678
BRANCH 6771315
ATOM   1315  CB  SER A 326     -18.808 -12.167  24.339  0.00  0.00    +0.000 C 
BRANCH13151316
ATOM   1316  OG  SER A 326     -19.896 -13.076  24.274  0.00  0.00    +0.000 OA
ATOM   1317  HG  SER A 326     -19.734 -13.664  23.533  0.00  0.00    +0.000 HD
ENDBRANCH13151316
ENDBRANCH 6771315
ENDBRANCH 675 677
ENDBRANCH 672 673
BRANCH 6721318
ATOM   1318  CB  ASP A 325     -21.906  -8.507  20.653  0.00  0.00    +0.000 C 
BRANCH13181319
ATOM   1319  CG  ASP A 325     -22.065  -9.778  19.824  0.00  0.00    +0.000 C 
ATOM   1320  OD1 ASP A 325     -21.801 -10.893  20.341  0.00  0.00    +0.000 OA
ATOM   1321  OD2 ASP A 325     -22.477  -9.605  18.659  0.00  0.00    +0.000 OA
ENDBRANCH13181319
ENDBRANCH 6721318
ENDBRANCH 670 672
ENDBRANCH 667 668
BRANCH 6671322
ATOM   1322  CB  GLU A 324     -21.937  -5.437  25.489  0.00  0.00    +0.000 C 
BRANCH13221323
ATOM   1323  CG  GLU A 324     -21.653  -4.114  26.220  0.00  0.00    +0.000 C 
BRANCH13231324
ATOM   1324  CD  GLU A 324     -22.784  -3.684  27.172  0.00  0.00    +0.000 C 
ATOM   1325  OE1 GLU A 324     -22.566  -2.687  27.900  0.00  0.00    +0.000 OA
ATOM   1326  OE2 GLU A 324     -23.871  -4.304  27.150  0.00  0.00    +0.000 OA
ENDBRANCH13231324
ENDBRANCH13221323
ENDBRANCH 6671322
ENDBRANCH 665 667
ENDBRANCH 662 663
BRANCH 6621327
ATOM   1327  CB  THR A 323     -20.190  -4.486  20.349  0.00  0.00    +0.000 C 
ATOM   1328  CG2 THR A 323     -19.459  -5.763  19.947  0.00  0.00    +0.000 C 
BRANCH13271329
ATOM   1329  OG1 THR A 323     -21.537  -4.786  20.632  0.00  0.00    +0.000 OA
ATOM   1330  HG1 THR A 323     -22.005  -3.949  20.586  0.00  0.00    +0.000 HD
ENDBRANCH13271329
ENDBRANCH 6621327
ENDBRANCH 660 662
ENDBRANCH 657 658
BRANCH 6571331
ATOM   1331  CB  ILE A 322     -16.023  -2.791  19.065  0.00  0.00    +0.000 C 
ATOM   1332  CG2 ILE A 322     -16.871  -2.394  17.847  0.00  0.00    +0.000 C 
BRANCH13311333
ATOM   1333  CG1 ILE A 322     -14.519  -2.647  18.773  0.00  0.00    +0.000 C 
ATOM   1334  CD1 ILE A 322     -14.007  -3.251  17.462  0.00  0.00    +0.000 C 
ENDBRANCH13311333
ENDBRANCH 6571331
ENDBRANCH 655 657
ENDBRANCH 652 653
ENDBRANCH 650 652
ENDBRANCH 647 648
BRANCH 6471335
ATOM   1335  CB  SER A 320     -15.195  -6.168  25.593  0.00  0.00    +0.000 C 
BRANCH13351336
ATOM   1336  OG  SER A 320     -13.869  -5.926  26.022  0.00  0.00    +0.000 OA
ATOM   1337  HG  SER A 320     -13.357  -6.689  25.747  0.00  0.00    +0.000 HD
ENDBRANCH13351336
ENDBRANCH 6471335
ENDBRANCH 645 647
ENDBRANCH 642 643
BRANCH 6421338
ATOM   1338  CB  LEU A 319     -13.887  -6.828  19.596  0.00  0.00    +0.000 C 
BRANCH13381339
ATOM   1339  CG  LEU A 319     -12.780  -7.357  18.664  0.00  0.00    +0.000 C 
ATOM   1340  CD1 LEU A 319     -13.337  -7.556  17.254  0.00  0.00    +0.000 C 
ATOM   1341  CD2 LEU A 319     -11.593  -6.392  18.558  0.00  0.00    +0.000 C 
ENDBRANCH13381339
ENDBRANCH 6421338
ENDBRANCH 640 642
ENDBRANCH 637 638
BRANCH 6371342
ATOM   1342  CB  ASP A 318     -11.027  -9.607  24.198  0.00  0.00    +0.000 C 
BRANCH13421343
ATOM   1343  CG  ASP A 318     -11.675  -8.786  25.320  0.00  0.00    +0.000 C 
ATOM   1344  OD1 ASP A 318     -12.617  -7.996  25.052  0.00  0.00    +0.000 OA
ATOM   1345  OD2 ASP A 318     -11.167  -8.887  26.460  0.00  0.00    +0.000 OA
ENDBRANCH13421343
ENDBRANCH 6371342
ENDBRANCH 635 637
ENDBRANCH 631 633
ENDBRANCH 629 631
ENDBRANCH 626 627
BRANCH 6261346
ATOM   1346  CB  HIS A 316     -10.410 -16.620  22.081  0.00  0.00    +0.000 C 
BRANCH13461347
ATOM   1347  CG  HIS A 316     -10.734 -18.074  22.300  0.00  0.00    +0.000 A 
ATOM   1348  CD2 HIS A 316     -10.073 -19.148  21.769  0.00  0.00    +0.000 A 
ATOM   1349  ND1 HIS A 316     -11.779 -18.566  23.043  0.00  0.00    +0.000 N 
ATOM   1350  HD1 HIS A 316     -12.525 -18.011  23.436  0.00  0.00    +0.000 HD
ATOM   1351  CE1 HIS A 316     -11.744 -19.906  22.969  0.00  0.00    +0.000 A 
ATOM   1352  NE2 HIS A 316     -10.711 -20.312  22.213  0.00  0.00    +0.000 NA
ENDBRANCH13461347
ENDBRANCH 6261346
ENDBRANCH 624 626
ENDBRANCH 621 622
BRANCH 6211353
ATOM   1353  CB  ASP A 315     -14.724 -18.375  18.991  0.00  0.00    +0.000 C 
BRANCH13531354
ATOM   1354  CG  ASP A 315     -15.336 -18.842  17.670  0.00  0.00    +0.000 C 
ATOM   1355  OD1 ASP A 315     -15.760 -17.981  16.867  0.00  0.00    +0.000 OA
ATOM   1356  OD2 ASP A 315     -15.321 -20.063  17.415  0.00  0.00    +0.000 OA
ENDBRANCH13531354
ENDBRANCH 6211353
ENDBRANCH 619 621
ENDBRANCH 616 617
BRANCH 6161357
ATOM   1357  CB  SER A 314      -9.858 -17.079  17.370  0.00  0.00    +0.000 C 
BRANCH13571358
ATOM   1358  OG  SER A 314      -9.649 -16.376  18.580  0.00  0.00    +0.000 OA
ATOM   1359  HG  SER A 314      -9.635 -15.434  18.398  0.00  0.00    +0.000 HD
ENDBRANCH13571358
ENDBRANCH 6161357
ENDBRANCH 614 616
ENDBRANCH 611 612
BRANCH 6111360
ATOM   1360  CB  PHE A 313      -8.794 -14.110  12.940  0.00  0.00    +0.000 C 
BRANCH13601361
ATOM   1361  CG  PHE A 313      -7.996 -12.944  12.378  0.00  0.00    +0.000 A 
ATOM   1362  CD1 PHE A 313      -8.657 -11.898  11.709  0.00  0.00    +0.000 A 
ATOM   1363  CD2 PHE A 313      -6.591 -12.920  12.472  0.00  0.00    +0.000 A 
ATOM   1364  CE1 PHE A 313      -7.929 -10.825  11.165  0.00  0.00    +0.000 A 
ATOM   1365  CE2 PHE A 313      -5.863 -11.859  11.904  0.00  0.00    +0.000 A 
ATOM   1366  CZ  PHE A 313      -6.530 -10.806  11.263  0.00  0.00    +0.000 A 
ENDBRANCH13601361
ENDBRANCH 6111360
ENDBRANCH 609 611
ENDBRANCH 606 607
BRANCH 6061367
ATOM   1367  CB  VAL A 312      -8.102  -9.990  16.255  0.00  0.00    +0.000 C 
ATOM   1368  CG1 VAL A 312      -7.362 -10.201  14.930  0.00  0.00    +0.000 C 
ATOM   1369  CG2 VAL A 312      -9.069  -8.827  16.113  0.00  0.00    +0.000 C 
ENDBRANCH 6061367
ENDBRANCH 604 606
ENDBRANCH 601 602
BRANCH 6011370
ATOM   1370  CB  GLU A 311      -6.552 -13.685  19.935  0.00  0.00    +0.000 C 
BRANCH13701371
ATOM   1371  CG  GLU A 311      -7.634 -14.001  20.968  0.00  0.00    +0.000 C 
BRANCH13711372
ATOM   1372  CD  GLU A 311      -7.050 -13.807  22.360  0.00  0.00    +0.000 C 
ATOM   1373  OE1 GLU A 311      -6.608 -14.814  22.962  0.00  0.00    +0.000 OA
ATOM   1374  OE2 GLU A 311      -6.849 -12.636  22.742  0.00  0.00    +0.000 OA
ENDBRANCH13711372
ENDBRANCH13701371
ENDBRANCH 6011370
ENDBRANCH 599 601
ENDBRANCH 596 597
BRANCH 5961375
ATOM   1375  CB  ARG A 310      -3.664 -15.675  16.170  0.00  0.00    +0.000 C 
BRANCH13751376
ATOM   1376  CG  ARG A 310      -2.348 -15.833  15.406  0.00  0.00    +0.000 C 
BRANCH13761377
ATOM   1377  CD  ARG A 310      -1.631 -17.104  15.843  0.00  0.00    +0.000 C 
BRANCH13771378
ATOM   1378  NE  ARG A 310      -0.373 -17.254  15.098  0.00  0.00    +0.000 N 
ATOM   1379  HE  ARG A 310      -0.365 -16.872  14.164  0.00  0.00    +0.000 HD
ATOM   1380  NH1 ARG A 310       0.823 -18.382  16.702  0.00  0.00    +0.000 N 
ATOM   1381 HH11 ARG A 310       1.696 -18.784  17.014  0.00  0.00    +0.000 HD
ATOM   1382 HH12 ARG A 310       0.015 -18.331  17.305  0.00  0.00    +0.000 HD
ATOM   1383  NH2 ARG A 310       1.777 -17.842  14.746  0.00  0.00    +0.000 N 
ATOM   1384 HH21 ARG A 310       1.702 -17.381  13.851  0.00  0.00    +0.000 HD
ATOM   1385 HH22 ARG A 310       2.653 -18.252  15.037  0.00  0.00    +0.000 HD
ATOM   1386  CZ  ARG A 310       0.733 -17.829  15.521  0.00  0.00    +0.000 C 
ENDBRANCH13771378
ENDBRANCH13761377
ENDBRANCH13751376
ENDBRANCH 5961375
ENDBRANCH 594 596
ENDBRANCH 591 592
BRANCH 5911387
ATOM   1387  CB  ILE A 309      -2.437 -10.215  14.147  0.00  0.00    +0.000 C 
ATOM   1388  CG2 ILE A 309      -3.800  -9.602  14.508  0.00  0.00    +0.000 C 
BRANCH13871389
ATOM   1389  CG1 ILE A 309      -1.305  -9.170  14.272  0.00  0.00    +0.000 C 
ATOM   1390  CD1 ILE A 309      -1.488  -7.897  13.436  0.00  0.00    +0.000 C 
ENDBRANCH13871389
ENDBRANCH 5911387
ENDBRANCH 589 591
ENDBRANCH 586 587
ENDBRANCH 584 586
ENDBRANCH 581 582
BRANCH 5811391
ATOM   1391  CB  LEU A 307       2.391 -10.799  11.392  0.00  0.00    +0.000 C 
BRANCH13911392
ATOM   1392  CG  LEU A 307       3.067 -10.465  10.051  0.00  0.00    +0.000 C 
ATOM   1393  CD1 LEU A 307       2.828  -8.982   9.783  0.00  0.00    +0.000 C 
ATOM   1394  CD2 LEU A 307       4.585 -10.654  10.085  0.00  0.00    +0.000 C 
ENDBRANCH13911392
ENDBRANCH 5811391
ENDBRANCH 579 581
ENDBRANCH 576 577
BRANCH 5761395
ATOM   1395  CB  LEU A 306       2.071 -15.512   8.768  0.00  0.00    +0.000 C 
BRANCH13951396
ATOM   1396  CG  LEU A 306       1.422 -16.630   7.932  0.00  0.00    +0.000 C 
ATOM   1397  CD1 LEU A 306       1.824 -16.484   6.466  0.00  0.00    +0.000 C 
ATOM   1398  CD2 LEU A 306       1.850 -18.021   8.411  0.00  0.00    +0.000 C 
ENDBRANCH13951396
ENDBRANCH 5761395
ENDBRANCH 574 576
ENDBRANCH 571 572
BRANCH 5711399
ATOM   1399  CB  ASN A 305      -2.864 -15.915  10.901  0.00  0.00    +0.000 C 
BRANCH13991400
ATOM   1400  CG  ASN A 305      -3.034 -17.010  11.933  0.00  0.00    +0.000 C 
ATOM   1401  ND2 ASN A 305      -4.193 -17.087  12.545  0.00  0.00    +0.000 N 
ATOM   1402 HD21 ASN A 305      -4.938 -16.464  12.266  0.00  0.00    +0.000 HD
ATOM   1403 HD22 ASN A 305      -4.336 -17.861  13.178  0.00  0.00    +0.000 HD
ATOM   1404  OD1 ASN A 305      -2.133 -17.775  12.244  0.00  0.00    +0.000 OA
ENDBRANCH13991400
ENDBRANCH 5711399
ENDBRANCH 569 571
ENDBRANCH 566 567
BRANCH 5661405
ATOM   1405  CB  LEU A 304      -2.592 -10.278  10.060  0.00  0.00    +0.000 C 
BRANCH14051406
ATOM   1406  CG  LEU A 304      -2.545  -9.057   9.126  0.00  0.00    +0.000 C 
ATOM   1407  CD1 LEU A 304      -3.644  -8.101   9.543  0.00  0.00    +0.000 C 
ATOM   1408  CD2 LEU A 304      -1.217  -8.301   9.186  0.00  0.00    +0.000 C 
ENDBRANCH14051406
ENDBRANCH 5661405
ENDBRANCH 564 566
ENDBRANCH 561 562
BRANCH 5611409
ATOM   1409  CB  GLU A 303      -1.287 -11.954   5.119  0.00  0.00    +0.000 C 
BRANCH14091410
ATOM   1410  CG  GLU A 303      -1.518 -12.549   3.713  0.00  0.00    +0.000 C 
BRANCH14101411
ATOM   1411  CD  GLU A 303      -0.614 -13.762   3.437  0.00  0.00    +0.000 C 
ATOM   1412  OE1 GLU A 303      -1.122 -14.804   2.936  0.00  0.00    +0.000 OA
ATOM   1413  OE2 GLU A 303       0.563 -13.702   3.877  0.00  0.00    +0.000 OA
ENDBRANCH14101411
ENDBRANCH14091410
ENDBRANCH 5611409
ENDBRANCH 559 561
ENDBRANCH 556 557
BRANCH 5561414
ATOM   1414  CB  LYS A 302      -4.397 -16.024   5.187  0.00  0.00    +0.000 C 
BRANCH14141415
ATOM   1415  CG  LYS A 302      -3.276 -17.025   4.875  0.00  0.00    +0.000 C 
BRANCH14151416
ATOM   1416  CD  LYS A 302      -3.530 -17.709   3.526  0.00  0.00    +0.000 C 
BRANCH14161417
ATOM   1417  CE  LYS A 302      -2.248 -18.356   2.994  0.00  0.00    +0.000 C 
BRANCH14171418
ATOM   1418  NZ  LYS A 302      -1.531 -17.417   2.099  0.00  0.00    +0.000 N 
ATOM   1419  HZ1 LYS A 302      -0.615 -17.740   1.820  0.00  0.00    +0.000 HD
ATOM   1420  HZ2 LYS A 302      -2.063 -17.176   1.275  0.00  0.00    +0.000 HD
ATOM   1421  HZ3 LYS A 302      -1.374 -16.525   2.545  0.00  0.00    +0.000 HD
ENDBRANCH14171418
ENDBRANCH14161417
ENDBRANCH14151416
ENDBRANCH14141415
ENDBRANCH 5561414
ENDBRANCH 554 556
ENDBRANCH 551 552
BRANCH 5511422
ATOM   1422  CB  VAL A 301      -8.118 -13.497   7.807  0.00  0.00    +0.000 C 
ATOM   1423  CG1 VAL A 301      -8.336 -14.545   8.907  0.00  0.00    +0.000 C 
ATOM   1424  CG2 VAL A 301      -9.256 -12.470   7.888  0.00  0.00    +0.000 C 
ENDBRANCH 5511422
ENDBRANCH 549 551
ENDBRANCH 546 547
BRANCH 5461425
ATOM   1425  CB  LEU A 300      -5.540  -8.631   6.192  0.00  0.00    +0.000 C 
BRANCH14251426
ATOM   1426  CG  LEU A 300      -5.285  -7.496   5.190  0.00  0.00    +0.000 C 
ATOM   1427  CD1 LEU A 300      -5.692  -6.184   5.868  0.00  0.00    +0.000 C 
ATOM   1428  CD2 LEU A 300      -3.812  -7.420   4.789  0.00  0.00    +0.000 C 
ENDBRANCH14251426
ENDBRANCH 5461425
ENDBRANCH 544 546
ENDBRANCH 541 542
BRANCH 5411429
ATOM   1429  CB  ASP A 299      -7.255 -12.875   2.301  0.00  0.00    +0.000 C 
BRANCH14291430
ATOM   1430  CG  ASP A 299      -8.092 -13.347   3.502  0.00  0.00    +0.000 C 
ATOM   1431  OD1 ASP A 299      -8.050 -12.702   4.580  0.00  0.00    +0.000 OA
ATOM   1432  OD2 ASP A 299      -8.773 -14.380   3.347  0.00  0.00    +0.000 OA
ENDBRANCH14291430
ENDBRANCH 5411429
ENDBRANCH 539 541
ENDBRANCH 536 537
BRANCH 5361433
ATOM   1433  CB  LEU A 298      -3.463  -8.830   0.737  0.00  0.00    +0.000 C 
BRANCH14331434
ATOM   1434  CG  LEU A 298      -2.199  -8.609  -0.115  0.00  0.00    +0.000 C 
ATOM   1435  CD1 LEU A 298      -1.129  -7.919   0.739  0.00  0.00    +0.000 C 
ATOM   1436  CD2 LEU A 298      -1.615  -9.922  -0.633  0.00  0.00    +0.000 C 
ENDBRANCH14331434
ENDBRANCH 5361433
ENDBRANCH 534 536
ENDBRANCH 531 532
BRANCH 5311437
ATOM   1437  CB  GLU A 297      -6.812  -8.028  -3.971  0.00  0.00    +0.000 C 
BRANCH14371438
ATOM   1438  CG  GLU A 297      -7.954  -8.122  -2.953  0.00  0.00    +0.000 C 
BRANCH14381439
ATOM   1439  CD  GLU A 297      -9.305  -8.388  -3.629  0.00  0.00    +0.000 C 
ATOM   1440  OE1 GLU A 297     -10.033  -9.251  -3.097  0.00  0.00    +0.000 OA
ATOM   1441  OE2 GLU A 297      -9.606  -7.676  -4.628  0.00  0.00    +0.000 OA
ENDBRANCH14381439
ENDBRANCH14371438
ENDBRANCH 5311437
ENDBRANCH 529 531
ENDBRANCH 526 527
ENDBRANCH 524 526
ENDBRANCH 521 522
BRANCH 5211442
ATOM   1442  CB  SER A 295      -4.693  -3.554  -9.082  0.00  0.00    +0.000 C 
BRANCH14421443
ATOM   1443  OG  SER A 295      -4.967  -4.609  -9.980  0.00  0.00    +0.000 OA
ATOM   1444  HG  SER A 295      -4.322  -5.311  -9.861  0.00  0.00    +0.000 HD
ENDBRANCH14421443
ENDBRANCH 5211442
ENDBRANCH 519 521
ENDBRANCH 516 517
BRANCH 5161445
ATOM   1445  CB  ILE A 294       0.877  -2.599 -10.382  0.00  0.00    +0.000 C 
ATOM   1446  CG2 ILE A 294       1.338  -1.413  -9.516  0.00  0.00    +0.000 C 
BRANCH14451447
ATOM   1447  CG1 ILE A 294       0.902  -3.929  -9.597  0.00  0.00    +0.000 C 
ATOM   1448  CD1 ILE A 294       2.283  -4.364  -9.100  0.00  0.00    +0.000 C 
ENDBRANCH14451447
ENDBRANCH 5161445
ENDBRANCH 514 516
ENDBRANCH 511 512
BRANCH 5111449
ATOM   1449  CB  SER A 293      -2.110   0.450 -14.472  0.00  0.00    +0.000 C 
BRANCH14491450
ATOM   1450  OG  SER A 293      -3.159   0.394 -13.524  0.00  0.00    +0.000 OA
ATOM   1451  HG  SER A 293      -3.277  -0.527 -13.282  0.00  0.00    +0.000 HD
ENDBRANCH14491450
ENDBRANCH 5111449
ENDBRANCH 509 511
ENDBRANCH 506 507
BRANCH 5061452
ATOM   1452  CB  PHE A 292       3.325  -0.576 -15.202  0.00  0.00    +0.000 C 
BRANCH14521453
ATOM   1453  CG  PHE A 292       4.081  -0.073 -13.987  0.00  0.00    +0.000 A 
ATOM   1454  CD1 PHE A 292       5.372   0.457 -14.139  0.00  0.00    +0.000 A 
ATOM   1455  CD2 PHE A 292       3.504  -0.138 -12.706  0.00  0.00    +0.000 A 
ATOM   1456  CE1 PHE A 292       6.083   0.939 -13.027  0.00  0.00    +0.000 A 
ATOM   1457  CE2 PHE A 292       4.218   0.331 -11.588  0.00  0.00    +0.000 A 
ATOM   1458  CZ  PHE A 292       5.509   0.861 -11.746  0.00  0.00    +0.000 A 
ENDBRANCH14521453
ENDBRANCH 5061452
ENDBRANCH 504 506
ENDBRANCH 501 502
BRANCH 5011459
ATOM   1459  CB  LYS A 291       3.918   3.402 -19.289  0.00  0.00    +0.000 C 
BRANCH14591460
ATOM   1460  CG  LYS A 291       2.472   3.829 -19.036  0.00  0.00    +0.000 C 
BRANCH14601461
ATOM   1461  CD  LYS A 291       1.992   4.589 -20.265  0.00  0.00    +0.000 C 
BRANCH14611462
ATOM   1462  CE  LYS A 291       0.609   5.179 -20.020  0.00  0.00    +0.000 C 
BRANCH14621463
ATOM   1463  NZ  LYS A 291       0.426   6.331 -20.925  0.00  0.00    +0.000 N 
ATOM   1464  HZ1 LYS A 291       0.524   6.063 -21.894  0.00  0.00    +0.000 HD
ATOM   1465  HZ2 LYS A 291       1.183   6.978 -20.758  0.00  0.00    +0.000 HD
ATOM   1466  HZ3 LYS A 291      -0.433   6.832 -20.747  0.00  0.00    +0.000 HD
ENDBRANCH14621463
ENDBRANCH14611462
ENDBRANCH14601461
ENDBRANCH14591460
ENDBRANCH 5011459
ENDBRANCH 499 501
ENDBRANCH 493 497
ENDBRANCH 489 490
BRANCH 4891467
ATOM   1467  CB  ILE A 289      10.648   3.975 -15.578  0.00  0.00    +0.000 C 
ATOM   1468  CG2 ILE A 289       9.683   3.220 -14.637  0.00  0.00    +0.000 C 
BRANCH14671469
ATOM   1469  CG1 ILE A 289      11.924   4.335 -14.785  0.00  0.00    +0.000 C 
ATOM   1470  CD1 ILE A 289      11.683   5.256 -13.583  0.00  0.00    +0.000 C 
ENDBRANCH14671469
ENDBRANCH 4891467
ENDBRANCH 487 489
ENDBRANCH 484 485
BRANCH 4841471
ATOM   1471  CB  SER A 288      14.496   4.025 -20.081  0.00  0.00    +0.000 C 
BRANCH14711472
ATOM   1472  OG  SER A 288      15.032   5.055 -20.895  0.00  0.00    +0.000 OA
ATOM   1473  HG  SER A 288      15.240   5.773 -20.292  0.00  0.00    +0.000 HD
ENDBRANCH14711472
ENDBRANCH 4841471
ENDBRANCH 482 484
ENDBRANCH 479 480
BRANCH 4791474
ATOM   1474  CB  LEU A 287      15.630   7.995 -15.983  0.00  0.00    +0.000 C 
BRANCH14741475
ATOM   1475  CG  LEU A 287      14.707   7.128 -15.112  0.00  0.00    +0.000 C 
ATOM   1476  CD1 LEU A 287      15.446   5.943 -14.487  0.00  0.00    +0.000 C 
ATOM   1477  CD2 LEU A 287      14.139   8.010 -14.006  0.00  0.00    +0.000 C 
ENDBRANCH14741475
ENDBRANCH 4791474
ENDBRANCH 477 479
ENDBRANCH 474 475
BRANCH 4741478
ATOM   1478  CB  ILE A 286      19.355   8.625 -20.727  0.00  0.00    +0.000 C 
ATOM   1479  CG2 ILE A 286      18.104   8.219 -21.534  0.00  0.00    +0.000 C 
BRANCH14781480
ATOM   1480  CG1 ILE A 286      20.022   9.861 -21.373  0.00  0.00    +0.000 C 
ATOM   1481  CD1 ILE A 286      20.809   9.566 -22.652  0.00  0.00    +0.000 C 
ENDBRANCH14781480
ENDBRANCH 4741478
ENDBRANCH 472 474
ENDBRANCH 469 470
BRANCH 4691482
ATOM   1482  CB  ILE A 285      20.939   9.094 -15.446  0.00  0.00    +0.000 C 
ATOM   1483  CG2 ILE A 285      22.088   8.977 -14.429  0.00  0.00    +0.000 C 
BRANCH14821484
ATOM   1484  CG1 ILE A 285      19.609   9.318 -14.696  0.00  0.00    +0.000 C 
ATOM   1485  CD1 ILE A 285      19.137   8.110 -13.878  0.00  0.00    +0.000 C 
ENDBRANCH14821484
ENDBRANCH 4691482
ENDBRANCH 467 469
ENDBRANCH 464 465
BRANCH 4641486
ATOM   1486  CB  GLU A 284      23.337  14.440 -16.058  0.00  0.00    +0.000 C 
BRANCH14861487
ATOM   1487  CG  GLU A 284      22.405  14.750 -17.239  0.00  0.00    +0.000 C 
BRANCH14871488
ATOM   1488  CD  GLU A 284      22.952  15.804 -18.216  0.00  0.00    +0.000 C 
ATOM   1489  OE1 GLU A 284      22.157  16.197 -19.107  0.00  0.00    +0.000 OA
ATOM   1490  OE2 GLU A 284      24.147  16.167 -18.148  0.00  0.00    +0.000 OA
ENDBRANCH14871488
ENDBRANCH14861487
ENDBRANCH 4641486
ENDBRANCH 462 464
ENDBRANCH 459 460
BRANCH 4591491
ATOM   1491  CB  SER A 283      24.267  11.410 -11.426  0.00  0.00    +0.000 C 
BRANCH14911492
ATOM   1492  OG  SER A 283      25.235  11.323 -10.394  0.00  0.00    +0.000 OA
ATOM   1493  HG  SER A 283      25.077  12.077  -9.821  0.00  0.00    +0.000 HD
ENDBRANCH14911492
ENDBRANCH 4591491
ENDBRANCH 457 459
ENDBRANCH 454 455
BRANCH 4541494
ATOM   1494  CB  SER A 282      22.476  15.490  -7.868  0.00  0.00    +0.000 C 
BRANCH14941495
ATOM   1495  OG  SER A 282      21.613  16.013  -8.860  0.00  0.00    +0.000 OA
ATOM   1496  HG  SER A 282      21.988  15.975  -9.743  0.00  0.00    +0.000 HD
ENDBRANCH14941495
ENDBRANCH 4541494
ENDBRANCH 452 454
ENDBRANCH 449 450
BRANCH 4491497
ATOM   1497  CB  LYS A 281      25.478  11.485  -5.739  0.00  0.00    +0.000 C 
BRANCH14971498
ATOM   1498  CG  LYS A 281      26.317  11.121  -4.507  0.00  0.00    +0.000 C 
BRANCH14981499
ATOM   1499  CD  LYS A 281      27.806  11.074  -4.843  0.00  0.00    +0.000 C 
BRANCH14991500
ATOM   1500  CE  LYS A 281      28.551  10.603  -3.593  0.00  0.00    +0.000 C 
BRANCH15001501
ATOM   1501  NZ  LYS A 281      29.991  10.417  -3.870  0.00  0.00    +0.000 N 
ATOM   1502  HZ1 LYS A 281      30.448  10.077  -3.036  0.00  0.00    +0.000 HD
ATOM   1503  HZ2 LYS A 281      30.405  11.290  -4.164  0.00  0.00    +0.000 HD
ATOM   1504  HZ3 LYS A 281      30.097   9.730  -4.602  0.00  0.00    +0.000 HD
ENDBRANCH15001501
ENDBRANCH14991500
ENDBRANCH14981499
ENDBRANCH14971498
ENDBRANCH 4491497
ENDBRANCH 447 449
ENDBRANCH 444 445
BRANCH 4441505
ATOM   1505  CB  MET A 280      21.569   8.161  -2.905  0.00  0.00    +0.000 C 
BRANCH15051506
ATOM   1506  CG  MET A 280      21.031   6.727  -2.822  0.00  0.00    +0.000 C 
BRANCH15061507
ATOM   1507  SD  MET A 280      20.695   5.901  -4.400  0.00  0.00    +0.000 S 
ATOM   1508  CE  MET A 280      19.161   6.731  -4.892  0.00  0.00    +0.000 C 
ENDBRANCH15061507
ENDBRANCH15051506
ENDBRANCH 4441505
ENDBRANCH 442 444
ENDBRANCH 439 440
BRANCH 4391509
ATOM   1509  CB  VAL A 279      25.974   4.876  -2.721  0.00  0.00    +0.000 C 
ATOM   1510  CG1 VAL A 279      27.043   4.112  -1.927  0.00  0.00    +0.000 C 
ATOM   1511  CG2 VAL A 279      24.601   4.301  -2.384  0.00  0.00    +0.000 C 
ENDBRANCH 4391509
ENDBRANCH 437 439
ENDBRANCH 434 435
BRANCH 4341512
ATOM   1512  CB  LYS A 278      27.413   6.280   1.853  0.00  0.00    +0.000 C 
BRANCH15121513
ATOM   1513  CG  LYS A 278      28.912   6.159   1.556  0.00  0.00    +0.000 C 
BRANCH15131514
ATOM   1514  CD  LYS A 278      29.451   4.952   2.323  0.00  0.00    +0.000 C 
BRANCH15141515
ATOM   1515  CE  LYS A 278      30.930   4.720   2.024  0.00  0.00    +0.000 C 
BRANCH15151516
ATOM   1516  NZ  LYS A 278      31.367   3.457   2.665  0.00  0.00    +0.000 N 
ATOM   1517  HZ1 LYS A 278      32.338   3.253   2.475  0.00  0.00    +0.000 HD
ATOM   1518  HZ2 LYS A 278      31.214   3.500   3.662  0.00  0.00    +0.000 HD
ATOM   1519  HZ3 LYS A 278      30.803   2.693   2.322  0.00  0.00    +0.000 HD
ENDBRANCH15151516
ENDBRANCH15141515
ENDBRANCH15131514
ENDBRANCH15121513
ENDBRANCH 4341512
ENDBRANCH 432 434
ENDBRANCH 429 430
BRANCH 4291520
ATOM   1520  CB  SER A 277      22.968   9.127   3.321  0.00  0.00    +0.000 C 
BRANCH15201521
ATOM   1521  OG  SER A 277      23.619   8.372   4.321  0.00  0.00    +0.000 OA
ATOM   1522  HG  SER A 277      23.026   7.659   4.570  0.00  0.00    +0.000 HD
ENDBRANCH15201521
ENDBRANCH 4291520
ENDBRANCH 427 429
ENDBRANCH 424 425
BRANCH 4241523
ATOM   1523  CB  TRP A 276      20.284   5.153   1.614  0.00  0.00    +0.000 C 
BRANCH15231524
ATOM   1524  CG  TRP A 276      19.414   3.953   1.450  0.00  0.00    +0.000 A 
ATOM   1525  CD1 TRP A 276      19.070   3.053   2.398  0.00  0.00    +0.000 A 
ATOM   1526  CD2 TRP A 276      18.719   3.543   0.246  0.00  0.00    +0.000 A 
ATOM   1527  CE2 TRP A 276      17.991   2.349   0.513  0.00  0.00    +0.000 A 
ATOM   1528  CE3 TRP A 276      18.610   4.101  -1.037  0.00  0.00    +0.000 A 
ATOM   1529  NE1 TRP A 276      18.214   2.116   1.853  0.00  0.00    +0.000 N 
ATOM   1530  HE1 TRP A 276      17.765   1.396   2.400  0.00  0.00    +0.000 HD
ATOM   1531  CH2 TRP A 276      17.134   2.286  -1.743  0.00  0.00    +0.000 A 
ATOM   1532  CZ2 TRP A 276      17.226   1.704  -0.468  0.00  0.00    +0.000 A 
ATOM   1533  CZ3 TRP A 276      17.811   3.493  -2.011  0.00  0.00    +0.000 A 
ENDBRANCH15231524
ENDBRANCH 4241523
ENDBRANCH 422 424
ENDBRANCH 418 420
ENDBRANCH 416 418
ENDBRANCH 413 414
BRANCH 4131534
ATOM   1534  CB  GLU A 274      24.837   4.944   7.213  0.00  0.00    +0.000 C 
BRANCH15341535
ATOM   1535  CG  GLU A 274      24.637   5.722   8.522  0.00  0.00    +0.000 C 
BRANCH15351536
ATOM   1536  CD  GLU A 274      25.627   5.299   9.622  0.00  0.00    +0.000 C 
ATOM   1537  OE1 GLU A 274      25.535   5.874  10.729  0.00  0.00    +0.000 OA
ATOM   1538  OE2 GLU A 274      26.481   4.418   9.359  0.00  0.00    +0.000 OA
ENDBRANCH15351536
ENDBRANCH15341535
ENDBRANCH 4131534
ENDBRANCH 411 413
ENDBRANCH 408 409
BRANCH 4081539
ATOM   1539  CB  ASP A 273      19.432   5.976   7.088  0.00  0.00    +0.000 C 
BRANCH15391540
ATOM   1540  CG  ASP A 273      17.983   5.660   7.472  0.00  0.00    +0.000 C 
ATOM   1541  OD1 ASP A 273      17.337   4.881   6.741  0.00  0.00    +0.000 OA
ATOM   1542  OD2 ASP A 273      17.555   6.189   8.521  0.00  0.00    +0.000 OA
ENDBRANCH15391540
ENDBRANCH 4081539
ENDBRANCH 406 408
ENDBRANCH 403 404
BRANCH 4031543
ATOM   1543  CB  THR A 272      22.054   1.383   7.908  0.00  0.00    +0.000 C 
ATOM   1544  CG2 THR A 272      22.228   0.144   8.789  0.00  0.00    +0.000 C 
BRANCH15431545
ATOM   1545  OG1 THR A 272      23.235   1.522   7.147  0.00  0.00    +0.000 OA
ATOM   1546  HG1 THR A 272      23.963   1.644   7.760  0.00  0.00    +0.000 HD
ENDBRANCH15431545
ENDBRANCH 4031543
ENDBRANCH 401 403
ENDBRANCH 398 399
BRANCH 3981547
ATOM   1547  CB  LEU A 271      19.566  -1.578   3.449  0.00  0.00    +0.000 C 
BRANCH15471548
ATOM   1548  CG  LEU A 271      20.498  -0.669   2.636  0.00  0.00    +0.000 C 
ATOM   1549  CD1 LEU A 271      21.888  -1.291   2.467  0.00  0.00    +0.000 C 
ATOM   1550  CD2 LEU A 271      19.927  -0.472   1.235  0.00  0.00    +0.000 C 
ENDBRANCH15471548
ENDBRANCH 3981547
ENDBRANCH 396 398
ENDBRANCH 393 394
BRANCH 3931551
ATOM   1551  CB  SER A 270      19.934  -6.210   6.788  0.00  0.00    +0.000 C 
BRANCH15511552
ATOM   1552  OG  SER A 270      19.216  -7.370   7.167  0.00  0.00    +0.000 OA
ATOM   1553  HG  SER A 270      18.415  -7.391   6.638  0.00  0.00    +0.000 HD
ENDBRANCH15511552
ENDBRANCH 3931551
ENDBRANCH 391 393
ENDBRANCH 388 389
BRANCH 3881554
ATOM   1554  CB  GLN A 269      15.046  -6.706   5.441  0.00  0.00    +0.000 C 
BRANCH15541555
ATOM   1555  CG  GLN A 269      13.914  -7.234   4.563  0.00  0.00    +0.000 C 
BRANCH15551556
ATOM   1556  CD  GLN A 269      13.354  -8.493   5.204  0.00  0.00    +0.000 C 
ATOM   1557  NE2 GLN A 269      12.092  -8.508   5.550  0.00  0.00    +0.000 N 
ATOM   1558 HE21 GLN A 269      11.753  -9.419   5.824  0.00  0.00    +0.000 HD
ATOM   1559 HE22 GLN A 269      11.470  -7.766   5.265  0.00  0.00    +0.000 HD
ATOM   1560  OE1 GLN A 269      14.045  -9.456   5.494  0.00  0.00    +0.000 OA
ENDBRANCH15551556
ENDBRANCH15541555
ENDBRANCH 3881554
ENDBRANCH 386 388
ENDBRANCH 383 384
BRANCH 3831561
ATOM   1561  CB  SER A 268      16.099  -4.072   0.592  0.00  0.00    +0.000 C 
BRANCH15611562
ATOM   1562  OG  SER A 268      14.832  -4.640   0.865  0.00  0.00    +0.000 OA
ATOM   1563  HG  SER A 268      14.862  -5.596   0.785  0.00  0.00    +0.000 HD
ENDBRANCH15611562
ENDBRANCH 3831561
ENDBRANCH 381 383
ENDBRANCH 377 379
ENDBRANCH 375 377
ENDBRANCH 372 373
BRANCH 3721564
ATOM   1564  CB  LYS A 266      16.296 -11.200   1.083  0.00  0.00    +0.000 C 
BRANCH15641565
ATOM   1565  CG  LYS A 266      16.557 -11.845   2.443  0.00  0.00    +0.000 C 
BRANCH15651566
ATOM   1566  CD  LYS A 266      16.841 -13.326   2.242  0.00  0.00    +0.000 C 
BRANCH15661567
ATOM   1567  CE  LYS A 266      17.003 -13.967   3.614  0.00  0.00    +0.000 C 
BRANCH15671568
ATOM   1568  NZ  LYS A 266      16.951 -15.436   3.486  0.00  0.00    +0.000 N 
ATOM   1569  HZ1 LYS A 266      17.656 -15.756   2.837  0.00  0.00    +0.000 HD
ATOM   1570  HZ2 LYS A 266      16.041 -15.676   3.121  0.00  0.00    +0.000 HD
ATOM   1571  HZ3 LYS A 266      17.062 -15.874   4.389  0.00  0.00    +0.000 HD
ENDBRANCH15671568
ENDBRANCH15661567
ENDBRANCH15651566
ENDBRANCH15641565
ENDBRANCH 3721564
ENDBRANCH 370 372
ENDBRANCH 367 368
BRANCH 3671572
ATOM   1572  CB  GLU A 265      13.395  -8.249  -2.194  0.00  0.00    +0.000 C 
BRANCH15721573
ATOM   1573  CG  GLU A 265      12.851  -7.574  -3.460  0.00  0.00    +0.000 C 
BRANCH15731574
ATOM   1574  CD  GLU A 265      11.543  -8.218  -3.945  0.00  0.00    +0.000 C 
ATOM   1575  OE1 GLU A 265      10.524  -7.495  -3.970  0.00  0.00    +0.000 OA
ATOM   1576  OE2 GLU A 265      11.523  -9.415  -4.322  0.00  0.00    +0.000 OA
ENDBRANCH15731574
ENDBRANCH15721573
ENDBRANCH 3671572
ENDBRANCH 365 367
ENDBRANCH 361 363
ENDBRANCH 359 361
ENDBRANCH 356 357
BRANCH 3561577
ATOM   1577  CB  ASP A 263      19.576 -12.175  -3.715  0.00  0.00    +0.000 C 
BRANCH15771578
ATOM   1578  CG  ASP A 263      19.764 -13.695  -3.885  0.00  0.00    +0.000 C 
ATOM   1579  OD1 ASP A 263      19.157 -14.464  -3.107  0.00  0.00    +0.000 OA
ATOM   1580  OD2 ASP A 263      20.569 -14.087  -4.779  0.00  0.00    +0.000 OA
ENDBRANCH15771578
ENDBRANCH 3561577
ENDBRANCH 354 356
ENDBRANCH 351 352
BRANCH 3511581
ATOM   1581  CB  TYR A 262      14.361 -13.388  -4.462  0.00  0.00    +0.000 C 
BRANCH15811582
ATOM   1582  CG  TYR A 262      14.048 -14.018  -3.130  0.00  0.00    +0.000 A 
ATOM   1583  CD1 TYR A 262      15.044 -14.732  -2.437  0.00  0.00    +0.000 A 
ATOM   1584  CD2 TYR A 262      12.767 -13.859  -2.575  0.00  0.00    +0.000 A 
ATOM   1585  CE1 TYR A 262      14.743 -15.331  -1.202  0.00  0.00    +0.000 A 
ATOM   1586  CE2 TYR A 262      12.466 -14.453  -1.341  0.00  0.00    +0.000 A 
ATOM   1587  CZ  TYR A 262      13.448 -15.202  -0.658  0.00  0.00    +0.000 A 
BRANCH15871588
ATOM   1588  OH  TYR A 262      13.164 -15.852   0.497  0.00  0.00    +0.000 OA
ATOM   1589  HH  TYR A 262      13.837 -16.497   0.726  0.00  0.00    +0.000 HD
ENDBRANCH15871588
ENDBRANCH15811582
ENDBRANCH 3511581
ENDBRANCH 349 351
ENDBRANCH 346 347
BRANCH 3461590
ATOM   1590  CB  LEU A 261      14.208  -9.967  -8.284  0.00  0.00    +0.000 C 
BRANCH15901591
ATOM   1591  CG  LEU A 261      12.923  -9.296  -7.751  0.00  0.00    +0.000 C 
ATOM   1592  CD1 LEU A 261      13.004  -7.771  -7.812  0.00  0.00    +0.000 C 
ATOM   1593  CD2 LEU A 261      11.737  -9.771  -8.585  0.00  0.00    +0.000 C 
ENDBRANCH15901591
ENDBRANCH 3461590
ENDBRANCH 344 346
ENDBRANCH 341 342
BRANCH 3411594
ATOM   1594  CB  LYS A 260      20.290 -10.520  -7.983  0.00  0.00    +0.000 C 
BRANCH15941595
ATOM   1595  CG  LYS A 260      21.508 -11.344  -8.436  0.00  0.00    +0.000 C 
BRANCH15951596
ATOM   1596  CD  LYS A 260      21.460 -12.703  -7.741  0.00  0.00    +0.000 C 
BRANCH15961597
ATOM   1597  CE  LYS A 260      22.759 -13.483  -7.719  0.00  0.00    +0.000 C 
BRANCH15971598
ATOM   1598  NZ  LYS A 260      22.511 -14.666  -6.860  0.00  0.00    +0.000 N 
ATOM   1599  HZ1 LYS A 260      23.363 -15.131  -6.581  0.00  0.00    +0.000 HD
ATOM   1600  HZ2 LYS A 260      22.004 -14.380  -6.034  0.00  0.00    +0.000 HD
ATOM   1601  HZ3 LYS A 260      21.877 -15.306  -7.317  0.00  0.00    +0.000 HD
ENDBRANCH15971598
ENDBRANCH15961597
ENDBRANCH15951596
ENDBRANCH15941595
ENDBRANCH 3411594
ENDBRANCH 339 341
ENDBRANCH 336 337
ENDBRANCH 334 336
ENDBRANCH 331 332
BRANCH 3311602
ATOM   1602  CB  LEU A 258      20.809 -10.308 -14.691  0.00  0.00    +0.000 C 
BRANCH16021603
ATOM   1603  CG  LEU A 258      19.982 -11.229 -15.608  0.00  0.00    +0.000 C 
ATOM   1604  CD1 LEU A 258      18.694 -10.549 -16.082  0.00  0.00    +0.000 C 
ATOM   1605  CD2 LEU A 258      20.813 -11.601 -16.834  0.00  0.00    +0.000 C 
ENDBRANCH16021603
ENDBRANCH 3311602
ENDBRANCH 329 331
ENDBRANCH 326 327
BRANCH 3261606
ATOM   1606  CB  GLU A 257      22.682  -8.033 -10.131  0.00  0.00    +0.000 C 
BRANCH16061607
ATOM   1607  CG  GLU A 257      23.783  -6.989  -9.877  0.00  0.00    +0.000 C 
BRANCH16071608
ATOM   1608  CD  GLU A 257      25.052  -7.601  -9.254  0.00  0.00    +0.000 C 
ATOM   1609  OE1 GLU A 257      26.080  -6.888  -9.214  0.00  0.00    +0.000 OA
ATOM   1610  OE2 GLU A 257      25.017  -8.794  -8.871  0.00  0.00    +0.000 OA
ENDBRANCH16071608
ENDBRANCH16061607
ENDBRANCH 3261606
ENDBRANCH 324 326
ENDBRANCH 318 322
ENDBRANCH 314 315
BRANCH 3141611
ATOM   1611  CB  LEU A 255      17.382  -1.506 -11.452  0.00  0.00    +0.000 C 
BRANCH16111612
ATOM   1612  CG  LEU A 255      17.551  -2.367 -12.705  0.00  0.00    +0.000 C 
ATOM   1613  CD1 LEU A 255      16.248  -3.027 -13.154  0.00  0.00    +0.000 C 
ATOM   1614  CD2 LEU A 255      18.089  -1.490 -13.836  0.00  0.00    +0.000 C 
ENDBRANCH16111612
ENDBRANCH 3141611
ENDBRANCH 312 314
ENDBRANCH 308 310
ENDBRANCH 306 308
ENDBRANCH 303 304
BRANCH 3031615
ATOM   1615  CB  PHE A 253      12.784   2.866  -9.493  0.00  0.00    +0.000 C 
BRANCH16151616
ATOM   1616  CG  PHE A 253      11.419   3.418  -9.810  0.00  0.00    +0.000 A 
ATOM   1617  CD1 PHE A 253      10.349   2.532 -10.025  0.00  0.00    +0.000 A 
ATOM   1618  CD2 PHE A 253      11.227   4.803  -9.949  0.00  0.00    +0.000 A 
ATOM   1619  CE1 PHE A 253       9.084   3.030 -10.381  0.00  0.00    +0.000 A 
ATOM   1620  CE2 PHE A 253       9.968   5.299 -10.326  0.00  0.00    +0.000 A 
ATOM   1621  CZ  PHE A 253       8.896   4.413 -10.539  0.00  0.00    +0.000 A 
ENDBRANCH16151616
ENDBRANCH 3031615
ENDBRANCH 301 303
ENDBRANCH 298 299
BRANCH 2981622
ATOM   1622  CB  ILE A 252      12.681   4.759  -3.803  0.00  0.00    +0.000 C 
ATOM   1623  CG2 ILE A 252      14.136   4.257  -3.770  0.00  0.00    +0.000 C 
BRANCH16221624
ATOM   1624  CG1 ILE A 252      12.507   5.984  -2.878  0.00  0.00    +0.000 C 
ATOM   1625  CD1 ILE A 252      13.277   7.233  -3.314  0.00  0.00    +0.000 C 
ENDBRANCH16221624
ENDBRANCH 2981622
ENDBRANCH 296 298
ENDBRANCH 292 294
ENDBRANCH 290 292
ENDBRANCH 287 288
BRANCH 2871626
ATOM   1626  CB  SER A 250      10.558  10.579  -4.094  0.00  0.00    +0.000 C 
BRANCH16261627
ATOM   1627  OG  SER A 250      10.944  11.928  -3.888  0.00  0.00    +0.000 OA
ATOM   1628  HG  SER A 250      11.898  11.908  -3.779  0.00  0.00    +0.000 HD
ENDBRANCH16261627
ENDBRANCH 2871626
ENDBRANCH 285 287
ENDBRANCH 282 283
BRANCH 2821629
ATOM   1629  CB  THR A 249       5.008  11.846  -2.851  0.00  0.00    +0.000 C 
ATOM   1630  CG2 THR A 249       4.914  10.340  -3.082  0.00  0.00    +0.000 C 
BRANCH16291631
ATOM   1631  OG1 THR A 249       4.134  12.141  -1.778  0.00  0.00    +0.000 OA
ATOM   1632  HG1 THR A 249       4.195  13.082  -1.598  0.00  0.00    +0.000 HD
ENDBRANCH16291631
ENDBRANCH 2821629
ENDBRANCH 280 282
ENDBRANCH 277 278
BRANCH 2771633
ATOM   1633  CB  ASN A 248       5.963  16.134   0.488  0.00  0.00    +0.000 C 
BRANCH16331634
ATOM   1634  CG  ASN A 248       4.587  15.496   0.635  0.00  0.00    +0.000 C 
ATOM   1635  ND2 ASN A 248       4.029  15.440   1.807  0.00  0.00    +0.000 N 
ATOM   1636 HD21 ASN A 248       4.480  15.829   2.622  0.00  0.00    +0.000 HD
ATOM   1637 HD22 ASN A 248       3.149  14.949   1.880  0.00  0.00    +0.000 HD
ATOM   1638  OD1 ASN A 248       3.922  15.116  -0.313  0.00  0.00    +0.000 OA
ENDBRANCH16331634
ENDBRANCH 2771633
ENDBRANCH 275 277
ENDBRANCH 272 273
ENDBRANCH 270 272
ENDBRANCH 267 268
BRANCH 2671639
ATOM   1639  CB  LYS A 246       3.967  17.820  -8.223  0.00  0.00    +0.000 C 
BRANCH16391640
ATOM   1640  CG  LYS A 246       4.441  18.120  -9.646  0.00  0.00    +0.000 C 
BRANCH16401641
ATOM   1641  CD  LYS A 246       3.455  18.990 -10.419  0.00  0.00    +0.000 C 
BRANCH16411642
ATOM   1642  CE  LYS A 246       4.113  19.283 -11.767  0.00  0.00    +0.000 C 
BRANCH16421643
ATOM   1643  NZ  LYS A 246       3.502  20.453 -12.426  0.00  0.00    +0.000 N 
ATOM   1644  HZ1 LYS A 246       2.521  20.292 -12.603  0.00  0.00    +0.000 HD
ATOM   1645  HZ2 LYS A 246       3.606  21.272 -11.844  0.00  0.00    +0.000 HD
ATOM   1646  HZ3 LYS A 246       3.979  20.641 -13.296  0.00  0.00    +0.000 HD
ENDBRANCH16421643
ENDBRANCH16411642
ENDBRANCH16401641
ENDBRANCH16391640
ENDBRANCH 2671639
ENDBRANCH 265 267
ENDBRANCH 262 263
BRANCH 2621647
ATOM   1647  CB  TYR A 245       5.456  12.933  -7.244  0.00  0.00    +0.000 C 
BRANCH16471648
ATOM   1648  CG  TYR A 245       5.353  11.504  -7.724  0.00  0.00    +0.000 A 
ATOM   1649  CD1 TYR A 245       4.687  11.219  -8.929  0.00  0.00    +0.000 A 
ATOM   1650  CD2 TYR A 245       5.883  10.456  -6.952  0.00  0.00    +0.000 A 
ATOM   1651  CE1 TYR A 245       4.530   9.891  -9.360  0.00  0.00    +0.000 A 
ATOM   1652  CE2 TYR A 245       5.726   9.124  -7.374  0.00  0.00    +0.000 A 
ATOM   1653  CZ  TYR A 245       5.052   8.838  -8.583  0.00  0.00    +0.000 A 
BRANCH16531654
ATOM   1654  OH  TYR A 245       4.876   7.552  -8.983  0.00  0.00    +0.000 OA
ATOM   1655  HH  TYR A 245       5.311   6.924  -8.402  0.00  0.00    +0.000 HD
ENDBRANCH16531654
ENDBRANCH16471648
ENDBRANCH 2621647
ENDBRANCH 260 262
ENDBRANCH 254 258
ENDBRANCH 250 251
BRANCH 2501656
ATOM   1656  CB  VAL A 243      11.476   9.205 -10.136  0.00  0.00    +0.000 C 
ATOM   1657  CG1 VAL A 243      10.841  10.078 -11.223  0.00  0.00    +0.000 C 
ATOM   1658  CG2 VAL A 243      12.506   8.294 -10.814  0.00  0.00    +0.000 C 
ENDBRANCH 2501656
ENDBRANCH 248 250
ENDBRANCH 245 246
BRANCH 2451659
ATOM   1659  CB  GLU A 242      15.162   9.353  -5.507  0.00  0.00    +0.000 C 
BRANCH16591660
ATOM   1660  CG  GLU A 242      14.035  10.261  -4.969  0.00  0.00    +0.000 C 
BRANCH16601661
ATOM   1661  CD  GLU A 242      14.376  11.106  -3.727  0.00  0.00    +0.000 C 
ATOM   1662  OE1 GLU A 242      13.548  12.012  -3.409  0.00  0.00    +0.000 OA
ATOM   1663  OE2 GLU A 242      15.425  10.875  -3.093  0.00  0.00    +0.000 OA
ENDBRANCH16601661
ENDBRANCH16591660
ENDBRANCH 2451659
ENDBRANCH 243 245
ENDBRANCH 240 241
BRANCH 2401664
ATOM   1664  CB  VAL A 241      16.585   6.018 -10.161  0.00  0.00    +0.000 C 
ATOM   1665  CG1 VAL A 241      16.468   7.450 -10.697  0.00  0.00    +0.000 C 
ATOM   1666  CG2 VAL A 241      17.657   5.302 -10.995  0.00  0.00    +0.000 C 
ENDBRANCH 2401664
ENDBRANCH 238 240
ENDBRANCH 235 236
BRANCH 2351667
ATOM   1667  CB  VAL A 240      18.525   2.794  -5.803  0.00  0.00    +0.000 C 
ATOM   1668  CG1 VAL A 240      17.148   3.300  -5.351  0.00  0.00    +0.000 C 
ATOM   1669  CG2 VAL A 240      18.744   1.372  -5.268  0.00  0.00    +0.000 C 
ENDBRANCH 2351667
ENDBRANCH 233 235
ENDBRANCH 230 231
BRANCH 2301670
ATOM   1670  CB  THR A 239      21.174   0.661 -10.620  0.00  0.00    +0.000 C 
ATOM   1671  CG2 THR A 239      21.155   2.127 -11.057  0.00  0.00    +0.000 C 
BRANCH16701672
ATOM   1672  OG1 THR A 239      22.404   0.130 -11.057  0.00  0.00    +0.000 OA
ATOM   1673  HG1 THR A 239      23.096   0.722 -10.752  0.00  0.00    +0.000 HD
ENDBRANCH16701672
ENDBRANCH 2301670
ENDBRANCH 228 230
ENDBRANCH 225 226
BRANCH 2251674
ATOM   1674  CB  CYS A 238      19.681  -2.397  -6.158  0.00  0.00    +0.000 C 
BRANCH16741675
ATOM   1675  SG  CYS A 238      18.777  -3.934  -5.868  0.00  0.00    +0.000 S 
ATOM   1676  HG  CYS A 238      19.762  -4.642  -5.308  0.00  0.00    +0.000 HD
ENDBRANCH16741675
ENDBRANCH 2251674
ENDBRANCH 223 225
ENDBRANCH 220 221
ENDBRANCH 218 220
ENDBRANCH 215 216
BRANCH 2151677
ATOM   1677  CB  ILE A 236      20.545  -4.315  -1.778  0.00  0.00    +0.000 C 
ATOM   1678  CG2 ILE A 236      20.410  -4.110  -0.262  0.00  0.00    +0.000 C 
BRANCH16771679
ATOM   1679  CG1 ILE A 236      20.574  -2.948  -2.491  0.00  0.00    +0.000 C 
ATOM   1680  CD1 ILE A 236      19.244  -2.188  -2.434  0.00  0.00    +0.000 C 
ENDBRANCH16771679
ENDBRANCH 2151677
ENDBRANCH 213 215
ENDBRANCH 210 211
BRANCH 2101681
ATOM   1681  CB  GLU A 235      24.655  -3.402   1.101  0.00  0.00    +0.000 C 
BRANCH16811682
ATOM   1682  CG  GLU A 235      25.859  -2.754   1.819  0.00  0.00    +0.000 C 
BRANCH16821683
ATOM   1683  CD  GLU A 235      26.438  -1.483   1.163  0.00  0.00    +0.000 C 
ATOM   1684  OE1 GLU A 235      27.439  -0.954   1.704  0.00  0.00    +0.000 OA
ATOM   1685  OE2 GLU A 235      25.924  -1.049   0.107  0.00  0.00    +0.000 OA
ENDBRANCH16821683
ENDBRANCH16811682
ENDBRANCH 2101681
ENDBRANCH 208 210
ENDBRANCH 202 206
ENDBRANCH 198 199
BRANCH 1981686
ATOM   1686  CB  ILE A 233      22.779   0.099  -2.841  0.00  0.00    +0.000 C 
ATOM   1687  CG2 ILE A 233      22.981  -0.259  -1.355  0.00  0.00    +0.000 C 
BRANCH16861688
ATOM   1688  CG1 ILE A 233      22.117   1.485  -2.995  0.00  0.00    +0.000 C 
ATOM   1689  CD1 ILE A 233      20.807   1.669  -2.229  0.00  0.00    +0.000 C 
ENDBRANCH16861688
ENDBRANCH 1981686
ENDBRANCH 196 198
ENDBRANCH 193 194
BRANCH 1931690
ATOM   1690  CB  TYR A 232      25.718   1.123  -7.901  0.00  0.00    +0.000 C 
BRANCH16901691
ATOM   1691  CG  TYR A 232      25.841  -0.383  -7.797  0.00  0.00    +0.000 A 
ATOM   1692  CD1 TYR A 232      26.911  -0.964  -7.085  0.00  0.00    +0.000 A 
ATOM   1693  CD2 TYR A 232      24.861  -1.202  -8.388  0.00  0.00    +0.000 A 
ATOM   1694  CE1 TYR A 232      27.009  -2.366  -6.977  0.00  0.00    +0.000 A 
ATOM   1695  CE2 TYR A 232      24.941  -2.598  -8.259  0.00  0.00    +0.000 A 
ATOM   1696  CZ  TYR A 232      26.013  -3.180  -7.559  0.00  0.00    +0.000 A 
BRANCH16961697
ATOM   1697  OH  TYR A 232      26.051  -4.527  -7.456  0.00  0.00    +0.000 OA
ATOM   1698  HH  TYR A 232      26.883  -4.920  -7.180  0.00  0.00    +0.000 HD
ENDBRANCH16961697
ENDBRANCH16901691
ENDBRANCH 1931690
ENDBRANCH 191 193
ENDBRANCH 188 189
ENDBRANCH 186 188
ENDBRANCH 183 184
BRANCH 1831699
ATOM   1699  CB  THR A 230      20.767   7.779  -9.660  0.00  0.00    +0.000 C 
ATOM   1700  CG2 THR A 230      21.797   8.649 -10.377  0.00  0.00    +0.000 C 
BRANCH16991701
ATOM   1701  OG1 THR A 230      20.979   6.469 -10.133  0.00  0.00    +0.000 OA
ATOM   1702  HG1 THR A 230      21.922   6.294 -10.096  0.00  0.00    +0.000 HD
ENDBRANCH16991701
ENDBRANCH 1831699
ENDBRANCH 181 183
ENDBRANCH 178 179
BRANCH 1781703
ATOM   1703  CB  ILE A 229      18.647  11.550  -5.751  0.00  0.00    +0.000 C 
ATOM   1704  CG2 ILE A 229      19.411  10.866  -4.609  0.00  0.00    +0.000 C 
BRANCH17031705
ATOM   1705  CG1 ILE A 229      18.489  13.056  -5.460  0.00  0.00    +0.000 C 
ATOM   1706  CD1 ILE A 229      19.796  13.854  -5.424  0.00  0.00    +0.000 C 
ENDBRANCH17031705
ENDBRANCH 1781703
ENDBRANCH 176 178
ENDBRANCH 173 174
BRANCH 1731707
ATOM   1707  CB  TYR A 228      17.756  11.127 -11.248  0.00  0.00    +0.000 C 
BRANCH17071708
ATOM   1708  CG  TYR A 228      16.709  11.310 -12.328  0.00  0.00    +0.000 A 
ATOM   1709  CD1 TYR A 228      15.344  11.264 -11.994  0.00  0.00    +0.000 A 
ATOM   1710  CD2 TYR A 228      17.096  11.521 -13.664  0.00  0.00    +0.000 A 
ATOM   1711  CE1 TYR A 228      14.374  11.383 -13.005  0.00  0.00    +0.000 A 
ATOM   1712  CE2 TYR A 228      16.131  11.629 -14.682  0.00  0.00    +0.000 A 
ATOM   1713  CZ  TYR A 228      14.766  11.530 -14.350  0.00  0.00    +0.000 A 
BRANCH17131714
ATOM   1714  OH  TYR A 228      13.814  11.601 -15.318  0.00  0.00    +0.000 OA
ATOM   1715  HH  TYR A 228      12.970  11.280 -14.993  0.00  0.00    +0.000 HD
ENDBRANCH17131714
ENDBRANCH17071708
ENDBRANCH 1731707
ENDBRANCH 171 173
ENDBRANCH 168 169
BRANCH 1681716
ATOM   1716  CB  GLU A 227      19.539  16.527 -12.320  0.00  0.00    +0.000 C 
BRANCH17161717
ATOM   1717  CG  GLU A 227      20.729  17.283 -12.926  0.00  0.00    +0.000 C 
BRANCH17171718
ATOM   1718  CD  GLU A 227      22.073  16.589 -12.657  0.00  0.00    +0.000 C 
ATOM   1719  OE1 GLU A 227      22.909  16.590 -13.580  0.00  0.00    +0.000 OA
ATOM   1720  OE2 GLU A 227      22.280  16.085 -11.524  0.00  0.00    +0.000 OA
ENDBRANCH17171718
ENDBRANCH17161717
ENDBRANCH 1681716
ENDBRANCH 166 168
ENDBRANCH 163 164
ENDBRANCH 161 163
ENDBRANCH 158 159
BRANCH 1581721
ATOM   1721  CB  GLN A 225      18.103  13.326 -20.897  0.00  0.00    +0.000 C 
BRANCH17211722
ATOM   1722  CG  GLN A 225      19.538  13.727 -20.510  0.00  0.00    +0.000 C 
BRANCH17221723
ATOM   1723  CD  GLN A 225      20.349  14.216 -21.707  0.00  0.00    +0.000 C 
ATOM   1724  NE2 GLN A 225      21.329  15.067 -21.506  0.00  0.00    +0.000 N 
ATOM   1725 HE21 GLN A 225      21.550  15.422 -20.586  0.00  0.00    +0.000 HD
ATOM   1726 HE22 GLN A 225      21.851  15.381 -22.311  0.00  0.00    +0.000 HD
ATOM   1727  OE1 GLN A 225      20.116  13.851 -22.850  0.00  0.00    +0.000 OA
ENDBRANCH17221723
ENDBRANCH17211722
ENDBRANCH 1581721
ENDBRANCH 156 158
ENDBRANCH 153 154
BRANCH 1531728
ATOM   1728  CB  ARG A 224      12.903  11.846 -18.780  0.00  0.00    +0.000 C 
BRANCH17281729
ATOM   1729  CG  ARG A 224      13.293  13.277 -18.382  0.00  0.00    +0.000 C 
BRANCH17291730
ATOM   1730  CD  ARG A 224      12.318  13.895 -17.378  0.00  0.00    +0.000 C 
BRANCH17301731
ATOM   1731  NE  ARG A 224      12.836  15.186 -16.884  0.00  0.00    +0.000 N 
ATOM   1732  HE  ARG A 224      12.537  16.004 -17.395  0.00  0.00    +0.000 HD
ATOM   1733  NH1 ARG A 224      14.074  14.415 -15.095  0.00  0.00    +0.000 N 
ATOM   1734 HH11 ARG A 224      14.696  14.576 -14.316  0.00  0.00    +0.000 HD
ATOM   1735 HH12 ARG A 224      13.867  13.461 -15.358  0.00  0.00    +0.000 HD
ATOM   1736  NH2 ARG A 224      14.037  16.577 -15.524  0.00  0.00    +0.000 N 
ATOM   1737 HH21 ARG A 224      14.584  16.707 -14.685  0.00  0.00    +0.000 HD
ATOM   1738 HH22 ARG A 224      13.727  17.379 -16.054  0.00  0.00    +0.000 HD
ATOM   1739  CZ  ARG A 224      13.641  15.379 -15.849  0.00  0.00    +0.000 C 
ENDBRANCH17301731
ENDBRANCH17291730
ENDBRANCH17281729
ENDBRANCH 1531728
ENDBRANCH 151 153
ENDBRANCH 148 149
BRANCH 1481740
ATOM   1740  CB  SER A 223      13.054   7.573 -22.533  0.00  0.00    +0.000 C 
BRANCH17401741
ATOM   1741  OG  SER A 223      14.451   7.611 -22.319  0.00  0.00    +0.000 OA
ATOM   1742  HG  SER A 223      14.719   6.703 -22.158  0.00  0.00    +0.000 HD
ENDBRANCH17401741
ENDBRANCH 1481740
ENDBRANCH 146 148
ENDBRANCH 143 144
BRANCH 1431743
ATOM   1743  CB  MET A 222       8.210   6.698 -19.610  0.00  0.00    +0.000 C 
BRANCH17431744
ATOM   1744  CG  MET A 222       6.768   6.193 -19.574  0.00  0.00    +0.000 C 
BRANCH17441745
ATOM   1745  SD  MET A 222       5.830   6.825 -18.169  0.00  0.00    +0.000 S 
ATOM   1746  CE  MET A 222       6.702   6.071 -16.772  0.00  0.00    +0.000 C 
ENDBRANCH17441745
ENDBRANCH17431744
ENDBRANCH 1431743
ENDBRANCH 141 143
ENDBRANCH 138 139
BRANCH 1381747
ATOM   1747  CB  MET A 221      10.316   1.895 -22.526  0.00  0.00    +0.000 C 
BRANCH17471748
ATOM   1748  CG  MET A 221      11.513   2.106 -21.594  0.00  0.00    +0.000 C 
BRANCH17481749
ATOM   1749  SD  MET A 221      11.443   1.227 -20.006  0.00  0.00    +0.000 S 
ATOM   1750  CE  MET A 221      11.538  -0.498 -20.560  0.00  0.00    +0.000 C 
ENDBRANCH17481749
ENDBRANCH17471748
ENDBRANCH 1381747
ENDBRANCH 136 138
ENDBRANCH 130 134
ENDBRANCH 126 127
BRANCH 1261751
ATOM   1751  CB  VAL A 219       6.517  -2.612 -21.518  0.00  0.00    +0.000 C 
ATOM   1752  CG1 VAL A 219       6.169  -4.013 -21.012  0.00  0.00    +0.000 C 
ATOM   1753  CG2 VAL A 219       8.015  -2.370 -21.286  0.00  0.00    +0.000 C 
ENDBRANCH 1261751
ENDBRANCH 124 126
ENDBRANCH 121 122
BRANCH 1211754
ATOM   1754  CB  LYS A 218       6.497  -5.210 -26.740  0.00  0.00    +0.000 C 
BRANCH17541755
ATOM   1755  CG  LYS A 218       7.458  -5.813 -27.775  0.00  0.00    +0.000 C 
BRANCH17551756
ATOM   1756  CD  LYS A 218       8.825  -5.117 -27.767  0.00  0.00    +0.000 C 
BRANCH17561757
ATOM   1757  CE  LYS A 218       9.663  -5.553 -28.971  0.00  0.00    +0.000 C 
BRANCH17571758
ATOM   1758  NZ  LYS A 218      11.039  -5.022 -28.861  0.00  0.00    +0.000 N 
ATOM   1759  HZ1 LYS A 218      11.469  -5.499 -28.081  0.00  0.00    +0.000 HD
ATOM   1760  HZ2 LYS A 218      11.626  -5.258 -29.648  0.00  0.00    +0.000 HD
ATOM   1761  HZ3 LYS A 218      11.053  -4.034 -28.653  0.00  0.00    +0.000 HD
ENDBRANCH17571758
ENDBRANCH17561757
ENDBRANCH17551756
ENDBRANCH17541755
ENDBRANCH 1211754
ENDBRANCH 119 121
ENDBRANCH 116 117
BRANCH 1161762
ATOM   1762  CB  VAL A 217       6.378  -8.689 -22.317  0.00  0.00    +0.000 C 
ATOM   1763  CG1 VAL A 217       5.970 -10.105 -21.891  0.00  0.00    +0.000 C 
ATOM   1764  CG2 VAL A 217       6.897  -7.940 -21.087  0.00  0.00    +0.000 C 
ENDBRANCH 1161762
ENDBRANCH 114 116
ENDBRANCH 111 112
BRANCH 1111765
ATOM   1765  CB  VAL A 216      11.487 -10.853 -24.234  0.00  0.00    +0.000 C 
ATOM   1766  CG1 VAL A 216      11.665  -9.357 -24.525  0.00  0.00    +0.000 C 
ATOM   1767  CG2 VAL A 216      12.840 -11.396 -23.753  0.00  0.00    +0.000 C 
ENDBRANCH 1111765
ENDBRANCH 109 111
ENDBRANCH 106 107
BRANCH 1061768
ATOM   1768  CB  THR A 215       9.050 -14.677 -20.369  0.00  0.00    +0.000 C 
ATOM   1769  CG2 THR A 215       7.721 -14.023 -20.753  0.00  0.00    +0.000 C 
BRANCH17681770
ATOM   1770  OG1 THR A 215       8.784 -16.035 -20.105  0.00  0.00    +0.000 OA
ATOM   1771  HG1 THR A 215       9.213 -16.212 -19.265  0.00  0.00    +0.000 HD
ENDBRANCH17681770
ENDBRANCH 1061768
ENDBRANCH 104 106
ENDBRANCH 101 102
BRANCH 1011772
ATOM   1772  CB  ASN A 214      12.249 -18.658 -21.136  0.00  0.00    +0.000 C 
BRANCH17721773
ATOM   1773  CG  ASN A 214      13.354 -19.603 -20.707  0.00  0.00    +0.000 C 
ATOM   1774  ND2 ASN A 214      13.359 -20.018 -19.463  0.00  0.00    +0.000 N 
ATOM   1775 HD21 ASN A 214      12.720 -19.585 -18.811  0.00  0.00    +0.000 HD
ATOM   1776 HD22 ASN A 214      14.198 -20.494 -19.164  0.00  0.00    +0.000 HD
ATOM   1777  OD1 ASN A 214      14.219 -19.985 -21.477  0.00  0.00    +0.000 OA
ENDBRANCH17721773
ENDBRANCH 1011772
ENDBRANCH  99 101
ENDBRANCH  96  97
BRANCH  961778
ATOM   1778  CB  GLU A 213      16.207 -17.081 -18.491  0.00  0.00    +0.000 C 
BRANCH17781779
ATOM   1779  CG  GLU A 213      17.085 -16.726 -17.280  0.00  0.00    +0.000 C 
BRANCH17791780
ATOM   1780  CD  GLU A 213      17.983 -17.889 -16.817  0.00  0.00    +0.000 C 
ATOM   1781  OE1 GLU A 213      18.913 -17.611 -16.025  0.00  0.00    +0.000 OA
ATOM   1782  OE2 GLU A 213      17.748 -19.046 -17.239  0.00  0.00    +0.000 OA
ENDBRANCH17791780
ENDBRANCH17781779
ENDBRANCH  961778
ENDBRANCH  94  96
ENDBRANCH  91  92
BRANCH  911783
ATOM   1783  CB  ASP A 212      11.873 -15.155 -16.489  0.00  0.00    +0.000 C 
BRANCH17831784
ATOM   1784  CG  ASP A 212      10.951 -15.821 -17.515  0.00  0.00    +0.000 C 
ATOM   1785  OD1 ASP A 212      11.469 -16.273 -18.557  0.00  0.00    +0.000 OA
ATOM   1786  OD2 ASP A 212       9.731 -15.929 -17.280  0.00  0.00    +0.000 OA
ENDBRANCH17831784
ENDBRANCH  911783
ENDBRANCH  89  91
ENDBRANCH  86  87
BRANCH  861787
ATOM   1787  CB  VAL A 211       9.001 -11.488 -17.801  0.00  0.00    +0.000 C 
ATOM   1788  CG1 VAL A 211       8.237 -12.173 -16.664  0.00  0.00    +0.000 C 
ATOM   1789  CG2 VAL A 211       8.111 -10.378 -18.374  0.00  0.00    +0.000 C 
ENDBRANCH  861787
ENDBRANCH  84  86
ENDBRANCH  81  82
BRANCH  811790
ATOM   1790  CB  HIS A 210      14.429  -9.286 -19.718  0.00  0.00    +0.000 C 
BRANCH17901791
ATOM   1791  CG  HIS A 210      15.090  -8.798 -20.981  0.00  0.00    +0.000 A 
ATOM   1792  CD2 HIS A 210      15.546  -7.532 -21.236  0.00  0.00    +0.000 A 
ATOM   1793  ND1 HIS A 210      15.352  -9.556 -22.096  0.00  0.00    +0.000 N 
ATOM   1794  HD1 HIS A 210      15.104 -10.528 -22.217  0.00  0.00    +0.000 HD
ATOM   1795  CE1 HIS A 210      15.942  -8.764 -23.005  0.00  0.00    +0.000 A 
ATOM   1796  NE2 HIS A 210      16.101  -7.523 -22.521  0.00  0.00    +0.000 NA
ENDBRANCH17901791
ENDBRANCH  811790
ENDBRANCH  79  81
ENDBRANCH  76  77
BRANCH  761797
ATOM   1797  CB  PHE A 209       9.923  -5.516 -20.185  0.00  0.00    +0.000 C 
BRANCH17971798
ATOM   1798  CG  PHE A 209      10.051  -5.555 -18.677  0.00  0.00    +0.000 A 
ATOM   1799  CD1 PHE A 209       9.877  -6.765 -17.981  0.00  0.00    +0.000 A 
ATOM   1800  CD2 PHE A 209      10.365  -4.381 -17.968  0.00  0.00    +0.000 A 
ATOM   1801  CE1 PHE A 209      10.013  -6.797 -16.584  0.00  0.00    +0.000 A 
ATOM   1802  CE2 PHE A 209      10.474  -4.413 -16.568  0.00  0.00    +0.000 A 
ATOM   1803  CZ  PHE A 209      10.276  -5.616 -15.873  0.00  0.00    +0.000 A 
ENDBRANCH17971798
ENDBRANCH  761797
ENDBRANCH  74  76
ENDBRANCH  71  72
BRANCH  711804
ATOM   1804  CB  ASP A 208      12.965  -5.967 -25.121  0.00  0.00    +0.000 C 
BRANCH18041805
ATOM   1805  CG  ASP A 208      12.720  -6.368 -26.575  0.00  0.00    +0.000 C 
ATOM   1806  OD1 ASP A 208      11.580  -6.751 -26.912  0.00  0.00    +0.000 OA
ATOM   1807  OD2 ASP A 208      13.590  -6.161 -27.445  0.00  0.00    +0.000 OA
ENDBRANCH18041805
ENDBRANCH  711804
ENDBRANCH  69  71
ENDBRANCH  66  67
BRANCH  661808
ATOM   1808  CB  GLU A 207      11.755  -0.735 -24.916  0.00  0.00    +0.000 C 
BRANCH18081809
ATOM   1809  CG  GLU A 207      12.122   0.567 -25.650  0.00  0.00    +0.000 C 
BRANCH18091810
ATOM   1810  CD  GLU A 207      13.194   1.403 -24.931  0.00  0.00    +0.000 C 
ATOM   1811  OE1 GLU A 207      13.334   2.588 -25.309  0.00  0.00    +0.000 OA
ATOM   1812  OE2 GLU A 207      13.908   0.857 -24.057  0.00  0.00    +0.000 OA
ENDBRANCH18091810
ENDBRANCH18081809
ENDBRANCH  661808
ENDBRANCH  64  66
ENDBRANCH  61  62
BRANCH  611813
ATOM   1813  CB  GLU A 206       6.905  -0.749 -28.362  0.00  0.00    +0.000 C 
BRANCH18131814
ATOM   1814  CG  GLU A 206       5.405  -0.434 -28.304  0.00  0.00    +0.000 C 
BRANCH18141815
ATOM   1815  CD  GLU A 206       4.775  -0.845 -26.967  0.00  0.00    +0.000 C 
ATOM   1816  OE1 GLU A 206       4.067   0.005 -26.387  0.00  0.00    +0.000 OA
ATOM   1817  OE2 GLU A 206       5.018  -1.996 -26.547  0.00  0.00    +0.000 OA
ENDBRANCH18141815
ENDBRANCH18131814
ENDBRANCH  611813
ENDBRANCH  59  61
ENDBRANCH  56  57
BRANCH  561818
ATOM   1818  CB  ARG A 205       9.881   3.827 -27.850  0.00  0.00    +0.000 C 
BRANCH18181819
ATOM   1819  CG  ARG A 205      10.160   5.172 -28.536  0.00  0.00    +0.000 C 
BRANCH18191820
ATOM   1820  CD  ARG A 205       9.239   5.404 -29.741  0.00  0.00    +0.000 C 
BRANCH18201821
ATOM   1821  NE  ARG A 205       9.521   6.696 -30.388  0.00  0.00    +0.000 N 
ATOM   1822  HE  ARG A 205      10.344   6.738 -30.972  0.00  0.00    +0.000 HD
ATOM   1823  NH1 ARG A 205       7.820   7.918 -29.422  0.00  0.00    +0.000 N 
ATOM   1824 HH11 ARG A 205       7.556   7.152 -28.819  0.00  0.00    +0.000 HD
ATOM   1825 HH12 ARG A 205       7.503   8.841 -29.159  0.00  0.00    +0.000 HD
ATOM   1826  NH2 ARG A 205       9.288   8.918 -30.752  0.00  0.00    +0.000 N 
ATOM   1827 HH21 ARG A 205       8.931   9.763 -30.331  0.00  0.00    +0.000 HD
ATOM   1828 HH22 ARG A 205      10.156   8.939 -31.268  0.00  0.00    +0.000 HD
ATOM   1829  CZ  ARG A 205       8.867   7.824 -30.188  0.00  0.00    +0.000 C 
ENDBRANCH18201821
ENDBRANCH18191820
ENDBRANCH18181819
ENDBRANCH  561818
ENDBRANCH  54  56
ENDBRANCH  51  52
BRANCH  511830
ATOM   1830  CB  THR A 204       6.328   6.789 -24.309  0.00  0.00    +0.000 C 
ATOM   1831  CG2 THR A 204       5.910   5.392 -23.839  0.00  0.00    +0.000 C 
BRANCH18301832
ATOM   1832  OG1 THR A 204       6.356   7.608 -23.163  0.00  0.00    +0.000 OA
ATOM   1833  HG1 THR A 204       5.489   7.538 -22.758  0.00  0.00    +0.000 HD
ENDBRANCH18301832
ENDBRANCH  511830
ENDBRANCH  49  51
ENDBRANCH  46  47
BRANCH  461834
ATOM   1834  CB  HIS A 203      10.778  10.482 -25.245  0.00  0.00    +0.000 C 
BRANCH18341835
ATOM   1835  CG  HIS A 203      11.361  11.788 -25.727  0.00  0.00    +0.000 A 
ATOM   1836  CD2 HIS A 203      11.268  12.362 -26.969  0.00  0.00    +0.000 A 
ATOM   1837  ND1 HIS A 203      12.136  12.621 -24.957  0.00  0.00    +0.000 N 
ATOM   1838  HD1 HIS A 203      12.411  12.433 -24.004  0.00  0.00    +0.000 HD
ATOM   1839  CE1 HIS A 203      12.504  13.669 -25.711  0.00  0.00    +0.000 A 
ATOM   1840  NE2 HIS A 203      11.987  13.564 -26.944  0.00  0.00    +0.000 NA
ENDBRANCH18341835
ENDBRANCH  461834
ENDBRANCH  44  46
ENDBRANCH  41  42
BRANCH  411841
ATOM   1841  CB  ASP A 202       7.057  13.014 -28.376  0.00  0.00    +0.000 C 
BRANCH18411842
ATOM   1842  CG  ASP A 202       5.813  13.819 -28.741  0.00  0.00    +0.000 C 
ATOM   1843  OD1 ASP A 202       4.768  13.193 -29.030  0.00  0.00    +0.000 OA
ATOM   1844  OD2 ASP A 202       5.953  15.060 -28.802  0.00  0.00    +0.000 OA
ENDBRANCH18411842
ENDBRANCH  411841
ENDBRANCH  39  41
ENDBRANCH  36  37
BRANCH  361845
ATOM   1845  CB  VAL A 201       3.512  11.518 -24.377  0.00  0.00    +0.000 C 
ATOM   1846  CG1 VAL A 201       3.195  12.692 -25.317  0.00  0.00    +0.000 C 
ATOM   1847  CG2 VAL A 201       2.649  10.313 -24.761  0.00  0.00    +0.000 C 
ENDBRANCH  361845
ENDBRANCH  34  36
ENDBRANCH  31  32
BRANCH  311848
ATOM   1848  CB  ASN A 200       8.825  14.006 -23.737  0.00  0.00    +0.000 C 
BRANCH18481849
ATOM   1849  CG  ASN A 200       8.195  14.561 -25.005  0.00  0.00    +0.000 C 
ATOM   1850  ND2 ASN A 200       8.959  15.176 -25.873  0.00  0.00    +0.000 N 
ATOM   1851 HD21 ASN A 200       8.478  15.470 -26.711  0.00  0.00    +0.000 HD
ATOM   1852 HD22 ASN A 200       9.966  15.126 -25.810  0.00  0.00    +0.000 HD
ATOM   1853  OD1 ASN A 200       7.007  14.444 -25.244  0.00  0.00    +0.000 OA
ENDBRANCH18481849
ENDBRANCH  311848
ENDBRANCH  29  31
ENDBRANCH  26  27
BRANCH  261854
ATOM   1854  CB  PHE A 199       8.110  10.724 -19.062  0.00  0.00    +0.000 C 
BRANCH18541855
ATOM   1855  CG  PHE A 199       8.929  10.104 -17.942  0.00  0.00    +0.000 A 
ATOM   1856  CD1 PHE A 199      10.174   9.515 -18.224  0.00  0.00    +0.000 A 
ATOM   1857  CD2 PHE A 199       8.452  10.111 -16.619  0.00  0.00    +0.000 A 
ATOM   1858  CE1 PHE A 199      10.940   8.936 -17.196  0.00  0.00    +0.000 A 
ATOM   1859  CE2 PHE A 199       9.220   9.545 -15.585  0.00  0.00    +0.000 A 
ATOM   1860  CZ  PHE A 199      10.462   8.953 -15.873  0.00  0.00    +0.000 A 
ENDBRANCH18541855
ENDBRANCH  261854
ENDBRANCH  24  26
ENDBRANCH  20  22
ENDBRANCH  18  20
ENDBRANCH  15  16
BRANCH  151861
ATOM   1861  CB  HIS A 197      11.113  16.745 -14.327  0.00  0.00    +0.000 C 
BRANCH18611862
ATOM   1862  CG  HIS A 197      11.776  17.809 -13.492  0.00  0.00    +0.000 A 
ATOM   1863  CD2 HIS A 197      12.729  17.614 -12.529  0.00  0.00    +0.000 A 
ATOM   1864  ND1 HIS A 197      11.538  19.162 -13.565  0.00  0.00    +0.000 N 
ATOM   1865  HD1 HIS A 197      10.749  19.601 -14.017  0.00  0.00    +0.000 HD
ATOM   1866  CE1 HIS A 197      12.338  19.768 -12.673  0.00  0.00    +0.000 A 
ATOM   1867  NE2 HIS A 197      13.108  18.867 -12.049  0.00  0.00    +0.000 NA
ENDBRANCH18611862
ENDBRANCH  151861
ENDBRANCH  13  15
ENDBRANCH  10  11
BRANCH  101868
ATOM   1868  CB  GLU A 196       9.260  17.040  -9.647  0.00  0.00    +0.000 C 
BRANCH18681869
ATOM   1869  CG  GLU A 196       9.827  18.457  -9.462  0.00  0.00    +0.000 C 
BRANCH18691870
ATOM   1870  CD  GLU A 196      10.765  18.604  -8.252  0.00  0.00    +0.000 C 
ATOM   1871  OE1 GLU A 196      11.085  19.771  -7.930  0.00  0.00    +0.000 OA
ATOM   1872  OE2 GLU A 196      11.121  17.579  -7.630  0.00  0.00    +0.000 OA
ENDBRANCH18691870
ENDBRANCH18681869
ENDBRANCH  101868
ENDBRANCH   8  10
ENDBRANCH   5   6
BRANCH   51873
ATOM   1873  CB  TRP A 195       7.010  13.292 -12.959  0.00  0.00    +0.000 C 
BRANCH18731874
ATOM   1874  CG  TRP A 195       6.701  11.858 -13.213  0.00  0.00    +0.000 A 
ATOM   1875  CD1 TRP A 195       6.036  11.380 -14.286  0.00  0.00    +0.000 A 
ATOM   1876  CD2 TRP A 195       6.929  10.713 -12.334  0.00  0.00    +0.000 A 
ATOM   1877  CE2 TRP A 195       6.428   9.554 -12.987  0.00  0.00    +0.000 A 
ATOM   1878  CE3 TRP A 195       7.480  10.533 -11.047  0.00  0.00    +0.000 A 
ATOM   1879  NE1 TRP A 195       5.892  10.018 -14.162  0.00  0.00    +0.000 N 
ATOM   1880  HE1 TRP A 195       5.334   9.468 -14.800  0.00  0.00    +0.000 HD
ATOM   1881  CH2 TRP A 195       7.098   8.122 -11.161  0.00  0.00    +0.000 A 
ATOM   1882  CZ2 TRP A 195       6.513   8.281 -12.427  0.00  0.00    +0.000 A 
ATOM   1883  CZ3 TRP A 195       7.574   9.252 -10.470  0.00  0.00    +0.000 A 
ENDBRANCH18731874
ENDBRANCH   51873
ENDBRANCH   3   5
BRANCH   11884
ATOM   1884  CA  SER A 194       2.418  14.019 -11.525  0.00  0.00    +0.000 C 
BRANCH18841887
ATOM   1885  C   GLY A 193       1.629  11.952 -10.434  0.00  0.00    +0.000 C 
ATOM   1886  O   GLY A 193       2.041  11.215 -11.318  0.00  0.00    +0.000 OA
ATOM   1887  N   SER A 194       1.662  13.277 -10.522  0.00  0.00    +0.000 N 
ATOM   1888  H   SER A 194       1.257  13.803  -9.761  0.00  0.00    +0.000 HD
BRANCH18851889
ATOM   1889  CA  GLY A 193       1.089  11.381  -9.130  0.00  0.00    +0.000 C 
BRANCH18891892
ATOM   1890  C   LYS A 192      -0.879   9.943  -8.868  0.00  0.00    +0.000 C 
ATOM   1891  O   LYS A 192      -1.497  10.811  -8.254  0.00  0.00    +0.000 OA
ATOM   1892  N   GLY A 193       0.347  10.140  -9.336  0.00  0.00    +0.000 N 
ATOM   1893  H   GLY A 193       0.791   9.415  -9.881  0.00  0.00    +0.000 HD
BRANCH18901894
ATOM   1894  CA  LYS A 192      -1.521   8.582  -9.115  0.00  0.00    +0.000 C 
BRANCH18941897
ATOM   1895  C   PHE A 191      -1.944   6.779  -7.470  0.00  0.00    +0.000 C 
ATOM   1896  O   PHE A 191      -1.663   5.853  -8.234  0.00  0.00    +0.000 OA
ATOM   1897  N   LYS A 192      -2.004   8.057  -7.844  0.00  0.00    +0.000 N 
ATOM   1898  H   LYS A 192      -2.272   8.732  -7.142  0.00  0.00    +0.000 HD
BRANCH18951899
ATOM   1899  CA  PHE A 191      -2.184   6.551  -5.982  0.00  0.00    +0.000 C 
BRANCH18991902
ATOM   1900  C   PHE A 190      -4.140   5.578  -4.884  0.00  0.00    +0.000 C 
ATOM   1901  O   PHE A 190      -4.326   6.578  -4.184  0.00  0.00    +0.000 OA
ATOM   1902  N   PHE A 191      -3.116   5.461  -5.727  0.00  0.00    +0.000 N 
ATOM   1903  H   PHE A 191      -2.990   4.598  -6.236  0.00  0.00    +0.000 HD
BRANCH19001904
ATOM   1904  CA  PHE A 190      -5.131   4.420  -4.835  0.00  0.00    +0.000 C 
BRANCH19041907
ATOM   1905  C   ILE A 189      -5.239   2.912  -2.884  0.00  0.00    +0.000 C 
ATOM   1906  O   ILE A 189      -4.932   1.914  -3.532  0.00  0.00    +0.000 OA
ATOM   1907  N   PHE A 190      -5.412   4.100  -3.445  0.00  0.00    +0.000 N 
ATOM   1908  H   PHE A 190      -5.751   4.857  -2.868  0.00  0.00    +0.000 HD
BRANCH19051909
ATOM   1909  CA  ILE A 189      -5.445   2.854  -1.370  0.00  0.00    +0.000 C 
BRANCH19091912
ATOM   1910  C   THR A 188      -7.110   1.754   0.041  0.00  0.00    +0.000 C 
ATOM   1911  O   THR A 188      -7.241   2.739   0.772  0.00  0.00    +0.000 OA
ATOM   1912  N   ILE A 189      -6.300   1.733  -1.009  0.00  0.00    +0.000 N 
ATOM   1913  H   ILE A 189      -6.210   0.882  -1.546  0.00  0.00    +0.000 HD
BRANCH19101914
ATOM   1914  CA  THR A 188      -7.913   0.495   0.274  0.00  0.00    +0.000 C 
BRANCH19141917
ATOM   1915  C   SER A 187      -7.809  -0.917   2.254  0.00  0.00    +0.000 C 
ATOM   1916  O   SER A 187      -7.272  -1.808   1.603  0.00  0.00    +0.000 OA
ATOM   1917  N   THR A 188      -8.148   0.241   1.697  0.00  0.00    +0.000 N 
ATOM   1918  H   THR A 188      -8.594   0.961   2.247  0.00  0.00    +0.000 HD
BRANCH19151919
ATOM   1919  CA  SER A 187      -8.111  -1.131   3.728  0.00  0.00    +0.000 C 
BRANCH19191922
ATOM   1920  C   THR A 186     -10.348  -1.810   4.534  0.00  0.00    +0.000 C 
ATOM   1921  O   THR A 186     -10.526  -0.787   5.197  0.00  0.00    +0.000 OA
ATOM   1922  N   SER A 187      -9.239  -2.049   3.844  0.00  0.00    +0.000 N 
ATOM   1923  H   SER A 187      -9.158  -2.940   3.375  0.00  0.00    +0.000 HD
BRANCH19201924
ATOM   1924  CA  THR A 186     -11.446  -2.850   4.438  0.00  0.00    +0.000 C 
BRANCH19241927
ATOM   1925  C   ILE A 185     -11.782  -4.428   6.279  0.00  0.00    +0.000 C 
ATOM   1926  O   ILE A 185     -11.330  -5.362   5.618  0.00  0.00    +0.000 OA
ATOM   1927  N   THR A 186     -11.918  -3.205   5.781  0.00  0.00    +0.000 N 
ATOM   1928  H   THR A 186     -12.340  -2.488   6.353  0.00  0.00    +0.000 HD
BRANCH19251929
ATOM   1929  CA  ILE A 185     -12.137  -4.624   7.744  0.00  0.00    +0.000 C 
BRANCH19291932
ATOM   1930  C   VAL A 184     -14.399  -5.567   8.074  0.00  0.00    +0.000 C 
ATOM   1931  O   VAL A 184     -14.900  -4.470   8.322  0.00  0.00    +0.000 OA
ATOM   1932  N   ILE A 185     -13.095  -5.728   7.854  0.00  0.00    +0.000 N 
ATOM   1933  H   ILE A 185     -12.766  -6.666   7.672  0.00  0.00    +0.000 HD
BRANCH19301934
ATOM   1934  CA  VAL A 184     -15.266  -6.815   7.966  0.00  0.00    +0.000 C 
BRANCH19341937
ATOM   1935  C   LEU A 183     -16.039  -7.928  10.051  0.00  0.00    +0.000 C 
ATOM   1936  O   LEU A 183     -15.283  -8.900   9.934  0.00  0.00    +0.000 OA
ATOM   1937  N   VAL A 184     -16.122  -6.949   9.150  0.00  0.00    +0.000 N 
ATOM   1938  H   VAL A 184     -16.784  -6.208   9.331  0.00  0.00    +0.000 HD
BRANCH19351939
ATOM   1939  CA  LEU A 183     -16.908  -7.766  11.301  0.00  0.00    +0.000 C 
BRANCH19391942
ATOM   1940  C   ALA A 182     -18.891  -8.990  12.116  0.00  0.00    +0.000 C 
ATOM   1941  O   ALA A 182     -19.450  -7.951  12.466  0.00  0.00    +0.000 OA
ATOM   1942  N   LEU A 183     -17.680  -8.981  11.551  0.00  0.00    +0.000 N 
ATOM   1943  H   LEU A 183     -17.271  -9.869  11.297  0.00  0.00    +0.000 HD
BRANCH19401944
ATOM   1944  CA  ALA A 182     -19.567 -10.357  12.306  0.00  0.00    +0.000 C 
ATOM   1945  CB  ALA A 182     -19.095 -11.067  13.579  0.00  0.00    +0.000 C 
BRANCH19441948
ATOM   1946  C   THR A 181     -20.241 -11.494  10.232  0.00  0.00    +0.000 C 
ATOM   1947  O   THR A 181     -21.351 -10.975  10.238  0.00  0.00    +0.000 OA
ATOM   1948  N   ALA A 182     -19.328 -11.256  11.174  0.00  0.00    +0.000 N 
ATOM   1949  H   ALA A 182     -18.482 -11.808  11.167  0.00  0.00    +0.000 HD
BRANCH19461950
ATOM   1950  CA  THR A 181     -19.853 -12.454   9.114  0.00  0.00    +0.000 C 
BRANCH19501953
ATOM   1951  C   MET A 180     -21.063 -14.382  10.066  0.00  0.00    +0.000 C 
ATOM   1952  O   MET A 180     -20.388 -14.374  11.093  0.00  0.00    +0.000 OA
ATOM   1953  N   THR A 181     -20.824 -13.550   9.049  0.00  0.00    +0.000 N 
ATOM   1954  H   THR A 181     -21.422 -13.593   8.236  0.00  0.00    +0.000 HD
BRANCH19511955
ATOM   1955  CA  MET A 180     -22.211 -15.390   9.913  0.00  0.00    +0.000 C 
BRANCH19551958
ATOM   1956  C   SER A 179     -23.880 -14.744   8.182  0.00  0.00    +0.000 C 
ATOM   1957  O   SER A 179     -24.576 -14.118   8.975  0.00  0.00    +0.000 OA
ATOM   1958  N   MET A 180     -22.790 -15.417   8.565  0.00  0.00    +0.000 N 
ATOM   1959  H   MET A 180     -22.280 -15.915   7.849  0.00  0.00    +0.000 HD
BRANCH19561960
ATOM   1960  CA  SER A 179     -24.279 -14.824   6.703  0.00  0.00    +0.000 C 
BRANCH19601963
ATOM   1961  C   GLU A 178     -22.069 -14.647   5.625  0.00  0.00    +0.000 C 
ATOM   1962  O   GLU A 178     -21.816 -13.621   6.256  0.00  0.00    +0.000 OA
ATOM   1963  N   SER A 179     -23.209 -15.315   5.815  0.00  0.00    +0.000 N 
ATOM   1964  H   SER A 179     -23.373 -16.174   5.309  0.00  0.00    +0.000 HD
BRANCH19611965
ATOM   1965  CA  GLU A 178     -21.029 -15.248   4.676  0.00  0.00    +0.000 C 
BRANCH19651968
ATOM   1966  C   ILE A 177     -20.283 -13.815   2.816  0.00  0.00    +0.000 C 
ATOM   1967  O   ILE A 177     -21.068 -14.339   2.024  0.00  0.00    +0.000 OA
ATOM   1968  N   GLU A 178     -20.195 -14.196   4.085  0.00  0.00    +0.000 N 
ATOM   1969  H   GLU A 178     -19.536 -13.728   4.690  0.00  0.00    +0.000 HD
BRANCH19661970
ATOM   1970  CA  ILE A 177     -19.375 -12.661   2.372  0.00  0.00    +0.000 C 
BRANCH19701973
ATOM   1971  C   ASN A 176     -18.217 -12.341   0.166  0.00  0.00    +0.000 C 
ATOM   1972  O   ASN A 176     -17.268 -11.681   0.607  0.00  0.00    +0.000 OA
ATOM   1973  N   ILE A 177     -19.259 -12.710   0.909  0.00  0.00    +0.000 N 
ATOM   1974  H   ILE A 177     -19.993 -13.233   0.452  0.00  0.00    +0.000 HD
BRANCH19711975
ATOM   1975  CA  ASN A 176     -18.261 -12.824  -1.294  0.00  0.00    +0.000 C 
BRANCH19751978
ATOM   1976  C   ASP A 175     -17.961 -11.631  -3.443  0.00  0.00    +0.000 C 
ATOM   1977  O   ASP A 175     -18.991 -12.097  -3.925  0.00  0.00    +0.000 OA
ATOM   1978  N   ASN A 176     -17.572 -11.918  -2.200  0.00  0.00    +0.000 N 
ATOM   1979  H   ASN A 176     -16.639 -11.616  -1.956  0.00  0.00    +0.000 HD
BRANCH19761980
ATOM   1980  CA  ASP A 175     -17.067 -10.671  -4.249  0.00  0.00    +0.000 C 
BRANCH19801983
ATOM   1981  C   LEU A 174     -16.577  -8.553  -3.056  0.00  0.00    +0.000 C 
ATOM   1982  O   LEU A 174     -17.563  -7.963  -3.491  0.00  0.00    +0.000 OA
ATOM   1983  N   ASP A 175     -16.274  -9.795  -3.389  0.00  0.00    +0.000 N 
ATOM   1984  H   ASP A 175     -15.404 -10.194  -3.064  0.00  0.00    +0.000 HD
BRANCH19811985
ATOM   1985  CA  LEU A 174     -15.658  -7.900  -2.031  0.00  0.00    +0.000 C 
BRANCH19851988
ATOM   1986  C   LEU A 173     -13.916  -6.316  -2.756  0.00  0.00    +0.000 C 
ATOM   1987  O   LEU A 173     -12.994  -7.057  -2.444  0.00  0.00    +0.000 OA
ATOM   1988  N   LEU A 174     -15.196  -6.620  -2.544  0.00  0.00    +0.000 N 
ATOM   1989  H   LEU A 174     -15.896  -5.947  -2.822  0.00  0.00    +0.000 HD
BRANCH19861990
ATOM   1990  CA  LEU A 173     -13.618  -4.939  -3.353  0.00  0.00    +0.000 C 
BRANCH19901993
ATOM   1991  C   ASP A 172     -14.744  -5.226  -5.525  0.00  0.00    +0.000 C 
ATOM   1992  O   ASP A 172     -13.954  -6.109  -5.853  0.00  0.00    +0.000 OA
ATOM   1993  N   LEU A 173     -14.619  -4.574  -4.360  0.00  0.00    +0.000 N 
ATOM   1994  H   LEU A 173     -15.336  -3.908  -4.110  0.00  0.00    +0.000 HD
BRANCH19911995
ATOM   1995  CA  ASP A 172     -15.825  -4.707  -6.489  0.00  0.00    +0.000 C 
BRANCH19951998
ATOM   1996  C   LYS A 171     -14.496  -2.709  -7.089  0.00  0.00    +0.000 C 
ATOM   1997  O   LYS A 171     -13.393  -3.267  -7.062  0.00  0.00    +0.000 OA
ATOM   1998  N   ASP A 172     -15.655  -3.277  -6.762  0.00  0.00    +0.000 N 
ATOM   1999  H   ASP A 172     -16.503  -2.758  -6.939  0.00  0.00    +0.000 HD
BRANCH19962000
ATOM   2000  CA  LYS A 171     -14.579  -1.252  -7.514  0.00  0.00    +0.000 C 
BRANCH20002003
ATOM   2001  C   ILE A 170     -12.966   0.379  -6.555  0.00  0.00    +0.000 C 
ATOM   2002  O   ILE A 170     -13.786   0.941  -5.834  0.00  0.00    +0.000 OA
ATOM   2003  N   LYS A 171     -13.263  -0.628  -7.374  0.00  0.00    +0.000 N 
ATOM   2004  H   LYS A 171     -12.508  -1.060  -7.888  0.00  0.00    +0.000 HD
BRANCH20012005
ATOM   2005  CA  ILE A 170     -11.511   0.824  -6.576  0.00  0.00    +0.000 C 
BRANCH20052008
ATOM   2006  C   LYS A 169     -10.796   2.536  -8.189  0.00  0.00    +0.000 C 
ATOM   2007  O   LYS A 169     -10.096   1.754  -8.824  0.00  0.00    +0.000 OA
ATOM   2008  N   ILE A 170     -11.469   2.188  -7.096  0.00  0.00    +0.000 N 
ATOM   2009  H   ILE A 170     -12.006   2.890  -6.606  0.00  0.00    +0.000 HD
BRANCH20062010
ATOM   2010  CA  LYS A 169     -10.913   3.975  -8.666  0.00  0.00    +0.000 C 
BRANCH20102013
ATOM   2011  C   GLY A 168     -13.322   4.434  -9.029  0.00  0.00    +0.000 C 
ATOM   2012  O   GLY A 168     -13.368   3.687 -10.006  0.00  0.00    +0.000 OA
ATOM   2013  N   LYS A 169     -12.197   4.610  -8.322  0.00  0.00    +0.000 N 
ATOM   2014  H   LYS A 169     -12.216   5.252  -7.543  0.00  0.00    +0.000 HD
BRANCH20112015
ATOM   2015  CA  GLY A 168     -14.576   5.223  -8.647  0.00  0.00    +0.000 C 
BRANCH20152018
ATOM   2016  C   ASN A 167     -13.874   7.416  -7.743  0.00  0.00    +0.000 C 
ATOM   2017  O   ASN A 167     -13.471   7.796  -8.846  0.00  0.00    +0.000 OA
ATOM   2018  N   GLY A 168     -14.396   6.200  -7.574  0.00  0.00    +0.000 N 
ATOM   2019  H   GLY A 168     -14.698   5.935  -6.647  0.00  0.00    +0.000 HD
BRANCH20162020
ATOM   2020  CA  ASN A 167     -13.747   8.315  -6.492  0.00  0.00    +0.000 C 
BRANCH20202023
ATOM   2021  C   THR A 166     -12.344   6.745  -5.173  0.00  0.00    +0.000 C 
ATOM   2022  O   THR A 166     -11.621   6.514  -6.135  0.00  0.00    +0.000 OA
ATOM   2023  N   ASN A 167     -13.389   7.579  -5.272  0.00  0.00    +0.000 N 
ATOM   2024  H   ASN A 167     -13.969   7.717  -4.457  0.00  0.00    +0.000 HD
BRANCH20212025
ATOM   2025  CA  THR A 166     -12.066   6.057  -3.838  0.00  0.00    +0.000 C 
BRANCH20252028
ATOM   2026  C   LYS A 165     -13.317   6.920  -1.881  0.00  0.00    +0.000 C 
ATOM   2027  O   LYS A 165     -12.441   7.710  -1.551  0.00  0.00    +0.000 OA
ATOM   2028  N   THR A 166     -13.216   6.107  -2.927  0.00  0.00    +0.000 N 
ATOM   2029  H   THR A 166     -13.958   5.440  -3.081  0.00  0.00    +0.000 HD
BRANCH20262030
ATOM   2030  CA  LYS A 165     -14.611   6.873  -1.073  0.00  0.00    +0.000 C 
BRANCH20302033
ATOM   2031  C   LYS A 164     -16.327   6.986  -2.859  0.00  0.00    +0.000 C 
ATOM   2032  O   LYS A 164     -15.930   8.085  -3.238  0.00  0.00    +0.000 OA
ATOM   2033  N   LYS A 165     -15.755   6.340  -1.838  0.00  0.00    +0.000 N 
ATOM   2034  H   LYS A 165     -16.129   5.435  -1.591  0.00  0.00    +0.000 HD
BRANCH20312035
ATOM   2035  CA  LYS A 164     -17.523   6.336  -3.555  0.00  0.00    +0.000 C 
BRANCH20352038
ATOM   2036  C   GLU A 163     -16.327   4.485  -4.647  0.00  0.00    +0.000 C 
ATOM   2037  O   GLU A 163     -15.541   5.270  -5.179  0.00  0.00    +0.000 OA
ATOM   2038  N   LYS A 164     -17.298   4.916  -3.835  0.00  0.00    +0.000 N 
ATOM   2039  H   LYS A 164     -17.920   4.227  -3.438  0.00  0.00    +0.000 HD
BRANCH20362040
ATOM   2040  CA  GLU A 163     -16.153   2.972  -4.806  0.00  0.00    +0.000 C 
BRANCH20402043
ATOM   2041  C   VAL A 162     -15.317   2.598  -2.522  0.00  0.00    +0.000 C 
ATOM   2042  O   VAL A 162     -14.460   3.477  -2.635  0.00  0.00    +0.000 OA
ATOM   2043  N   GLU A 163     -16.170   2.308  -3.503  0.00  0.00    +0.000 N 
ATOM   2044  H   GLU A 163     -16.828   1.553  -3.374  0.00  0.00    +0.000 HD
BRANCH20412045
ATOM   2045  CA  VAL A 162     -15.478   1.876  -1.188  0.00  0.00    +0.000 C 
BRANCH20452048
ATOM   2046  C   TYR A 161     -17.591   2.950  -0.478  0.00  0.00    +0.000 C 
ATOM   2047  O   TYR A 161     -17.110   4.085  -0.556  0.00  0.00    +0.000 OA
ATOM   2048  N   VAL A 162     -16.890   1.851  -0.774  0.00  0.00    +0.000 N 
ATOM   2049  H   VAL A 162     -17.355   0.957  -0.712  0.00  0.00    +0.000 HD
BRANCH20462050
ATOM   2050  CA  TYR A 161     -19.058   2.771  -0.063  0.00  0.00    +0.000 C 
BRANCH20502053
ATOM   2051  C   SER A 160     -19.929   2.223  -2.287  0.00  0.00    +0.000 C 
ATOM   2052  O   SER A 160     -19.551   3.309  -2.733  0.00  0.00    +0.000 OA
ATOM   2053  N   TYR A 161     -19.768   1.905  -0.998  0.00  0.00    +0.000 N 
ATOM   2054  H   TYR A 161     -20.114   1.016  -0.665  0.00  0.00    +0.000 HD
BRANCH20512055
ATOM   2055  CA  SER A 160     -20.590   1.190  -3.200  0.00  0.00    +0.000 C 
BRANCH20552058
ATOM   2056  C   ASN A 159     -18.917  -0.613  -2.999  0.00  0.00    +0.000 C 
ATOM   2057  O   ASN A 159     -18.009   0.130  -3.367  0.00  0.00    +0.000 OA
ATOM   2058  N   SER A 160     -20.177  -0.183  -2.874  0.00  0.00    +0.000 N 
ATOM   2059  H   SER A 160     -20.886  -0.841  -2.582  0.00  0.00    +0.000 HD
BRANCH20562060
ATOM   2060  CA  ASN A 159     -18.582  -2.040  -2.551  0.00  0.00    +0.000 C 
BRANCH20602063
ATOM   2061  C   ILE A 158     -18.935  -1.753  -0.139  0.00  0.00    +0.000 C 
ATOM   2062  O   ILE A 158     -18.147  -0.804  -0.096  0.00  0.00    +0.000 OA
ATOM   2063  N   ASN A 159     -19.227  -2.378  -1.283  0.00  0.00    +0.000 N 
ATOM   2064  H   ASN A 159     -19.901  -3.131  -1.271  0.00  0.00    +0.000 HD
BRANCH20612065
ATOM   2065  CA  ILE A 158     -19.660  -2.200   1.135  0.00  0.00    +0.000 C 
BRANCH20652068
ATOM   2066  C   GLN A 157     -21.857  -1.190   0.671  0.00  0.00    +0.000 C 
ATOM   2067  O   GLN A 157     -21.376  -0.055   0.597  0.00  0.00    +0.000 OA
ATOM   2068  N   ILE A 158     -21.109  -2.273   0.904  0.00  0.00    +0.000 N 
ATOM   2069  H   ILE A 158     -21.562  -3.175   0.935  0.00  0.00    +0.000 HD
BRANCH20662070
ATOM   2070  CA  GLN A 157     -23.361  -1.386   0.461  0.00  0.00    +0.000 C 
BRANCH20702073
ATOM   2071  C   GLU A 156     -23.264  -2.490  -1.741  0.00  0.00    +0.000 C 
ATOM   2072  O   GLU A 156     -22.595  -1.571  -2.218  0.00  0.00    +0.000 OA
ATOM   2073  N   GLN A 157     -23.653  -2.486  -0.461  0.00  0.00    +0.000 N 
ATOM   2074  H   GLN A 157     -24.213  -3.261  -0.134  0.00  0.00    +0.000 HD
BRANCH20712075
ATOM   2075  CA  GLU A 156     -23.614  -3.706  -2.607  0.00  0.00    +0.000 C 
BRANCH20752078
ATOM   2076  C   LEU A 155     -22.111  -5.295  -1.472  0.00  0.00    +0.000 C 
ATOM   2077  O   LEU A 155     -21.133  -4.558  -1.614  0.00  0.00    +0.000 OA
ATOM   2078  N   GLU A 156     -23.328  -4.962  -1.910  0.00  0.00    +0.000 N 
ATOM   2079  H   GLU A 156     -24.085  -5.619  -1.787  0.00  0.00    +0.000 HD
BRANCH20762080
ATOM   2080  CA  LEU A 155     -21.959  -6.619  -0.719  0.00  0.00    +0.000 C 
BRANCH20802083
ATOM   2081  C   ALA A 154     -23.159  -5.945   1.333  0.00  0.00    +0.000 C 
ATOM   2082  O   ALA A 154     -22.379  -5.010   1.534  0.00  0.00    +0.000 OA
ATOM   2083  N   LEU A 155     -23.008  -6.784   0.298  0.00  0.00    +0.000 N 
ATOM   2084  H   LEU A 155     -23.689  -7.519   0.175  0.00  0.00    +0.000 HD
BRANCH20812085
ATOM   2085  CA  ALA A 154     -24.388  -6.115   2.247  0.00  0.00    +0.000 C 
ATOM   2086  CB  ALA A 154     -24.227  -7.236   3.277  0.00  0.00    +0.000 C 
BRANCH20852089
ATOM   2087  C   GLU A 153     -26.146  -5.476   0.661  0.00  0.00    +0.000 C 
ATOM   2088  O   GLU A 153     -25.669  -4.347   0.534  0.00  0.00    +0.000 OA
ATOM   2089  N   ALA A 154     -25.602  -6.373   1.485  0.00  0.00    +0.000 N 
ATOM   2090  H   ALA A 154     -26.059  -7.268   1.588  0.00  0.00    +0.000 HD
BRANCH20872091
ATOM   2091  CA  GLU A 153     -27.377  -5.896  -0.148  0.00  0.00    +0.000 C 
BRANCH20912094
ATOM   2092  C   PRO A 152     -26.381  -7.701  -1.517  0.00  0.00    +0.000 C 
ATOM   2093  O   PRO A 152     -25.518  -6.964  -1.990  0.00  0.00    +0.000 OA
ATOM   2094  N   GLU A 153     -27.265  -7.274  -0.619  0.00  0.00    +0.000 N 
ATOM   2095  H   GLU A 153     -27.973  -7.920  -0.297  0.00  0.00    +0.000 HD
BRANCH20922099
ATOM   2096  C   ILE A 151     -25.595 -10.074   0.249  0.00  0.00    +0.000 C 
ATOM   2097  O   ILE A 151     -24.612  -9.328   0.198  0.00  0.00    +0.000 OA
ATOM   2098  N   PRO A 152     -26.529 -10.067  -0.727  0.00  0.00    +0.000 N 
ATOM   2099  CA  PRO A 152     -26.416  -9.188  -1.893  0.00  0.00    +0.000 C 
ATOM   2100  CB  PRO A 152     -27.623  -9.519  -2.782  0.00  0.00    +0.000 C 
ATOM   2101  CG  PRO A 152     -27.993 -10.941  -2.371  0.00  0.00    +0.000 C 
ATOM   2102  CD  PRO A 152     -27.690 -10.936  -0.878  0.00  0.00    +0.000 C 
BRANCH20962103
ATOM   2103  CA  ILE A 151     -25.716 -11.016   1.466  0.00  0.00    +0.000 C 
BRANCH21032106
ATOM   2104  C   GLU A 150     -27.593  -9.829   2.581  0.00  0.00    +0.000 C 
ATOM   2105  O   GLU A 150     -27.075  -8.727   2.398  0.00  0.00    +0.000 OA
ATOM   2106  N   ILE A 151     -27.037 -10.956   2.118  0.00  0.00    +0.000 N 
ATOM   2107  H   ILE A 151     -27.494 -11.821   2.368  0.00  0.00    +0.000 HD
BRANCH21042108
ATOM   2108  CA  GLU A 150     -28.831 -10.010   3.476  0.00  0.00    +0.000 C 
BRANCH21082111
ATOM   2109  C   ALA A 149     -28.306 -11.645   5.278  0.00  0.00    +0.000 C 
ATOM   2110  O   ALA A 149     -28.650 -12.617   4.609  0.00  0.00    +0.000 OA
ATOM   2111  N   GLU A 150     -28.383 -10.389   4.824  0.00  0.00    +0.000 N 
ATOM   2112  H   GLU A 150     -27.994  -9.648   5.389  0.00  0.00    +0.000 HD
BRANCH21092113
ATOM   2113  CA  ALA A 149     -27.713 -11.873   6.683  0.00  0.00    +0.000 C 
ATOM   2114  CB  ALA A 149     -28.808 -11.945   7.754  0.00  0.00    +0.000 C 
BRANCH21132117
ATOM   2115  C   PHE A 148     -25.537 -10.750   6.489  0.00  0.00    +0.000 C 
ATOM   2116  O   PHE A 148     -25.146 -11.585   5.676  0.00  0.00    +0.000 OA
ATOM   2117  N   ALA A 149     -26.744 -10.844   7.062  0.00  0.00    +0.000 N 
ATOM   2118  H   ALA A 149     -27.037 -10.114   7.696  0.00  0.00    +0.000 HD
BRANCH21152119
ATOM   2119  CA  PHE A 148     -24.642  -9.547   6.830  0.00  0.00    +0.000 C 
BRANCH21192122
ATOM   2120  C   ASN A 147     -26.269  -7.725   7.083  0.00  0.00    +0.000 C 
ATOM   2121  O   ASN A 147     -26.686  -7.881   5.939  0.00  0.00    +0.000 OA
ATOM   2122  N   PHE A 148     -25.316  -8.499   7.606  0.00  0.00    +0.000 N 
ATOM   2123  H   PHE A 148     -25.003  -8.338   8.552  0.00  0.00    +0.000 HD
BRANCH21202124
ATOM   2124  CA  ASN A 147     -26.866  -6.628   7.972  0.00  0.00    +0.000 C 
BRANCH21242127
ATOM   2125  C   ILE A 146     -25.039  -5.075   8.430  0.00  0.00    +0.000 C 
ATOM   2126  O   ILE A 146     -24.654  -5.779   9.356  0.00  0.00    +0.000 OA
ATOM   2127  N   ASN A 147     -26.150  -5.371   7.757  0.00  0.00    +0.000 N 
ATOM   2128  H   ASN A 147     -26.411  -4.798   6.967  0.00  0.00    +0.000 HD
BRANCH21252129
ATOM   2129  CA  ILE A 146     -24.256  -3.828   8.019  0.00  0.00    +0.000 C 
BRANCH21292132
ATOM   2130  C   PRO A 145     -24.047  -1.816   9.482  0.00  0.00    +0.000 C 
ATOM   2131  O   PRO A 145     -24.636  -1.078   8.694  0.00  0.00    +0.000 OA
ATOM   2132  N   ILE A 146     -23.835  -3.107   9.230  0.00  0.00    +0.000 N 
ATOM   2133  H   ILE A 146     -23.331  -3.642   9.923  0.00  0.00    +0.000 HD
BRANCH21302137
ATOM   2134  C   MET A 144     -21.525  -0.106  10.099  0.00  0.00    +0.000 C 
ATOM   2135  O   MET A 144     -20.933  -1.172   9.927  0.00  0.00    +0.000 OA
ATOM   2136  N   PRO A 145     -22.765  -0.058  10.618  0.00  0.00    +0.000 N 
ATOM   2137  CA  PRO A 145     -23.558  -1.261  10.830  0.00  0.00    +0.000 C 
ATOM   2138  CB  PRO A 145     -24.708  -0.831  11.742  0.00  0.00    +0.000 C 
ATOM   2139  CG  PRO A 145     -24.922   0.637  11.375  0.00  0.00    +0.000 C 
ATOM   2140  CD  PRO A 145     -23.523   1.127  11.002  0.00  0.00    +0.000 C 
BRANCH21342141
ATOM   2141  CA  MET A 144     -20.846   1.200   9.670  0.00  0.00    +0.000 C 
BRANCH21412144
ATOM   2142  C   VAL A 143     -19.119   2.320  11.014  0.00  0.00    +0.000 C 
ATOM   2143  O   VAL A 143     -19.907   3.160  11.453  0.00  0.00    +0.000 OA
ATOM   2144  N   MET A 144     -19.503   1.313  10.234  0.00  0.00    +0.000 N 
ATOM   2145  H   MET A 144     -18.810   0.638   9.945  0.00  0.00    +0.000 HD
BRANCH21422146
ATOM   2146  CA  VAL A 143     -17.631   2.443  11.306  0.00  0.00    +0.000 C 
BRANCH21462149
ATOM   2147  C   ASP A 142     -16.231   3.889   9.867  0.00  0.00    +0.000 C 
ATOM   2148  O   ASP A 142     -15.525   2.953   9.477  0.00  0.00    +0.000 OA
ATOM   2149  N   VAL A 143     -17.199   3.732  10.765  0.00  0.00    +0.000 N 
ATOM   2150  H   VAL A 143     -17.740   4.542  11.030  0.00  0.00    +0.000 HD
BRANCH21472151
ATOM   2151  CA  ASP A 142     -16.063   5.317   9.327  0.00  0.00    +0.000 C 
BRANCH21512154
ATOM   2152  C   SER A 141     -13.856   6.049  10.082  0.00  0.00    +0.000 C 
ATOM   2153  O   SER A 141     -14.221   6.248  11.241  0.00  0.00    +0.000 OA
ATOM   2154  N   ASP A 142     -14.654   5.612   9.114  0.00  0.00    +0.000 N 
ATOM   2155  H   ASP A 142     -14.266   5.411   8.203  0.00  0.00    +0.000 HD
BRANCH21522156
ATOM   2156  CA  SER A 141     -12.409   6.279   9.683  0.00  0.00    +0.000 C 
BRANCH21562159
ATOM   2157  C   GLN A 140     -11.513   8.581   9.616  0.00  0.00    +0.000 C 
ATOM   2158  O   GLN A 140     -11.540   8.636   8.386  0.00  0.00    +0.000 OA
ATOM   2159  N   SER A 141     -11.915   7.509  10.299  0.00  0.00    +0.000 N 
ATOM   2160  H   SER A 141     -11.961   7.564  11.306  0.00  0.00    +0.000 HD
BRANCH21572161
ATOM   2161  CA  GLN A 140     -10.831   9.689  10.434  0.00  0.00    +0.000 C 
BRANCH21612164
ATOM   2162  C   TYR A 139      -9.032   8.187  11.247  0.00  0.00    +0.000 C 
ATOM   2163  O   TYR A 139      -8.768   7.758  10.116  0.00  0.00    +0.000 OA
ATOM   2164  N   GLN A 140      -9.959   9.128  11.472  0.00  0.00    +0.000 N 
ATOM   2165  H   GLN A 140     -10.149   9.396  12.427  0.00  0.00    +0.000 HD
BRANCH21622166
ATOM   2166  CA  TYR A 139      -8.263   7.630  12.443  0.00  0.00    +0.000 C 
BRANCH21662169
ATOM   2167  C   TYR A 138      -7.574   8.964  14.394  0.00  0.00    +0.000 C 
ATOM   2168  O   TYR A 138      -6.464   9.190  13.920  0.00  0.00    +0.000 OA
ATOM   2169  N   TYR A 139      -8.525   8.325  13.708  0.00  0.00    +0.000 N 
ATOM   2170  H   TYR A 139      -9.416   8.157  14.152  0.00  0.00    +0.000 HD
BRANCH21672171
ATOM   2171  CA  TYR A 138      -7.908   9.471  15.798  0.00  0.00    +0.000 C 
BRANCH21712174
ATOM   2172  C   LYS A 137      -9.725  11.131  15.710  0.00  0.00    +0.000 C 
ATOM   2173  O   LYS A 137      -8.984  12.018  15.279  0.00  0.00    +0.000 OA
ATOM   2174  N   TYR A 138      -9.307   9.885  15.937  0.00  0.00    +0.000 N 
ATOM   2175  H   TYR A 138      -9.969   9.221  16.310  0.00  0.00    +0.000 HD
BRANCH21722176
ATOM   2176  CA  LYS A 137     -11.169  11.477  16.073  0.00  0.00    +0.000 C 
BRANCH21762179
ATOM   2177  C   GLN A 136     -12.350  10.325  14.224  0.00  0.00    +0.000 C 
ATOM   2178  O   GLN A 136     -11.672  10.899  13.369  0.00  0.00    +0.000 OA
ATOM   2179  N   LYS A 137     -12.143  10.521  15.529  0.00  0.00    +0.000 N 
ATOM   2180  H   LYS A 137     -12.743  10.029  16.176  0.00  0.00    +0.000 HD
BRANCH21772181
ATOM   2181  CA  GLN A 136     -13.441   9.329  13.810  0.00  0.00    +0.000 C 
BRANCH21812184
ATOM   2182  C   ALA A 135     -12.387   7.236  14.500  0.00  0.00    +0.000 C 
ATOM   2183  O   ALA A 135     -11.419   7.440  13.755  0.00  0.00    +0.000 OA
ATOM   2184  N   GLN A 136     -13.392   8.107  14.601  0.00  0.00    +0.000 N 
ATOM   2185  H   GLN A 136     -14.176   7.877  15.195  0.00  0.00    +0.000 HD
BRANCH21822186
ATOM   2186  CA  ALA A 135     -12.421   6.021  15.436  0.00  0.00    +0.000 C 
ATOM   2187  CB  ALA A 135     -13.472   5.003  14.972  0.00  0.00    +0.000 C 
BRANCH21862190
ATOM   2188  C   ASP A 134     -12.009   7.312  17.505  0.00  0.00    +0.000 C 
ATOM   2189  O   ASP A 134     -10.984   7.822  17.040  0.00  0.00    +0.000 OA
ATOM   2190  N   ALA A 135     -12.730   6.426  16.809  0.00  0.00    +0.000 N 
ATOM   2191  H   ALA A 135     -13.556   6.032  17.236  0.00  0.00    +0.000 HD
BRANCH21882192
ATOM   2192  CA  ASP A 134     -12.519   7.755  18.888  0.00  0.00    +0.000 C 
BRANCH21922195
ATOM   2193  C   ASP A 133     -14.611   8.936  18.307  0.00  0.00    +0.000 C 
ATOM   2194  O   ASP A 133     -13.997   9.775  17.642  0.00  0.00    +0.000 OA
ATOM   2195  N   ASP A 134     -13.975   7.930  18.918  0.00  0.00    +0.000 N 
ATOM   2196  H   ASP A 134     -14.525   7.276  19.456  0.00  0.00    +0.000 HD
BRANCH21932197
ATOM   2197  CA  ASP A 133     -16.150   8.990  18.403  0.00  0.00    +0.000 C 
BRANCH21972200
ATOM   2198  C   LEU A 132     -16.641   6.983  17.050  0.00  0.00    +0.000 C 
ATOM   2199  O   LEU A 132     -15.997   7.396  16.085  0.00  0.00    +0.000 OA
ATOM   2200  N   ASP A 133     -16.739   7.666  18.194  0.00  0.00    +0.000 N 
ATOM   2201  H   ASP A 133     -17.324   7.286  18.924  0.00  0.00    +0.000 HD
BRANCH21982202
ATOM   2202  CA  LEU A 132     -17.332   5.608  16.997  0.00  0.00    +0.000 C 
BRANCH22022205
ATOM   2203  C   PHE A 131     -15.768   4.454  18.522  0.00  0.00    +0.000 C 
ATOM   2204  O   PHE A 131     -14.788   4.776  17.860  0.00  0.00    +0.000 OA
ATOM   2205  N   LEU A 132     -17.016   4.798  18.181  0.00  0.00    +0.000 N 
ATOM   2206  H   LEU A 132     -17.772   4.501  18.780  0.00  0.00    +0.000 HD
BRANCH22032207
ATOM   2207  CA  PHE A 131     -15.564   3.707  19.843  0.00  0.00    +0.000 C 
BRANCH22072210
ATOM   2208  C   LYS A 130     -16.153   5.526  21.377  0.00  0.00    +0.000 C 
ATOM   2209  O   LYS A 130     -15.260   6.248  20.951  0.00  0.00    +0.000 OA
ATOM   2210  N   PHE A 131     -16.366   4.292  20.916  0.00  0.00    +0.000 N 
ATOM   2211  H   PHE A 131     -17.167   3.769  21.240  0.00  0.00    +0.000 HD
BRANCH22082212
ATOM   2212  CA  LYS A 130     -17.081   6.058  22.476  0.00  0.00    +0.000 C 
BRANCH22122215
ATOM   2213  C   LYS A 129     -19.132   6.049  21.108  0.00  0.00    +0.000 C 
ATOM   2214  O   LYS A 129     -18.595   6.681  20.208  0.00  0.00    +0.000 OA
ATOM   2215  N   LYS A 130     -18.485   5.703  22.227  0.00  0.00    +0.000 N 
ATOM   2216  H   LYS A 130     -18.983   5.142  22.903  0.00  0.00    +0.000 HD
BRANCH22132217
ATOM   2217  CA  LYS A 129     -20.577   5.566  20.937  0.00  0.00    +0.000 C 
BRANCH22172220
ATOM   2218  C   GLN A 128     -20.043   3.159  21.008  0.00  0.00    +0.000 C 
ATOM   2219  O   GLN A 128     -19.099   3.307  20.231  0.00  0.00    +0.000 OA
ATOM   2220  N   LYS A 129     -20.780   4.194  21.422  0.00  0.00    +0.000 N 
ATOM   2221  H   LYS A 129     -21.593   3.986  21.984  0.00  0.00    +0.000 HD
BRANCH22182222
ATOM   2222  CA  GLN A 128     -20.351   1.808  21.651  0.00  0.00    +0.000 C 
BRANCH22222225
ATOM   2223  C   ILE A 127     -21.571   0.809  19.780  0.00  0.00    +0.000 C 
ATOM   2224  O   ILE A 127     -22.404   1.718  19.795  0.00  0.00    +0.000 OA
ATOM   2225  N   GLN A 128     -20.554   0.787  20.635  0.00  0.00    +0.000 N 
ATOM   2226  H   GLN A 128     -19.886   0.032  20.562  0.00  0.00    +0.000 HD
BRANCH22232227
ATOM   2227  CA  ILE A 127     -21.629  -0.322  18.750  0.00  0.00    +0.000 C 
BRANCH22272230
ATOM   2228  C   ASN A 126     -23.321  -1.862  19.666  0.00  0.00    +0.000 C 
ATOM   2229  O   ASN A 126     -22.569  -2.243  20.569  0.00  0.00    +0.000 OA
ATOM   2230  N   ILE A 127     -22.959  -0.941  18.773  0.00  0.00    +0.000 N 
ATOM   2231  H   ILE A 127     -23.615  -0.703  18.042  0.00  0.00    +0.000 HD
BRANCH22282232
ATOM   2232  CA  ASN A 126     -24.729  -2.462  19.532  0.00  0.00    +0.000 C 
BRANCH22322235
ATOM   2233  C   SER A 125     -24.362  -4.215  17.867  0.00  0.00    +0.000 C 
ATOM   2234  O   SER A 125     -24.204  -3.360  16.994  0.00  0.00    +0.000 OA
ATOM   2235  N   ASN A 126     -24.639  -3.863  19.124  0.00  0.00    +0.000 N 
ATOM   2236  H   ASN A 126     -24.774  -4.592  19.810  0.00  0.00    +0.000 HD
BRANCH22332237
ATOM   2237  CA  SER A 125     -24.230  -5.713  17.573  0.00  0.00    +0.000 C 
BRANCH22372240
ATOM   2238  C   LYS A 124     -26.449  -6.339  16.711  0.00  0.00    +0.000 C 
ATOM   2239  O   LYS A 124     -26.966  -6.278  17.827  0.00  0.00    +0.000 OA
ATOM   2240  N   SER A 125     -25.154  -6.096  16.508  0.00  0.00    +0.000 N 
ATOM   2241  H   SER A 125     -24.780  -6.161  15.572  0.00  0.00    +0.000 HD
BRANCH22382242
ATOM   2242  CA  LYS A 124     -27.326  -6.690  15.509  0.00  0.00    +0.000 C 
BRANCH22422245
ATOM   2243  C   SER A 123     -26.824  -4.904  13.861  0.00  0.00    +0.000 C 
ATOM   2244  O   SER A 123     -27.463  -4.065  14.497  0.00  0.00    +0.000 OA
ATOM   2245  N   LYS A 124     -26.758  -6.186  14.249  0.00  0.00    +0.000 N 
ATOM   2246  H   LYS A 124     -26.199  -6.829  13.706  0.00  0.00    +0.000 HD
BRANCH22432247
ATOM   2247  CA  SER A 123     -26.077  -4.469  12.593  0.00  0.00    +0.000 C 
BRANCH22472250
ATOM   2248  C   ASP A 122     -24.015  -5.805  12.807  0.00  0.00    +0.000 C 
ATOM   2249  O   ASP A 122     -23.819  -5.415  13.958  0.00  0.00    +0.000 OA
ATOM   2250  N   SER A 123     -25.085  -5.432  12.112  0.00  0.00    +0.000 N 
ATOM   2251  H   SER A 123     -25.104  -5.718  11.143  0.00  0.00    +0.000 HD
BRANCH22482252
ATOM   2252  CA  ASP A 122     -23.033  -6.730  12.076  0.00  0.00    +0.000 C 
BRANCH22522255
ATOM   2253  C   ILE A 121     -21.382  -4.972  11.733  0.00  0.00    +0.000 C 
ATOM   2254  O   ILE A 121     -22.219  -4.223  11.234  0.00  0.00    +0.000 OA
ATOM   2255  N   ASP A 122     -21.675  -6.204  12.151  0.00  0.00    +0.000 N 
ATOM   2256  H   ASP A 122     -20.950  -6.797  12.528  0.00  0.00    +0.000 HD
BRANCH22532257
ATOM   2257  CA  ILE A 121     -19.948  -4.484  11.893  0.00  0.00    +0.000 C 
BRANCH22572260
ATOM   2258  C   PHE A 120     -18.677  -3.969   9.836  0.00  0.00    +0.000 C 
ATOM   2259  O   PHE A 120     -18.063  -5.032   9.858  0.00  0.00    +0.000 OA
ATOM   2260  N   ILE A 121     -19.605  -3.654  10.731  0.00  0.00    +0.000 N 
ATOM   2261  H   ILE A 121     -20.132  -2.804  10.593  0.00  0.00    +0.000 HD
BRANCH22582262
ATOM   2262  CA  PHE A 120     -18.331  -2.920   8.791  0.00  0.00    +0.000 C 
BRANCH22622265
ATOM   2263  C   LEU A 119     -16.545  -1.383   9.464  0.00  0.00    +0.000 C 
ATOM   2264  O   LEU A 119     -17.325  -0.468   9.722  0.00  0.00    +0.000 OA
ATOM   2265  N   PHE A 120     -16.936  -2.549   8.975  0.00  0.00    +0.000 N 
ATOM   2266  H   PHE A 120     -16.237  -3.249   8.772  0.00  0.00    +0.000 HD
BRANCH22632267
ATOM   2267  CA  LEU A 119     -15.053  -1.226   9.740  0.00  0.00    +0.000 C 
BRANCH22672270
ATOM   2268  C   ALA A 118     -13.769  -0.085   7.981  0.00  0.00    +0.000 C 
ATOM   2269  O   ALA A 118     -13.168  -1.096   7.599  0.00  0.00    +0.000 OA
ATOM   2270  N   LEU A 119     -14.582  -0.046   9.034  0.00  0.00    +0.000 N 
ATOM   2271  H   LEU A 119     -15.038   0.831   9.241  0.00  0.00    +0.000 HD
BRANCH22682272
ATOM   2272  CA  ALA A 118     -13.620   1.245   7.252  0.00  0.00    +0.000 C 
ATOM   2273  CB  ALA A 118     -14.693   1.437   6.178  0.00  0.00    +0.000 C 
BRANCH22722276
ATOM   2274  C   ILE A 117     -11.635   2.495   6.593  0.00  0.00    +0.000 C 
ATOM   2275  O   ILE A 117     -12.067   3.572   7.010  0.00  0.00    +0.000 OA
ATOM   2276  N   ALA A 118     -12.306   1.354   6.650  0.00  0.00    +0.000 N 
ATOM   2277  H   ALA A 118     -11.865   0.505   6.327  0.00  0.00    +0.000 HD
BRANCH22742278
ATOM   2278  CA  ILE A 117     -10.266   2.426   5.951  0.00  0.00    +0.000 C 
BRANCH22782281
ATOM   2279  C   THR A 116      -9.835   3.388   3.729  0.00  0.00    +0.000 C 
ATOM   2280  O   THR A 116      -9.337   2.359   3.273  0.00  0.00    +0.000 OA
ATOM   2281  N   ILE A 117     -10.202   3.522   4.998  0.00  0.00    +0.000 N 
ATOM   2282  H   ILE A 117     -10.709   4.357   5.253  0.00  0.00    +0.000 HD
BRANCH22792283
ATOM   2283  CA  THR A 116     -10.043   4.629   2.883  0.00  0.00    +0.000 C 
BRANCH22832286
ATOM   2284  C   SER A 115      -8.397   6.018   1.712  0.00  0.00    +0.000 C 
ATOM   2285  O   SER A 115      -8.886   7.056   2.163  0.00  0.00    +0.000 OA
ATOM   2286  N   THR A 116      -8.924   4.822   1.960  0.00  0.00    +0.000 N 
ATOM   2287  H   THR A 116      -8.471   4.000   1.585  0.00  0.00    +0.000 HD
BRANCH22842288
ATOM   2288  CA  SER A 115      -7.134   6.055   0.862  0.00  0.00    +0.000 C 
BRANCH22882291
ATOM   2289  C   ASP A 114      -7.173   6.974  -1.428  0.00  0.00    +0.000 C 
ATOM   2290  O   ASP A 114      -7.034   5.859  -1.928  0.00  0.00    +0.000 OA
ATOM   2291  N   SER A 115      -7.183   7.157  -0.105  0.00  0.00    +0.000 N 
ATOM   2292  H   SER A 115      -7.350   8.092   0.239  0.00  0.00    +0.000 HD
BRANCH22892293
ATOM   2293  CA  ASP A 114      -7.306   8.226  -2.298  0.00  0.00    +0.000 C 
BRANCH22932296
ATOM   2294  C   LEU A 113      -5.273   9.607  -2.324  0.00  0.00    +0.000 C 
ATOM   2295  O   LEU A 113      -5.669  10.339  -1.418  0.00  0.00    +0.000 OA
ATOM   2296  N   ASP A 114      -5.983   8.588  -2.796  0.00  0.00    +0.000 N 
ATOM   2297  H   ASP A 114      -5.557   7.989  -3.488  0.00  0.00    +0.000 HD
BRANCH22942298
ATOM   2298  CA  LEU A 113      -3.900   9.822  -2.963  0.00  0.00    +0.000 C 
BRANCH22982301
ATOM   2299  C   GLN A 112      -3.656  10.760  -5.232  0.00  0.00    +0.000 C 
ATOM   2300  O   GLN A 112      -3.108   9.755  -5.681  0.00  0.00    +0.000 OA
ATOM   2301  N   LEU A 113      -4.009  10.885  -3.955  0.00  0.00    +0.000 N 
ATOM   2302  H   LEU A 113      -4.456  11.743  -3.663  0.00  0.00    +0.000 HD
BRANCH22992303
ATOM   2303  CA  GLN A 112      -3.984  11.944  -6.141  0.00  0.00    +0.000 C 
BRANCH23032306
ATOM   2304  C   LEU A 111      -2.330  13.760  -5.966  0.00  0.00    +0.000 C 
ATOM   2305  O   LEU A 111      -3.061  14.471  -5.278  0.00  0.00    +0.000 OA
ATOM   2306  N   GLN A 112      -2.740  12.612  -6.500  0.00  0.00    +0.000 N 
ATOM   2307  H   GLN A 112      -2.105  12.089  -7.086  0.00  0.00    +0.000 HD
BRANCH23042308
ATOM   2308  CA  LEU A 111      -0.867  14.143  -6.193  0.00  0.00    +0.000 C 
BRANCH23082311
ATOM   2309  C   GLY A 110      -0.328  15.641  -8.077  0.00  0.00    +0.000 C 
ATOM   2310  O   GLY A 110       0.131  14.719  -8.735  0.00  0.00    +0.000 OA
ATOM   2311  N   LEU A 111      -0.776  15.462  -6.829  0.00  0.00    +0.000 N 
ATOM   2312  H   LEU A 111      -1.140  16.250  -6.312  0.00  0.00    +0.000 HD
BRANCH23092313
ATOM   2313  CA  GLY A 110      -0.413  17.018  -8.742  0.00  0.00    +0.000 C 
BRANCH23132316
ATOM   2314  C   SER A 109      -0.294  18.764  -7.011  0.00  0.00    +0.000 C 
ATOM   2315  O   SER A 109       0.895  18.547  -6.796  0.00  0.00    +0.000 OA
ATOM   2316  N   GLY A 110      -0.993  18.080  -7.918  0.00  0.00    +0.000 N 
ATOM   2317  H   GLY A 110      -1.984  18.251  -8.004  0.00  0.00    +0.000 HD
BRANCH23142318
ATOM   2318  CA  SER A 109      -1.052  19.850  -6.243  0.00  0.00    +0.000 C 
BRANCH23182321
ATOM   2319  C   LYS A 108      -1.168  18.652  -4.120  0.00  0.00    +0.000 C 
ATOM   2320  O   LYS A 108      -1.740  17.705  -4.655  0.00  0.00    +0.000 OA
ATOM   2321  N   SER A 109      -0.806  19.736  -4.805  0.00  0.00    +0.000 N 
ATOM   2322  H   SER A 109      -0.246  20.449  -4.360  0.00  0.00    +0.000 HD
BRANCH23192323
ATOM   2323  CA  LYS A 108      -0.899  18.646  -2.618  0.00  0.00    +0.000 C 
BRANCH23232326
ATOM   2324  C   PRO A 107      -2.706  19.010  -0.969  0.00  0.00    +0.000 C 
ATOM   2325  O   PRO A 107      -2.191  20.046  -0.545  0.00  0.00    +0.000 OA
ATOM   2326  N   LYS A 108      -2.151  18.286  -1.941  0.00  0.00    +0.000 N 
ATOM   2327  H   LYS A 108      -2.608  17.433  -2.230  0.00  0.00    +0.000 HD
BRANCH23242331
ATOM   2328  C   GLN A 106      -3.062  17.805   1.732  0.00  0.00    +0.000 C 
ATOM   2329  O   GLN A 106      -2.241  17.090   1.158  0.00  0.00    +0.000 OA
ATOM   2330  N   PRO A 107      -3.990  18.509   1.054  0.00  0.00    +0.000 N 
ATOM   2331  CA  PRO A 107      -4.037  18.513  -0.401  0.00  0.00    +0.000 C 
ATOM   2332  CB  PRO A 107      -5.201  19.432  -0.787  0.00  0.00    +0.000 C 
ATOM   2333  CG  PRO A 107      -6.088  19.431   0.457  0.00  0.00    +0.000 C 
ATOM   2334  CD  PRO A 107      -5.087  19.292   1.600  0.00  0.00    +0.000 C 
BRANCH23282335
ATOM   2335  CA  GLN A 106      -3.019  17.884   3.266  0.00  0.00    +0.000 C 
BRANCH23352338
ATOM   2336  C   LYS A 105      -4.241  15.800   3.550  0.00  0.00    +0.000 C 
ATOM   2337  O   LYS A 105      -5.160  16.223   2.851  0.00  0.00    +0.000 OA
ATOM   2338  N   GLN A 106      -3.166  16.541   3.825  0.00  0.00    +0.000 N 
ATOM   2339  H   GLN A 106      -2.389  16.119   4.313  0.00  0.00    +0.000 HD
BRANCH23362340
ATOM   2340  CA  LYS A 105      -4.365  14.405   4.166  0.00  0.00    +0.000 C 
BRANCH23402343
ATOM   2341  C   ILE A 104      -2.080  13.459   4.027  0.00  0.00    +0.000 C 
ATOM   2342  O   ILE A 104      -2.069  13.560   2.805  0.00  0.00    +0.000 OA
ATOM   2343  N   LYS A 105      -3.120  13.885   4.755  0.00  0.00    +0.000 N 
ATOM   2344  H   LYS A 105      -3.080  13.745   5.755  0.00  0.00    +0.000 HD
BRANCH23412345
ATOM   2345  CA  ILE A 104      -0.877  12.848   4.760  0.00  0.00    +0.000 C 
BRANCH23452348
ATOM   2346  C   ILE A 103      -0.272  14.776   6.196  0.00  0.00    +0.000 C 
ATOM   2347  O   ILE A 103      -0.248  15.547   5.239  0.00  0.00    +0.000 OA
ATOM   2348  N   ILE A 104      -0.632  13.493   6.066  0.00  0.00    +0.000 N 
ATOM   2349  H   ILE A 104      -0.613  12.912   6.892  0.00  0.00    +0.000 HD
BRANCH23462350
ATOM   2350  CA  ILE A 103       0.042  15.299   7.604  0.00  0.00    +0.000 C 
BRANCH23502353
ATOM   2351  C   ASN A 102      -2.236  15.579   8.543  0.00  0.00    +0.000 C 
ATOM   2352  O   ASN A 102      -2.499  16.543   7.825  0.00  0.00    +0.000 OA
ATOM   2353  N   ILE A 103      -1.048  14.963   8.530  0.00  0.00    +0.000 N 
ATOM   2354  H   ILE A 103      -0.893  14.209   9.184  0.00  0.00    +0.000 HD
BRANCH23512355
ATOM   2355  CA  ASN A 102      -3.324  15.037   9.484  0.00  0.00    +0.000 C 
BRANCH23552358
ATOM   2356  C   LEU A 101      -3.346  12.706   8.739  0.00  0.00    +0.000 C 
ATOM   2357  O   LEU A 101      -3.670  13.028   7.596  0.00  0.00    +0.000 OA
ATOM   2358  N   ASN A 102      -3.197  13.600   9.716  0.00  0.00    +0.000 N 
ATOM   2359  H   ASN A 102      -2.965  13.270  10.642  0.00  0.00    +0.000 HD
BRANCH23562360
ATOM   2360  CA  LEU A 101      -3.035  11.247   9.054  0.00  0.00    +0.000 C 
BRANCH23602363
ATOM   2361  C   LEU A 100      -0.681  11.336   9.730  0.00  0.00    +0.000 C 
ATOM   2362  O   LEU A 100      -0.353  11.805   8.643  0.00  0.00    +0.000 OA
ATOM   2363  N   LEU A 101      -1.956  11.091  10.027  0.00  0.00    +0.000 N 
ATOM   2364  H   LEU A 101      -2.171  10.705  10.936  0.00  0.00    +0.000 HD
BRANCH23612365
ATOM   2365  CA  LEU A 100       0.361  11.087  10.826  0.00  0.00    +0.000 C 
BRANCH23652368
ATOM   2366  C   LYS A  99      -0.375  12.952  12.275  0.00  0.00    +0.000 C 
ATOM   2367  O   LYS A  99      -0.385  13.770  11.357  0.00  0.00    +0.000 OA
ATOM   2368  N   LEU A 100      -0.035  11.675  12.107  0.00  0.00    +0.000 N 
ATOM   2369  H   LEU A 100      -0.054  11.069  12.916  0.00  0.00    +0.000 HD
BRANCH23662370
ATOM   2370  CA  LYS A  99      -0.857  13.387  13.659  0.00  0.00    +0.000 C 
BRANCH23702373
ATOM   2371  C   GLN A  98      -3.014  12.196  13.673  0.00  0.00    +0.000 C 
ATOM   2372  O   GLN A  98      -3.393  12.779  12.655  0.00  0.00    +0.000 OA
ATOM   2373  N   LYS A  99      -1.818  12.434  14.222  0.00  0.00    +0.000 N 
ATOM   2374  H   LYS A  99      -1.571  11.925  15.059  0.00  0.00    +0.000 HD
BRANCH23712375
ATOM   2375  CA  GLN A  98      -3.889  11.124  14.331  0.00  0.00    +0.000 C 
BRANCH23752378
ATOM   2376  C   PHE A  97      -2.516   9.225  13.625  0.00  0.00    +0.000 C 
ATOM   2377  O   PHE A  97      -2.559   9.598  12.455  0.00  0.00    +0.000 OA
ATOM   2378  N   GLN A  98      -3.132   9.899  14.597  0.00  0.00    +0.000 N 
ATOM   2379  H   GLN A  98      -3.144   9.510  15.529  0.00  0.00    +0.000 HD
BRANCH23762380
ATOM   2380  CA  PHE A  97      -1.679   7.998  13.996  0.00  0.00    +0.000 C 
BRANCH23802383
ATOM   2381  C   GLY A  96       0.074   9.136  15.305  0.00  0.00    +0.000 C 
ATOM   2382  O   GLY A  96       0.362   9.875  14.364  0.00  0.00    +0.000 OA
ATOM   2383  N   PHE A  97      -0.881   8.201  15.212  0.00  0.00    +0.000 N 
ATOM   2384  H   PHE A  97      -1.056   7.607  16.010  0.00  0.00    +0.000 HD
BRANCH23812385
ATOM   2385  CA  GLY A  96       0.715   9.379  16.672  0.00  0.00    +0.000 C 
BRANCH23852388
ATOM   2386  C   LYS A  95      -1.233  10.401  17.771  0.00  0.00    +0.000 C 
ATOM   2387  O   LYS A  95      -1.292  11.308  16.941  0.00  0.00    +0.000 OA
ATOM   2388  N   GLY A  96      -0.289   9.460  17.731  0.00  0.00    +0.000 N 
ATOM   2389  H   GLY A  96      -0.272   8.748  18.447  0.00  0.00    +0.000 HD
BRANCH23862390
ATOM   2390  CA  LYS A  95      -2.288  10.323  18.876  0.00  0.00    +0.000 C 
BRANCH23902393
ATOM   2391  C   HIS A  94      -3.352   8.166  18.300  0.00  0.00    +0.000 C 
ATOM   2392  O   HIS A  94      -3.702   8.612  17.205  0.00  0.00    +0.000 OA
ATOM   2393  N   LYS A  95      -2.689   8.935  19.180  0.00  0.00    +0.000 N 
ATOM   2394  H   LYS A  95      -2.416   8.524  20.062  0.00  0.00    +0.000 HD
BRANCH23912395
ATOM   2395  CA  HIS A  94      -3.605   6.690  18.649  0.00  0.00    +0.000 C 
BRANCH23952398
ATOM   2396  C   ILE A  93      -1.295   5.863  18.656  0.00  0.00    +0.000 C 
ATOM   2397  O   ILE A  93      -1.085   6.340  17.538  0.00  0.00    +0.000 OA
ATOM   2398  N   HIS A  94      -2.452   6.057  19.295  0.00  0.00    +0.000 N 
ATOM   2399  H   HIS A  94      -2.576   5.632  20.203  0.00  0.00    +0.000 HD
BRANCH23962400
ATOM   2400  CA  ILE A  93      -0.193   5.091  19.391  0.00  0.00    +0.000 C 
BRANCH24002403
ATOM   2401  C   MET A  92       0.511   7.016  20.767  0.00  0.00    +0.000 C 
ATOM   2402  O   MET A  92       0.694   7.728  19.782  0.00  0.00    +0.000 OA
ATOM   2403  N   ILE A  93       0.099   5.747  20.674  0.00  0.00    +0.000 N 
ATOM   2404  H   ILE A  93      -0.047   5.223  21.526  0.00  0.00    +0.000 HD
BRANCH24012405
ATOM   2405  CA  MET A  92       0.688   7.634  22.153  0.00  0.00    +0.000 C 
BRANCH24052408
ATOM   2406  C   GLU A  91      -1.640   7.515  22.944  0.00  0.00    +0.000 C 
ATOM   2407  O   GLU A  91      -2.027   8.257  22.037  0.00  0.00    +0.000 OA
ATOM   2408  N   MET A  92      -0.350   7.182  23.085  0.00  0.00    +0.000 N 
ATOM   2409  H   MET A  92      -0.102   6.493  23.780  0.00  0.00    +0.000 HD
BRANCH24062410
ATOM   2410  CA  GLU A  91      -2.656   6.928  23.939  0.00  0.00    +0.000 C 
BRANCH24102413
ATOM   2411  C   GLU A  90      -2.348   4.564  23.329  0.00  0.00    +0.000 C 
ATOM   2412  O   GLU A  90      -2.541   4.821  22.143  0.00  0.00    +0.000 OA
ATOM   2413  N   GLU A  91      -2.372   5.526  24.257  0.00  0.00    +0.000 N 
ATOM   2414  H   GLU A  91      -2.201   5.265  25.217  0.00  0.00    +0.000 HD
BRANCH24112415
ATOM   2415  CA  GLU A  90      -1.947   3.153  23.790  0.00  0.00    +0.000 C 
BRANCH24152418
ATOM   2416  C   SER A  89       0.369   3.760  24.417  0.00  0.00    +0.000 C 
ATOM   2417  O   SER A  89       0.559   4.324  23.339  0.00  0.00    +0.000 OA
ATOM   2418  N   GLU A  90      -0.798   3.186  24.715  0.00  0.00    +0.000 N 
ATOM   2419  H   GLU A  90      -0.889   2.675  25.581  0.00  0.00    +0.000 HD
BRANCH24162420
ATOM   2420  CA  SER A  89       1.446   3.771  25.505  0.00  0.00    +0.000 C 
BRANCH24202423
ATOM   2421  C   VAL A  88       3.449   2.885  24.395  0.00  0.00    +0.000 C 
ATOM   2422  O   VAL A  88       3.026   1.732  24.464  0.00  0.00    +0.000 OA
ATOM   2423  N   SER A  89       2.789   3.916  24.931  0.00  0.00    +0.000 N 
ATOM   2424  H   SER A  89       3.148   4.852  24.808  0.00  0.00    +0.000 HD
BRANCH24212425
ATOM   2425  CA  VAL A  88       4.757   3.192  23.665  0.00  0.00    +0.000 C 
BRANCH24252428
ATOM   2426  C   SER A  87       7.043   2.956  24.616  0.00  0.00    +0.000 C 
ATOM   2427  O   SER A  87       7.289   4.167  24.518  0.00  0.00    +0.000 OA
ATOM   2428  N   VAL A  88       5.864   2.431  24.261  0.00  0.00    +0.000 N 
ATOM   2429  H   VAL A  88       5.757   1.427  24.309  0.00  0.00    +0.000 HD
BRANCH24262430
ATOM   2430  CA  SER A  87       8.114   2.020  25.185  0.00  0.00    +0.000 C 
BRANCH24302433
ATOM   2431  C   SER A  86       7.697   0.372  26.988  0.00  0.00    +0.000 C 
ATOM   2432  O   SER A  86       8.127   1.125  27.859  0.00  0.00    +0.000 OA
ATOM   2433  N   SER A  87       7.597   0.747  25.707  0.00  0.00    +0.000 N 
ATOM   2434  H   SER A  87       7.235   0.084  25.036  0.00  0.00    +0.000 HD
BRANCH24312435
ATOM   2435  CA  SER A  86       7.248  -1.039  27.378  0.00  0.00    +0.000 C 
BRANCH24352438
ATOM   2436  C   LYS A  85       5.049  -1.336  26.332  0.00  0.00    +0.000 C 
ATOM   2437  O   LYS A  85       4.536  -0.547  27.118  0.00  0.00    +0.000 OA
ATOM   2438  N   SER A  86       6.345  -1.655  26.399  0.00  0.00    +0.000 N 
ATOM   2439  H   SER A  86       6.733  -2.294  25.720  0.00  0.00    +0.000 HD
BRANCH24362440
ATOM   2440  CA  LYS A  85       4.177  -1.997  25.262  0.00  0.00    +0.000 C 
BRANCH24402443
ATOM   2441  C   ASN A  84       5.677  -1.714  23.304  0.00  0.00    +0.000 C 
ATOM   2442  O   ASN A  84       5.849  -0.514  23.533  0.00  0.00    +0.000 OA
ATOM   2443  N   LYS A  85       4.927  -2.490  24.095  0.00  0.00    +0.000 N 
ATOM   2444  H   LYS A  85       4.847  -3.465  23.843  0.00  0.00    +0.000 HD
BRANCH24412445
ATOM   2445  CA  ASN A  84       6.390  -2.411  22.134  0.00  0.00    +0.000 C 
BRANCH24452448
ATOM   2446  C   PHE A  83       4.959  -2.374  20.142  0.00  0.00    +0.000 C 
ATOM   2447  O   PHE A  83       4.387  -3.409  20.480  0.00  0.00    +0.000 OA
ATOM   2448  N   ASN A  84       5.955  -1.852  20.860  0.00  0.00    +0.000 N 
ATOM   2449  H   ASN A  84       6.387  -1.000  20.533  0.00  0.00    +0.000 HD
BRANCH24462450
ATOM   2450  CA  PHE A  83       4.499  -1.555  18.937  0.00  0.00    +0.000 C 
BRANCH24502453
ATOM   2451  C   GLY A  82       5.635  -2.503  16.974  0.00  0.00    +0.000 C 
ATOM   2452  O   GLY A  82       6.697  -1.973  17.299  0.00  0.00    +0.000 OA
ATOM   2453  N   PHE A  83       4.527  -2.331  17.697  0.00  0.00    +0.000 N 
ATOM   2454  H   PHE A  83       3.699  -2.848  17.439  0.00  0.00    +0.000 HD
BRANCH24512455
ATOM   2455  CA  GLY A  82       5.597  -3.402  15.733  0.00  0.00    +0.000 C 
BRANCH24552458
ATOM   2456  C   ILE A  81       3.487  -3.257  14.438  0.00  0.00    +0.000 C 
ATOM   2457  O   ILE A  81       3.742  -2.124  14.036  0.00  0.00    +0.000 OA
ATOM   2458  N   GLY A  82       4.276  -3.884  15.319  0.00  0.00    +0.000 N 
ATOM   2459  H   GLY A  82       3.998  -4.804  15.632  0.00  0.00    +0.000 HD
BRANCH24562460
ATOM   2460  CA  ILE A  81       2.248  -4.007  13.910  0.00  0.00    +0.000 C 
BRANCH24602463
ATOM   2461  C   GLY A  80       2.438  -6.458  14.292  0.00  0.00    +0.000 C 
ATOM   2462  O   GLY A  80       3.149  -6.627  13.304  0.00  0.00    +0.000 OA
ATOM   2463  N   ILE A  81       1.959  -5.257  14.642  0.00  0.00    +0.000 N 
ATOM   2464  H   ILE A  81       1.357  -5.208  15.451  0.00  0.00    +0.000 HD
BRANCH24612465
ATOM   2465  CA  GLY A  80       2.150  -7.643  15.215  0.00  0.00    +0.000 C 
BRANCH24652468
ATOM   2466  C   GLU A  79       3.266  -6.854  17.278  0.00  0.00    +0.000 C 
ATOM   2467  O   GLU A  79       4.331  -6.641  16.697  0.00  0.00    +0.000 OA
ATOM   2468  N   GLY A  80       2.182  -7.297  16.634  0.00  0.00    +0.000 N 
ATOM   2469  H   GLY A  80       1.338  -7.457  17.165  0.00  0.00    +0.000 HD
BRANCH24662470
ATOM   2470  CA  GLU A  79       3.124  -6.534  18.773  0.00  0.00    +0.000 C 
BRANCH24702473
ATOM   2471  C   HIS A  78       1.559  -4.646  18.596  0.00  0.00    +0.000 C 
ATOM   2472  O   HIS A  78       2.318  -4.020  17.861  0.00  0.00    +0.000 OA
ATOM   2473  N   GLU A  79       1.857  -5.857  19.061  0.00  0.00    +0.000 N 
ATOM   2474  H   GLU A  79       1.178  -6.348  19.624  0.00  0.00    +0.000 HD
BRANCH24712475
ATOM   2475  CA  HIS A  78       0.190  -4.054  18.937  0.00  0.00    +0.000 C 
BRANCH24752478
ATOM   2476  C   ILE A  77      -1.174  -5.506  17.500  0.00  0.00    +0.000 C 
ATOM   2477  O   ILE A  77      -0.507  -5.226  16.506  0.00  0.00    +0.000 OA
ATOM   2478  N   HIS A  78      -0.896  -5.011  18.711  0.00  0.00    +0.000 N 
ATOM   2479  H   HIS A  78      -1.454  -5.307  19.499  0.00  0.00    +0.000 HD
BRANCH24762480
ATOM   2480  CA  ILE A  77      -2.364  -6.457  17.357  0.00  0.00    +0.000 C 
BRANCH24802483
ATOM   2481  C   GLU A  76      -1.225  -8.419  18.318  0.00  0.00    +0.000 C 
ATOM   2482  O   GLU A  76      -0.296  -8.326  17.523  0.00  0.00    +0.000 OA
ATOM   2483  N   ILE A  77      -2.263  -7.570  18.309  0.00  0.00    +0.000 N 
ATOM   2484  H   ILE A  77      -3.004  -7.707  18.982  0.00  0.00    +0.000 HD
BRANCH24812485
ATOM   2485  CA  GLU A  76      -1.157  -9.470  19.425  0.00  0.00    +0.000 C 
BRANCH24852488
ATOM   2486  C   SER A  75      -0.859  -7.914  21.299  0.00  0.00    +0.000 C 
ATOM   2487  O   SER A  75       0.101  -7.334  20.807  0.00  0.00    +0.000 OA
ATOM   2488  N   GLU A  76      -1.538  -8.889  20.701  0.00  0.00    +0.000 N 
ATOM   2489  H   GLU A  76      -2.335  -9.292  21.172  0.00  0.00    +0.000 HD
BRANCH24862490
ATOM   2490  CA  SER A  75      -1.354  -7.515  22.673  0.00  0.00    +0.000 C 
BRANCH24902493
ATOM   2491  C   LEU A  74      -3.314  -6.218  21.903  0.00  0.00    +0.000 C 
ATOM   2492  O   LEU A  74      -2.625  -5.496  21.184  0.00  0.00    +0.000 OA
ATOM   2493  N   SER A  75      -2.788  -7.184  22.663  0.00  0.00    +0.000 N 
ATOM   2494  H   SER A  75      -3.438  -7.783  23.151  0.00  0.00    +0.000 HD
BRANCH24912495
ATOM   2495  CA  LEU A  74      -4.838  -6.038  21.959  0.00  0.00    +0.000 C 
BRANCH24952498
ATOM   2496  C   THR A  73      -5.511  -8.219  21.026  0.00  0.00    +0.000 C 
ATOM   2497  O   THR A  73      -4.850  -8.031  20.007  0.00  0.00    +0.000 OA
ATOM   2498  N   LEU A  74      -5.555  -7.316  22.010  0.00  0.00    +0.000 N 
ATOM   2499  H   LEU A  74      -6.131  -7.523  22.812  0.00  0.00    +0.000 HD
BRANCH24962500
ATOM   2500  CA  THR A  73      -6.221  -9.553  21.263  0.00  0.00    +0.000 C 
BRANCH25002503
ATOM   2501  C   LYS A  72      -4.624 -10.369  22.984  0.00  0.00    +0.000 C 
ATOM   2502  O   LYS A  72      -3.639 -10.066  22.321  0.00  0.00    +0.000 OA
ATOM   2503  N   THR A  73      -5.864 -10.118  22.575  0.00  0.00    +0.000 N 
ATOM   2504  H   THR A  73      -6.601 -10.541  23.120  0.00  0.00    +0.000 HD
BRANCH25012505
ATOM   2505  CA  LYS A  72      -4.406 -10.833  24.431  0.00  0.00    +0.000 C 
BRANCH25052508
ATOM   2506  C   ALA A  71      -5.284  -8.894  25.685  0.00  0.00    +0.000 C 
ATOM   2507  O   ALA A  71      -4.425  -8.147  25.198  0.00  0.00    +0.000 OA
ATOM   2508  N   LYS A  72      -5.339 -10.188  25.357  0.00  0.00    +0.000 N 
ATOM   2509  H   LYS A  72      -6.112 -10.735  25.707  0.00  0.00    +0.000 HD
BRANCH25062510
ATOM   2510  CA  ALA A  71      -6.283  -8.379  26.748  0.00  0.00    +0.000 C 
ATOM   2511  CB  ALA A  71      -7.290  -9.424  27.264  0.00  0.00    +0.000 C 
BRANCH25102514
ATOM   2512  C   LYS A  70      -7.653  -7.062  25.153  0.00  0.00    +0.000 C 
ATOM   2513  O   LYS A  70      -7.469  -7.831  24.212  0.00  0.00    +0.000 OA
ATOM   2514  N   ALA A  71      -7.044  -7.203  26.330  0.00  0.00    +0.000 N 
ATOM   2515  H   ALA A  71      -7.275  -6.522  27.039  0.00  0.00    +0.000 HD
BRANCH25122516
ATOM   2516  CA  LYS A  70      -8.531  -5.818  25.014  0.00  0.00    +0.000 C 
BRANCH25162519
ATOM   2517  C   ALA A  69      -9.025  -4.496  22.968  0.00  0.00    +0.000 C 
ATOM   2518  O   ALA A  69      -8.658  -3.436  23.494  0.00  0.00    +0.000 OA
ATOM   2519  N   LYS A  70      -9.029  -5.652  23.639  0.00  0.00    +0.000 N 
ATOM   2520  H   LYS A  70      -9.446  -6.452  23.186  0.00  0.00    +0.000 HD
BRANCH25172521
ATOM   2521  CA  ALA A  69      -9.468  -4.555  21.496  0.00  0.00    +0.000 C 
ATOM   2522  CB  ALA A  69      -8.323  -4.949  20.559  0.00  0.00    +0.000 C 
BRANCH25212525
ATOM   2523  C   GLY A  68     -11.287  -2.915  21.380  0.00  0.00    +0.000 C 
ATOM   2524  O   GLY A  68     -12.020  -3.586  22.104  0.00  0.00    +0.000 OA
ATOM   2525  N   ALA A  69     -10.054  -3.300  21.048  0.00  0.00    +0.000 N 
ATOM   2526  H   ALA A  69      -9.494  -2.689  20.471  0.00  0.00    +0.000 HD
BRANCH25232527
ATOM   2527  CA  GLY A  68     -11.784  -1.565  20.865  0.00  0.00    +0.000 C 
BRANCH25272530
ATOM   2528  C   LEU A  67     -10.234   0.358  20.946  0.00  0.00    +0.000 C 
ATOM   2529  O   LEU A  67     -10.583   0.690  22.083  0.00  0.00    +0.000 OA
ATOM   2530  N   GLY A  68     -10.745  -0.702  20.318  0.00  0.00    +0.000 N 
ATOM   2531  H   GLY A  68     -10.380  -0.929  19.404  0.00  0.00    +0.000 HD
BRANCH25282532
ATOM   2532  CA  LEU A  67      -9.194   1.181  20.165  0.00  0.00    +0.000 C 
BRANCH25322535
ATOM   2533  C   SER A  66      -7.647  -0.711  19.738  0.00  0.00    +0.000 C 
ATOM   2534  O   SER A  66      -7.611  -0.996  20.933  0.00  0.00    +0.000 OA
ATOM   2535  N   LEU A  67      -8.356   0.340  19.288  0.00  0.00    +0.000 N 
ATOM   2536  H   LEU A  67      -8.357   0.521  18.294  0.00  0.00    +0.000 HD
BRANCH25332537
ATOM   2537  CA  SER A  66      -7.004  -1.678  18.734  0.00  0.00    +0.000 C 
BRANCH25372540
ATOM   2538  C   LEU A  65      -8.828  -1.972  17.107  0.00  0.00    +0.000 C 
ATOM   2539  O   LEU A  65      -9.619  -2.312  17.990  0.00  0.00    +0.000 OA
ATOM   2540  N   SER A  66      -7.571  -1.612  17.386  0.00  0.00    +0.000 N 
ATOM   2541  H   SER A  66      -6.958  -1.358  16.625  0.00  0.00    +0.000 HD
BRANCH25382542
ATOM   2542  CA  LEU A  65      -9.294  -1.878  15.642  0.00  0.00    +0.000 C 
BRANCH25422545
ATOM   2543  C   LEU A  64      -8.773   0.500  15.321  0.00  0.00    +0.000 C 
ATOM   2544  O   LEU A  64      -9.431   0.823  16.307  0.00  0.00    +0.000 OA
ATOM   2545  N   LEU A  65      -8.654  -0.772  14.930  0.00  0.00    +0.000 N 
ATOM   2546  H   LEU A  65      -8.131  -0.974  14.090  0.00  0.00    +0.000 HD
BRANCH25432547
ATOM   2547  CA  LEU A  64      -8.010   1.565  14.526  0.00  0.00    +0.000 C 
BRANCH25472550
ATOM   2548  C   ALA A  63      -5.769   0.969  15.362  0.00  0.00    +0.000 C 
ATOM   2549  O   ALA A  63      -6.083   1.266  16.510  0.00  0.00    +0.000 OA
ATOM   2550  N   LEU A  64      -6.611   1.166  14.341  0.00  0.00    +0.000 N 
ATOM   2551  H   LEU A  64      -6.286   0.985  13.402  0.00  0.00    +0.000 HD
BRANCH25482552
ATOM   2552  CA  ALA A  63      -4.406   0.309  15.073  0.00  0.00    +0.000 C 
ATOM   2553  CB  ALA A  63      -3.341   1.337  14.690  0.00  0.00    +0.000 C 
BRANCH25522556
ATOM   2554  C   PHE A  62      -5.142  -1.837  14.147  0.00  0.00    +0.000 C 
ATOM   2555  O   PHE A  62      -5.642  -2.153  15.223  0.00  0.00    +0.000 OA
ATOM   2556  N   ALA A  63      -4.483  -0.686  14.004  0.00  0.00    +0.000 N 
ATOM   2557  H   ALA A  63      -4.026  -0.486  13.125  0.00  0.00    +0.000 HD
BRANCH25542558
ATOM   2558  CA  PHE A  62      -5.394  -2.711  12.913  0.00  0.00    +0.000 C 
BRANCH25582561
ATOM   2559  C   ALA A  61      -6.632  -1.304  11.339  0.00  0.00    +0.000 C 
ATOM   2560  O   ALA A  61      -7.621  -1.288  12.072  0.00  0.00    +0.000 OA
ATOM   2561  N   PHE A  62      -5.510  -1.934  11.680  0.00  0.00    +0.000 N 
ATOM   2562  H   PHE A  62      -4.736  -1.934  11.031  0.00  0.00    +0.000 HD
BRANCH25592563
ATOM   2563  CA  ALA A  61      -6.623  -0.515  10.022  0.00  0.00    +0.000 C 
ATOM   2564  CB  ALA A  61      -6.834  -1.441   8.817  0.00  0.00    +0.000 C 
BRANCH25632567
ATOM   2565  C   LYS A  60      -4.996   1.216  10.663  0.00  0.00    +0.000 C 
ATOM   2566  O   LYS A  60      -5.645   1.528  11.657  0.00  0.00    +0.000 OA
ATOM   2567  N   ALA A  61      -5.385   0.245   9.834  0.00  0.00    +0.000 N 
ATOM   2568  H   ALA A  61      -4.810   0.033   9.031  0.00  0.00    +0.000 HD
BRANCH25652569
ATOM   2569  CA  LYS A  60      -3.693   1.969  10.375  0.00  0.00    +0.000 C 
BRANCH25692572
ATOM   2570  C   ALA A  59      -2.162   0.070  10.774  0.00  0.00    +0.000 C 
ATOM   2571  O   ALA A  59      -2.615  -0.111  11.903  0.00  0.00    +0.000 OA
ATOM   2572  N   LYS A  60      -2.610   1.056   9.983  0.00  0.00    +0.000 N 
ATOM   2573  H   LYS A  60      -2.174   1.169   9.079  0.00  0.00    +0.000 HD
BRANCH25702574
ATOM   2574  CA  ALA A  59      -1.121  -0.899  10.199  0.00  0.00    +0.000 C 
ATOM   2575  CB  ALA A  59       0.283  -0.286  10.225  0.00  0.00    +0.000 C 
BRANCH25742578
ATOM   2576  C   ILE A  58      -2.589  -1.872   8.475  0.00  0.00    +0.000 C 
ATOM   2577  O   ILE A  58      -3.468  -2.127   9.299  0.00  0.00    +0.000 OA
ATOM   2578  N   ALA A  59      -1.446  -1.278   8.827  0.00  0.00    +0.000 N 
ATOM   2579  H   ALA A  59      -0.753  -1.099   8.115  0.00  0.00    +0.000 HD
BRANCH25762580
ATOM   2580  CA  ILE A  58      -2.837  -2.137   6.983  0.00  0.00    +0.000 C 
BRANCH25802583
ATOM   2581  C   CYS A  57      -3.293   0.191   6.315  0.00  0.00    +0.000 C 
ATOM   2582  O   CYS A  57      -4.242   0.259   7.093  0.00  0.00    +0.000 OA
ATOM   2583  N   ILE A  58      -2.575  -0.926   6.188  0.00  0.00    +0.000 N 
ATOM   2584  H   ILE A  58      -1.807  -0.932   5.533  0.00  0.00    +0.000 HD
BRANCH25812585
ATOM   2585  CA  CYS A  57      -2.878   1.429   5.510  0.00  0.00    +0.000 C 
BRANCH25852588
ATOM   2586  C   LEU A  56      -0.660   1.809   6.484  0.00  0.00    +0.000 C 
ATOM   2587  O   LEU A  56      -1.152   1.967   7.604  0.00  0.00    +0.000 OA
ATOM   2588  N   CYS A  57      -1.424   1.561   5.415  0.00  0.00    +0.000 N 
ATOM   2589  H   CYS A  57      -0.987   1.453   4.511  0.00  0.00    +0.000 HD
BRANCH25862590
ATOM   2590  CA  LEU A  56       0.867   1.872   6.296  0.00  0.00    +0.000 C 
BRANCH25902593
ATOM   2591  C   PRO A  55       1.188  -0.548   5.922  0.00  0.00    +0.000 C 
ATOM   2592  O   PRO A  55       0.599  -0.828   6.960  0.00  0.00    +0.000 OA
ATOM   2593  N   LEU A  56       1.380   0.723   5.549  0.00  0.00    +0.000 N 
ATOM   2594  H   LEU A  56       1.896   0.897   4.698  0.00  0.00    +0.000 HD
BRANCH25912598
ATOM   2595  C   SER A  54       0.366  -0.876   3.036  0.00  0.00    +0.000 C 
ATOM   2596  O   SER A  54      -0.693  -0.941   3.677  0.00  0.00    +0.000 OA
ATOM   2597  N   PRO A  55       1.537  -1.258   3.573  0.00  0.00    +0.000 N 
ATOM   2598  CA  PRO A  55       1.621  -1.668   4.966  0.00  0.00    +0.000 C 
ATOM   2599  CB  PRO A  55       3.068  -2.069   5.200  0.00  0.00    +0.000 C 
ATOM   2600  CG  PRO A  55       3.717  -2.179   3.818  0.00  0.00    +0.000 C 
ATOM   2601  CD  PRO A  55       2.834  -1.332   2.910  0.00  0.00    +0.000 C 
BRANCH25952602
ATOM   2602  CA  SER A  54       0.381  -0.320   1.615  0.00  0.00    +0.000 C 
BRANCH26022605
ATOM   2603  C   LEU A  53       0.939  -1.815  -0.272  0.00  0.00    +0.000 C 
ATOM   2604  O   LEU A  53       1.968  -1.205  -0.560  0.00  0.00    +0.000 OA
ATOM   2605  N   SER A  54       0.099  -1.394   0.668  0.00  0.00    +0.000 N 
ATOM   2606  H   SER A  54      -0.753  -1.922   0.796  0.00  0.00    +0.000 HD
BRANCH26032607
ATOM   2607  CA  LEU A  53       0.571  -3.144  -0.938  0.00  0.00    +0.000 C 
BRANCH26072610
ATOM   2608  C   ILE A  52       0.891  -4.092  -3.176  0.00  0.00    +0.000 C 
ATOM   2609  O   ILE A  52      -0.143  -4.756  -3.118  0.00  0.00    +0.000 OA
ATOM   2610  N   LEU A  53       1.326  -3.348  -2.164  0.00  0.00    +0.000 N 
ATOM   2611  H   LEU A  53       2.216  -2.879  -2.254  0.00  0.00    +0.000 HD
BRANCH26082612
ATOM   2612  CA  ILE A  52       1.738  -4.052  -4.439  0.00  0.00    +0.000 C 
BRANCH26122615
ATOM   2613  C   LEU A  51       3.057  -5.775  -5.571  0.00  0.00    +0.000 C 
ATOM   2614  O   LEU A  51       3.923  -4.974  -5.918  0.00  0.00    +0.000 OA
ATOM   2615  N   ILE A  52       1.943  -5.401  -4.951  0.00  0.00    +0.000 N 
ATOM   2616  H   ILE A  52       1.249  -6.099  -4.726  0.00  0.00    +0.000 HD
BRANCH26132617
ATOM   2617  CA  LEU A  51       3.251  -7.266  -5.798  0.00  0.00    +0.000 C 
BRANCH26172620
ATOM   2618  C   ASN A  50       3.141  -8.387  -7.974  0.00  0.00    +0.000 C 
ATOM   2619  O   ASN A  50       2.193  -9.087  -7.621  0.00  0.00    +0.000 OA
ATOM   2620  N   LEU A  51       3.697  -7.486  -7.169  0.00  0.00    +0.000 N 
ATOM   2621  H   LEU A  51       4.426  -6.893  -7.540  0.00  0.00    +0.000 HD
BRANCH26182622
ATOM   2622  CA  ASN A  50       3.718  -8.501  -9.390  0.00  0.00    +0.000 C 
BRANCH26222625
ATOM   2623  C   ASP A  49       4.507 -10.782  -8.968  0.00  0.00    +0.000 C 
ATOM   2624  O   ASP A  49       5.342 -10.439  -8.114  0.00  0.00    +0.000 OA
ATOM   2625  N   ASN A  50       3.845  -9.911  -9.733  0.00  0.00    +0.000 N 
ATOM   2626  H   ASN A  50       3.186 -10.285 -10.400  0.00  0.00    +0.000 HD
BRANCH26232627
ATOM   2627  CA  ASP A  49       4.112 -12.248  -9.183  0.00  0.00    +0.000 C 
BRANCH26272630
ATOM   2628  C   HIS A  48       5.947 -13.736  -9.835  0.00  0.00    +0.000 C 
ATOM   2629  O   HIS A  48       5.805 -13.483 -11.029  0.00  0.00    +0.000 OA
ATOM   2630  N   ASP A  49       5.215 -13.153  -8.886  0.00  0.00    +0.000 N 
ATOM   2631  H   ASP A  49       5.377 -13.385  -7.917  0.00  0.00    +0.000 HD
BRANCH26282632
ATOM   2632  CA  HIS A  48       7.020 -14.739  -9.398  0.00  0.00    +0.000 C 
BRANCH26322635
ATOM   2633  C   PRO A  47       8.055 -14.731  -7.146  0.00  0.00    +0.000 C 
ATOM   2634  O   PRO A  47       9.059 -14.139  -7.538  0.00  0.00    +0.000 OA
ATOM   2635  N   HIS A  48       7.031 -15.007  -7.955  0.00  0.00    +0.000 N 
ATOM   2636  H   HIS A  48       6.209 -15.434  -7.554  0.00  0.00    +0.000 HD
BRANCH26332640
ATOM   2637  C   HIS A  46       5.569 -14.654  -5.132  0.00  0.00    +0.000 C 
ATOM   2638  O   HIS A  46       5.543 -13.672  -5.870  0.00  0.00    +0.000 OA
ATOM   2639  N   PRO A  47       6.631 -15.489  -5.146  0.00  0.00    +0.000 N 
ATOM   2640  CA  PRO A  47       7.972 -15.166  -5.672  0.00  0.00    +0.000 C 
ATOM   2641  CB  PRO A  47       8.811 -16.431  -5.444  0.00  0.00    +0.000 C 
ATOM   2642  CG  PRO A  47       7.773 -17.547  -5.366  0.00  0.00    +0.000 C 
ATOM   2643  CD  PRO A  47       6.617 -16.856  -4.652  0.00  0.00    +0.000 C 
BRANCH26372644
ATOM   2644  CA  HIS A  46       4.371 -14.912  -4.199  0.00  0.00    +0.000 C 
BRANCH26442647
ATOM   2645  C   ALA A  45       4.303 -16.211  -2.085  0.00  0.00    +0.000 C 
ATOM   2646  O   ALA A  45       3.680 -17.148  -2.588  0.00  0.00    +0.000 OA
ATOM   2647  N   HIS A  46       4.747 -15.173  -2.803  0.00  0.00    +0.000 N 
ATOM   2648  H   HIS A  46       5.207 -14.430  -2.298  0.00  0.00    +0.000 HD
BRANCH26452649
ATOM   2649  CA  ALA A  45       4.613 -16.233  -0.575  0.00  0.00    +0.000 C 
ATOM   2650  CB  ALA A  45       3.472 -15.625   0.249  0.00  0.00    +0.000 C 
BRANCH26492653
ATOM   2651  C   ASP A  44       7.068 -16.021  -0.453  0.00  0.00    +0.000 C 
ATOM   2652  O   ASP A  44       7.241 -17.108  -1.008  0.00  0.00    +0.000 OA
ATOM   2653  N   ALA A  45       5.846 -15.530  -0.225  0.00  0.00    +0.000 N 
ATOM   2654  H   ALA A  45       5.770 -14.650   0.265  0.00  0.00    +0.000 HD
BRANCH26512655
ATOM   2655  CA  ASP A  44       8.270 -15.173  -0.002  0.00  0.00    +0.000 C 
BRANCH26552658
ATOM   2656  C   THR A  43       7.930 -13.168  -1.438  0.00  0.00    +0.000 C 
ATOM   2657  O   THR A  43       8.067 -13.785  -2.496  0.00  0.00    +0.000 OA
ATOM   2658  N   ASP A  44       8.036 -13.739  -0.231  0.00  0.00    +0.000 N 
ATOM   2659  H   ASP A  44       7.971 -13.147   0.585  0.00  0.00    +0.000 HD
BRANCH26562660
ATOM   2660  CA  THR A  43       7.565 -11.687  -1.498  0.00  0.00    +0.000 C 
BRANCH26602663
ATOM   2661  C   GLN A  42       5.375 -11.771  -0.381  0.00  0.00    +0.000 C 
ATOM   2662  O   GLN A  42       4.955 -12.554  -1.232  0.00  0.00    +0.000 OA
ATOM   2663  N   THR A  43       6.624 -11.291  -0.434  0.00  0.00    +0.000 N 
ATOM   2664  H   THR A  43       6.932 -10.629   0.265  0.00  0.00    +0.000 HD
BRANCH26612665
ATOM   2665  CA  GLN A  42       4.471 -11.392   0.802  0.00  0.00    +0.000 C 
BRANCH26652668
ATOM   2666  C   GLN A  41       5.678 -12.369   2.700  0.00  0.00    +0.000 C 
ATOM   2667  O   GLN A  41       5.496 -13.511   2.280  0.00  0.00    +0.000 OA
ATOM   2668  N   GLN A  42       5.212 -11.292   2.059  0.00  0.00    +0.000 N 
ATOM   2669  H   GLN A  42       5.432 -10.373   2.416  0.00  0.00    +0.000 HD
BRANCH26662670
ATOM   2670  CA  GLN A  41       6.497 -12.142   3.983  0.00  0.00    +0.000 C 
BRANCH26702673
ATOM   2671  C   TYR A  40       8.259 -10.895   2.849  0.00  0.00    +0.000 C 
ATOM   2672  O   TYR A  40       8.427 -11.829   2.069  0.00  0.00    +0.000 OA
ATOM   2673  N   GLN A  41       7.375 -10.978   3.849  0.00  0.00    +0.000 N 
ATOM   2674  H   GLN A  41       7.260 -10.194   4.475  0.00  0.00    +0.000 HD
BRANCH26712675
ATOM   2675  CA  TYR A  40       8.998  -9.566   2.654  0.00  0.00    +0.000 C 
BRANCH26752678
ATOM   2676  C   TYR A  39       7.125  -8.080   2.145  0.00  0.00    +0.000 C 
ATOM   2677  O   TYR A  39       6.738  -8.818   1.244  0.00  0.00    +0.000 OA
ATOM   2678  N   TYR A  40       8.168  -8.392   2.915  0.00  0.00    +0.000 N 
ATOM   2679  H   TYR A  40       8.449  -7.752   3.645  0.00  0.00    +0.000 HD
BRANCH26762680
ATOM   2680  CA  TYR A  39       6.341  -6.809   2.490  0.00  0.00    +0.000 C 
BRANCH26802683
ATOM   2681  C   PHE A  38       5.339  -7.744   4.542  0.00  0.00    +0.000 C 
ATOM   2682  O   PHE A  38       4.978  -8.766   3.971  0.00  0.00    +0.000 OA
ATOM   2683  N   TYR A  39       5.993  -6.761   3.913  0.00  0.00    +0.000 N 
ATOM   2684  H   TYR A  39       6.287  -5.949   4.438  0.00  0.00    +0.000 HD
BRANCH26812685
ATOM   2685  CA  PHE A  38       5.125  -7.632   6.051  0.00  0.00    +0.000 C 
BRANCH26852688
ATOM   2686  C   LYS A  37       7.416  -7.971   6.861  0.00  0.00    +0.000 C 
ATOM   2687  O   LYS A  37       7.494  -9.097   6.374  0.00  0.00    +0.000 OA
ATOM   2688  N   PHE A  38       6.338  -7.198   6.733  0.00  0.00    +0.000 N 
ATOM   2689  H   PHE A  38       6.353  -6.274   7.140  0.00  0.00    +0.000 HD
BRANCH26862690
ATOM   2690  CA  LYS A  37       8.590  -7.407   7.662  0.00  0.00    +0.000 C 
BRANCH26902693
ATOM   2691  C   TYR A  36       9.367  -5.726   6.041  0.00  0.00    +0.000 C 
ATOM   2692  O   TYR A  36       9.578  -6.591   5.187  0.00  0.00    +0.000 OA
ATOM   2693  N   LYS A  37       8.897  -6.029   7.258  0.00  0.00    +0.000 N 
ATOM   2694  H   LYS A  37       8.756  -5.275   7.915  0.00  0.00    +0.000 HD
BRANCH26912695
ATOM   2695  CA  TYR A  36       9.625  -4.252   5.728  0.00  0.00    +0.000 C 
BRANCH26952698
ATOM   2696  C   SER A  35       7.321  -3.417   5.767  0.00  0.00    +0.000 C 
ATOM   2697  O   SER A  35       6.946  -4.256   4.953  0.00  0.00    +0.000 OA
ATOM   2698  N   TYR A  36       8.573  -3.367   6.228  0.00  0.00    +0.000 N 
ATOM   2699  H   TYR A  36       8.825  -2.634   6.876  0.00  0.00    +0.000 HD
BRANCH26962700
ATOM   2700  CA  SER A  35       6.308  -2.448   6.352  0.00  0.00    +0.000 C 
BRANCH27002703
ATOM   2701  C   PHE A  34       6.108  -3.610   8.533  0.00  0.00    +0.000 C 
ATOM   2702  O   PHE A  34       5.960  -4.716   8.017  0.00  0.00    +0.000 OA
ATOM   2703  N   SER A  35       6.293  -2.498   7.815  0.00  0.00    +0.000 N 
ATOM   2704  H   SER A  35       6.382  -1.618   8.303  0.00  0.00    +0.000 HD
BRANCH27012705
ATOM   2705  CA  PHE A  34       6.159  -3.511  10.062  0.00  0.00    +0.000 C 
BRANCH27052708
ATOM   2706  C   ASN A  33       8.550  -2.973  10.230  0.00  0.00    +0.000 C 
ATOM   2707  O   ASN A  33       8.875  -4.026   9.676  0.00  0.00    +0.000 OA
ATOM   2708  N   PHE A  34       7.275  -2.679  10.506  0.00  0.00    +0.000 N 
ATOM   2709  H   PHE A  34       7.066  -1.810  10.976  0.00  0.00    +0.000 HD
BRANCH27062710
ATOM   2710  CA  ASN A  33       9.613  -1.931  10.612  0.00  0.00    +0.000 C 
BRANCH27102713
ATOM   2711  C   LEU A  32       8.939  -0.162   9.046  0.00  0.00    +0.000 C 
ATOM   2712  O   LEU A  32       9.049  -0.925   8.089  0.00  0.00    +0.000 OA
ATOM   2713  N   ASN A  33       9.187  -0.564  10.295  0.00  0.00    +0.000 N 
ATOM   2714  H   ASN A  33       9.104   0.113  11.040  0.00  0.00    +0.000 HD
BRANCH27112715
ATOM   2715  CA  LEU A  32       8.399   1.266   8.852  0.00  0.00    +0.000 C 
BRANCH27152718
ATOM   2716  C   ILE A  31       6.182   0.881   9.837  0.00  0.00    +0.000 C 
ATOM   2717  O   ILE A  31       5.962  -0.064   9.096  0.00  0.00    +0.000 OA
ATOM   2718  N   LEU A  32       7.326   1.567   9.799  0.00  0.00    +0.000 N 
ATOM   2719  H   LEU A  32       7.457   2.341  10.436  0.00  0.00    +0.000 HD
BRANCH27162720
ATOM   2720  CA  ILE A  31       5.120   1.258  10.867  0.00  0.00    +0.000 C 
BRANCH27202723
ATOM   2721  C   SER A  30       6.432   0.609  12.857  0.00  0.00    +0.000 C 
ATOM   2722  O   SER A  30       6.603  -0.539  12.449  0.00  0.00    +0.000 OA
ATOM   2723  N   ILE A  31       5.739   1.526  12.170  0.00  0.00    +0.000 N 
ATOM   2724  H   ILE A  31       5.657   2.456  12.555  0.00  0.00    +0.000 HD
BRANCH27212725
ATOM   2725  CA  SER A  30       7.103   1.066  14.154  0.00  0.00    +0.000 C 
BRANCH27252728
ATOM   2726  C   THR A  29       8.804   2.545  13.171  0.00  0.00    +0.000 C 
ATOM   2727  O   THR A  29       9.266   1.610  12.519  0.00  0.00    +0.000 OA
ATOM   2728  N   SER A  30       7.758   2.376  13.988  0.00  0.00    +0.000 N 
ATOM   2729  H   SER A  30       7.397   3.175  14.489  0.00  0.00    +0.000 HD
BRANCH27262730
ATOM   2730  CA  THR A  29       9.404   3.948  13.032  0.00  0.00    +0.000 C 
BRANCH27302733
ATOM   2731  C   THR A  28       7.475   5.040  11.941  0.00  0.00    +0.000 C 
ATOM   2732  O   THR A  28       7.427   4.174  11.069  0.00  0.00    +0.000 OA
ATOM   2733  N   THR A  29       8.373   4.996  12.933  0.00  0.00    +0.000 N 
ATOM   2734  H   THR A  29       8.408   5.767  13.584  0.00  0.00    +0.000 HD
BRANCH27312735
ATOM   2735  CA  THR A  28       6.375   6.097  11.990  0.00  0.00    +0.000 C 
BRANCH27352738
ATOM   2736  C   VAL A  27       5.147   5.223  13.924  0.00  0.00    +0.000 C 
ATOM   2737  O   VAL A  27       5.039   4.115  13.402  0.00  0.00    +0.000 OA
ATOM   2738  N   THR A  28       5.799   6.225  13.336  0.00  0.00    +0.000 N 
ATOM   2739  H   THR A  28       5.936   7.100  13.822  0.00  0.00    +0.000 HD
BRANCH27362740
ATOM   2740  CA  VAL A  27       4.581   5.422  15.323  0.00  0.00    +0.000 C 
BRANCH27402743
ATOM   2741  C   LYS A  26       6.663   5.359  16.635  0.00  0.00    +0.000 C 
ATOM   2742  O   LYS A  26       6.906   4.196  16.306  0.00  0.00    +0.000 OA
ATOM   2743  N   VAL A  27       5.571   6.012  16.230  0.00  0.00    +0.000 N 
ATOM   2744  H   VAL A  27       5.444   6.967  16.532  0.00  0.00    +0.000 HD
BRANCH27412745
ATOM   2745  CA  LYS A  26       7.638   6.107  17.541  0.00  0.00    +0.000 C 
BRANCH27452748
ATOM   2746  C   LEU A  25       8.270   7.862  15.931  0.00  0.00    +0.000 C 
ATOM   2747  O   LEU A  25       8.579   7.015  15.100  0.00  0.00    +0.000 OA
ATOM   2748  N   LYS A  26       7.807   7.512  17.136  0.00  0.00    +0.000 N 
ATOM   2749  H   LYS A  26       7.587   8.245  17.795  0.00  0.00    +0.000 HD
BRANCH27462750
ATOM   2750  CA  LEU A  25       8.328   9.357  15.589  0.00  0.00    +0.000 C 
BRANCH27502753
ATOM   2751  C   PHE A  24       5.898   9.748  15.474  0.00  0.00    +0.000 C 
ATOM   2752  O   PHE A  24       5.705   8.809  14.707  0.00  0.00    +0.000 OA
ATOM   2753  N   LEU A  25       7.100  10.053  15.976  0.00  0.00    +0.000 N 
ATOM   2754  H   LEU A  25       7.178  10.820  16.628  0.00  0.00    +0.000 HD
BRANCH27512755
ATOM   2755  CA  PHE A  24       4.696  10.562  15.957  0.00  0.00    +0.000 C 
BRANCH27552758
ATOM   2756  C   ALA A  23       4.526   9.557  18.191  0.00  0.00    +0.000 C 
ATOM   2757  O   ALA A  23       4.422   8.424  17.727  0.00  0.00    +0.000 OA
ATOM   2758  N   PHE A  24       4.641  10.638  17.415  0.00  0.00    +0.000 N 
ATOM   2759  H   PHE A  24       4.759  11.539  17.857  0.00  0.00    +0.000 HD
BRANCH27562760
ATOM   2760  CA  ALA A  23       4.558   9.765  19.713  0.00  0.00    +0.000 C 
ATOM   2761  CB  ALA A  23       3.216  10.304  20.223  0.00  0.00    +0.000 C 
BRANCH27602764
ATOM   2762  C   ASP A  22       6.921  10.431  19.927  0.00  0.00    +0.000 C 
ATOM   2763  O   ASP A  22       7.288   9.400  19.368  0.00  0.00    +0.000 OA
ATOM   2764  N   ALA A  23       5.622  10.681  20.131  0.00  0.00    +0.000 N 
ATOM   2765  H   ALA A  23       5.371  11.521  20.633  0.00  0.00    +0.000 HD
BRANCH27622766
ATOM   2766  CA  ASP A  22       7.941  11.513  20.328  0.00  0.00    +0.000 C 
BRANCH27662769
ATOM   2767  C   SER A  21       7.303  13.253  18.686  0.00  0.00    +0.000 C 
ATOM   2768  O   SER A  21       7.434  12.495  17.728  0.00  0.00    +0.000 OA
ATOM   2769  N   ASP A  22       7.496  12.859  19.949  0.00  0.00    +0.000 N 
ATOM   2770  H   ASP A  22       7.406  13.540  20.690  0.00  0.00    +0.000 HD
BRANCH27672771
ATOM   2771  CA  SER A  21       6.764  14.669  18.465  0.00  0.00    +0.000 C 
BRANCH27712774
ATOM   2772  C   GLU A  20       4.477  14.321  19.298  0.00  0.00    +0.000 C 
ATOM   2773  O   GLU A  20       4.199  13.584  18.350  0.00  0.00    +0.000 OA
ATOM   2774  N   SER A  21       5.648  14.956  19.369  0.00  0.00    +0.000 N 
ATOM   2775  H   SER A  21       5.803  15.606  20.127  0.00  0.00    +0.000 HD
BRANCH27722776
ATOM   2776  CA  GLU A  20       3.465  14.556  20.424  0.00  0.00    +0.000 C 
BRANCH27762779
ATOM   2777  C   LYS A  19       4.714  13.856  22.426  0.00  0.00    +0.000 C 
ATOM   2778  O   LYS A  19       4.738  12.690  22.048  0.00  0.00    +0.000 OA
ATOM   2779  N   GLU A  20       4.103  14.812  21.726  0.00  0.00    +0.000 N 
ATOM   2780  H   GLU A  20       4.068  15.747  22.107  0.00  0.00    +0.000 HD
BRANCH27772781
ATOM   2781  CA  LYS A  19       5.408  14.238  23.735  0.00  0.00    +0.000 C 
BRANCH27812784
ATOM   2782  C   ASN A  18       7.180  15.718  22.863  0.00  0.00    +0.000 C 
ATOM   2783  O   ASN A  18       7.613  14.825  22.138  0.00  0.00    +0.000 OA
ATOM   2784  N   LYS A  19       6.112  15.531  23.652  0.00  0.00    +0.000 N 
ATOM   2785  H   LYS A  19       5.783  16.310  24.204  0.00  0.00    +0.000 HD
BRANCH27822786
ATOM   2786  CA  ASN A  18       7.826  17.110  22.815  0.00  0.00    +0.000 C 
BRANCH27862789
ATOM   2787  C   HIS A  17       6.020  18.331  21.686  0.00  0.00    +0.000 C 
ATOM   2788  O   HIS A  17       6.042  17.554  20.729  0.00  0.00    +0.000 OA
ATOM   2789  N   ASN A  18       6.833  18.183  22.739  0.00  0.00    +0.000 N 
ATOM   2790  H   ASN A  18       6.827  18.893  23.457  0.00  0.00    +0.000 HD
BRANCH27872791
ATOM   2791  CA  HIS A  17       4.971  19.449  21.731  0.00  0.00    +0.000 C 
BRANCH27912794
ATOM   2792  C   HIS A  16       3.672  18.629  23.645  0.00  0.00    +0.000 C 
ATOM   2793  O   HIS A  16       3.516  17.522  23.122  0.00  0.00    +0.000 OA
ATOM   2794  N   HIS A  17       4.371  19.607  23.059  0.00  0.00    +0.000 N 
ATOM   2795  H   HIS A  17       4.466  20.498  23.525  0.00  0.00    +0.000 HD
BRANCH27922796
ATOM   2796  CA  HIS A  16       3.153  18.860  25.070  0.00  0.00    +0.000 C 
BRANCH27962799
ATOM   2797  C   HIS A  15       5.269  18.727  26.310  0.00  0.00    +0.000 C 
ATOM   2798  O   HIS A  15       5.455  17.561  25.948  0.00  0.00    +0.000 OA
ATOM   2799  N   HIS A  16       4.184  19.420  25.948  0.00  0.00    +0.000 N 
ATOM   2800  H   HIS A  16       4.074  20.366  26.284  0.00  0.00    +0.000 HD
BRANCH27972801
ATOM   2801  CA  HIS A  15       6.321  19.413  27.190  0.00  0.00    +0.000 C 
BRANCH28012804
ATOM   2802  C   SER A  14       7.072  21.253  25.732  0.00  0.00    +0.000 C 
ATOM   2803  O   SER A  14       7.380  20.469  24.829  0.00  0.00    +0.000 OA
ATOM   2804  N   HIS A  15       6.517  20.822  26.868  0.00  0.00    +0.000 N 
ATOM   2805  H   HIS A  15       6.409  21.506  27.603  0.00  0.00    +0.000 HD
BRANCH28022806
ATOM   2806  CA  SER A  14       7.194  22.775  25.553  0.00  0.00    +0.000 C 
BRANCH28062809
ATOM   2807  C   ASN A  13       4.790  23.317  25.329  0.00  0.00    +0.000 C 
ATOM   2808  O   ASN A  13       4.670  22.555  24.367  0.00  0.00    +0.000 OA
ATOM   2809  N   SER A  14       5.956  23.457  25.972  0.00  0.00    +0.000 N 
ATOM   2810  H   SER A  14       5.993  24.008  26.818  0.00  0.00    +0.000 HD
BRANCH28072811
ATOM   2811  CA  ASN A  13       3.559  24.096  25.831  0.00  0.00    +0.000 C 
BRANCH28112814
ATOM   2812  C   HIS A  12       3.257  23.315  28.146  0.00  0.00    +0.000 C 
ATOM   2813  O   HIS A  12       3.098  22.160  27.744  0.00  0.00    +0.000 OA
ATOM   2814  N   ASN A  13       3.542  24.305  27.290  0.00  0.00    +0.000 N 
ATOM   2815  H   ASN A  13       3.681  25.233  27.661  0.00  0.00    +0.000 HD
BRANCH28122816
ATOM   2816  CA  HIS A  12       3.208  23.607  29.662  0.00  0.00    +0.000 C 
BRANCH28162819
ATOM   2817  C   ASP A  11       5.445  24.427  30.184  0.00  0.00    +0.000 C 
ATOM   2818  O   ASP A  11       5.864  23.339  29.787  0.00  0.00    +0.000 OA
ATOM   2819  N   HIS A  12       4.130  24.666  30.112  0.00  0.00    +0.000 N 
ATOM   2820  H   HIS A  12       3.755  25.515  30.509  0.00  0.00    +0.000 HD
BRANCH28172821
ATOM   2821  CA  ASP A  11       6.422  25.521  30.680  0.00  0.00    +0.000 C 
BRANCH28212824
ATOM   2822  C   HIS A  10       6.612  27.890  31.292  0.00  0.00    +0.000 C 
ATOM   2823  O   HIS A  10       7.825  27.810  31.422  0.00  0.00    +0.000 OA
ATOM   2824  N   ASP A  11       5.844  26.792  31.189  0.00  0.00    +0.000 N 
ATOM   2825  H   ASP A  11       4.843  26.902  31.271  0.00  0.00    +0.000 HD
BRANCH28222826
ATOM   2826  CA  HIS A  10       5.958  29.279  31.193  0.00  0.00    +0.000 C 
BRANCH28262829
ATOM   2827  C   ASP A   9       4.131  30.388  32.429  0.00  0.00    +0.000 C 
ATOM   2828  O   ASP A   9       3.757  30.946  31.401  0.00  0.00    +0.000 OA
ATOM   2829  N   HIS A  10       5.240  29.640  32.421  0.00  0.00    +0.000 N 
ATOM   2830  H   HIS A  10       5.560  29.263  33.302  0.00  0.00    +0.000 HD
BRANCH28272831
ATOM   2831  CA  ASP A   9       3.374  30.515  33.769  0.00  0.00    +0.000 C 
BRANCH28312834
ATOM   2832  C   ASP A   8       4.307  30.473  36.070  0.00  0.00    +0.000 C 
ATOM   2833  O   ASP A   8       3.520  29.605  36.436  0.00  0.00    +0.000 OA
ATOM   2834  N   ASP A   9       4.275  30.984  34.836  0.00  0.00    +0.000 N 
ATOM   2835  H   ASP A   9       4.881  31.767  34.636  0.00  0.00    +0.000 HD
BRANCH28322836
ATOM   2836  CA  ASP A   8       5.349  31.042  37.048  0.00  0.00    +0.000 C 
BRANCH28362839
ATOM   2837  C   ASP A   7       5.110  33.409  37.792  0.00  0.00    +0.000 C 
ATOM   2838  O   ASP A   7       6.227  33.750  37.416  0.00  0.00    +0.000 OA
ATOM   2839  N   ASP A   8       4.702  32.134  37.787  0.00  0.00    +0.000 N 
ATOM   2840  H   ASP A   8       3.763  31.937  38.103  0.00  0.00    +0.000 HD
BRANCH28372841
ATOM   2841  CA  ASP A   7       4.084  34.442  38.298  0.00  0.00    +0.000 C 
BRANCH28412844
ATOM   2842  C   HIS A   6       3.719  35.528  40.544  0.00  0.00    +0.000 C 
ATOM   2843  O   HIS A   6       4.060  36.699  40.393  0.00  0.00    +0.000 OA
ATOM   2844  N   ASP A   7       4.128  34.514  39.773  0.00  0.00    +0.000 N 
ATOM   2845  H   ASP A   7       4.081  33.597  40.193  0.00  0.00    +0.000 HD
BRANCH28422846
ATOM   2846  CA  HIS A   6       2.885  35.162  41.781  0.00  0.00    +0.000 C 
BRANCH28462849
ATOM   2847  C   THR A   5       3.531  35.168  44.202  0.00  0.00    +0.000 C 
ATOM   2848  O   THR A   5       2.669  34.393  44.600  0.00  0.00    +0.000 OA
ATOM   2849  N   HIS A   6       3.562  35.691  42.970  0.00  0.00    +0.000 N 
ATOM   2850  H   HIS A   6       4.256  36.391  42.750  0.00  0.00    +0.000 HD
BRANCH28472851
ATOM   2851  CA  THR A   5       4.732  35.482  45.101  0.00  0.00    +0.000 C 
BRANCH28512854
ATOM   2852  C   GLY A   4       3.807  36.446  47.337  0.00  0.00    +0.000 C 
ATOM   2853  O   GLY A   4       2.825  37.159  47.475  0.00  0.00    +0.000 OA
ATOM   2854  N   THR A   5       4.473  36.496  46.170  0.00  0.00    +0.000 N 
ATOM   2855  H   THR A   5       4.238  37.377  45.736  0.00  0.00    +0.000 HD
BRANCH28522856
ATOM   2856  CA  GLY A   4       4.374  35.708  48.566  0.00  0.00    +0.000 C 
BRANCH28562859
ATOM   2857  C   GLY A   3       4.003  37.117  50.661  0.00  0.00    +0.000 C 
ATOM   2858  O   GLY A   3       2.798  37.298  50.553  0.00  0.00    +0.000 OA
ATOM   2859  N   GLY A   4       4.785  36.540  49.728  0.00  0.00    +0.000 N 
ATOM   2860  H   GLY A   4       5.773  36.495  49.932  0.00  0.00    +0.000 HD
BRANCH28572861
ATOM   2861  CA  GLY A   3       4.686  37.520  51.988  0.00  0.00    +0.000 C 
BRANCH28612864
ATOM   2862  C   HIS A   2       3.765  38.903  53.966  0.00  0.00    +0.000 C 
ATOM   2863  O   HIS A   2       3.140  39.912  54.253  0.00  0.00    +0.000 OA
ATOM   2864  N   GLY A   3       3.947  38.598  52.673  0.00  0.00    +0.000 N 
ATOM   2865  H   GLY A   3       3.386  39.163  52.052  0.00  0.00    +0.000 HD
BRANCH28622866
ATOM   2866  CA  HIS A   2       4.325  38.024  55.100  0.00  0.00    +0.000 C 
BRANCH28662869
ATOM   2867  C   HIS A   1       4.839  39.435  57.199  0.00  0.00    +0.000 C 
ATOM   2868  O   HIS A   1       3.734  39.567  57.708  0.00  0.00    +0.000 OA
ATOM   2869  N   HIS A   2       5.156  38.726  56.104  0.00  0.00    +0.000 N 
ATOM   2870  H   HIS A   2       6.142  38.662  55.896  0.00  0.00    +0.000 HD
BRANCH28672871
ATOM   2871  CA  HIS A   1       6.022  40.093  57.894  0.00  0.00    +0.000 C 
BRANCH28712872
ATOM   2872  N   HIS A   1       5.562  41.285  58.636  0.00  0.00    +0.000 N 
ATOM   2873  H   HIS A   1       6.325  41.713  59.142  0.00  0.00    +0.000 HD
ATOM   2874  H2  HIS A   1       5.147  41.945  57.994  0.00  0.00    +0.000 HD
ATOM   2875  H3  HIS A   1       4.840  40.998  59.282  0.00  0.00    +0.000 HD
ENDBRANCH28712872
BRANCH28712876
ATOM   2876  CB  HIS A   1       6.745  39.084  58.805  0.00  0.00    +0.000 C 
BRANCH28762877
ATOM   2877  CG  HIS A   1       8.253  39.141  58.738  0.00  0.00    +0.000 A 
ATOM   2878  CD2 HIS A   1       9.095  38.323  59.446  0.00  0.00    +0.000 A 
ATOM   2879  ND1 HIS A   1       9.052  39.922  57.917  0.00  0.00    +0.000 N 
ATOM   2880  HD1 HIS A   1       8.778  40.585  57.206  0.00  0.00    +0.000 HD
ATOM   2881  CE1 HIS A   1      10.333  39.584  58.141  0.00  0.00    +0.000 A 
ATOM   2882  NE2 HIS A   1      10.402  38.621  59.065  0.00  0.00    +0.000 NA
ENDBRANCH28762877
ENDBRANCH28712876
ENDBRANCH28672871
ENDBRANCH28662869
BRANCH28662883
ATOM   2883  CB  HIS A   2       3.253  37.141  55.757  0.00  0.00    +0.000 C 
BRANCH28832884
ATOM   2884  CG  HIS A   2       3.838  36.144  56.722  0.00  0.00    +0.000 A 
ATOM   2885  CD2 HIS A   2       3.539  36.014  58.050  0.00  0.00    +0.000 A 
ATOM   2886  ND1 HIS A   2       4.806  35.209  56.428  0.00  0.00    +0.000 N 
ATOM   2887  HD1 HIS A   2       5.139  34.959  55.507  0.00  0.00    +0.000 HD
ATOM   2888  CE1 HIS A   2       5.084  34.532  57.553  0.00  0.00    +0.000 A 
ATOM   2889  NE2 HIS A   2       4.351  35.003  58.572  0.00  0.00    +0.000 NA
ENDBRANCH28832884
ENDBRANCH28662883
ENDBRANCH28622866
ENDBRANCH28612864
ENDBRANCH28572861
ENDBRANCH28562859
ENDBRANCH28522856
ENDBRANCH28512854
BRANCH28512890
ATOM   2890  CB  THR A   5       5.401  34.153  45.505  0.00  0.00    +0.000 C 
ATOM   2891  CG2 THR A   5       6.856  34.327  45.932  0.00  0.00    +0.000 C 
BRANCH28902892
ATOM   2892  OG1 THR A   5       4.673  33.506  46.519  0.00  0.00    +0.000 OA
ATOM   2893  HG1 THR A   5       3.795  33.369  46.157  0.00  0.00    +0.000 HD
ENDBRANCH28902892
ENDBRANCH28512890
ENDBRANCH28472851
ENDBRANCH28462849
BRANCH28462894
ATOM   2894  CB  HIS A   6       1.461  35.730  41.646  0.00  0.00    +0.000 C 
BRANCH28942895
ATOM   2895  CG  HIS A   6       0.444  34.935  42.420  0.00  0.00    +0.000 A 
ATOM   2896  CD2 HIS A   6      -0.289  35.345  43.500  0.00  0.00    +0.000 A 
ATOM   2897  ND1 HIS A   6       0.098  33.629  42.168  0.00  0.00    +0.000 N 
ATOM   2898  HD1 HIS A   6       0.421  33.075  41.388  0.00  0.00    +0.000 HD
ATOM   2899  CE1 HIS A   6      -0.813  33.257  43.081  0.00  0.00    +0.000 A 
ATOM   2900  NE2 HIS A   6      -1.092  34.274  43.914  0.00  0.00    +0.000 NA
ENDBRANCH28942895
ENDBRANCH28462894
ENDBRANCH28422846
ENDBRANCH28412844
BRANCH28412901
ATOM   2901  CB  ASP A   7       4.217  35.800  37.571  0.00  0.00    +0.000 C 
BRANCH29012902
ATOM   2902  CG  ASP A   7       2.919  36.630  37.596  0.00  0.00    +0.000 C 
ATOM   2903  OD1 ASP A   7       1.859  36.074  37.976  0.00  0.00    +0.000 OA
ATOM   2904  OD2 ASP A   7       2.984  37.823  37.217  0.00  0.00    +0.000 OA
ENDBRANCH29012902
ENDBRANCH28412901
ENDBRANCH28372841
ENDBRANCH28362839
BRANCH28362905
ATOM   2905  CB  ASP A   8       5.861  29.930  37.991  0.00  0.00    +0.000 C 
BRANCH29052906
ATOM   2906  CG  ASP A   8       7.195  30.217  38.688  0.00  0.00    +0.000 C 
ATOM   2907  OD1 ASP A   8       8.088  30.817  38.050  0.00  0.00    +0.000 OA
ATOM   2908  OD2 ASP A   8       7.342  29.766  39.849  0.00  0.00    +0.000 OA
ENDBRANCH29052906
ENDBRANCH28362905
ENDBRANCH28322836
ENDBRANCH28312834
BRANCH28312909
ATOM   2909  CB  ASP A   9       2.087  31.383  33.711  0.00  0.00    +0.000 C 
BRANCH29092910
ATOM   2910  CG  ASP A   9       0.793  30.672  34.148  0.00  0.00    +0.000 C 
ATOM   2911  OD1 ASP A   9       0.784  29.426  34.272  0.00  0.00    +0.000 OA
ATOM   2912  OD2 ASP A   9      -0.226  31.388  34.280  0.00  0.00    +0.000 OA
ENDBRANCH29092910
ENDBRANCH28312909
ENDBRANCH28272831
ENDBRANCH28262829
BRANCH28262913
ATOM   2913  CB  HIS A  10       7.005  30.362  30.832  0.00  0.00    +0.000 C 
BRANCH29132914
ATOM   2914  CG  HIS A  10       6.457  31.642  30.247  0.00  0.00    +0.000 A 
ATOM   2915  CD2 HIS A  10       6.750  32.917  30.648  0.00  0.00    +0.000 A 
ATOM   2916  ND1 HIS A  10       5.576  31.745  29.194  0.00  0.00    +0.000 N 
ATOM   2917  HD1 HIS A  10       4.995  30.991  28.857  0.00  0.00    +0.000 HD
ATOM   2918  CE1 HIS A  10       5.330  33.048  28.985  0.00  0.00    +0.000 A 
ATOM   2919  NE2 HIS A  10       6.048  33.806  29.825  0.00  0.00    +0.000 NA
ENDBRANCH29132914
ENDBRANCH28262913
ENDBRANCH28222826
ENDBRANCH28212824
BRANCH28212920
ATOM   2920  CB  ASP A  11       7.471  24.919  31.651  0.00  0.00    +0.000 C 
BRANCH29202921
ATOM   2921  CG  ASP A  11       8.873  24.820  31.012  0.00  0.00    +0.000 C 
ATOM   2922  OD1 ASP A  11       8.964  24.757  29.754  0.00  0.00    +0.000 OA
ATOM   2923  OD2 ASP A  11       9.851  24.740  31.788  0.00  0.00    +0.000 OA
ENDBRANCH29202921
ENDBRANCH28212920
ENDBRANCH28172821
ENDBRANCH28162819
BRANCH28162924
ATOM   2924  CB  HIS A  12       1.794  23.883  30.193  0.00  0.00    +0.000 C 
BRANCH29242925
ATOM   2925  CG  HIS A  12       1.664  23.525  31.655  0.00  0.00    +0.000 A 
ATOM   2926  CD2 HIS A  12       1.282  24.341  32.690  0.00  0.00    +0.000 A 
ATOM   2927  ND1 HIS A  12       1.935  22.288  32.199  0.00  0.00    +0.000 N 
ATOM   2928  HD1 HIS A  12       2.265  21.477  31.694  0.00  0.00    +0.000 HD
ATOM   2929  CE1 HIS A  12       1.731  22.356  33.523  0.00  0.00    +0.000 A 
ATOM   2930  NE2 HIS A  12       1.318  23.580  33.864  0.00  0.00    +0.000 NA
ENDBRANCH29242925
ENDBRANCH28162924
ENDBRANCH28122816
ENDBRANCH28112814
BRANCH28112931
ATOM   2931  CB  ASN A  13       3.410  25.447  25.100  0.00  0.00    +0.000 C 
BRANCH29312932
ATOM   2932  CG  ASN A  13       1.964  25.878  24.904  0.00  0.00    +0.000 C 
ATOM   2933  ND2 ASN A  13       1.742  27.065  24.391  0.00  0.00    +0.000 N 
ATOM   2934 HD21 ASN A  13       2.506  27.669  24.124  0.00  0.00    +0.000 HD
ATOM   2935 HD22 ASN A  13       0.771  27.313  24.267  0.00  0.00    +0.000 HD
ATOM   2936  OD1 ASN A  13       1.018  25.168  25.190  0.00  0.00    +0.000 OA
ENDBRANCH29312932
ENDBRANCH28112931
ENDBRANCH28072811
ENDBRANCH28062809
BRANCH28062937
ATOM   2937  CB  SER A  14       8.397  23.348  26.330  0.00  0.00    +0.000 C 
BRANCH29372938
ATOM   2938  OG  SER A  14       8.366  22.918  27.677  0.00  0.00    +0.000 OA
ATOM   2939  HG  SER A  14       8.688  23.585  28.287  0.00  0.00    +0.000 HD
ENDBRANCH29372938
ENDBRANCH28062937
ENDBRANCH28022806
ENDBRANCH28012804
BRANCH28012940
ATOM   2940  CB  HIS A  15       5.960  19.287  28.674  0.00  0.00    +0.000 C 
BRANCH29402941
ATOM   2941  CG  HIS A  15       7.140  19.496  29.586  0.00  0.00    +0.000 A 
ATOM   2942  CD2 HIS A  15       7.241  20.403  30.609  0.00  0.00    +0.000 A 
ATOM   2943  ND1 HIS A  15       8.316  18.776  29.565  0.00  0.00    +0.000 N 
ATOM   2944  HD1 HIS A  15       8.587  18.083  28.882  0.00  0.00    +0.000 HD
ATOM   2945  CE1 HIS A  15       9.103  19.236  30.551  0.00  0.00    +0.000 A 
ATOM   2946  NE2 HIS A  15       8.473  20.196  31.233  0.00  0.00    +0.000 NA
ENDBRANCH29402941
ENDBRANCH28012940
ENDBRANCH27972801
ENDBRANCH27962799
BRANCH27962947
ATOM   2947  CB  HIS A  16       1.889  19.735  25.100  0.00  0.00    +0.000 C 
BRANCH29472948
ATOM   2948  CG  HIS A  16       0.963  19.343  26.224  0.00  0.00    +0.000 A 
ATOM   2949  CD2 HIS A  16       0.632  20.073  27.334  0.00  0.00    +0.000 A 
ATOM   2950  ND1 HIS A  16       0.273  18.155  26.301  0.00  0.00    +0.000 N 
ATOM   2951  HD1 HIS A  16       0.212  17.472  25.560  0.00  0.00    +0.000 HD
ATOM   2952  CE1 HIS A  16      -0.445  18.163  27.437  0.00  0.00    +0.000 A 
ATOM   2953  NE2 HIS A  16      -0.244  19.303  28.108  0.00  0.00    +0.000 NA
ENDBRANCH29472948
ENDBRANCH27962947
ENDBRANCH27922796
ENDBRANCH27912794
BRANCH27912954
ATOM   2954  CB  HIS A  17       5.568  20.784  21.269  0.00  0.00    +0.000 C 
BRANCH29542955
ATOM   2955  CG  HIS A  17       4.523  21.755  20.783  0.00  0.00    +0.000 A 
ATOM   2956  CD2 HIS A  17       4.329  23.040  21.213  0.00  0.00    +0.000 A 
ATOM   2957  ND1 HIS A  17       3.594  21.515  19.795  0.00  0.00    +0.000 N 
ATOM   2958  HD1 HIS A  17       3.418  20.633  19.335  0.00  0.00    +0.000 HD
ATOM   2959  CE1 HIS A  17       2.860  22.628  19.634  0.00  0.00    +0.000 A 
ATOM   2960  NE2 HIS A  17       3.274  23.587  20.475  0.00  0.00    +0.000 NA
ENDBRANCH29542955
ENDBRANCH27912954
ENDBRANCH27872791
ENDBRANCH27862789
BRANCH27862961
ATOM   2961  CB  ASN A  18       8.753  17.360  24.018  0.00  0.00    +0.000 C 
BRANCH29612962
ATOM   2962  CG  ASN A  18       9.798  18.429  23.736  0.00  0.00    +0.000 C 
ATOM   2963  ND2 ASN A  18      10.456  18.936  24.751  0.00  0.00    +0.000 N 
ATOM   2964 HD21 ASN A  18      11.117  19.664  24.517  0.00  0.00    +0.000 HD
ATOM   2965 HD22 ASN A  18      10.215  18.708  25.705  0.00  0.00    +0.000 HD
ATOM   2966  OD1 ASN A  18      10.066  18.799  22.607  0.00  0.00    +0.000 OA
ENDBRANCH29612962
ENDBRANCH27862961
ENDBRANCH27822786
ENDBRANCH27812784
BRANCH27812967
ATOM   2967  CB  LYS A  19       4.396  14.252  24.888  0.00  0.00    +0.000 C 
BRANCH29672968
ATOM   2968  CG  LYS A  19       5.074  14.145  26.261  0.00  0.00    +0.000 C 
BRANCH29682969
ATOM   2969  CD  LYS A  19       4.015  14.119  27.370  0.00  0.00    +0.000 C 
BRANCH29692970
ATOM   2970  CE  LYS A  19       4.686  14.004  28.742  0.00  0.00    +0.000 C 
BRANCH29702971
ATOM   2971  NZ  LYS A  19       3.684  13.941  29.836  0.00  0.00    +0.000 N 
ATOM   2972  HZ1 LYS A  19       3.117  14.777  29.840  0.00  0.00    +0.000 HD
ATOM   2973  HZ2 LYS A  19       3.080  13.140  29.719  0.00  0.00    +0.000 HD
ATOM   2974  HZ3 LYS A  19       4.144  13.869  30.732  0.00  0.00    +0.000 HD
ENDBRANCH29702971
ENDBRANCH29692970
ENDBRANCH29682969
ENDBRANCH29672968
ENDBRANCH27812967
ENDBRANCH27772781
ENDBRANCH27762779
BRANCH27762975
ATOM   2975  CB  GLU A  20       2.580  15.740  20.030  0.00  0.00    +0.000 C 
BRANCH29752976
ATOM   2976  CG  GLU A  20       1.313  15.833  20.886  0.00  0.00    +0.000 C 
BRANCH29762977
ATOM   2977  CD  GLU A  20       0.389  16.973  20.438  0.00  0.00    +0.000 C 
ATOM   2978  OE1 GLU A  20      -0.708  17.054  21.036  0.00  0.00    +0.000 OA
ATOM   2979  OE2 GLU A  20       0.772  17.723  19.508  0.00  0.00    +0.000 OA
ENDBRANCH29762977
ENDBRANCH29752976
ENDBRANCH27762975
ENDBRANCH27722776
ENDBRANCH27712774
BRANCH27712980
ATOM   2980  CB  SER A  21       7.868  15.712  18.641  0.00  0.00    +0.000 C 
BRANCH29802981
ATOM   2981  OG  SER A  21       8.695  15.677  17.502  0.00  0.00    +0.000 OA
ATOM   2982  HG  SER A  21       9.577  15.969  17.743  0.00  0.00    +0.000 HD
ENDBRANCH29802981
ENDBRANCH27712980
ENDBRANCH27672771
ENDBRANCH27662769
BRANCH27662983
ATOM   2983  CB  ASP A  22       8.218  11.505  21.843  0.00  0.00    +0.000 C 
BRANCH29832984
ATOM   2984  CG  ASP A  22       8.850  10.197  22.333  0.00  0.00    +0.000 C 
ATOM   2985  OD1 ASP A  22       9.785   9.697  21.680  0.00  0.00    +0.000 OA
ATOM   2986  OD2 ASP A  22       8.391   9.659  23.371  0.00  0.00    +0.000 OA
ENDBRANCH29832984
ENDBRANCH27662983
ENDBRANCH27622766
ENDBRANCH27602764
ENDBRANCH27562760
ENDBRANCH27552758
BRANCH27552987
ATOM   2987  CB  PHE A  24       4.715  11.982  15.392  0.00  0.00    +0.000 C 
BRANCH29872988
ATOM   2988  CG  PHE A  24       4.935  12.053  13.898  0.00  0.00    +0.000 A 
ATOM   2989  CD1 PHE A  24       6.208  12.378  13.390  0.00  0.00    +0.000 A 
ATOM   2990  CD2 PHE A  24       3.875  11.772  13.017  0.00  0.00    +0.000 A 
ATOM   2991  CE1 PHE A  24       6.408  12.472  12.003  0.00  0.00    +0.000 A 
ATOM   2992  CE2 PHE A  24       4.086  11.856  11.631  0.00  0.00    +0.000 A 
ATOM   2993  CZ  PHE A  24       5.339  12.234  11.129  0.00  0.00    +0.000 A 
ENDBRANCH29872988
ENDBRANCH27552987
ENDBRANCH27512755
ENDBRANCH27502753
BRANCH27502994
ATOM   2994  CB  LEU A  25       9.514  10.056  16.278  0.00  0.00    +0.000 C 
BRANCH29942995
ATOM   2995  CG  LEU A  25      10.888   9.442  15.948  0.00  0.00    +0.000 C 
ATOM   2996  CD1 LEU A  25      11.217   9.528  14.457  0.00  0.00    +0.000 C 
ATOM   2997  CD2 LEU A  25      11.972  10.185  16.729  0.00  0.00    +0.000 C 
ENDBRANCH29942995
ENDBRANCH27502994
ENDBRANCH27462750
ENDBRANCH27452748
BRANCH27452998
ATOM   2998  CB  LYS A  26       7.165   6.054  18.998  0.00  0.00    +0.000 C 
BRANCH29982999
ATOM   2999  CG  LYS A  26       8.324   6.344  19.958  0.00  0.00    +0.000 C 
BRANCH29993000
ATOM   3000  CD  LYS A  26       7.807   6.568  21.379  0.00  0.00    +0.000 C 
BRANCH30003001
ATOM   3001  CE  LYS A  26       8.995   6.627  22.333  0.00  0.00    +0.000 C 
BRANCH30013002
ATOM   3002  NZ  LYS A  26       8.557   6.945  23.705  0.00  0.00    +0.000 N 
ATOM   3003  HZ1 LYS A  26       7.845   6.304  24.026  0.00  0.00    +0.000 HD
ATOM   3004  HZ2 LYS A  26       9.349   6.937  24.332  0.00  0.00    +0.000 HD
ATOM   3005  HZ3 LYS A  26       8.234   7.902  23.698  0.00  0.00    +0.000 HD
ENDBRANCH30013002
ENDBRANCH30003001
ENDBRANCH29993000
ENDBRANCH29982999
ENDBRANCH27452998
ENDBRANCH27412745
ENDBRANCH27402743
BRANCH27403006
ATOM   3006  CB  VAL A  27       3.244   6.189  15.351  0.00  0.00    +0.000 C 
ATOM   3007  CG1 VAL A  27       2.293   5.778  14.221  0.00  0.00    +0.000 C 
ATOM   3008  CG2 VAL A  27       2.513   5.900  16.671  0.00  0.00    +0.000 C 
ENDBRANCH27403006
ENDBRANCH27362740
ENDBRANCH27352738
BRANCH27353009
ATOM   3009  CB  THR A  28       6.889   7.437  11.448  0.00  0.00    +0.000 C 
ATOM   3010  CG2 THR A  28       5.737   8.404  11.192  0.00  0.00    +0.000 C 
BRANCH30093011
ATOM   3011  OG1 THR A  28       7.769   8.056  12.349  0.00  0.00    +0.000 OA
ATOM   3012  HG1 THR A  28       8.346   8.608  11.815  0.00  0.00    +0.000 HD
ENDBRANCH30093011
ENDBRANCH27353009
ENDBRANCH27312735
ENDBRANCH27302733
BRANCH27303013
ATOM   3013  CB  THR A  29      10.340   4.218  14.222  0.00  0.00    +0.000 C 
ATOM   3014  CG2 THR A  29      11.480   3.205  14.329  0.00  0.00    +0.000 C 
BRANCH30133015
ATOM   3015  OG1 THR A  29      10.949   5.481  14.107  0.00  0.00    +0.000 OA
ATOM   3016  HG1 THR A  29      11.297   5.571  13.217  0.00  0.00    +0.000 HD
ENDBRANCH30133015
ENDBRANCH27303013
ENDBRANCH27262730
ENDBRANCH27252728
BRANCH27253017
ATOM   3017  CB  SER A  30       6.068   1.093  15.281  0.00  0.00    +0.000 C 
BRANCH30173018
ATOM   3018  OG  SER A  30       6.660   1.509  16.500  0.00  0.00    +0.000 OA
ATOM   3019  HG  SER A  30       6.840   2.449  16.431  0.00  0.00    +0.000 HD
ENDBRANCH30173018
ENDBRANCH27253017
ENDBRANCH27212725
ENDBRANCH27202723
BRANCH27203020
ATOM   3020  CB  ILE A  31       4.290   2.467  10.386  0.00  0.00    +0.000 C 
ATOM   3021  CG2 ILE A  31       3.836   2.299   8.919  0.00  0.00    +0.000 C 
BRANCH30203022
ATOM   3022  CG1 ILE A  31       3.052   2.664  11.287  0.00  0.00    +0.000 C 
ATOM   3023  CD1 ILE A  31       2.417   4.048  11.119  0.00  0.00    +0.000 C 
ENDBRANCH30203022
ENDBRANCH27203020
ENDBRANCH27162720
ENDBRANCH27152718
BRANCH27153024
ATOM   3024  CB  LEU A  32       9.492   2.337   9.012  0.00  0.00    +0.000 C 
BRANCH30243025
ATOM   3025  CG  LEU A  32      10.652   2.194   8.015  0.00  0.00    +0.000 C 
ATOM   3026  CD1 LEU A  32      10.184   2.373   6.570  0.00  0.00    +0.000 C 
ATOM   3027  CD2 LEU A  32      11.719   3.242   8.321  0.00  0.00    +0.000 C 
ENDBRANCH30243025
ENDBRANCH27153024
ENDBRANCH27112715
ENDBRANCH27102713
BRANCH27103028
ATOM   3028  CB  ASN A  33       9.934  -2.012  12.112  0.00  0.00    +0.000 C 
BRANCH30283029
ATOM   3029  CG  ASN A  33      11.190  -1.254  12.491  0.00  0.00    +0.000 C 
ATOM   3030  ND2 ASN A  33      11.318  -0.865  13.737  0.00  0.00    +0.000 N 
ATOM   3031 HD21 ASN A  33      12.148  -0.321  13.923  0.00  0.00    +0.000 HD
ATOM   3032 HD22 ASN A  33      10.551  -0.973  14.385  0.00  0.00    +0.000 HD
ATOM   3033  OD1 ASN A  33      12.089  -1.028  11.705  0.00  0.00    +0.000 OA
ENDBRANCH30283029
ENDBRANCH27103028
ENDBRANCH27062710
ENDBRANCH27052708
BRANCH27053034
ATOM   3034  CB  PHE A  34       4.844  -2.969  10.634  0.00  0.00    +0.000 C 
BRANCH30343035
ATOM   3035  CG  PHE A  34       3.616  -3.621  10.028  0.00  0.00    +0.000 A 
ATOM   3036  CD1 PHE A  34       2.878  -2.957   9.031  0.00  0.00    +0.000 A 
ATOM   3037  CD2 PHE A  34       3.244  -4.918  10.422  0.00  0.00    +0.000 A 
ATOM   3038  CE1 PHE A  34       1.767  -3.588   8.441  0.00  0.00    +0.000 A 
ATOM   3039  CE2 PHE A  34       2.118  -5.534   9.849  0.00  0.00    +0.000 A 
ATOM   3040  CZ  PHE A  34       1.387  -4.876   8.849  0.00  0.00    +0.000 A 
ENDBRANCH30343035
ENDBRANCH27053034
ENDBRANCH27012705
ENDBRANCH27002703
BRANCH27003041
ATOM   3041  CB  SER A  35       6.608  -1.037   5.819  0.00  0.00    +0.000 C 
BRANCH30413042
ATOM   3042  OG  SER A  35       5.605  -0.097   6.152  0.00  0.00    +0.000 OA
ATOM   3043  HG  SER A  35       5.877   0.745   5.779  0.00  0.00    +0.000 HD
ENDBRANCH30413042
ENDBRANCH27003041
ENDBRANCH26962700
ENDBRANCH26952698
BRANCH26953044
ATOM   3044  CB  TYR A  36      10.973  -3.827   6.319  0.00  0.00    +0.000 C 
BRANCH30443045
ATOM   3045  CG  TYR A  36      11.490  -2.501   5.805  0.00  0.00    +0.000 A 
ATOM   3046  CD1 TYR A  36      11.624  -2.294   4.417  0.00  0.00    +0.000 A 
ATOM   3047  CD2 TYR A  36      11.894  -1.497   6.707  0.00  0.00    +0.000 A 
ATOM   3048  CE1 TYR A  36      12.138  -1.080   3.931  0.00  0.00    +0.000 A 
ATOM   3049  CE2 TYR A  36      12.445  -0.296   6.220  0.00  0.00    +0.000 A 
ATOM   3050  CZ  TYR A  36      12.557  -0.081   4.830  0.00  0.00    +0.000 A 
BRANCH30503051
ATOM   3051  OH  TYR A  36      13.093   1.071   4.352  0.00  0.00    +0.000 OA
ATOM   3052  HH  TYR A  36      13.386   1.666   5.046  0.00  0.00    +0.000 HD
ENDBRANCH30503051
ENDBRANCH30443045
ENDBRANCH26953044
ENDBRANCH26912695
ENDBRANCH26902693
BRANCH26903053
ATOM   3053  CB  LYS A  37       8.319  -7.442   9.172  0.00  0.00    +0.000 C 
BRANCH30533054
ATOM   3054  CG  LYS A  37       8.160  -8.881   9.689  0.00  0.00    +0.000 C 
BRANCH30543055
ATOM   3055  CD  LYS A  37       7.786  -8.881  11.174  0.00  0.00    +0.000 C 
BRANCH30553056
ATOM   3056  CE  LYS A  37       7.622 -10.320  11.676  0.00  0.00    +0.000 C 
BRANCH30563057
ATOM   3057  NZ  LYS A  37       6.978 -10.354  13.014  0.00  0.00    +0.000 N 
ATOM   3058  HZ1 LYS A  37       7.529  -9.852  13.695  0.00  0.00    +0.000 HD
ATOM   3059  HZ2 LYS A  37       6.840 -11.305  13.325  0.00  0.00    +0.000 HD
ATOM   3060  HZ3 LYS A  37       6.067  -9.917  12.973  0.00  0.00    +0.000 HD
ENDBRANCH30563057
ENDBRANCH30553056
ENDBRANCH30543055
ENDBRANCH30533054
ENDBRANCH26903053
ENDBRANCH26862690
ENDBRANCH26852688
BRANCH26853061
ATOM   3061  CB  PHE A  38       3.960  -6.697   6.399  0.00  0.00    +0.000 C 
BRANCH30613062
ATOM   3062  CG  PHE A  38       2.623  -7.197   5.886  0.00  0.00    +0.000 A 
ATOM   3063  CD1 PHE A  38       1.954  -6.519   4.854  0.00  0.00    +0.000 A 
ATOM   3064  CD2 PHE A  38       2.063  -8.379   6.405  0.00  0.00    +0.000 A 
ATOM   3065  CE1 PHE A  38       0.746  -7.030   4.343  0.00  0.00    +0.000 A 
ATOM   3066  CE2 PHE A  38       0.826  -8.851   5.944  0.00  0.00    +0.000 A 
ATOM   3067  CZ  PHE A  38       0.169  -8.182   4.901  0.00  0.00    +0.000 A 
ENDBRANCH30613062
ENDBRANCH26853061
ENDBRANCH26812685
ENDBRANCH26802683
BRANCH26803068
ATOM   3068  CB  TYR A  39       7.152  -5.560   2.114  0.00  0.00    +0.000 C 
BRANCH30683069
ATOM   3069  CG  TYR A  39       7.592  -5.555   0.665  0.00  0.00    +0.000 A 
ATOM   3070  CD1 TYR A  39       8.893  -5.963   0.303  0.00  0.00    +0.000 A 
ATOM   3071  CD2 TYR A  39       6.666  -5.202  -0.331  0.00  0.00    +0.000 A 
ATOM   3072  CE1 TYR A  39       9.256  -6.046  -1.057  0.00  0.00    +0.000 A 
ATOM   3073  CE2 TYR A  39       7.027  -5.287  -1.686  0.00  0.00    +0.000 A 
ATOM   3074  CZ  TYR A  39       8.315  -5.721  -2.056  0.00  0.00    +0.000 A 
BRANCH30743075
ATOM   3075  OH  TYR A  39       8.606  -5.854  -3.374  0.00  0.00    +0.000 OA
ATOM   3076  HH  TYR A  39       9.393  -6.381  -3.536  0.00  0.00    +0.000 HD
ENDBRANCH30743075
ENDBRANCH30683069
ENDBRANCH26803068
ENDBRANCH26762680
ENDBRANCH26752678
BRANCH26753077
ATOM   3077  CB  TYR A  40      10.208  -9.495   3.562  0.00  0.00    +0.000 C 
BRANCH30773078
ATOM   3078  CG  TYR A  40      11.173 -10.649   3.401  0.00  0.00    +0.000 A 
ATOM   3079  CD1 TYR A  40      11.190 -11.698   4.342  0.00  0.00    +0.000 A 
ATOM   3080  CD2 TYR A  40      11.994 -10.706   2.260  0.00  0.00    +0.000 A 
ATOM   3081  CE1 TYR A  40      12.021 -12.814   4.132  0.00  0.00    +0.000 A 
ATOM   3082  CE2 TYR A  40      12.806 -11.832   2.038  0.00  0.00    +0.000 A 
ATOM   3083  CZ  TYR A  40      12.821 -12.886   2.974  0.00  0.00    +0.000 A 
BRANCH30833084
ATOM   3084  OH  TYR A  40      13.479 -14.038   2.685  0.00  0.00    +0.000 OA
ATOM   3085  HH  TYR A  40      12.905 -14.476   2.052  0.00  0.00    +0.000 HD
ENDBRANCH30833084
ENDBRANCH30773078
ENDBRANCH26753077
ENDBRANCH26712675
ENDBRANCH26702673
BRANCH26703086
ATOM   3086  CB  GLN A  41       5.574 -11.949   5.194  0.00  0.00    +0.000 C 
BRANCH30863087
ATOM   3087  CG  GLN A  41       4.702 -13.187   5.454  0.00  0.00    +0.000 C 
BRANCH30873088
ATOM   3088  CD  GLN A  41       3.690 -12.926   6.557  0.00  0.00    +0.000 C 
ATOM   3089  NE2 GLN A  41       2.414 -12.859   6.238  0.00  0.00    +0.000 N 
ATOM   3090 HE21 GLN A  41       1.752 -12.702   6.984  0.00  0.00    +0.000 HD
ATOM   3091 HE22 GLN A  41       2.084 -13.102   5.315  0.00  0.00    +0.000 HD
ATOM   3092  OE1 GLN A  41       4.038 -12.768   7.719  0.00  0.00    +0.000 OA
ENDBRANCH30873088
ENDBRANCH30863087
ENDBRANCH26703086
ENDBRANCH26662670
ENDBRANCH26652668
BRANCH26653093
ATOM   3093  CB  GLN A  42       3.701 -10.090   0.517  0.00  0.00    +0.000 C 
BRANCH30933094
ATOM   3094  CG  GLN A  42       2.689  -9.672   1.598  0.00  0.00    +0.000 C 
BRANCH30943095
ATOM   3095  CD  GLN A  42       1.789 -10.819   2.028  0.00  0.00    +0.000 C 
ATOM   3096  NE2 GLN A  42       1.901 -11.299   3.246  0.00  0.00    +0.000 N 
ATOM   3097 HE21 GLN A  42       2.569 -10.906   3.894  0.00  0.00    +0.000 HD
ATOM   3098 HE22 GLN A  42       1.382 -12.148   3.419  0.00  0.00    +0.000 HD
ATOM   3099  OE1 GLN A  42       0.990 -11.315   1.259  0.00  0.00    +0.000 OA
ENDBRANCH30943095
ENDBRANCH30933094
ENDBRANCH26653093
ENDBRANCH26612665
ENDBRANCH26602663
BRANCH26603100
ATOM   3100  CB  THR A  43       8.857 -10.854  -1.514  0.00  0.00    +0.000 C 
ATOM   3101  CG2 THR A  43       8.576  -9.381  -1.795  0.00  0.00    +0.000 C 
BRANCH31003102
ATOM   3102  OG1 THR A  43       9.578 -10.907  -0.307  0.00  0.00    +0.000 OA
ATOM   3103  HG1 THR A  43       9.626 -11.805   0.029  0.00  0.00    +0.000 HD
ENDBRANCH31003102
ENDBRANCH26603100
ENDBRANCH26562660
ENDBRANCH26552658
BRANCH26553104
ATOM   3104  CB  ASP A  44       8.529 -15.438   1.500  0.00  0.00    +0.000 C 
BRANCH31043105
ATOM   3105  CG  ASP A  44       9.930 -15.083   2.017  0.00  0.00    +0.000 C 
ATOM   3106  OD1 ASP A  44      10.728 -14.493   1.262  0.00  0.00    +0.000 OA
ATOM   3107  OD2 ASP A  44      10.230 -15.448   3.178  0.00  0.00    +0.000 OA
ENDBRANCH31043105
ENDBRANCH26553104
ENDBRANCH26512655
ENDBRANCH26492653
ENDBRANCH26452649
ENDBRANCH26442647
BRANCH26443108
ATOM   3108  CB  HIS A  46       3.365 -13.749  -4.214  0.00  0.00    +0.000 C 
BRANCH31083109
ATOM   3109  CG  HIS A  46       2.086 -14.103  -3.518  0.00  0.00    +0.000 A 
ATOM   3110  CD2 HIS A  46       1.669 -13.705  -2.277  0.00  0.00    +0.000 A 
ATOM   3111  ND1 HIS A  46       1.137 -14.952  -4.025  0.00  0.00    +0.000 N 
ATOM   3112  HD1 HIS A  46       1.130 -15.309  -4.970  0.00  0.00    +0.000 HD
ATOM   3113  CE1 HIS A  46       0.169 -15.077  -3.105  0.00  0.00    +0.000 A 
ATOM   3114  NE2 HIS A  46       0.451 -14.345  -2.015  0.00  0.00    +0.000 NA
ENDBRANCH31083109
ENDBRANCH26443108
ENDBRANCH26372644
ENDBRANCH26332640
ENDBRANCH26322635
BRANCH26323115
ATOM   3115  CB  HIS A  48       6.895 -16.074 -10.142  0.00  0.00    +0.000 C 
BRANCH31153116
ATOM   3116  CG  HIS A  48       8.005 -17.032  -9.794  0.00  0.00    +0.000 A 
ATOM   3117  CD2 HIS A  48       7.876 -18.276  -9.241  0.00  0.00    +0.000 A 
ATOM   3118  ND1 HIS A  48       9.350 -16.778  -9.912  0.00  0.00    +0.000 N 
ATOM   3119  HD1 HIS A  48       9.760 -15.916 -10.245  0.00  0.00    +0.000 HD
ATOM   3120  CE1 HIS A  48      10.017 -17.845  -9.448  0.00  0.00    +0.000 A 
ATOM   3121  NE2 HIS A  48       9.160 -18.789  -9.025  0.00  0.00    +0.000 NA
ENDBRANCH31153116
ENDBRANCH26323115
ENDBRANCH26282632
ENDBRANCH26272630
BRANCH26273122
ATOM   3122  CB  ASP A  49       2.868 -12.641  -8.371  0.00  0.00    +0.000 C 
BRANCH31223123
ATOM   3123  CG  ASP A  49       2.402 -14.081  -8.637  0.00  0.00    +0.000 C 
ATOM   3124  OD1 ASP A  49       2.450 -14.507  -9.815  0.00  0.00    +0.000 OA
ATOM   3125  OD2 ASP A  49       2.008 -14.756  -7.656  0.00  0.00    +0.000 OA
ENDBRANCH31223123
ENDBRANCH26273122
ENDBRANCH26232627
ENDBRANCH26222625
BRANCH26223126
ATOM   3126  CB  ASN A  50       2.793  -7.810 -10.412  0.00  0.00    +0.000 C 
BRANCH31263127
ATOM   3127  CG  ASN A  50       3.456  -7.491 -11.735  0.00  0.00    +0.000 C 
ATOM   3128  ND2 ASN A  50       2.739  -6.913 -12.665  0.00  0.00    +0.000 N 
ATOM   3129 HD21 ASN A  50       1.753  -6.704 -12.602  0.00  0.00    +0.000 HD
ATOM   3130 HD22 ASN A  50       3.146  -6.811 -13.584  0.00  0.00    +0.000 HD
ATOM   3131  OD1 ASN A  50       4.630  -7.752 -11.950  0.00  0.00    +0.000 OA
ENDBRANCH31263127
ENDBRANCH26223126
ENDBRANCH26182622
ENDBRANCH26172620
BRANCH26173132
ATOM   3132  CB  LEU A  51       4.270  -7.888  -4.822  0.00  0.00    +0.000 C 
BRANCH31323133
ATOM   3133  CG  LEU A  51       3.908  -7.747  -3.336  0.00  0.00    +0.000 C 
ATOM   3134  CD1 LEU A  51       2.640  -8.518  -2.962  0.00  0.00    +0.000 C 
ATOM   3135  CD2 LEU A  51       5.064  -8.251  -2.474  0.00  0.00    +0.000 C 
ENDBRANCH31323133
ENDBRANCH26173132
ENDBRANCH26132617
ENDBRANCH26122615
BRANCH26123136
ATOM   3136  CB  ILE A  52       1.144  -3.115  -5.510  0.00  0.00    +0.000 C 
ATOM   3137  CG2 ILE A  52      -0.239  -3.567  -6.010  0.00  0.00    +0.000 C 
BRANCH31363138
ATOM   3138  CG1 ILE A  52       1.092  -1.687  -4.934  0.00  0.00    +0.000 C 
ATOM   3139  CD1 ILE A  52       0.839  -0.613  -5.982  0.00  0.00    +0.000 C 
ENDBRANCH31363138
ENDBRANCH26123136
ENDBRANCH26082612
ENDBRANCH26072610
BRANCH26073140
ATOM   3140  CB  LEU A  53       0.779  -4.339   0.013  0.00  0.00    +0.000 C 
BRANCH31403141
ATOM   3141  CG  LEU A  53       2.254  -4.630   0.371  0.00  0.00    +0.000 C 
ATOM   3142  CD1 LEU A  53       2.380  -4.955   1.851  0.00  0.00    +0.000 C 
ATOM   3143  CD2 LEU A  53       2.782  -5.844  -0.388  0.00  0.00    +0.000 C 
ENDBRANCH31403141
ENDBRANCH26073140
ENDBRANCH26032607
ENDBRANCH26022605
BRANCH26023144
ATOM   3144  CB  SER A  54      -0.623   0.811   1.458  0.00  0.00    +0.000 C 
BRANCH31443145
ATOM   3145  OG  SER A  54      -0.349   1.830   2.398  0.00  0.00    +0.000 OA
ATOM   3146  HG  SER A  54       0.368   2.333   2.005  0.00  0.00    +0.000 HD
ENDBRANCH31443145
ENDBRANCH26023144
ENDBRANCH25952602
ENDBRANCH25912598
ENDBRANCH25902593
BRANCH25903147
ATOM   3147  CB  LEU A  56       1.303   3.154   5.562  0.00  0.00    +0.000 C 
BRANCH31473148
ATOM   3148  CG  LEU A  56       0.664   4.443   6.106  0.00  0.00    +0.000 C 
ATOM   3149  CD1 LEU A  56       1.006   4.714   7.567  0.00  0.00    +0.000 C 
ATOM   3150  CD2 LEU A  56       1.126   5.641   5.286  0.00  0.00    +0.000 C 
ENDBRANCH31473148
ENDBRANCH25903147
ENDBRANCH25862590
ENDBRANCH25852588
BRANCH25853151
ATOM   3151  CB  CYS A  57      -3.482   1.412   4.102  0.00  0.00    +0.000 C 
BRANCH31513152
ATOM   3152  SG  CYS A  57      -3.550   3.094   3.442  0.00  0.00    +0.000 S 
ATOM   3153  HG  CYS A  57      -4.645   3.485   4.100  0.00  0.00    +0.000 HD
ENDBRANCH31513152
ENDBRANCH25853151
ENDBRANCH25812585
ENDBRANCH25802583
BRANCH25803154
ATOM   3154  CB  ILE A  58      -1.998  -3.315   6.444  0.00  0.00    +0.000 C 
ATOM   3155  CG2 ILE A  58      -2.144  -4.550   7.355  0.00  0.00    +0.000 C 
BRANCH31543156
ATOM   3156  CG1 ILE A  58      -2.435  -3.645   4.997  0.00  0.00    +0.000 C 
ATOM   3157  CD1 ILE A  58      -1.469  -4.585   4.277  0.00  0.00    +0.000 C 
ENDBRANCH31543156
ENDBRANCH25803154
ENDBRANCH25762580
ENDBRANCH25742578
ENDBRANCH25702574
ENDBRANCH25692572
BRANCH25693158
ATOM   3158  CB  LYS A  60      -3.876   3.053   9.296  0.00  0.00    +0.000 C 
BRANCH31583159
ATOM   3159  CG  LYS A  60      -4.970   4.062   9.689  0.00  0.00    +0.000 C 
BRANCH31593160
ATOM   3160  CD  LYS A  60      -5.345   5.044   8.569  0.00  0.00    +0.000 C 
BRANCH31603161
ATOM   3161  CE  LYS A  60      -6.747   5.619   8.837  0.00  0.00    +0.000 C 
BRANCH31613162
ATOM   3162  NZ  LYS A  60      -7.267   6.460   7.731  0.00  0.00    +0.000 N 
ATOM   3163  HZ1 LYS A  60      -8.141   6.870   8.026  0.00  0.00    +0.000 HD
ATOM   3164  HZ2 LYS A  60      -7.442   5.904   6.906  0.00  0.00    +0.000 HD
ATOM   3165  HZ3 LYS A  60      -6.626   7.207   7.506  0.00  0.00    +0.000 HD
ENDBRANCH31613162
ENDBRANCH31603161
ENDBRANCH31593160
ENDBRANCH31583159
ENDBRANCH25693158
ENDBRANCH25652569
ENDBRANCH25632567
ENDBRANCH25592563
ENDBRANCH25582561
BRANCH25583166
ATOM   3166  CB  PHE A  62      -4.362  -3.823  12.706  0.00  0.00    +0.000 C 
BRANCH31663167
ATOM   3167  CG  PHE A  62      -4.974  -4.996  11.965  0.00  0.00    +0.000 A 
ATOM   3168  CD1 PHE A  62      -5.506  -6.081  12.687  0.00  0.00    +0.000 A 
ATOM   3169  CD2 PHE A  62      -5.123  -4.951  10.567  0.00  0.00    +0.000 A 
ATOM   3170  CE1 PHE A  62      -6.190  -7.110  12.018  0.00  0.00    +0.000 A 
ATOM   3171  CE2 PHE A  62      -5.840  -5.959   9.903  0.00  0.00    +0.000 A 
ATOM   3172  CZ  PHE A  62      -6.375  -7.038  10.627  0.00  0.00    +0.000 A 
ENDBRANCH31663167
ENDBRANCH25583166
ENDBRANCH25542558
ENDBRANCH25522556
ENDBRANCH25482552
ENDBRANCH25472550
BRANCH25473173
ATOM   3173  CB  LEU A  64      -8.640   1.839  13.146  0.00  0.00    +0.000 C 
BRANCH31733174
ATOM   3174  CG  LEU A  64     -10.178   1.889  13.125  0.00  0.00    +0.000 C 
ATOM   3175  CD1 LEU A  64     -10.748   3.004  13.992  0.00  0.00    +0.000 C 
ATOM   3176  CD2 LEU A  64     -10.659   2.097  11.693  0.00  0.00    +0.000 C 
ENDBRANCH31733174
ENDBRANCH25473173
ENDBRANCH25432547
ENDBRANCH25422545
BRANCH25423177
ATOM   3177  CB  LEU A  65      -8.993  -3.170  14.870  0.00  0.00    +0.000 C 
BRANCH31773178
ATOM   3178  CG  LEU A  65      -9.782  -4.389  15.370  0.00  0.00    +0.000 C 
ATOM   3179  CD1 LEU A  65     -11.270  -4.295  15.026  0.00  0.00    +0.000 C 
ATOM   3180  CD2 LEU A  65      -9.201  -5.627  14.704  0.00  0.00    +0.000 C 
ENDBRANCH31773178
ENDBRANCH25423177
ENDBRANCH25382542
ENDBRANCH25372540
BRANCH25373181
ATOM   3181  CB  SER A  66      -5.475  -1.574  18.706  0.00  0.00    +0.000 C 
BRANCH31813182
ATOM   3182  OG  SER A  66      -4.980  -0.257  18.756  0.00  0.00    +0.000 OA
ATOM   3183  HG  SER A  66      -4.188  -0.285  19.297  0.00  0.00    +0.000 HD
ENDBRANCH31813182
ENDBRANCH25373181
ENDBRANCH25332537
ENDBRANCH25322535
BRANCH25323184
ATOM   3184  CB  LEU A  67      -9.951   2.230  19.323  0.00  0.00    +0.000 C 
BRANCH31843185
ATOM   3185  CG  LEU A  67      -9.135   3.453  18.883  0.00  0.00    +0.000 C 
ATOM   3186  CD1 LEU A  67      -9.940   4.261  17.865  0.00  0.00    +0.000 C 
ATOM   3187  CD2 LEU A  67      -8.846   4.379  20.066  0.00  0.00    +0.000 C 
ENDBRANCH31843185
ENDBRANCH25323184
ENDBRANCH25282532
ENDBRANCH25272530
ENDBRANCH25232527
ENDBRANCH25212525
ENDBRANCH25172521
ENDBRANCH25162519
BRANCH25163188
ATOM   3188  CB  LYS A  70      -9.723  -5.847  25.995  0.00  0.00    +0.000 C 
BRANCH31883189
ATOM   3189  CG  LYS A  70     -10.635  -4.611  25.983  0.00  0.00    +0.000 C 
BRANCH31893190
ATOM   3190  CD  LYS A  70      -9.923  -3.351  26.486  0.00  0.00    +0.000 C 
BRANCH31903191
ATOM   3191  CE  LYS A  70     -10.691  -2.106  26.041  0.00  0.00    +0.000 C 
BRANCH31913192
ATOM   3192  NZ  LYS A  70      -9.752  -1.104  25.480  0.00  0.00    +0.000 N 
ATOM   3193  HZ1 LYS A  70      -9.076  -0.780  26.156  0.00  0.00    +0.000 HD
ATOM   3194  HZ2 LYS A  70     -10.235  -0.324  25.057  0.00  0.00    +0.000 HD
ATOM   3195  HZ3 LYS A  70      -9.230  -1.540  24.733  0.00  0.00    +0.000 HD
ENDBRANCH31913192
ENDBRANCH31903191
ENDBRANCH31893190
ENDBRANCH31883189
ENDBRANCH25163188
ENDBRANCH25122516
ENDBRANCH25102514
ENDBRANCH25062510
ENDBRANCH25052508
BRANCH25053196
ATOM   3196  CB  LYS A  72      -4.464 -12.344  24.673  0.00  0.00    +0.000 C 
BRANCH31963197
ATOM   3197  CG  LYS A  72      -3.683 -13.149  23.632  0.00  0.00    +0.000 C 
BRANCH31973198
ATOM   3198  CD  LYS A  72      -3.529 -14.592  24.128  0.00  0.00    +0.000 C 
BRANCH31983199
ATOM   3199  CE  LYS A  72      -3.010 -15.492  23.015  0.00  0.00    +0.000 C 
BRANCH31993200
ATOM   3200  NZ  LYS A  72      -4.103 -15.773  22.072  0.00  0.00    +0.000 N 
ATOM   3201  HZ1 LYS A  72      -4.970 -15.384  22.414  0.00  0.00    +0.000 HD
ATOM   3202  HZ2 LYS A  72      -3.891 -15.269  21.222  0.00  0.00    +0.000 HD
ATOM   3203  HZ3 LYS A  72      -4.238 -16.755  21.881  0.00  0.00    +0.000 HD
ENDBRANCH31993200
ENDBRANCH31983199
ENDBRANCH31973198
ENDBRANCH31963197
ENDBRANCH25053196
ENDBRANCH25012505
ENDBRANCH25002503
BRANCH25003204
ATOM   3204  CB  THR A  73      -7.747  -9.385  21.182  0.00  0.00    +0.000 C 
ATOM   3205  CG2 THR A  73      -8.233  -8.813  19.853  0.00  0.00    +0.000 C 
BRANCH32043206
ATOM   3206  OG1 THR A  73      -8.374 -10.643  21.304  0.00  0.00    +0.000 OA
ATOM   3207  HG1 THR A  73      -7.864 -11.227  21.870  0.00  0.00    +0.000 HD
ENDBRANCH32043206
ENDBRANCH25003204
ENDBRANCH24962500
ENDBRANCH24952498
BRANCH24953208
ATOM   3208  CB  LEU A  74      -5.249  -5.228  23.197  0.00  0.00    +0.000 C 
BRANCH32083209
ATOM   3209  CG  LEU A  74      -4.622  -3.829  23.293  0.00  0.00    +0.000 C 
ATOM   3210  CD1 LEU A  74      -5.017  -2.965  22.105  0.00  0.00    +0.000 C 
ATOM   3211  CD2 LEU A  74      -5.123  -3.166  24.567  0.00  0.00    +0.000 C 
ENDBRANCH32083209
ENDBRANCH24953208
ENDBRANCH24912495
ENDBRANCH24902493
BRANCH24903212
ATOM   3212  CB  SER A  75      -1.017  -8.705  23.584  0.00  0.00    +0.000 C 
BRANCH32123213
ATOM   3213  OG  SER A  75      -1.702  -8.637  24.810  0.00  0.00    +0.000 OA
ATOM   3214  HG  SER A  75      -2.646  -8.702  24.652  0.00  0.00    +0.000 HD
ENDBRANCH32123213
ENDBRANCH24903212
ENDBRANCH24862490
ENDBRANCH24852488
BRANCH24853215
ATOM   3215  CB  GLU A  76      -2.082 -10.653  19.115  0.00  0.00    +0.000 C 
BRANCH32153216
ATOM   3216  CG  GLU A  76      -1.847 -11.900  19.991  0.00  0.00    +0.000 C 
BRANCH32163217
ATOM   3217  CD  GLU A  76      -2.783 -13.061  19.611  0.00  0.00    +0.000 C 
ATOM   3218  OE1 GLU A  76      -2.775 -14.116  20.300  0.00  0.00    +0.000 OA
ATOM   3219  OE2 GLU A  76      -3.549 -12.920  18.632  0.00  0.00    +0.000 OA
ENDBRANCH32163217
ENDBRANCH32153216
ENDBRANCH24853215
ENDBRANCH24812485
ENDBRANCH24802483
BRANCH24803220
ATOM   3220  CB  ILE A  77      -3.707  -5.711  17.511  0.00  0.00    +0.000 C 
ATOM   3221  CG2 ILE A  77      -3.680  -4.394  16.714  0.00  0.00    +0.000 C 
BRANCH32203222
ATOM   3222  CG1 ILE A  77      -4.875  -6.598  17.027  0.00  0.00    +0.000 C 
ATOM   3223  CD1 ILE A  77      -6.256  -6.043  17.400  0.00  0.00    +0.000 C 
ENDBRANCH32203222
ENDBRANCH24803220
ENDBRANCH24762480
ENDBRANCH24752478
BRANCH24753224
ATOM   3224  CB  HIS A  78       0.143  -3.539  20.385  0.00  0.00    +0.000 C 
BRANCH32243225
ATOM   3225  CG  HIS A  78      -0.946  -2.526  20.654  0.00  0.00    +0.000 A 
ATOM   3226  CD2 HIS A  78      -1.794  -1.951  19.741  0.00  0.00    +0.000 A 
ATOM   3227  ND1 HIS A  78      -1.250  -1.973  21.878  0.00  0.00    +0.000 N 
ATOM   3228  HD1 HIS A  78      -0.817  -2.196  22.763  0.00  0.00    +0.000 HD
ATOM   3229  CE1 HIS A  78      -2.257  -1.102  21.703  0.00  0.00    +0.000 A 
ATOM   3230  NE2 HIS A  78      -2.617  -1.045  20.413  0.00  0.00    +0.000 NA
ENDBRANCH32243225
ENDBRANCH24753224
ENDBRANCH24712475
ENDBRANCH24702473
BRANCH24703231
ATOM   3231  CB  GLU A  79       3.217  -7.817  19.617  0.00  0.00    +0.000 C 
BRANCH32313232
ATOM   3232  CG  GLU A  79       3.425  -7.504  21.110  0.00  0.00    +0.000 C 
BRANCH32323233
ATOM   3233  CD  GLU A  79       3.281  -8.730  22.027  0.00  0.00    +0.000 C 
ATOM   3234  OE1 GLU A  79       2.981  -8.505  23.229  0.00  0.00    +0.000 OA
ATOM   3235  OE2 GLU A  79       3.482  -9.871  21.553  0.00  0.00    +0.000 OA
ENDBRANCH32323233
ENDBRANCH32313232
ENDBRANCH24703231
ENDBRANCH24662470
ENDBRANCH24652468
ENDBRANCH24612465
ENDBRANCH24602463
BRANCH24603236
ATOM   3236  CB  ILE A  81       0.994  -3.114  13.775  0.00  0.00    +0.000 C 
ATOM   3237  CG2 ILE A  81      -0.156  -3.896  13.112  0.00  0.00    +0.000 C 
BRANCH32363238
ATOM   3238  CG1 ILE A  81       0.616  -2.479  15.128  0.00  0.00    +0.000 C 
ATOM   3239  CD1 ILE A  81      -0.770  -1.822  15.177  0.00  0.00    +0.000 C 
ENDBRANCH32363238
ENDBRANCH24603236
ENDBRANCH24562460
ENDBRANCH24552458
ENDBRANCH24512455
ENDBRANCH24502453
BRANCH24503240
ATOM   3240  CB  PHE A  83       3.108  -0.961  19.192  0.00  0.00    +0.000 C 
BRANCH32403241
ATOM   3241  CG  PHE A  83       2.668   0.033  18.145  0.00  0.00    +0.000 A 
ATOM   3242  CD1 PHE A  83       3.481   1.141  17.864  0.00  0.00    +0.000 A 
ATOM   3243  CD2 PHE A  83       1.468  -0.146  17.438  0.00  0.00    +0.000 A 
ATOM   3244  CE1 PHE A  83       3.120   2.031  16.850  0.00  0.00    +0.000 A 
ATOM   3245  CE2 PHE A  83       1.108   0.755  16.418  0.00  0.00    +0.000 A 
ATOM   3246  CZ  PHE A  83       1.948   1.836  16.107  0.00  0.00    +0.000 A 
ENDBRANCH32403241
ENDBRANCH24503240
[truncated: 53,542 more chars]
