# Supplementary material for: Binding and sequestration of poison frog alkaloids by a plasma globulin
Source: eLife. 2023 Dec 19;12:e85096. doi: 10.7554/eLife.85096 (PMC10783871; doi:10.7554/eLife.85096)
Supplement: Figure 3—source data 1. [file elife-85096-fig3-data1.zip › Figure3_sourcedata/docked_ptx251D_OsABGprediction.pdb]

HELIX    1   1 HIS A   12  ALA A   45  1                                  34
HELIX    2   2 PRO A   55  LEU A   67  1                                  13
HELIX    3   3 ALA A   71  GLY A   80  1                                  10
HELIX    4   4 GLU A   90  ILE A  104  1                                  15
HELIX    5   5 LYS A  129  TYR A  139  1                                  11
HELIX    6   6 ILE A  151  LYS A  165  1                                  15
HELIX    7   7 VAL A  201  HIS A  203  1                                   3
HELIX    8   8 LEU A  261  SER A  270  1                                  10
HELIX    9   9 ASP A  273  VAL A  279  1                                   7
HELIX   10  10 LEU A  300  LEU A  306  1                                   7
HELIX   11  11 GLU A  311  PHE A  313  1                                   3
SHEET    1   1 1 LEU A  51  LEU A  53  0
SHEET    2   2 1 LEU A 111  ASP A 122  0
SHEET    3   3 1 ASP A 142  ILE A 146  0
SHEET    4   4 1 LEU A 183  GLY A 193  0
SHEET    5   5 1 ARG A 205  HIS A 210  0
SHEET    6   6 1 VAL A 216  ILE A 233  0
SHEET    7   7 1 CYS A 238  PRO A 244  0
SHEET    8   8 1 THR A 249  PRO A 256  0
SHEET    9   9 1 LYS A 281  PRO A 290  0
SHEET   10  10 1 PHE A 292  ASP A 299  0
SHEET   11  11 1 VAL A 330  VAL A 341  0
SHEET   12  12 1 HIS A 364  THR A 366  0
SHEET   13  13 1 PHE A 371  ASN A 377  0
SHEET   14  14 1 ASN A 382  ILE A 389  0
ATOM      1  N   HIS A   1      42.568  -0.231  42.023  1.00 37.34           N
ATOM      2  H   HIS A   1      43.028  -0.075  42.909  1.00 37.34           H
ATOM      3  H2  HIS A   1      42.096  -1.124  42.019  1.00 37.34           H
ATOM      4  H3  HIS A   1      43.253  -0.249  41.280  1.00 37.34           H
ATOM      5  CA  HIS A   1      41.598   0.845  41.734  1.00 37.34           C
ATOM      6  HA  HIS A   1      40.785   0.796  42.458  1.00 37.34           H
ATOM      7  C   HIS A   1      40.974   0.617  40.364  1.00 37.34           C
ATOM      8  CB  HIS A   1      42.239   2.243  41.811  1.00 37.34           C
ATOM      9  HB2 HIS A   1      41.842   2.865  41.008  1.00 37.34           H
ATOM     10  HB3 HIS A   1      43.314   2.171  41.649  1.00 37.34           H
ATOM     11  O   HIS A   1      41.640   0.023  39.527  1.00 37.34           O
ATOM     12  CG  HIS A   1      41.981   2.985  43.101  1.00 37.34           C
ATOM     13  CD2 HIS A   1      42.436   4.248  43.377  1.00 37.34           C
ATOM     14  HD2 HIS A   1      43.051   4.862  42.736  1.00 37.34           H
ATOM     15  ND1 HIS A   1      41.190   2.603  44.174  1.00 37.34           N
ATOM     16  HD1 HIS A   1      40.632   1.768  44.288  1.00 37.34           H
ATOM     17  CE1 HIS A   1      41.186   3.607  45.066  1.00 37.34           C
ATOM     18  HE1 HIS A   1      40.647   3.617  46.001  1.00 37.34           H
ATOM     19  NE2 HIS A   1      41.934   4.622  44.622  1.00 37.34           N
ATOM     20  N   HIS A   2      39.751   1.148  40.210  1.00 39.04           N
ATOM     21  H   HIS A   2      39.406   1.683  40.994  1.00 39.04           H
ATOM     22  CA  HIS A   2      38.771   1.081  39.103  1.00 39.04           C
ATOM     23  HA  HIS A   2      38.096   1.919  39.277  1.00 39.04           H
ATOM     24  C   HIS A   2      37.870  -0.168  39.084  1.00 39.04           C
ATOM     25  CB  HIS A   2      39.422   1.369  37.741  1.00 39.04           C
ATOM     26  HB2 HIS A   2      38.643   1.384  36.978  1.00 39.04           H
ATOM     27  HB3 HIS A   2      40.115   0.568  37.484  1.00 39.04           H
ATOM     28  O   HIS A   2      38.389  -1.273  39.122  1.00 39.04           O
ATOM     29  CG  HIS A   2      40.136   2.694  37.711  1.00 39.04           C
ATOM     30  CD2 HIS A   2      41.456   2.910  37.427  1.00 39.04           C
ATOM     31  HD2 HIS A   2      42.181   2.153  37.161  1.00 39.04           H
ATOM     32  ND1 HIS A   2      39.576   3.919  38.000  1.00 39.04           N
ATOM     33  HD1 HIS A   2      38.591   4.117  38.115  1.00 39.04           H
ATOM     34  CE1 HIS A   2      40.536   4.850  37.893  1.00 39.04           C
ATOM     35  HE1 HIS A   2      40.391   5.913  38.015  1.00 39.04           H
ATOM     36  NE2 HIS A   2      41.704   4.278  37.567  1.00 39.04           N
ATOM     37  N   GLY A   3      36.533  -0.081  39.033  1.00 33.17           N
ATOM     38  H   GLY A   3      36.087  -0.969  38.856  1.00 33.17           H
ATOM     39  CA  GLY A   3      35.599   1.061  39.041  1.00 33.17           C
ATOM     40  HA2 GLY A   3      35.303   1.265  40.070  1.00 33.17           H
ATOM     41  HA3 GLY A   3      36.065   1.950  38.619  1.00 33.17           H
ATOM     42  C   GLY A   3      34.329   0.762  38.212  1.00 33.17           C
ATOM     43  O   GLY A   3      34.411  -0.050  37.300  1.00 33.17           O
ATOM     44  N   GLY A   4      33.222   1.465  38.523  1.00 32.93           N
ATOM     45  H   GLY A   4      33.283   2.069  39.330  1.00 32.93           H
ATOM     46  CA  GLY A   4      32.012   1.696  37.691  1.00 32.93           C
ATOM     47  HA2 GLY A   4      32.316   1.949  36.676  1.00 32.93           H
ATOM     48  HA3 GLY A   4      31.497   2.567  38.099  1.00 32.93           H
ATOM     49  C   GLY A   4      30.997   0.540  37.587  1.00 32.93           C
ATOM     50  O   GLY A   4      31.373  -0.541  37.160  1.00 32.93           O
ATOM     51  N   THR A   5      29.773   0.619  38.138  1.00 33.67           N
ATOM     52  H   THR A   5      29.515  -0.318  38.412  1.00 33.67           H
ATOM     53  CA  THR A   5      28.537   1.375  37.769  1.00 33.67           C
ATOM     54  HA  THR A   5      27.865   1.242  38.618  1.00 33.67           H
ATOM     55  C   THR A   5      27.769   0.813  36.568  1.00 33.67           C
ATOM     56  CB  THR A   5      28.639   2.905  37.612  1.00 33.67           C
ATOM     57  HB  THR A   5      27.686   3.271  37.231  1.00 33.67           H
ATOM     58  O   THR A   5      28.154   1.072  35.434  1.00 33.67           O
ATOM     59  CG2 THR A   5      28.890   3.623  38.936  1.00 33.67           C
ATOM     60 HG21 THR A   5      29.003   4.691  38.752  1.00 33.67           H
ATOM     61 HG22 THR A   5      28.036   3.473  39.596  1.00 33.67           H
ATOM     62 HG23 THR A   5      29.788   3.234  39.416  1.00 33.67           H
ATOM     63  OG1 THR A   5      29.630   3.254  36.677  1.00 33.67           O
ATOM     64  HG1 THR A   5      29.372   2.827  35.858  1.00 33.67           H
ATOM     65  N   HIS A   6      26.638   0.152  36.846  1.00 36.69           N
ATOM     66  H   HIS A   6      26.438  -0.099  37.803  1.00 36.69           H
ATOM     67  CA  HIS A   6      25.483  -0.013  35.957  1.00 36.69           C
ATOM     68  HA  HIS A   6      25.384   0.862  35.315  1.00 36.69           H
ATOM     69  C   HIS A   6      24.217  -0.119  36.820  1.00 36.69           C
ATOM     70  CB  HIS A   6      25.628  -1.265  35.073  1.00 36.69           C
ATOM     71  HB2 HIS A   6      26.094  -2.072  35.639  1.00 36.69           H
ATOM     72  HB3 HIS A   6      24.635  -1.604  34.779  1.00 36.69           H
ATOM     73  O   HIS A   6      24.203  -0.931  37.742  1.00 36.69           O
ATOM     74  CG  HIS A   6      26.400  -0.996  33.809  1.00 36.69           C
ATOM     75  CD2 HIS A   6      27.618  -1.506  33.451  1.00 36.69           C
ATOM     76  HD2 HIS A   6      28.211  -2.193  34.038  1.00 36.69           H
ATOM     77  ND1 HIS A   6      25.999  -0.157  32.797  1.00 36.69           N
ATOM     78  HD1 HIS A   6      25.107   0.313  32.742  1.00 36.69           H
ATOM     79  CE1 HIS A   6      26.957  -0.152  31.857  1.00 36.69           C
ATOM     80  HE1 HIS A   6      26.910   0.404  30.934  1.00 36.69           H
ATOM     81  NE2 HIS A   6      27.966  -0.969  32.205  1.00 36.69           N
ATOM     82  N   ASP A   7      23.252   0.777  36.584  1.00 37.26           N
ATOM     83  H   ASP A   7      23.529   1.591  36.054  1.00 37.26           H
ATOM     84  CA  ASP A   7      21.803   0.516  36.467  1.00 37.26           C
ATOM     85  HA  ASP A   7      21.595   0.272  35.424  1.00 37.26           H
ATOM     86  C   ASP A   7      21.012   1.810  36.744  1.00 37.26           C
ATOM     87  CB  ASP A   7      21.281  -0.676  37.301  1.00 37.26           C
ATOM     88  HB2 ASP A   7      20.195  -0.606  37.359  1.00 37.26           H
ATOM     89  HB3 ASP A   7      21.668  -0.621  38.319  1.00 37.26           H
ATOM     90  O   ASP A   7      20.547   2.048  37.855  1.00 37.26           O
ATOM     91  CG  ASP A   7      21.606  -2.045  36.672  1.00 37.26           C
ATOM     92  OD1 ASP A   7      22.034  -2.075  35.491  1.00 37.26           O
ATOM     93  OD2 ASP A   7      21.409  -3.067  37.369  1.00 37.26           O
ATOM     94  N   ASP A   8      20.866   2.640  35.705  1.00 35.27           N
ATOM     95  H   ASP A   8      21.270   2.366  34.820  1.00 35.27           H
ATOM     96  CA  ASP A   8      19.889   3.734  35.626  1.00 35.27           C
ATOM     97  HA  ASP A   8      19.270   3.757  36.524  1.00 35.27           H
ATOM     98  C   ASP A   8      18.983   3.450  34.416  1.00 35.27           C
ATOM     99  CB  ASP A   8      20.573   5.110  35.472  1.00 35.27           C
ATOM    100  HB2 ASP A   8      21.374   5.030  34.737  1.00 35.27           H
ATOM    101  HB3 ASP A   8      19.839   5.814  35.080  1.00 35.27           H
ATOM    102  O   ASP A   8      19.313   3.819  33.293  1.00 35.27           O
ATOM    103  CG  ASP A   8      21.122   5.725  36.764  1.00 35.27           C
ATOM    104  OD1 ASP A   8      20.470   5.578  37.821  1.00 35.27           O
ATOM    105  OD2 ASP A   8      22.170   6.407  36.672  1.00 35.27           O
ATOM    106  N   ASP A   9      17.857   2.765  34.635  1.00 35.28           N
ATOM    107  H   ASP A   9      17.701   2.403  35.565  1.00 35.28           H
ATOM    108  CA  ASP A   9      16.861   2.456  33.594  1.00 35.28           C
ATOM    109  HA  ASP A   9      16.986   3.191  32.799  1.00 35.28           H
ATOM    110  C   ASP A   9      15.428   2.694  34.120  1.00 35.28           C
ATOM    111  CB  ASP A   9      17.109   1.046  32.992  1.00 35.28           C
ATOM    112  HB2 ASP A   9      17.843   0.522  33.604  1.00 35.28           H
ATOM    113  HB3 ASP A   9      16.202   0.442  33.027  1.00 35.28           H
ATOM    114  O   ASP A   9      14.557   1.829  34.084  1.00 35.28           O
ATOM    115  CG  ASP A   9      17.600   1.030  31.533  1.00 35.28           C
ATOM    116  OD1 ASP A   9      17.532   2.075  30.846  1.00 35.28           O
ATOM    117  OD2 ASP A   9      17.975  -0.075  31.077  1.00 35.28           O
ATOM    118  N   HIS A  10      15.158   3.897  34.637  1.00 34.92           N
ATOM    119  H   HIS A  10      15.920   4.555  34.723  1.00 34.92           H
ATOM    120  CA  HIS A  10      13.804   4.329  35.005  1.00 34.92           C
ATOM    121  HA  HIS A  10      13.087   3.831  34.353  1.00 34.92           H
ATOM    122  C   HIS A  10      13.601   5.839  34.794  1.00 34.92           C
ATOM    123  CB  HIS A  10      13.477   3.923  36.464  1.00 34.92           C
ATOM    124  HB2 HIS A  10      12.591   4.468  36.789  1.00 34.92           H
ATOM    125  HB3 HIS A  10      14.300   4.225  37.111  1.00 34.92           H
ATOM    126  O   HIS A  10      13.554   6.577  35.768  1.00 34.92           O
ATOM    127  CG  HIS A  10      13.174   2.461  36.691  1.00 34.92           C
ATOM    128  CD2 HIS A  10      13.723   1.649  37.645  1.00 34.92           C
ATOM    129  HD2 HIS A  10      14.470   1.940  38.368  1.00 34.92           H
ATOM    130  ND1 HIS A  10      12.276   1.695  35.981  1.00 34.92           N
ATOM    131  HD1 HIS A  10      11.908   1.938  35.072  1.00 34.92           H
ATOM    132  CE1 HIS A  10      12.304   0.451  36.483  1.00 34.92           C
ATOM    133  HE1 HIS A  10      11.777  -0.397  36.070  1.00 34.92           H
ATOM    134  NE2 HIS A  10      13.147   0.379  37.522  1.00 34.92           N
ATOM    135  N   ASP A  11      13.434   6.313  33.547  1.00 38.47           N
ATOM    136  H   ASP A  11      13.665   5.706  32.773  1.00 38.47           H
ATOM    137  CA  ASP A  11      12.664   7.563  33.320  1.00 38.47           C
ATOM    138  HA  ASP A  11      11.753   7.412  33.900  1.00 38.47           H
ATOM    139  C   ASP A  11      12.141   7.843  31.890  1.00 38.47           C
ATOM    140  CB  ASP A  11      13.382   8.812  33.894  1.00 38.47           C
ATOM    141  HB2 ASP A  11      14.357   8.537  34.298  1.00 38.47           H
ATOM    142  HB3 ASP A  11      13.577   9.529  33.097  1.00 38.47           H
ATOM    143  O   ASP A  11      11.529   8.881  31.633  1.00 38.47           O
ATOM    144  CG  ASP A  11      12.554   9.511  34.994  1.00 38.47           C
ATOM    145  OD1 ASP A  11      11.301   9.358  35.001  1.00 38.47           O
ATOM    146  OD2 ASP A  11      13.171  10.253  35.790  1.00 38.47           O
ATOM    147  N   HIS A  12      12.282   6.932  30.919  1.00 37.37           N
ATOM    148  H   HIS A  12      12.851   6.114  31.082  1.00 37.37           H
ATOM    149  CA  HIS A  12      11.802   7.222  29.555  1.00 37.37           C
ATOM    150  HA  HIS A  12      12.068   8.254  29.331  1.00 37.37           H
ATOM    151  C   HIS A  12      10.266   7.183  29.394  1.00 37.37           C
ATOM    152  CB  HIS A  12      12.553   6.349  28.539  1.00 37.37           C
ATOM    153  HB2 HIS A  12      12.595   5.317  28.887  1.00 37.37           H
ATOM    154  HB3 HIS A  12      12.012   6.365  27.593  1.00 37.37           H
ATOM    155  O   HIS A  12       9.717   7.967  28.617  1.00 37.37           O
ATOM    156  CG  HIS A  12      13.947   6.869  28.276  1.00 37.37           C
ATOM    157  CD2 HIS A  12      15.136   6.203  28.432  1.00 37.37           C
ATOM    158  HD2 HIS A  12      15.265   5.185  28.768  1.00 37.37           H
ATOM    159  ND1 HIS A  12      14.254   8.140  27.840  1.00 37.37           N
ATOM    160  HD1 HIS A  12      13.591   8.881  27.657  1.00 37.37           H
ATOM    161  CE1 HIS A  12      15.588   8.242  27.744  1.00 37.37           C
ATOM    162  HE1 HIS A  12      16.130   9.127  27.443  1.00 37.37           H
ATOM    163  NE2 HIS A  12      16.164   7.084  28.079  1.00 37.37           N
ATOM    164  N   ASN A  13       9.542   6.348  30.151  1.00 33.80           N
ATOM    165  H   ASN A  13      10.029   5.734  30.786  1.00 33.80           H
ATOM    166  CA  ASN A  13       8.079   6.235  30.009  1.00 33.80           C
ATOM    167  HA  ASN A  13       7.836   6.242  28.947  1.00 33.80           H
ATOM    168  C   ASN A  13       7.304   7.430  30.598  1.00 33.80           C
ATOM    169  CB  ASN A  13       7.591   4.898  30.604  1.00 33.80           C
ATOM    170  HB2 ASN A  13       6.542   5.001  30.882  1.00 33.80           H
ATOM    171  HB3 ASN A  13       8.154   4.654  31.505  1.00 33.80           H
ATOM    172  O   ASN A  13       6.261   7.799  30.053  1.00 33.80           O
ATOM    173  CG  ASN A  13       7.658   3.735  29.626  1.00 33.80           C
ATOM    174  ND2 ASN A  13       7.367   2.537  30.076  1.00 33.80           N
ATOM    175 HD21 ASN A  13       7.096   2.393  31.038  1.00 33.80           H
ATOM    176 HD22 ASN A  13       7.413   1.791  29.397  1.00 33.80           H
ATOM    177  OD1 ASN A  13       7.955   3.873  28.454  1.00 33.80           O
ATOM    178  N   SER A  14       7.800   8.065  31.667  1.00 33.32           N
ATOM    179  H   SER A  14       8.707   7.802  32.024  1.00 33.32           H
ATOM    180  CA  SER A  14       7.120   9.200  32.317  1.00 33.32           C
ATOM    181  HA  SER A  14       6.090   8.914  32.528  1.00 33.32           H
ATOM    182  C   SER A  14       7.078  10.423  31.386  1.00 33.32           C
ATOM    183  CB  SER A  14       7.808   9.525  33.658  1.00 33.32           C
ATOM    184  HB2 SER A  14       7.940   8.610  34.235  1.00 33.32           H
ATOM    185  HB3 SER A  14       7.180  10.212  34.229  1.00 33.32           H
ATOM    186  O   SER A  14       6.032  11.050  31.189  1.00 33.32           O
ATOM    187  OG  SER A  14       9.065  10.134  33.435  1.00 33.32           O
ATOM    188  HG  SER A  14       9.721   9.879  34.087  1.00 33.32           H
ATOM    189  N   HIS A  15       8.198  10.711  30.718  1.00 33.12           N
ATOM    190  H   HIS A  15       9.037  10.239  31.023  1.00 33.12           H
ATOM    191  CA  HIS A  15       8.323  11.830  29.791  1.00 33.12           C
ATOM    192  HA  HIS A  15       7.948  12.725  30.286  1.00 33.12           H
ATOM    193  C   HIS A  15       7.497  11.657  28.511  1.00 33.12           C
ATOM    194  CB  HIS A  15       9.805  12.040  29.462  1.00 33.12           C
ATOM    195  HB2 HIS A  15      10.262  11.085  29.202  1.00 33.12           H
ATOM    196  HB3 HIS A  15       9.885  12.697  28.596  1.00 33.12           H
ATOM    197  O   HIS A  15       6.939  12.642  28.017  1.00 33.12           O
ATOM    198  CG  HIS A  15      10.573  12.680  30.589  1.00 33.12           C
ATOM    199  CD2 HIS A  15      11.700  12.194  31.199  1.00 33.12           C
ATOM    200  HD2 HIS A  15      12.196  11.258  30.987  1.00 33.12           H
ATOM    201  ND1 HIS A  15      10.285  13.893  31.177  1.00 33.12           N
ATOM    202  HD1 HIS A  15       9.474  14.470  31.004  1.00 33.12           H
ATOM    203  CE1 HIS A  15      11.216  14.132  32.114  1.00 33.12           C
ATOM    204  HE1 HIS A  15      11.246  14.989  32.770  1.00 33.12           H
ATOM    205  NE2 HIS A  15      12.115  13.145  32.133  1.00 33.12           N
ATOM    206  N   HIS A  16       7.393  10.437  27.973  1.00 46.41           N
ATOM    207  H   HIS A  16       7.882   9.668  28.409  1.00 46.41           H
ATOM    208  CA  HIS A  16       6.585  10.172  26.780  1.00 46.41           C
ATOM    209  HA  HIS A  16       6.839  10.915  26.024  1.00 46.41           H
ATOM    210  C   HIS A  16       5.085  10.351  27.047  1.00 46.41           C
ATOM    211  CB  HIS A  16       6.917   8.786  26.203  1.00 46.41           C
ATOM    212  HB2 HIS A  16       6.056   8.415  25.649  1.00 46.41           H
ATOM    213  HB3 HIS A  16       7.124   8.080  27.007  1.00 46.41           H
ATOM    214  O   HIS A  16       4.424  11.073  26.295  1.00 46.41           O
ATOM    215  CG  HIS A  16       8.081   8.842  25.246  1.00 46.41           C
ATOM    216  CD2 HIS A  16       9.324   8.289  25.400  1.00 46.41           C
ATOM    217  HD2 HIS A  16       9.662   7.697  26.239  1.00 46.41           H
ATOM    218  ND1 HIS A  16       8.067   9.467  24.020  1.00 46.41           N
ATOM    219  HD1 HIS A  16       7.244   9.847  23.574  1.00 46.41           H
ATOM    220  CE1 HIS A  16       9.276   9.307  23.456  1.00 46.41           C
ATOM    221  HE1 HIS A  16       9.557   9.649  22.471  1.00 46.41           H
ATOM    222  NE2 HIS A  16      10.081   8.612  24.268  1.00 46.41           N
ATOM    223  N   HIS A  17       4.568   9.801  28.151  1.00 49.30           N
ATOM    224  H   HIS A  17       5.149   9.213  28.732  1.00 49.30           H
ATOM    225  CA  HIS A  17       3.164   9.983  28.529  1.00 49.30           C
ATOM    226  HA  HIS A  17       2.540   9.662  27.694  1.00 49.30           H
ATOM    227  C   HIS A  17       2.808  11.452  28.792  1.00 49.30           C
ATOM    228  CB  HIS A  17       2.837   9.110  29.746  1.00 49.30           C
ATOM    229  HB2 HIS A  17       1.904   9.459  30.191  1.00 49.30           H
ATOM    230  HB3 HIS A  17       3.621   9.211  30.496  1.00 49.30           H
ATOM    231  O   HIS A  17       1.749  11.910  28.358  1.00 49.30           O
ATOM    232  CG  HIS A  17       2.649   7.657  29.391  1.00 49.30           C
ATOM    233  CD2 HIS A  17       3.293   6.584  29.945  1.00 49.30           C
ATOM    234  HD2 HIS A  17       4.045   6.625  30.719  1.00 49.30           H
ATOM    235  ND1 HIS A  17       1.769   7.161  28.455  1.00 49.30           N
ATOM    236  HD1 HIS A  17       1.207   7.701  27.812  1.00 49.30           H
ATOM    237  CE1 HIS A  17       1.880   5.823  28.446  1.00 49.30           C
ATOM    238  HE1 HIS A  17       1.338   5.159  27.790  1.00 49.30           H
ATOM    239  NE2 HIS A  17       2.795   5.424  29.342  1.00 49.30           N
ATOM    240  N   ASN A  18       3.708  12.218  29.420  1.00 65.23           N
ATOM    241  H   ASN A  18       4.521  11.775  29.824  1.00 65.23           H
ATOM    242  CA  ASN A  18       3.486  13.644  29.665  1.00 65.23           C
ATOM    243  HA  ASN A  18       2.517  13.767  30.150  1.00 65.23           H
ATOM    244  C   ASN A  18       3.405  14.455  28.363  1.00 65.23           C
ATOM    245  CB  ASN A  18       4.578  14.174  30.610  1.00 65.23           C
ATOM    246  HB2 ASN A  18       5.554  13.802  30.301  1.00 65.23           H
ATOM    247  HB3 ASN A  18       4.590  15.263  30.568  1.00 65.23           H
ATOM    248  O   ASN A  18       2.501  15.273  28.216  1.00 65.23           O
ATOM    249  CG  ASN A  18       4.327  13.794  32.062  1.00 65.23           C
ATOM    250  ND2 ASN A  18       5.310  13.932  32.918  1.00 65.23           N
ATOM    251 HD21 ASN A  18       5.105  13.637  33.863  1.00 65.23           H
ATOM    252 HD22 ASN A  18       6.242  14.183  32.619  1.00 65.23           H
ATOM    253  OD1 ASN A  18       3.242  13.405  32.457  1.00 65.23           O
ATOM    254  N   LYS A  19       4.292  14.199  27.390  1.00 60.04           N
ATOM    255  H   LYS A  19       4.995  13.494  27.557  1.00 60.04           H
ATOM    256  CA  LYS A  19       4.268  14.904  26.095  1.00 60.04           C
ATOM    257  HA  LYS A  19       4.223  15.978  26.279  1.00 60.04           H
ATOM    258  C   LYS A  19       3.021  14.586  25.269  1.00 60.04           C
ATOM    259  CB  LYS A  19       5.535  14.586  25.289  1.00 60.04           C
ATOM    260  HB2 LYS A  19       5.378  14.910  24.260  1.00 60.04           H
ATOM    261  HB3 LYS A  19       5.703  13.510  25.287  1.00 60.04           H
ATOM    262  O   LYS A  19       2.469  15.481  24.640  1.00 60.04           O
ATOM    263  CG  LYS A  19       6.772  15.312  25.836  1.00 60.04           C
ATOM    264  HG2 LYS A  19       6.592  16.386  25.822  1.00 60.04           H
ATOM    265  HG3 LYS A  19       6.962  15.000  26.863  1.00 60.04           H
ATOM    266  CD  LYS A  19       7.995  14.993  24.968  1.00 60.04           C
ATOM    267  HD2 LYS A  19       7.797  15.311  23.944  1.00 60.04           H
ATOM    268  HD3 LYS A  19       8.169  13.917  24.983  1.00 60.04           H
ATOM    269  CE  LYS A  19       9.231  15.721  25.504  1.00 60.04           C
ATOM    270  HE2 LYS A  19       9.409  15.388  26.526  1.00 60.04           H
ATOM    271  HE3 LYS A  19       9.018  16.789  25.534  1.00 60.04           H
ATOM    272  NZ  LYS A  19      10.427  15.459  24.663  1.00 60.04           N
ATOM    273  HZ1 LYS A  19      10.634  14.471  24.647  1.00 60.04           H
ATOM    274  HZ2 LYS A  19      10.270  15.773  23.715  1.00 60.04           H
ATOM    275  HZ3 LYS A  19      11.231  15.944  25.033  1.00 60.04           H
ATOM    276  N   GLU A  20       2.563  13.333  25.262  1.00 60.70           N
ATOM    277  H   GLU A  20       3.085  12.623  25.756  1.00 60.70           H
ATOM    278  CA  GLU A  20       1.335  12.942  24.552  1.00 60.70           C
ATOM    279  HA  GLU A  20       1.343  13.359  23.545  1.00 60.70           H
ATOM    280  C   GLU A  20       0.061  13.447  25.238  1.00 60.70           C
ATOM    281  CB  GLU A  20       1.248  11.418  24.450  1.00 60.70           C
ATOM    282  HB2 GLU A  20       0.250  11.156  24.100  1.00 60.70           H
ATOM    283  HB3 GLU A  20       1.395  10.984  25.439  1.00 60.70           H
ATOM    284  O   GLU A  20      -0.943  13.715  24.575  1.00 60.70           O
ATOM    285  CG  GLU A  20       2.270  10.840  23.465  1.00 60.70           C
ATOM    286  HG2 GLU A  20       3.278  11.076  23.806  1.00 60.70           H
ATOM    287  HG3 GLU A  20       2.125  11.317  22.497  1.00 60.70           H
ATOM    288  CD  GLU A  20       2.129   9.321  23.305  1.00 60.70           C
ATOM    289  OE1 GLU A  20       2.874   8.791  22.449  1.00 60.70           O
ATOM    290  OE2 GLU A  20       1.283   8.720  24.010  1.00 60.70           O
ATOM    291  N   SER A  21       0.072  13.563  26.567  1.00 74.07           N
ATOM    292  H   SER A  21       0.893  13.263  27.074  1.00 74.07           H
ATOM    293  CA  SER A  21      -1.006  14.211  27.317  1.00 74.07           C
ATOM    294  HA  SER A  21      -1.963  13.777  27.025  1.00 74.07           H
ATOM    295  C   SER A  21      -1.079  15.706  26.998  1.00 74.07           C
ATOM    296  CB  SER A  21      -0.821  13.976  28.817  1.00 74.07           C
ATOM    297  HB2 SER A  21      -0.532  12.941  28.998  1.00 74.07           H
ATOM    298  HB3 SER A  21      -0.050  14.639  29.209  1.00 74.07           H
ATOM    299  O   SER A  21      -2.151  16.207  26.666  1.00 74.07           O
ATOM    300  OG  SER A  21      -2.052  14.215  29.457  1.00 74.07           O
ATOM    301  HG  SER A  21      -1.889  14.493  30.361  1.00 74.07           H
ATOM    302  N   ASP A  22       0.071  16.387  26.979  1.00 83.70           N
ATOM    303  H   ASP A  22       0.913  15.929  27.298  1.00 83.70           H
ATOM    304  CA  ASP A  22       0.177  17.807  26.624  1.00 83.70           C
ATOM    305  HA  ASP A  22      -0.489  18.382  27.267  1.00 83.70           H
ATOM    306  C   ASP A  22      -0.246  18.074  25.168  1.00 83.70           C
ATOM    307  CB  ASP A  22       1.622  18.266  26.894  1.00 83.70           C
ATOM    308  HB2 ASP A  22       2.300  17.734  26.228  1.00 83.70           H
ATOM    309  HB3 ASP A  22       1.888  18.011  27.920  1.00 83.70           H
ATOM    310  O   ASP A  22      -1.000  19.004  24.894  1.00 83.70           O
ATOM    311  CG  ASP A  22       1.817  19.777  26.720  1.00 83.70           C
ATOM    312  OD1 ASP A  22       0.976  20.554  27.209  1.00 83.70           O
ATOM    313  OD2 ASP A  22       2.812  20.184  26.070  1.00 83.70           O
ATOM    314  N   ALA A  23       0.166  17.218  24.224  1.00 85.61           N
ATOM    315  H   ALA A  23       0.819  16.495  24.489  1.00 85.61           H
ATOM    316  CA  ALA A  23      -0.242  17.321  22.821  1.00 85.61           C
ATOM    317  HA  ALA A  23       0.027  18.310  22.449  1.00 85.61           H
ATOM    318  C   ALA A  23      -1.760  17.169  22.638  1.00 85.61           C
ATOM    319  CB  ALA A  23       0.519  16.266  22.009  1.00 85.61           C
ATOM    320  HB1 ALA A  23       1.592  16.438  22.093  1.00 85.61           H
ATOM    321  HB2 ALA A  23       0.227  16.337  20.960  1.00 85.61           H
ATOM    322  HB3 ALA A  23       0.281  15.268  22.376  1.00 85.61           H
ATOM    323  O   ALA A  23      -2.374  17.952  21.917  1.00 85.61           O
ATOM    324  N   PHE A  24      -2.369  16.185  23.304  1.00 88.19           N
ATOM    325  H   PHE A  24      -1.814  15.595  23.909  1.00 88.19           H
ATOM    326  CA  PHE A  24      -3.816  15.983  23.268  1.00 88.19           C
ATOM    327  HA  PHE A  24      -4.134  15.852  22.233  1.00 88.19           H
ATOM    328  C   PHE A  24      -4.574  17.195  23.813  1.00 88.19           C
ATOM    329  CB  PHE A  24      -4.154  14.711  24.046  1.00 88.19           C
ATOM    330  HB2 PHE A  24      -3.683  14.752  25.028  1.00 88.19           H
ATOM    331  HB3 PHE A  24      -3.726  13.870  23.502  1.00 88.19           H
ATOM    332  O   PHE A  24      -5.443  17.710  23.116  1.00 88.19           O
ATOM    333  CG  PHE A  24      -5.635  14.469  24.226  1.00 88.19           C
ATOM    334  CD1 PHE A  24      -6.253  14.777  25.455  1.00 88.19           C
ATOM    335  HD1 PHE A  24      -5.683  15.214  26.261  1.00 88.19           H
ATOM    336  CD2 PHE A  24      -6.400  13.959  23.161  1.00 88.19           C
ATOM    337  HD2 PHE A  24      -5.945  13.770  22.200  1.00 88.19           H
ATOM    338  CE1 PHE A  24      -7.623  14.527  25.634  1.00 88.19           C
ATOM    339  HE1 PHE A  24      -8.106  14.758  26.573  1.00 88.19           H
ATOM    340  CE2 PHE A  24      -7.772  13.723  23.345  1.00 88.19           C
ATOM    341  HE2 PHE A  24      -8.382  13.351  22.535  1.00 88.19           H
ATOM    342  CZ  PHE A  24      -8.373  13.978  24.586  1.00 88.19           C
ATOM    343  HZ  PHE A  24      -9.419  13.756  24.736  1.00 88.19           H
ATOM    344  N   LEU A  25      -4.196  17.684  24.999  1.00 88.74           N
ATOM    345  H   LEU A  25      -3.451  17.226  25.503  1.00 88.74           H
ATOM    346  CA  LEU A  25      -4.846  18.832  25.634  1.00 88.74           C
ATOM    347  HA  LEU A  25      -5.907  18.608  25.742  1.00 88.74           H
ATOM    348  C   LEU A  25      -4.732  20.100  24.776  1.00 88.74           C
ATOM    349  CB  LEU A  25      -4.222  19.027  27.028  1.00 88.74           C
ATOM    350  HB2 LEU A  25      -4.351  18.108  27.600  1.00 88.74           H
ATOM    351  HB3 LEU A  25      -3.153  19.202  26.910  1.00 88.74           H
ATOM    352  O   LEU A  25      -5.717  20.794  24.547  1.00 88.74           O
ATOM    353  CG  LEU A  25      -4.823  20.197  27.831  1.00 88.74           C
ATOM    354  HG  LEU A  25      -4.682  21.129  27.283  1.00 88.74           H
ATOM    355  CD1 LEU A  25      -6.313  20.001  28.111  1.00 88.74           C
ATOM    356 HD11 LEU A  25      -6.676  20.807  28.750  1.00 88.74           H
ATOM    357 HD12 LEU A  25      -6.490  19.044  28.601  1.00 88.74           H
ATOM    358 HD13 LEU A  25      -6.876  20.045  27.178  1.00 88.74           H
ATOM    359  CD2 LEU A  25      -4.088  20.320  29.166  1.00 88.74           C
ATOM    360 HD21 LEU A  25      -3.026  20.484  28.987  1.00 88.74           H
ATOM    361 HD22 LEU A  25      -4.485  21.169  29.721  1.00 88.74           H
ATOM    362 HD23 LEU A  25      -4.224  19.411  29.753  1.00 88.74           H
ATOM    363  N   LYS A  26      -3.544  20.384  24.231  1.00 88.87           N
ATOM    364  H   LYS A  26      -2.757  19.797  24.467  1.00 88.87           H
ATOM    365  CA  LYS A  26      -3.341  21.531  23.331  1.00 88.87           C
ATOM    366  HA  LYS A  26      -3.641  22.444  23.846  1.00 88.87           H
ATOM    367  C   LYS A  26      -4.212  21.445  22.081  1.00 88.87           C
ATOM    368  CB  LYS A  26      -1.859  21.616  22.947  1.00 88.87           C
ATOM    369  HB2 LYS A  26      -1.744  22.271  22.085  1.00 88.87           H
ATOM    370  HB3 LYS A  26      -1.496  20.625  22.676  1.00 88.87           H
ATOM    371  O   LYS A  26      -4.745  22.464  21.637  1.00 88.87           O
ATOM    372  CG  LYS A  26      -1.029  22.188  24.102  1.00 88.87           C
ATOM    373  HG2 LYS A  26      -1.262  23.247  24.207  1.00 88.87           H
ATOM    374  HG3 LYS A  26      -1.277  21.684  25.036  1.00 88.87           H
ATOM    375  CD  LYS A  26       0.465  22.014  23.833  1.00 88.87           C
ATOM    376  HD2 LYS A  26       0.712  20.954  23.901  1.00 88.87           H
ATOM    377  HD3 LYS A  26       0.719  22.379  22.838  1.00 88.87           H
ATOM    378  CE  LYS A  26       1.250  22.790  24.885  1.00 88.87           C
ATOM    379  HE2 LYS A  26       1.008  23.850  24.797  1.00 88.87           H
ATOM    380  HE3 LYS A  26       0.935  22.443  25.869  1.00 88.87           H
ATOM    381  NZ  LYS A  26       2.701  22.572  24.732  1.00 88.87           N
ATOM    382  HZ1 LYS A  26       3.011  22.785  23.794  1.00 88.87           H
ATOM    383  HZ2 LYS A  26       3.208  23.126  25.407  1.00 88.87           H
ATOM    384  HZ3 LYS A  26       2.884  21.611  24.986  1.00 88.87           H
ATOM    385  N   VAL A  27      -4.363  20.245  21.514  1.00 91.40           N
ATOM    386  H   VAL A  27      -3.904  19.453  21.940  1.00 91.40           H
ATOM    387  CA  VAL A  27      -5.210  20.021  20.338  1.00 91.40           C
ATOM    388  HA  VAL A  27      -5.000  20.813  19.619  1.00 91.40           H
ATOM    389  C   VAL A  27      -6.686  20.204  20.662  1.00 91.40           C
ATOM    390  CB  VAL A  27      -4.886  18.684  19.641  1.00 91.40           C
ATOM    391  HB  VAL A  27      -4.826  17.886  20.380  1.00 91.40           H
ATOM    392  O   VAL A  27      -7.352  20.953  19.950  1.00 91.40           O
ATOM    393  CG1 VAL A  27      -5.929  18.289  18.589  1.00 91.40           C
ATOM    394 HG11 VAL A  27      -5.600  17.403  18.046  1.00 91.40           H
ATOM    395 HG12 VAL A  27      -6.078  19.106  17.882  1.00 91.40           H
ATOM    396 HG13 VAL A  27      -6.874  18.052  19.078  1.00 91.40           H
ATOM    397  CG2 VAL A  27      -3.541  18.799  18.908  1.00 91.40           C
ATOM    398 HG21 VAL A  27      -3.309  17.866  18.394  1.00 91.40           H
ATOM    399 HG22 VAL A  27      -2.740  19.019  19.616  1.00 91.40           H
ATOM    400 HG23 VAL A  27      -3.584  19.594  18.164  1.00 91.40           H
ATOM    401  N   THR A  28      -7.195  19.609  21.740  1.00 91.35           N
ATOM    402  H   THR A  28      -6.603  19.060  22.348  1.00 91.35           H
ATOM    403  CA  THR A  28      -8.609  19.750  22.114  1.00 91.35           C
ATOM    404  HA  THR A  28      -9.223  19.477  21.255  1.00 91.35           H
ATOM    405  C   THR A  28      -8.966  21.194  22.453  1.00 91.35           C
ATOM    406  CB  THR A  28      -9.003  18.812  23.262  1.00 91.35           C
ATOM    407  HB  THR A  28     -10.019  19.043  23.581  1.00 91.35           H
ATOM    408  O   THR A  28      -9.946  21.705  21.914  1.00 91.35           O
ATOM    409  CG2 THR A  28      -8.951  17.352  22.822  1.00 91.35           C
ATOM    410 HG21 THR A  28      -9.220  16.712  23.662  1.00 91.35           H
ATOM    411 HG22 THR A  28      -7.955  17.086  22.468  1.00 91.35           H
ATOM    412 HG23 THR A  28      -9.684  17.207  22.028  1.00 91.35           H
ATOM    413  OG1 THR A  28      -8.143  18.953  24.363  1.00 91.35           O
ATOM    414  HG1 THR A  28      -8.658  18.698  25.132  1.00 91.35           H
ATOM    415  N   THR A  29      -8.121  21.908  23.207  1.00 90.19           N
ATOM    416  H   THR A  29      -7.370  21.424  23.677  1.00 90.19           H
ATOM    417  CA  THR A  29      -8.322  23.338  23.498  1.00 90.19           C
ATOM    418  HA  THR A  29      -9.295  23.465  23.971  1.00 90.19           H
ATOM    419  C   THR A  29      -8.321  24.201  22.232  1.00 90.19           C
ATOM    420  CB  THR A  29      -7.241  23.854  24.462  1.00 90.19           C
ATOM    421  HB  THR A  29      -6.262  23.751  23.993  1.00 90.19           H
ATOM    422  O   THR A  29      -9.165  25.084  22.087  1.00 90.19           O
ATOM    423  CG2 THR A  29      -7.443  25.315  24.863  1.00 90.19           C
ATOM    424 HG21 THR A  29      -8.452  25.461  25.248  1.00 90.19           H
ATOM    425 HG22 THR A  29      -6.722  25.584  25.635  1.00 90.19           H
ATOM    426 HG23 THR A  29      -7.289  25.967  24.003  1.00 90.19           H
ATOM    427  OG1 THR A  29      -7.241  23.116  25.660  1.00 90.19           O
ATOM    428  HG1 THR A  29      -8.145  23.048  25.975  1.00 90.19           H
ATOM    429  N   SER A  30      -7.408  23.948  21.287  1.00 91.36           N
ATOM    430  H   SER A  30      -6.747  23.199  21.437  1.00 91.36           H
ATOM    431  CA  SER A  30      -7.359  24.710  20.027  1.00 91.36           C
ATOM    432  HA  SER A  30      -7.321  25.775  20.257  1.00 91.36           H
ATOM    433  C   SER A  30      -8.609  24.468  19.179  1.00 91.36           C
ATOM    434  CB  SER A  30      -6.113  24.364  19.208  1.00 91.36           C
ATOM    435  HB2 SER A  30      -6.158  23.320  18.901  1.00 91.36           H
ATOM    436  HB3 SER A  30      -6.087  24.989  18.315  1.00 91.36           H
ATOM    437  O   SER A  30      -9.208  25.421  18.682  1.00 91.36           O
ATOM    438  OG  SER A  30      -4.935  24.582  19.965  1.00 91.36           O
ATOM    439  HG  SER A  30      -4.882  23.891  20.629  1.00 91.36           H
ATOM    440  N   ILE A  31      -9.049  23.206  19.083  1.00 91.08           N
ATOM    441  H   ILE A  31      -8.518  22.476  19.534  1.00 91.08           H
ATOM    442  CA  ILE A  31     -10.283  22.835  18.382  1.00 91.08           C
ATOM    443  HA  ILE A  31     -10.229  23.205  17.358  1.00 91.08           H
ATOM    444  C   ILE A  31     -11.491  23.503  19.034  1.00 91.08           C
ATOM    445  CB  ILE A  31     -10.458  21.302  18.337  1.00 91.08           C
ATOM    446  HB  ILE A  31     -10.339  20.916  19.349  1.00 91.08           H
ATOM    447  O   ILE A  31     -12.332  24.014  18.312  1.00 91.08           O
ATOM    448  CG1 ILE A  31      -9.380  20.663  17.435  1.00 91.08           C
ATOM    449 HG12 ILE A  31      -9.615  20.855  16.388  1.00 91.08           H
ATOM    450 HG13 ILE A  31      -8.408  21.113  17.637  1.00 91.08           H
ATOM    451  CG2 ILE A  31     -11.860  20.904  17.824  1.00 91.08           C
ATOM    452 HG21 ILE A  31     -12.641  21.268  18.491  1.00 91.08           H
ATOM    453 HG22 ILE A  31     -11.958  19.820  17.771  1.00 91.08           H
ATOM    454 HG23 ILE A  31     -12.028  21.330  16.834  1.00 91.08           H
ATOM    455  CD1 ILE A  31      -9.248  19.153  17.657  1.00 91.08           C
ATOM    456 HD11 ILE A  31      -9.124  18.940  18.719  1.00 91.08           H
ATOM    457 HD12 ILE A  31     -10.126  18.630  17.281  1.00 91.08           H
ATOM    458 HD13 ILE A  31      -8.374  18.785  17.120  1.00 91.08           H
ATOM    459  N   LEU A  32     -11.576  23.540  20.365  1.00 89.48           N
ATOM    460  H   LEU A  32     -10.851  23.101  20.917  1.00 89.48           H
ATOM    461  CA  LEU A  32     -12.692  24.168  21.071  1.00 89.48           C
ATOM    462  HA  LEU A  32     -13.616  23.699  20.732  1.00 89.48           H
ATOM    463  C   LEU A  32     -12.793  25.669  20.746  1.00 89.48           C
ATOM    464  CB  LEU A  32     -12.517  23.901  22.576  1.00 89.48           C
ATOM    465  HB2 LEU A  32     -12.430  22.827  22.740  1.00 89.48           H
ATOM    466  HB3 LEU A  32     -11.590  24.368  22.911  1.00 89.48           H
ATOM    467  O   LEU A  32     -13.862  26.162  20.393  1.00 89.48           O
ATOM    468  CG  LEU A  32     -13.670  24.435  23.440  1.00 89.48           C
ATOM    469  HG  LEU A  32     -13.762  25.508  23.277  1.00 89.48           H
ATOM    470  CD1 LEU A  32     -14.995  23.748  23.106  1.00 89.48           C
ATOM    471 HD11 LEU A  32     -15.762  24.057  23.817  1.00 89.48           H
ATOM    472 HD12 LEU A  32     -15.336  24.038  22.112  1.00 89.48           H
ATOM    473 HD13 LEU A  32     -14.884  22.665  23.167  1.00 89.48           H
ATOM    474  CD2 LEU A  32     -13.352  24.203  24.914  1.00 89.48           C
ATOM    475 HD21 LEU A  32     -14.156  24.599  25.534  1.00 89.48           H
ATOM    476 HD22 LEU A  32     -12.426  24.712  25.182  1.00 89.48           H
ATOM    477 HD23 LEU A  32     -13.251  23.136  25.113  1.00 89.48           H
ATOM    478  N   ASN A  33     -11.665  26.383  20.768  1.00 89.06           N
ATOM    479  H   ASN A  33     -10.821  25.932  21.090  1.00 89.06           H
ATOM    480  CA  ASN A  33     -11.621  27.797  20.384  1.00 89.06           C
ATOM    481  HA  ASN A  33     -12.338  28.352  20.990  1.00 89.06           H
ATOM    482  C   ASN A  33     -12.013  28.012  18.914  1.00 89.06           C
ATOM    483  CB  ASN A  33     -10.208  28.337  20.650  1.00 89.06           C
ATOM    484  HB2 ASN A  33     -10.119  29.332  20.217  1.00 89.06           H
ATOM    485  HB3 ASN A  33      -9.474  27.686  20.173  1.00 89.06           H
ATOM    486  O   ASN A  33     -12.761  28.939  18.593  1.00 89.06           O
ATOM    487  CG  ASN A  33      -9.888  28.458  22.126  1.00 89.06           C
ATOM    488  ND2 ASN A  33      -8.625  28.457  22.481  1.00 89.06           N
ATOM    489 HD21 ASN A  33      -8.471  28.489  23.478  1.00 89.06           H
ATOM    490 HD22 ASN A  33      -7.905  28.268  21.799  1.00 89.06           H
ATOM    491  OD1 ASN A  33     -10.743  28.592  22.979  1.00 89.06           O
ATOM    492  N   PHE A  34     -11.528  27.147  18.016  1.00 92.26           N
ATOM    493  H   PHE A  34     -10.907  26.416  18.331  1.00 92.26           H
ATOM    494  CA  PHE A  34     -11.941  27.148  16.615  1.00 92.26           C
ATOM    495  HA  PHE A  34     -11.746  28.133  16.189  1.00 92.26           H
ATOM    496  C   PHE A  34     -13.447  26.894  16.475  1.00 92.26           C
ATOM    497  CB  PHE A  34     -11.123  26.118  15.829  1.00 92.26           C
ATOM    498  HB2 PHE A  34     -11.119  25.168  16.364  1.00 92.26           H
ATOM    499  HB3 PHE A  34     -10.091  26.462  15.766  1.00 92.26           H
ATOM    500  O   PHE A  34     -14.102  27.621  15.731  1.00 92.26           O
ATOM    501  CG  PHE A  34     -11.652  25.878  14.428  1.00 92.26           C
ATOM    502  CD1 PHE A  34     -12.428  24.739  14.146  1.00 92.26           C
ATOM    503  HD1 PHE A  34     -12.642  24.022  14.926  1.00 92.26           H
ATOM    504  CD2 PHE A  34     -11.416  26.826  13.417  1.00 92.26           C
ATOM    505  HD2 PHE A  34     -10.836  27.712  13.631  1.00 92.26           H
ATOM    506  CE1 PHE A  34     -12.955  24.548  12.855  1.00 92.26           C
ATOM    507  HE1 PHE A  34     -13.570  23.687  12.639  1.00 92.26           H
ATOM    508  CE2 PHE A  34     -11.921  26.618  12.122  1.00 92.26           C
ATOM    509  HE2 PHE A  34     -11.708  27.328  11.337  1.00 92.26           H
ATOM    510  CZ  PHE A  34     -12.702  25.487  11.843  1.00 92.26           C
ATOM    511  HZ  PHE A  34     -13.115  25.349  10.855  1.00 92.26           H
ATOM    512  N   SER A  35     -14.004  25.934  17.219  1.00 91.57           N
ATOM    513  H   SER A  35     -13.403  25.356  17.789  1.00 91.57           H
ATOM    514  CA  SER A  35     -15.431  25.606  17.218  1.00 91.57           C
ATOM    515  HA  SER A  35     -15.705  25.280  16.215  1.00 91.57           H
ATOM    516  C   SER A  35     -16.287  26.824  17.517  1.00 91.57           C
ATOM    517  CB  SER A  35     -15.776  24.498  18.227  1.00 91.57           C
ATOM    518  HB2 SER A  35     -15.472  24.799  19.230  1.00 91.57           H
ATOM    519  HB3 SER A  35     -16.858  24.362  18.243  1.00 91.57           H
ATOM    520  O   SER A  35     -17.163  27.151  16.721  1.00 91.57           O
ATOM    521  OG  SER A  35     -15.172  23.258  17.912  1.00 91.57           O
ATOM    522  HG  SER A  35     -15.445  22.636  18.591  1.00 91.57           H
ATOM    523  N   TYR A  36     -15.995  27.542  18.604  1.00 89.26           N
ATOM    524  H   TYR A  36     -15.282  27.204  19.235  1.00 89.26           H
ATOM    525  CA  TYR A  36     -16.761  28.729  18.985  1.00 89.26           C
ATOM    526  HA  TYR A  36     -17.817  28.462  19.038  1.00 89.26           H
ATOM    527  C   TYR A  36     -16.646  29.867  17.971  1.00 89.26           C
ATOM    528  CB  TYR A  36     -16.297  29.216  20.362  1.00 89.26           C
ATOM    529  HB2 TYR A  36     -16.759  30.182  20.563  1.00 89.26           H
ATOM    530  HB3 TYR A  36     -15.217  29.366  20.344  1.00 89.26           H
ATOM    531  O   TYR A  36     -17.643  30.519  17.649  1.00 89.26           O
ATOM    532  CG  TYR A  36     -16.666  28.297  21.506  1.00 89.26           C
ATOM    533  CD1 TYR A  36     -18.011  27.919  21.692  1.00 89.26           C
ATOM    534  HD1 TYR A  36     -18.783  28.262  21.020  1.00 89.26           H
ATOM    535  CD2 TYR A  36     -15.682  27.868  22.419  1.00 89.26           C
ATOM    536  HD2 TYR A  36     -14.654  28.171  22.296  1.00 89.26           H
ATOM    537  CE1 TYR A  36     -18.369  27.096  22.774  1.00 89.26           C
ATOM    538  HE1 TYR A  36     -19.393  26.791  22.923  1.00 89.26           H
ATOM    539  CE2 TYR A  36     -16.049  27.076  23.524  1.00 89.26           C
ATOM    540  HE2 TYR A  36     -15.310  26.789  24.258  1.00 89.26           H
ATOM    541  OH  TYR A  36     -17.754  25.920  24.762  1.00 89.26           O
ATOM    542  HH  TYR A  36     -17.023  25.726  25.353  1.00 89.26           H
ATOM    543  CZ  TYR A  36     -17.392  26.678  23.696  1.00 89.26           C
ATOM    544  N   LYS A  37     -15.438  30.111  17.446  1.00 90.28           N
ATOM    545  H   LYS A  37     -14.661  29.548  17.760  1.00 90.28           H
ATOM    546  CA  LYS A  37     -15.213  31.162  16.446  1.00 90.28           C
ATOM    547  HA  LYS A  37     -15.644  32.093  16.817  1.00 90.28           H
ATOM    548  C   LYS A  37     -15.927  30.840  15.132  1.00 90.28           C
ATOM    549  CB  LYS A  37     -13.704  31.351  16.242  1.00 90.28           C
ATOM    550  HB2 LYS A  37     -13.233  31.514  17.212  1.00 90.28           H
ATOM    551  HB3 LYS A  37     -13.284  30.445  15.806  1.00 90.28           H
ATOM    552  O   LYS A  37     -16.587  31.710  14.567  1.00 90.28           O
ATOM    553  CG  LYS A  37     -13.397  32.554  15.335  1.00 90.28           C
ATOM    554  HG2 LYS A  37     -13.913  32.441  14.383  1.00 90.28           H
ATOM    555  HG3 LYS A  37     -13.744  33.467  15.819  1.00 90.28           H
ATOM    556  CD  LYS A  37     -11.893  32.654  15.064  1.00 90.28           C
ATOM    557  HD2 LYS A  37     -11.569  31.733  14.579  1.00 90.28           H
ATOM    558  HD3 LYS A  37     -11.358  32.765  16.007  1.00 90.28           H
ATOM    559  CE  LYS A  37     -11.601  33.851  14.153  1.00 90.28           C
ATOM    560  HE2 LYS A  37     -11.778  34.769  14.712  1.00 90.28           H
ATOM    561  HE3 LYS A  37     -12.307  33.832  13.323  1.00 90.28           H
ATOM    562  NZ  LYS A  37     -10.210  33.806  13.634  1.00 90.28           N
ATOM    563  HZ1 LYS A  37      -9.539  33.823  14.388  1.00 90.28           H
ATOM    564  HZ2 LYS A  37     -10.033  34.577  13.006  1.00 90.28           H
ATOM    565  HZ3 LYS A  37     -10.061  32.953  13.110  1.00 90.28           H
ATOM    566  N   PHE A  38     -15.790  29.605  14.651  1.00 93.09           N
ATOM    567  H   PHE A  38     -15.252  28.935  15.181  1.00 93.09           H
ATOM    568  CA  PHE A  38     -16.363  29.179  13.380  1.00 93.09           C
ATOM    569  HA  PHE A  38     -16.134  29.940  12.632  1.00 93.09           H
ATOM    570  C   PHE A  38     -17.886  29.082  13.455  1.00 93.09           C
ATOM    571  CB  PHE A  38     -15.723  27.861  12.928  1.00 93.09           C
ATOM    572  HB2 PHE A  38     -15.993  27.071  13.630  1.00 93.09           H
ATOM    573  HB3 PHE A  38     -14.639  27.966  12.953  1.00 93.09           H
ATOM    574  O   PHE A  38     -18.554  29.615  12.577  1.00 93.09           O
ATOM    575  CG  PHE A  38     -16.124  27.457  11.522  1.00 93.09           C
ATOM    576  CD1 PHE A  38     -16.941  26.336  11.305  1.00 93.09           C
ATOM    577  HD1 PHE A  38     -17.269  25.744  12.146  1.00 93.09           H
ATOM    578  CD2 PHE A  38     -15.722  28.236  10.421  1.00 93.09           C
ATOM    579  HD2 PHE A  38     -15.168  29.150  10.567  1.00 93.09           H
ATOM    580  CE1 PHE A  38     -17.359  26.010  10.001  1.00 93.09           C
ATOM    581  HE1 PHE A  38     -18.036  25.186   9.836  1.00 93.09           H
ATOM    582  CE2 PHE A  38     -16.081  27.873   9.115  1.00 93.09           C
ATOM    583  HE2 PHE A  38     -15.761  28.481   8.281  1.00 93.09           H
ATOM    584  CZ  PHE A  38     -16.912  26.763   8.903  1.00 93.09           C
ATOM    585  HZ  PHE A  38     -17.239  26.514   7.904  1.00 93.09           H
ATOM    586  N   TYR A  39     -18.438  28.494  14.523  1.00 93.11           N
ATOM    587  H   TYR A  39     -17.839  28.089  15.228  1.00 93.11           H
ATOM    588  CA  TYR A  39     -19.885  28.433  14.748  1.00 93.11           C
ATOM    589  HA  TYR A  39     -20.345  27.837  13.959  1.00 93.11           H
ATOM    590  C   TYR A  39     -20.523  29.826  14.697  1.00 93.11           C
ATOM    591  CB  TYR A  39     -20.170  27.761  16.099  1.00 93.11           C
ATOM    592  HB2 TYR A  39     -19.654  28.305  16.891  1.00 93.11           H
ATOM    593  HB3 TYR A  39     -19.777  26.745  16.081  1.00 93.11           H
ATOM    594  O   TYR A  39     -21.466  30.045  13.944  1.00 93.11           O
ATOM    595  CG  TYR A  39     -21.647  27.700  16.429  1.00 93.11           C
ATOM    596  CD1 TYR A  39     -22.237  28.655  17.283  1.00 93.11           C
ATOM    597  HD1 TYR A  39     -21.634  29.419  17.751  1.00 93.11           H
ATOM    598  CD2 TYR A  39     -22.444  26.716  15.820  1.00 93.11           C
ATOM    599  HD2 TYR A  39     -21.996  25.977  15.172  1.00 93.11           H
ATOM    600  CE1 TYR A  39     -23.630  28.642  17.503  1.00 93.11           C
ATOM    601  HE1 TYR A  39     -24.099  29.387  18.129  1.00 93.11           H
ATOM    602  CE2 TYR A  39     -23.832  26.705  16.038  1.00 93.11           C
ATOM    603  HE2 TYR A  39     -24.456  25.981  15.536  1.00 93.11           H
ATOM    604  OH  TYR A  39     -25.783  27.672  17.000  1.00 93.11           O
ATOM    605  HH  TYR A  39     -26.127  28.492  17.364  1.00 93.11           H
ATOM    606  CZ  TYR A  39     -24.433  27.673  16.866  1.00 93.11           C
ATOM    607  N   TYR A  40     -19.956  30.792  15.420  1.00 90.41           N
ATOM    608  H   TYR A  40     -19.180  30.562  16.026  1.00 90.41           H
ATOM    609  CA  TYR A  40     -20.502  32.147  15.463  1.00 90.41           C
ATOM    610  HA  TYR A  40     -21.552  32.083  15.749  1.00 90.41           H
ATOM    611  C   TYR A  40     -20.416  32.886  14.123  1.00 90.41           C
ATOM    612  CB  TYR A  40     -19.764  32.915  16.539  1.00 90.41           C
ATOM    613  HB2 TYR A  40     -19.915  32.388  17.481  1.00 90.41           H
ATOM    614  HB3 TYR A  40     -18.702  32.907  16.293  1.00 90.41           H
ATOM    615  O   TYR A  40     -21.346  33.586  13.729  1.00 90.41           O
ATOM    616  CG  TYR A  40     -20.227  34.345  16.709  1.00 90.41           C
ATOM    617  CD1 TYR A  40     -19.469  35.406  16.175  1.00 90.41           C
ATOM    618  HD1 TYR A  40     -18.555  35.206  15.637  1.00 90.41           H
ATOM    619  CD2 TYR A  40     -21.462  34.599  17.332  1.00 90.41           C
ATOM    620  HD2 TYR A  40     -22.069  33.781  17.691  1.00 90.41           H
ATOM    621  CE1 TYR A  40     -19.956  36.724  16.253  1.00 90.41           C
ATOM    622  HE1 TYR A  40     -19.443  37.530  15.750  1.00 90.41           H
ATOM    623  CE2 TYR A  40     -21.961  35.913  17.388  1.00 90.41           C
ATOM    624  HE2 TYR A  40     -22.959  36.094  17.759  1.00 90.41           H
ATOM    625  OH  TYR A  40     -21.755  38.215  16.760  1.00 90.41           O
ATOM    626  HH  TYR A  40     -22.366  38.143  16.023  1.00 90.41           H
ATOM    627  CZ  TYR A  40     -21.208  36.976  16.850  1.00 90.41           C
ATOM    628  N   GLN A  41     -19.332  32.685  13.366  1.00 91.73           N
ATOM    629  H   GLN A  41     -18.584  32.105  13.717  1.00 91.73           H
ATOM    630  CA  GLN A  41     -19.262  33.202  11.998  1.00 91.73           C
ATOM    631  HA  GLN A  41     -19.326  34.289  12.033  1.00 91.73           H
ATOM    632  C   GLN A  41     -20.444  32.695  11.153  1.00 91.73           C
ATOM    633  CB  GLN A  41     -17.924  32.796  11.366  1.00 91.73           C
ATOM    634  HB2 GLN A  41     -17.108  33.133  12.004  1.00 91.73           H
ATOM    635  HB3 GLN A  41     -17.875  31.710  11.285  1.00 91.73           H
ATOM    636  O   GLN A  41     -21.006  33.452  10.363  1.00 91.73           O
ATOM    637  CG  GLN A  41     -17.743  33.402   9.966  1.00 91.73           C
ATOM    638  HG2 GLN A  41     -18.597  33.159   9.335  1.00 91.73           H
ATOM    639  HG3 GLN A  41     -17.673  34.487  10.043  1.00 91.73           H
ATOM    640  CD  GLN A  41     -16.488  32.871   9.294  1.00 91.73           C
ATOM    641  NE2 GLN A  41     -16.620  32.073   8.255  1.00 91.73           N
ATOM    642 HE21 GLN A  41     -15.777  31.742   7.808  1.00 91.73           H
ATOM    643 HE22 GLN A  41     -17.517  31.911   7.820  1.00 91.73           H
ATOM    644  OE1 GLN A  41     -15.372  33.160   9.704  1.00 91.73           O
ATOM    645  N   GLN A  42     -20.844  31.432  11.335  1.00 92.95           N
ATOM    646  H   GLN A  42     -20.383  30.865  12.033  1.00 92.95           H
ATOM    647  CA  GLN A  42     -21.992  30.867  10.626  1.00 92.95           C
ATOM    648  HA  GLN A  42     -21.928  31.161   9.578  1.00 92.95           H
ATOM    649  C   GLN A  42     -23.329  31.421  11.141  1.00 92.95           C
ATOM    650  CB  GLN A  42     -21.968  29.329  10.687  1.00 92.95           C
ATOM    651  HB2 GLN A  42     -22.076  29.002  11.721  1.00 92.95           H
ATOM    652  HB3 GLN A  42     -22.830  28.964  10.129  1.00 92.95           H
ATOM    653  O   GLN A  42     -24.226  31.670  10.337  1.00 92.95           O
ATOM    654  CG  GLN A  42     -20.711  28.664  10.101  1.00 92.95           C
ATOM    655  HG2 GLN A  42     -20.887  27.593  10.008  1.00 92.95           H
ATOM    656  HG3 GLN A  42     -19.868  28.797  10.778  1.00 92.95           H
ATOM    657  CD  GLN A  42     -20.346  29.215   8.732  1.00 92.95           C
ATOM    658  NE2 GLN A  42     -19.242  29.915   8.597  1.00 92.95           N
ATOM    659 HE21 GLN A  42     -18.636  30.077   9.389  1.00 92.95           H
ATOM    660 HE22 GLN A  42     -19.133  30.372   7.702  1.00 92.95           H
ATOM    661  OE1 GLN A  42     -21.068  29.043   7.770  1.00 92.95           O
ATOM    662  N   THR A  43     -23.474  31.681  12.446  1.00 90.76           N
ATOM    663  H   THR A  43     -22.729  31.441  13.086  1.00 90.76           H
ATOM    664  CA  THR A  43     -24.702  32.293  12.986  1.00 90.76           C
ATOM    665  HA  THR A  43     -25.549  31.706  12.634  1.00 90.76           H
ATOM    666  C   THR A  43     -24.919  33.717  12.482  1.00 90.76           C
ATOM    667  CB  THR A  43     -24.762  32.292  14.523  1.00 90.76           C
ATOM    668  HB  THR A  43     -25.683  32.786  14.830  1.00 90.76           H
ATOM    669  O   THR A  43     -26.067  34.084  12.229  1.00 90.76           O
ATOM    670  CG2 THR A  43     -24.774  30.875  15.087  1.00 90.76           C
ATOM    671 HG21 THR A  43     -25.642  30.332  14.714  1.00 90.76           H
ATOM    672 HG22 THR A  43     -24.840  30.927  16.174  1.00 90.76           H
ATOM    673 HG23 THR A  43     -23.864  30.339  14.815  1.00 90.76           H
ATOM    674  OG1 THR A  43     -23.684  32.962  15.130  1.00 90.76           O
ATOM    675  HG1 THR A  43     -23.499  33.794  14.688  1.00 90.76           H
ATOM    676  N   ASP A  44     -23.839  34.486  12.292  1.00 87.52           N
ATOM    677  H   ASP A  44     -22.940  34.129  12.584  1.00 87.52           H
ATOM    678  CA  ASP A  44     -23.865  35.836  11.708  1.00 87.52           C
ATOM    679  HA  ASP A  44     -24.589  36.451  12.241  1.00 87.52           H
ATOM    680  C   ASP A  44     -24.277  35.803  10.226  1.00 87.52           C
ATOM    681  CB  ASP A  44     -22.470  36.494  11.821  1.00 87.52           C
ATOM    682  HB2 ASP A  44     -21.707  35.779  11.511  1.00 87.52           H
ATOM    683  HB3 ASP A  44     -22.434  37.328  11.121  1.00 87.52           H
ATOM    684  O   ASP A  44     -25.010  36.677   9.759  1.00 87.52           O
ATOM    685  CG  ASP A  44     -22.096  37.052  13.202  1.00 87.52           C
ATOM    686  OD1 ASP A  44     -22.851  36.839  14.171  1.00 87.52           O
ATOM    687  OD2 ASP A  44     -21.055  37.745  13.285  1.00 87.52           O
ATOM    688  N   ALA A  45     -23.815  34.795   9.479  1.00 87.15           N
ATOM    689  H   ALA A  45     -23.190  34.129   9.912  1.00 87.15           H
ATOM    690  CA  ALA A  45     -24.101  34.646   8.054  1.00 87.15           C
ATOM    691  HA  ALA A  45     -23.996  35.620   7.577  1.00 87.15           H
ATOM    692  C   ALA A  45     -25.535  34.159   7.764  1.00 87.15           C
ATOM    693  CB  ALA A  45     -23.049  33.705   7.456  1.00 87.15           C
ATOM    694  HB1 ALA A  45     -23.107  32.728   7.936  1.00 87.15           H
ATOM    695  HB2 ALA A  45     -22.051  34.114   7.608  1.00 87.15           H
ATOM    696  HB3 ALA A  45     -23.230  33.581   6.388  1.00 87.15           H
ATOM    697  O   ALA A  45     -26.088  34.497   6.716  1.00 87.15           O
ATOM    698  N   HIS A  46     -26.138  33.397   8.684  1.00 87.52           N
ATOM    699  H   HIS A  46     -25.591  33.133   9.490  1.00 87.52           H
ATOM    700  CA  HIS A  46     -27.415  32.702   8.473  1.00 87.52           C
ATOM    701  HA  HIS A  46     -27.877  33.064   7.554  1.00 87.52           H
ATOM    702  C   HIS A  46     -28.448  32.939   9.590  1.00 87.52           C
ATOM    703  CB  HIS A  46     -27.117  31.207   8.269  1.00 87.52           C
ATOM    704  HB2 HIS A  46     -28.053  30.660   8.160  1.00 87.52           H
ATOM    705  HB3 HIS A  46     -26.585  30.810   9.134  1.00 87.52           H
ATOM    706  O   HIS A  46     -29.017  31.969  10.085  1.00 87.52           O
ATOM    707  CG  HIS A  46     -26.319  30.957   7.025  1.00 87.52           C
ATOM    708  CD2 HIS A  46     -24.987  30.658   6.929  1.00 87.52           C
ATOM    709  HD2 HIS A  46     -24.302  30.530   7.754  1.00 87.52           H
ATOM    710  ND1 HIS A  46     -26.819  31.049   5.752  1.00 87.52           N
ATOM    711  HD1 HIS A  46     -27.798  31.148   5.524  1.00 87.52           H
ATOM    712  CE1 HIS A  46     -25.808  30.822   4.900  1.00 87.52           C
ATOM    713  HE1 HIS A  46     -25.905  30.785   3.825  1.00 87.52           H
ATOM    714  NE2 HIS A  46     -24.666  30.589   5.568  1.00 87.52           N
ATOM    715  N   PRO A  47     -28.732  34.188  10.020  1.00 83.58           N
ATOM    716  CA  PRO A  47     -29.376  34.530  11.303  1.00 83.58           C
ATOM    717  HA  PRO A  47     -28.721  34.233  12.121  1.00 83.58           H
ATOM    718  C   PRO A  47     -30.764  33.920  11.570  1.00 83.58           C
ATOM    719  CB  PRO A  47     -29.459  36.063  11.318  1.00 83.58           C
ATOM    720  HB2 PRO A  47     -28.579  36.465  11.820  1.00 83.58           H
ATOM    721  HB3 PRO A  47     -30.365  36.429  11.799  1.00 83.58           H
ATOM    722  O   PRO A  47     -31.191  33.888  12.722  1.00 83.58           O
ATOM    723  CG  PRO A  47     -29.415  36.444   9.841  1.00 83.58           C
ATOM    724  HG2 PRO A  47     -30.401  36.320   9.394  1.00 83.58           H
ATOM    725  HG3 PRO A  47     -29.045  37.458   9.694  1.00 83.58           H
ATOM    726  CD  PRO A  47     -28.456  35.404   9.273  1.00 83.58           C
ATOM    727  HD2 PRO A  47     -27.428  35.717   9.453  1.00 83.58           H
ATOM    728  HD3 PRO A  47     -28.629  35.270   8.204  1.00 83.58           H
ATOM    729  N   HIS A  48     -31.462  33.439  10.540  1.00 87.13           N
ATOM    730  H   HIS A  48     -31.025  33.434   9.630  1.00 87.13           H
ATOM    731  CA  HIS A  48     -32.832  32.922  10.637  1.00 87.13           C
ATOM    732  HA  HIS A  48     -33.173  32.997  11.668  1.00 87.13           H
ATOM    733  C   HIS A  48     -32.963  31.439  10.277  1.00 87.13           C
ATOM    734  CB  HIS A  48     -33.749  33.804   9.780  1.00 87.13           C
ATOM    735  HB2 HIS A  48     -33.457  33.713   8.733  1.00 87.13           H
ATOM    736  HB3 HIS A  48     -34.776  33.453   9.875  1.00 87.13           H
ATOM    737  O   HIS A  48     -34.074  30.915  10.263  1.00 87.13           O
ATOM    738  CG  HIS A  48     -33.703  35.252  10.193  1.00 87.13           C
ATOM    739  CD2 HIS A  48     -33.335  36.318   9.419  1.00 87.13           C
ATOM    740  HD2 HIS A  48     -33.046  36.274   8.379  1.00 87.13           H
ATOM    741  ND1 HIS A  48     -33.959  35.736  11.453  1.00 87.13           N
ATOM    742  HD1 HIS A  48     -34.207  35.178  12.259  1.00 87.13           H
ATOM    743  CE1 HIS A  48     -33.757  37.061  11.439  1.00 87.13           C
ATOM    744  HE1 HIS A  48     -33.871  37.713  12.294  1.00 87.13           H
ATOM    745  NE2 HIS A  48     -33.373  37.467  10.217  1.00 87.13           N
ATOM    746  N   ASP A  49     -31.847  30.761  10.011  1.00 92.59           N
ATOM    747  H   ASP A  49     -30.955  31.233  10.046  1.00 92.59           H
ATOM    748  CA  ASP A  49     -31.852  29.370   9.576  1.00 92.59           C
ATOM    749  HA  ASP A  49     -32.860  29.104   9.258  1.00 92.59           H
ATOM    750  C   ASP A  49     -31.469  28.417  10.716  1.00 92.59           C
ATOM    751  CB  ASP A  49     -30.951  29.194   8.344  1.00 92.59           C
ATOM    752  HB2 ASP A  49     -30.990  28.152   8.026  1.00 92.59           H
ATOM    753  HB3 ASP A  49     -29.923  29.419   8.627  1.00 92.59           H
ATOM    754  O   ASP A  49     -30.692  28.752  11.626  1.00 92.59           O
ATOM    755  CG  ASP A  49     -31.370  30.077   7.157  1.00 92.59           C
ATOM    756  OD1 ASP A  49     -32.595  30.216   6.931  1.00 92.59           O
ATOM    757  OD2 ASP A  49     -30.460  30.620   6.486  1.00 92.59           O
ATOM    758  N   ASN A  50     -31.996  27.195  10.618  1.00 96.41           N
ATOM    759  H   ASN A  50     -32.619  27.018   9.843  1.00 96.41           H
ATOM    760  CA  ASN A  50     -31.427  26.037  11.294  1.00 96.41           C
ATOM    761  HA  ASN A  50     -31.498  26.171  12.373  1.00 96.41           H
ATOM    762  C   ASN A  50     -29.946  25.921  10.914  1.00 96.41           C
ATOM    763  CB  ASN A  50     -32.198  24.771  10.870  1.00 96.41           C
ATOM    764  HB2 ASN A  50     -32.357  24.776   9.791  1.00 96.41           H
ATOM    765  HB3 ASN A  50     -31.598  23.889  11.095  1.00 96.41           H
ATOM    766  O   ASN A  50     -29.581  26.063   9.747  1.00 96.41           O
ATOM    767  CG  ASN A  50     -33.533  24.595  11.562  1.00 96.41           C
ATOM    768  ND2 ASN A  50     -34.260  23.551  11.253  1.00 96.41           N
ATOM    769 HD21 ASN A  50     -34.034  22.867  10.545  1.00 96.41           H
ATOM    770 HD22 ASN A  50     -35.198  23.498  11.624  1.00 96.41           H
ATOM    771  OD1 ASN A  50     -33.940  25.391  12.395  1.00 96.41           O
ATOM    772  N   LEU A  51     -29.094  25.638  11.895  1.00 96.48           N
ATOM    773  H   LEU A  51     -29.463  25.464  12.819  1.00 96.48           H
ATOM    774  CA  LEU A  51     -27.658  25.496  11.681  1.00 96.48           C
ATOM    775  HA  LEU A  51     -27.461  25.419  10.612  1.00 96.48           H
ATOM    776  C   LEU A  51     -27.181  24.212  12.342  1.00 96.48           C
ATOM    777  CB  LEU A  51     -26.934  26.746  12.219  1.00 96.48           C
ATOM    778  HB2 LEU A  51     -27.346  27.632  11.737  1.00 96.48           H
ATOM    779  HB3 LEU A  51     -27.130  26.814  13.289  1.00 96.48           H
ATOM    780  O   LEU A  51     -27.514  23.944  13.495  1.00 96.48           O
ATOM    781  CG  LEU A  51     -25.409  26.737  12.036  1.00 96.48           C
ATOM    782  HG  LEU A  51     -25.010  25.836  12.502  1.00 96.48           H
ATOM    783  CD1 LEU A  51     -24.992  26.771  10.564  1.00 96.48           C
ATOM    784 HD11 LEU A  51     -25.327  25.872  10.048  1.00 96.48           H
ATOM    785 HD12 LEU A  51     -23.905  26.826  10.487  1.00 96.48           H
ATOM    786 HD13 LEU A  51     -25.425  27.644  10.074  1.00 96.48           H
ATOM    787  CD2 LEU A  51     -24.797  27.940  12.750  1.00 96.48           C
ATOM    788 HD21 LEU A  51     -23.710  27.855  12.750  1.00 96.48           H
ATOM    789 HD22 LEU A  51     -25.092  28.864  12.255  1.00 96.48           H
ATOM    790 HD23 LEU A  51     -25.132  27.969  13.787  1.00 96.48           H
ATOM    791  N   ILE A  52     -26.368  23.437  11.633  1.00 96.20           N
ATOM    792  H   ILE A  52     -26.163  23.687  10.676  1.00 96.20           H
ATOM    793  CA  ILE A  52     -25.633  22.321  12.215  1.00 96.20           C
ATOM    794  HA  ILE A  52     -25.431  22.569  13.258  1.00 96.20           H
ATOM    795  C   ILE A  52     -24.289  22.158  11.520  1.00 96.20           C
ATOM    796  CB  ILE A  52     -26.459  21.019  12.201  1.00 96.20           C
ATOM    797  HB  ILE A  52     -27.381  21.206  12.752  1.00 96.20           H
ATOM    798  O   ILE A  52     -24.197  22.165  10.294  1.00 96.20           O
ATOM    799  CG1 ILE A  52     -25.669  19.933  12.957  1.00 96.20           C
ATOM    800 HG12 ILE A  52     -24.814  19.615  12.359  1.00 96.20           H
ATOM    801 HG13 ILE A  52     -25.295  20.350  13.892  1.00 96.20           H
ATOM    802  CG2 ILE A  52     -26.833  20.554  10.784  1.00 96.20           C
ATOM    803 HG21 ILE A  52     -27.481  19.678  10.830  1.00 96.20           H
ATOM    804 HG22 ILE A  52     -25.941  20.290  10.216  1.00 96.20           H
ATOM    805 HG23 ILE A  52     -27.369  21.347  10.262  1.00 96.20           H
ATOM    806  CD1 ILE A  52     -26.496  18.704  13.304  1.00 96.20           C
ATOM    807 HD11 ILE A  52     -26.849  18.202  12.402  1.00 96.20           H
ATOM    808 HD12 ILE A  52     -25.872  18.012  13.868  1.00 96.20           H
ATOM    809 HD13 ILE A  52     -27.334  19.005  13.933  1.00 96.20           H
ATOM    810  N   LEU A  53     -23.242  21.981  12.320  1.00 96.49           N
ATOM    811  H   LEU A  53     -23.377  22.051  13.319  1.00 96.49           H
ATOM    812  CA  LEU A  53     -21.910  21.658  11.835  1.00 96.49           C
ATOM    813  HA  LEU A  53     -22.004  21.007  10.966  1.00 96.49           H
ATOM    814  C   LEU A  53     -21.103  20.895  12.889  1.00 96.49           C
ATOM    815  CB  LEU A  53     -21.190  22.943  11.381  1.00 96.49           C
ATOM    816  HB2 LEU A  53     -20.194  22.663  11.038  1.00 96.49           H
ATOM    817  HB3 LEU A  53     -21.706  23.345  10.509  1.00 96.49           H
ATOM    818  O   LEU A  53     -21.429  20.883  14.076  1.00 96.49           O
ATOM    819  CG  LEU A  53     -21.081  24.039  12.465  1.00 96.49           C
ATOM    820  HG  LEU A  53     -21.236  23.619  13.458  1.00 96.49           H
ATOM    821  CD1 LEU A  53     -19.698  24.672  12.434  1.00 96.49           C
ATOM    822 HD11 LEU A  53     -19.603  25.373  13.262  1.00 96.49           H
ATOM    823 HD12 LEU A  53     -19.584  25.218  11.497  1.00 96.49           H
ATOM    824 HD13 LEU A  53     -18.932  23.900  12.505  1.00 96.49           H
ATOM    825  CD2 LEU A  53     -22.081  25.166  12.220  1.00 96.49           C
ATOM    826 HD21 LEU A  53     -21.957  25.575  11.216  1.00 96.49           H
ATOM    827 HD22 LEU A  53     -23.090  24.766  12.319  1.00 96.49           H
ATOM    828 HD23 LEU A  53     -21.946  25.969  12.944  1.00 96.49           H
ATOM    829  N   SER A  54     -20.006  20.291  12.444  1.00 96.14           N
ATOM    830  H   SER A  54     -19.848  20.298  11.446  1.00 96.14           H
ATOM    831  CA  SER A  54     -18.952  19.749  13.295  1.00 96.14           C
ATOM    832  HA  SER A  54     -19.220  19.876  14.344  1.00 96.14           H
ATOM    833  C   SER A  54     -17.644  20.484  13.018  1.00 96.14           C
ATOM    834  CB  SER A  54     -18.798  18.253  13.071  1.00 96.14           C
ATOM    835  HB2 SER A  54     -18.576  18.054  12.022  1.00 96.14           H
ATOM    836  HB3 SER A  54     -19.733  17.768  13.354  1.00 96.14           H
ATOM    837  O   SER A  54     -16.885  20.103  12.115  1.00 96.14           O
ATOM    838  OG  SER A  54     -17.758  17.750  13.885  1.00 96.14           O
ATOM    839  HG  SER A  54     -18.161  17.638  14.749  1.00 96.14           H
ATOM    840  N   PRO A  55     -17.333  21.529  13.803  1.00 93.44           N
ATOM    841  CA  PRO A  55     -16.043  22.192  13.687  1.00 93.44           C
ATOM    842  HA  PRO A  55     -15.939  22.598  12.681  1.00 93.44           H
ATOM    843  C   PRO A  55     -14.877  21.233  13.966  1.00 93.44           C
ATOM    844  CB  PRO A  55     -16.068  23.338  14.684  1.00 93.44           C
ATOM    845  HB2 PRO A  55     -15.698  24.255  14.224  1.00 93.44           H
ATOM    846  HB3 PRO A  55     -15.439  23.074  15.534  1.00 93.44           H
ATOM    847  O   PRO A  55     -13.825  21.358  13.349  1.00 93.44           O
ATOM    848  CG  PRO A  55     -17.525  23.496  15.128  1.00 93.44           C
ATOM    849  HG2 PRO A  55     -17.997  24.282  14.540  1.00 93.44           H
ATOM    850  HG3 PRO A  55     -17.607  23.736  16.188  1.00 93.44           H
ATOM    851  CD  PRO A  55     -18.166  22.147  14.828  1.00 93.44           C
ATOM    852  HD2 PRO A  55     -19.191  22.294  14.486  1.00 93.44           H
ATOM    853  HD3 PRO A  55     -18.158  21.530  15.727  1.00 93.44           H
ATOM    854  N   LEU A  56     -15.073  20.214  14.812  1.00 92.50           N
ATOM    855  H   LEU A  56     -15.949  20.175  15.315  1.00 92.50           H
ATOM    856  CA  LEU A  56     -14.097  19.147  15.034  1.00 92.50           C
ATOM    857  HA  LEU A  56     -13.188  19.596  15.433  1.00 92.50           H
ATOM    858  C   LEU A  56     -13.719  18.424  13.728  1.00 92.50           C
ATOM    859  CB  LEU A  56     -14.678  18.177  16.080  1.00 92.50           C
ATOM    860  HB2 LEU A  56     -14.752  18.695  17.036  1.00 92.50           H
ATOM    861  HB3 LEU A  56     -15.685  17.895  15.776  1.00 92.50           H
ATOM    862  O   LEU A  56     -12.533  18.258  13.435  1.00 92.50           O
ATOM    863  CG  LEU A  56     -13.862  16.886  16.267  1.00 92.50           C
ATOM    864  HG  LEU A  56     -13.819  16.342  15.323  1.00 92.50           H
ATOM    865  CD1 LEU A  56     -12.435  17.140  16.743  1.00 92.50           C
ATOM    866 HD11 LEU A  56     -12.448  17.569  17.745  1.00 92.50           H
ATOM    867 HD12 LEU A  56     -11.919  17.807  16.054  1.00 92.50           H
ATOM    868 HD13 LEU A  56     -11.907  16.187  16.754  1.00 92.50           H
ATOM    869  CD2 LEU A  56     -14.543  15.982  17.287  1.00 92.50           C
ATOM    870 HD21 LEU A  56     -14.652  16.503  18.238  1.00 92.50           H
ATOM    871 HD22 LEU A  56     -15.533  15.703  16.925  1.00 92.50           H
ATOM    872 HD23 LEU A  56     -13.947  15.081  17.431  1.00 92.50           H
ATOM    873  N   CYS A  57     -14.702  18.006  12.923  1.00 94.60           N
ATOM    874  H   CYS A  57     -15.662  18.146  13.204  1.00 94.60           H
ATOM    875  CA  CYS A  57     -14.435  17.360  11.638  1.00 94.60           C
ATOM    876  HA  CYS A  57     -13.726  16.547  11.794  1.00 94.60           H
ATOM    877  C   CYS A  57     -13.782  18.319  10.635  1.00 94.60           C
ATOM    878  CB  CYS A  57     -15.736  16.769  11.084  1.00 94.60           C
ATOM    879  HB2 CYS A  57     -15.618  16.541  10.024  1.00 94.60           H
ATOM    880  HB3 CYS A  57     -16.553  17.481  11.207  1.00 94.60           H
ATOM    881  O   CYS A  57     -12.883  17.915   9.901  1.00 94.60           O
ATOM    882  SG  CYS A  57     -16.115  15.217  11.930  1.00 94.60           S
ATOM    883  HG  CYS A  57     -15.265  14.445  11.247  1.00 94.60           H
ATOM    884  N   ILE A  58     -14.173  19.595  10.620  1.00 95.97           N
ATOM    885  H   ILE A  58     -14.918  19.876  11.240  1.00 95.97           H
ATOM    886  CA  ILE A  58     -13.545  20.611   9.760  1.00 95.97           C
ATOM    887  HA  ILE A  58     -13.544  20.251   8.731  1.00 95.97           H
ATOM    888  C   ILE A  58     -12.077  20.826  10.154  1.00 95.97           C
ATOM    889  CB  ILE A  58     -14.366  21.918   9.801  1.00 95.97           C
ATOM    890  HB  ILE A  58     -14.469  22.232  10.839  1.00 95.97           H
ATOM    891  O   ILE A  58     -11.192  20.733   9.303  1.00 95.97           O
ATOM    892  CG1 ILE A  58     -15.775  21.665   9.214  1.00 95.97           C
ATOM    893 HG12 ILE A  58     -15.699  21.509   8.138  1.00 95.97           H
ATOM    894 HG13 ILE A  58     -16.213  20.767   9.647  1.00 95.97           H
ATOM    895  CG2 ILE A  58     -13.644  23.039   9.028  1.00 95.97           C
ATOM    896 HG21 ILE A  58     -14.240  23.952   9.033  1.00 95.97           H
ATOM    897 HG22 ILE A  58     -13.470  22.737   7.994  1.00 95.97           H
ATOM    898 HG23 ILE A  58     -12.688  23.278   9.493  1.00 95.97           H
ATOM    899  CD1 ILE A  58     -16.753  22.808   9.486  1.00 95.97           C
ATOM    900 HD11 ILE A  58     -16.434  23.703   8.953  1.00 95.97           H
ATOM    901 HD12 ILE A  58     -17.745  22.531   9.131  1.00 95.97           H
ATOM    902 HD13 ILE A  58     -16.806  23.010  10.556  1.00 95.97           H
ATOM    903  N   ALA A  59     -11.794  21.016  11.445  1.00 95.07           N
ATOM    904  H   ALA A  59     -12.556  21.094  12.103  1.00 95.07           H
ATOM    905  CA  ALA A  59     -10.436  21.154  11.963  1.00 95.07           C
ATOM    906  HA  ALA A  59      -9.966  22.017  11.491  1.00 95.07           H
ATOM    907  C   ALA A  59      -9.585  19.918  11.640  1.00 95.07           C
ATOM    908  CB  ALA A  59     -10.503  21.402  13.474  1.00 95.07           C
ATOM    909  HB1 ALA A  59     -10.978  20.560  13.978  1.00 95.07           H
ATOM    910  HB2 ALA A  59      -9.497  21.541  13.868  1.00 95.07           H
ATOM    911  HB3 ALA A  59     -11.081  22.305  13.673  1.00 95.07           H
ATOM    912  O   ALA A  59      -8.447  20.054  11.194  1.00 95.07           O
ATOM    913  N   LYS A  60     -10.149  18.710  11.783  1.00 94.89           N
ATOM    914  H   LYS A  60     -11.075  18.667  12.184  1.00 94.89           H
ATOM    915  CA  LYS A  60      -9.480  17.462  11.389  1.00 94.89           C
ATOM    916  HA  LYS A  60      -8.529  17.404  11.918  1.00 94.89           H
ATOM    917  C   LYS A  60      -9.140  17.446   9.895  1.00 94.89           C
ATOM    918  CB  LYS A  60     -10.346  16.256  11.800  1.00 94.89           C
ATOM    919  HB2 LYS A  60     -10.527  16.289  12.874  1.00 94.89           H
ATOM    920  HB3 LYS A  60     -11.308  16.324  11.292  1.00 94.89           H
ATOM    921  O   LYS A  60      -8.032  17.044   9.551  1.00 94.89           O
ATOM    922  CG  LYS A  60      -9.661  14.923  11.449  1.00 94.89           C
ATOM    923  HG2 LYS A  60      -8.780  14.817  12.082  1.00 94.89           H
ATOM    924  HG3 LYS A  60      -9.330  14.940  10.411  1.00 94.89           H
ATOM    925  CD  LYS A  60     -10.557  13.690  11.642  1.00 94.89           C
ATOM    926  HD2 LYS A  60     -10.546  13.433  12.700  1.00 94.89           H
ATOM    927  HD3 LYS A  60     -11.591  13.909  11.377  1.00 94.89           H
ATOM    928  CE  LYS A  60     -10.019  12.525  10.792  1.00 94.89           C
ATOM    929  HE2 LYS A  60      -9.885  12.871   9.767  1.00 94.89           H
ATOM    930  HE3 LYS A  60      -9.032  12.247  11.160  1.00 94.89           H
ATOM    931  NZ  LYS A  60     -10.904  11.334  10.787  1.00 94.89           N
ATOM    932  HZ1 LYS A  60     -10.435  10.591  10.289  1.00 94.89           H
ATOM    933  HZ2 LYS A  60     -11.773  11.532  10.313  1.00 94.89           H
ATOM    934  HZ3 LYS A  60     -11.095  11.016  11.726  1.00 94.89           H
ATOM    935  N   ALA A  61     -10.049  17.870   9.015  1.00 96.69           N
ATOM    936  H   ALA A  61     -10.944  18.189   9.357  1.00 96.69           H
ATOM    937  CA  ALA A  61      -9.816  17.874   7.568  1.00 96.69           C
ATOM    938  HA  ALA A  61      -9.544  16.867   7.253  1.00 96.69           H
ATOM    939  C   ALA A  61      -8.646  18.784   7.166  1.00 96.69           C
ATOM    940  CB  ALA A  61     -11.110  18.281   6.851  1.00 96.69           C
ATOM    941  HB1 ALA A  61     -11.941  17.647   7.159  1.00 96.69           H
ATOM    942  HB2 ALA A  61     -11.356  19.320   7.070  1.00 96.69           H
ATOM    943  HB3 ALA A  61     -10.968  18.168   5.777  1.00 96.69           H
ATOM    944  O   ALA A  61      -7.794  18.392   6.368  1.00 96.69           O
ATOM    945  N   PHE A  62      -8.559  19.967   7.768  1.00 96.68           N
ATOM    946  H   PHE A  62      -9.297  20.249   8.397  1.00 96.68           H
ATOM    947  CA  PHE A  62      -7.486  20.916   7.474  1.00 96.68           C
ATOM    948  HA  PHE A  62      -7.250  20.850   6.412  1.00 96.68           H
ATOM    949  C   PHE A  62      -6.177  20.580   8.198  1.00 96.68           C
ATOM    950  CB  PHE A  62      -7.997  22.338   7.722  1.00 96.68           C
ATOM    951  HB2 PHE A  62      -7.145  23.007   7.846  1.00 96.68           H
ATOM    952  HB3 PHE A  62      -8.586  22.377   8.638  1.00 96.68           H
ATOM    953  O   PHE A  62      -5.106  20.790   7.637  1.00 96.68           O
ATOM    954  CG  PHE A  62      -8.821  22.828   6.547  1.00 96.68           C
ATOM    955  CD1 PHE A  62      -8.209  23.583   5.528  1.00 96.68           C
ATOM    956  HD1 PHE A  62      -7.175  23.881   5.621  1.00 96.68           H
ATOM    957  CD2 PHE A  62     -10.163  22.430   6.407  1.00 96.68           C
ATOM    958  HD2 PHE A  62     -10.643  21.850   7.181  1.00 96.68           H
ATOM    959  CE1 PHE A  62      -8.931  23.930   4.373  1.00 96.68           C
ATOM    960  HE1 PHE A  62      -8.462  24.509   3.592  1.00 96.68           H
ATOM    961  CE2 PHE A  62     -10.872  22.744   5.237  1.00 96.68           C
ATOM    962  HE2 PHE A  62     -11.893  22.412   5.115  1.00 96.68           H
ATOM    963  CZ  PHE A  62     -10.257  23.493   4.219  1.00 96.68           C
ATOM    964  HZ  PHE A  62     -10.806  23.736   3.322  1.00 96.68           H
ATOM    965  N   ALA A  63      -6.229  19.955   9.376  1.00 96.01           N
ATOM    966  H   ALA A  63      -7.120  19.857   9.843  1.00 96.01           H
ATOM    967  CA  ALA A  63      -5.040  19.393  10.015  1.00 96.01           C
ATOM    968  HA  ALA A  63      -4.261  20.156  10.036  1.00 96.01           H
ATOM    969  C   ALA A  63      -4.474  18.183   9.245  1.00 96.01           C
ATOM    970  CB  ALA A  63      -5.399  19.037  11.458  1.00 96.01           C
ATOM    971  HB1 ALA A  63      -5.828  19.909  11.952  1.00 96.01           H
ATOM    972  HB2 ALA A  63      -6.124  18.224  11.476  1.00 96.01           H
ATOM    973  HB3 ALA A  63      -4.494  18.752  11.994  1.00 96.01           H
ATOM    974  O   ALA A  63      -3.262  18.003   9.178  1.00 96.01           O
ATOM    975  N   LEU A  64      -5.331  17.368   8.621  1.00 97.34           N
ATOM    976  H   LEU A  64      -6.321  17.501   8.767  1.00 97.34           H
ATOM    977  CA  LEU A  64      -4.902  16.332   7.675  1.00 97.34           C
ATOM    978  HA  LEU A  64      -4.182  15.678   8.166  1.00 97.34           H
ATOM    979  C   LEU A  64      -4.185  16.962   6.476  1.00 97.34           C
ATOM    980  CB  LEU A  64      -6.127  15.494   7.259  1.00 97.34           C
ATOM    981  HB2 LEU A  64      -6.408  14.855   8.097  1.00 97.34           H
ATOM    982  HB3 LEU A  64      -6.964  16.165   7.068  1.00 97.34           H
ATOM    983  O   LEU A  64      -3.082  16.545   6.130  1.00 97.34           O
ATOM    984  CG  LEU A  64      -5.935  14.630   6.000  1.00 97.34           C
ATOM    985  HG  LEU A  64      -5.685  15.269   5.153  1.00 97.34           H
ATOM    986  CD1 LEU A  64      -4.839  13.585   6.159  1.00 97.34           C
ATOM    987 HD11 LEU A  64      -3.880  14.079   6.315  1.00 97.34           H
ATOM    988 HD12 LEU A  64      -4.769  13.011   5.234  1.00 97.34           H
ATOM    989 HD13 LEU A  64      -5.062  12.921   6.994  1.00 97.34           H
ATOM    990  CD2 LEU A  64      -7.241  13.915   5.672  1.00 97.34           C
ATOM    991 HD21 LEU A  64      -7.998  14.653   5.405  1.00 97.34           H
ATOM    992 HD22 LEU A  64      -7.584  13.350   6.538  1.00 97.34           H
ATOM    993 HD23 LEU A  64      -7.099  13.243   4.824  1.00 97.34           H
ATOM    994  N   LEU A  65      -4.779  17.993   5.867  1.00 97.53           N
ATOM    995  H   LEU A  65      -5.702  18.268   6.170  1.00 97.53           H
ATOM    996  CA  LEU A  65      -4.166  18.705   4.746  1.00 97.53           C
ATOM    997  HA  LEU A  65      -3.988  17.987   3.946  1.00 97.53           H
ATOM    998  C   LEU A  65      -2.808  19.326   5.126  1.00 97.53           C
ATOM    999  CB  LEU A  65      -5.160  19.773   4.268  1.00 97.53           C
ATOM   1000  HB2 LEU A  65      -6.140  19.317   4.134  1.00 97.53           H
ATOM   1001  HB3 LEU A  65      -5.247  20.533   5.044  1.00 97.53           H
ATOM   1002  O   LEU A  65      -1.890  19.362   4.303  1.00 97.53           O
ATOM   1003  CG  LEU A  65      -4.752  20.456   2.955  1.00 97.53           C
ATOM   1004  HG  LEU A  65      -3.729  20.825   3.017  1.00 97.53           H
ATOM   1005  CD1 LEU A  65      -4.876  19.518   1.753  1.00 97.53           C
ATOM   1006 HD11 LEU A  65      -4.590  20.047   0.844  1.00 97.53           H
ATOM   1007 HD12 LEU A  65      -4.213  18.660   1.874  1.00 97.53           H
ATOM   1008 HD13 LEU A  65      -5.903  19.165   1.654  1.00 97.53           H
ATOM   1009  CD2 LEU A  65      -5.672  21.649   2.744  1.00 97.53           C
ATOM   1010 HD21 LEU A  65      -5.454  22.411   3.491  1.00 97.53           H
ATOM   1011 HD22 LEU A  65      -6.716  21.356   2.853  1.00 97.53           H
ATOM   1012 HD23 LEU A  65      -5.503  22.050   1.744  1.00 97.53           H
ATOM   1013  N   SER A  66      -2.648  19.755   6.382  1.00 97.06           N
ATOM   1014  H   SER A  66      -3.435  19.719   7.012  1.00 97.06           H
ATOM   1015  CA  SER A  66      -1.413  20.382   6.857  1.00 97.06           C
ATOM   1016  HA  SER A  66      -1.175  21.162   6.135  1.00 97.06           H
ATOM   1017  C   SER A  66      -0.196  19.447   6.878  1.00 97.06           C
ATOM   1018  CB  SER A  66      -1.629  21.104   8.192  1.00 97.06           C
ATOM   1019  HB2 SER A  66      -2.627  21.541   8.219  1.00 97.06           H
ATOM   1020  HB3 SER A  66      -0.909  21.921   8.249  1.00 97.06           H
ATOM   1021  O   SER A  66       0.925  19.941   6.785  1.00 97.06           O
ATOM   1022  OG  SER A  66      -1.444  20.295   9.329  1.00 97.06           O
ATOM   1023  HG  SER A  66      -1.024  20.848   9.991  1.00 97.06           H
ATOM   1024  N   LEU A  67      -0.381  18.114   6.848  1.00 97.39           N
ATOM   1025  H   LEU A  67      -1.327  17.765   6.919  1.00 97.39           H
ATOM   1026  CA  LEU A  67       0.718  17.153   6.633  1.00 97.39           C
ATOM   1027  HA  LEU A  67       1.428  17.235   7.457  1.00 97.39           H
ATOM   1028  C   LEU A  67       1.495  17.434   5.334  1.00 97.39           C
ATOM   1029  CB  LEU A  67       0.156  15.718   6.551  1.00 97.39           C
ATOM   1030  HB2 LEU A  67       0.889  15.083   6.055  1.00 97.39           H
ATOM   1031  HB3 LEU A  67      -0.732  15.726   5.919  1.00 97.39           H
ATOM   1032  O   LEU A  67       2.706  17.204   5.256  1.00 97.39           O
ATOM   1033  CG  LEU A  67      -0.196  15.058   7.891  1.00 97.39           C
ATOM   1034  HG  LEU A  67      -0.821  15.726   8.486  1.00 97.39           H
ATOM   1035  CD1 LEU A  67      -0.962  13.760   7.632  1.00 97.39           C
ATOM   1036 HD11 LEU A  67      -1.931  14.009   7.199  1.00 97.39           H
ATOM   1037 HD12 LEU A  67      -1.112  13.214   8.562  1.00 97.39           H
ATOM   1038 HD13 LEU A  67      -0.413  13.134   6.929  1.00 97.39           H
ATOM   1039  CD2 LEU A  67       1.065  14.689   8.673  1.00 97.39           C
ATOM   1040 HD21 LEU A  67       1.692  14.018   8.085  1.00 97.39           H
ATOM   1041 HD22 LEU A  67       1.636  15.589   8.901  1.00 97.39           H
ATOM   1042 HD23 LEU A  67       0.791  14.210   9.613  1.00 97.39           H
ATOM   1043  N   GLY A  68       0.786  17.907   4.309  1.00 97.16           N
ATOM   1044  H   GLY A  68      -0.192  18.104   4.464  1.00 97.16           H
ATOM   1045  CA  GLY A  68       1.328  18.174   2.983  1.00 97.16           C
ATOM   1046  HA2 GLY A  68       2.264  17.632   2.842  1.00 97.16           H
ATOM   1047  HA3 GLY A  68       0.602  17.794   2.266  1.00 97.16           H
ATOM   1048  C   GLY A  68       1.559  19.653   2.673  1.00 97.16           C
ATOM   1049  O   GLY A  68       2.263  19.960   1.713  1.00 97.16           O
ATOM   1050  N   ALA A  69       1.010  20.559   3.484  1.00 97.79           N
ATOM   1051  H   ALA A  69       0.464  20.238   4.270  1.00 97.79           H
ATOM   1052  CA  ALA A  69       1.178  21.993   3.299  1.00 97.79           C
ATOM   1053  HA  ALA A  69       1.082  22.198   2.233  1.00 97.79           H
ATOM   1054  C   ALA A  69       2.570  22.476   3.743  1.00 97.79           C
ATOM   1055  CB  ALA A  69       0.048  22.737   4.014  1.00 97.79           C
ATOM   1056  HB1 ALA A  69       0.124  22.584   5.090  1.00 97.79           H
ATOM   1057  HB2 ALA A  69       0.131  23.803   3.803  1.00 97.79           H
ATOM   1058  HB3 ALA A  69      -0.918  22.378   3.658  1.00 97.79           H
ATOM   1059  O   ALA A  69       3.198  21.906   4.645  1.00 97.79           O
ATOM   1060  N   LYS A  70       3.050  23.560   3.125  1.00 96.61           N
ATOM   1061  H   LYS A  70       2.539  23.905   2.325  1.00 96.61           H
ATOM   1062  CA  LYS A  70       4.304  24.238   3.489  1.00 96.61           C
ATOM   1063  HA  LYS A  70       4.587  23.941   4.499  1.00 96.61           H
ATOM   1064  C   LYS A  70       4.132  25.756   3.545  1.00 96.61           C
ATOM   1065  CB  LYS A  70       5.419  23.825   2.504  1.00 96.61           C
ATOM   1066  HB2 LYS A  70       6.345  24.350   2.739  1.00 96.61           H
ATOM   1067  HB3 LYS A  70       5.103  24.137   1.509  1.00 96.61           H
ATOM   1068  O   LYS A  70       3.069  26.297   3.251  1.00 96.61           O
ATOM   1069  CG  LYS A  70       5.719  22.321   2.418  1.00 96.61           C
ATOM   1070  HG2 LYS A  70       4.804  21.788   2.158  1.00 96.61           H
ATOM   1071  HG3 LYS A  70       6.438  22.154   1.617  1.00 96.61           H
ATOM   1072  CD  LYS A  70       6.310  21.765   3.718  1.00 96.61           C
ATOM   1073  HD2 LYS A  70       5.787  22.195   4.573  1.00 96.61           H
ATOM   1074  HD3 LYS A  70       7.361  22.044   3.790  1.00 96.61           H
ATOM   1075  CE  LYS A  70       6.167  20.243   3.745  1.00 96.61           C
ATOM   1076  HE2 LYS A  70       7.126  19.779   3.513  1.00 96.61           H
ATOM   1077  HE3 LYS A  70       5.457  19.954   2.970  1.00 96.61           H
ATOM   1078  NZ  LYS A  70       5.646  19.806   5.064  1.00 96.61           N
ATOM   1079  HZ1 LYS A  70       6.268  20.035   5.825  1.00 96.61           H
ATOM   1080  HZ2 LYS A  70       5.416  18.822   5.075  1.00 96.61           H
ATOM   1081  HZ3 LYS A  70       4.778  20.292   5.240  1.00 96.61           H
ATOM   1082  N   ALA A  71       5.182  26.433   4.010  1.00 95.18           N
ATOM   1083  H   ALA A  71       6.011  25.893   4.210  1.00 95.18           H
ATOM   1084  CA  ALA A  71       5.309  27.890   4.014  1.00 95.18           C
ATOM   1085  HA  ALA A  71       6.111  28.143   4.708  1.00 95.18           H
ATOM   1086  C   ALA A  71       4.056  28.631   4.537  1.00 95.18           C
ATOM   1087  CB  ALA A  71       5.789  28.317   2.614  1.00 95.18           C
ATOM   1088  HB1 ALA A  71       5.026  28.094   1.868  1.00 95.18           H
ATOM   1089  HB2 ALA A  71       6.691  27.769   2.345  1.00 95.18           H
ATOM   1090  HB3 ALA A  71       6.015  29.383   2.595  1.00 95.18           H
ATOM   1091  O   ALA A  71       3.579  28.376   5.651  1.00 95.18           O
ATOM   1092  N   LYS A  72       3.544  29.600   3.773  1.00 96.85           N
ATOM   1093  H   LYS A  72       3.906  29.709   2.837  1.00 96.85           H
ATOM   1094  CA  LYS A  72       2.414  30.440   4.174  1.00 96.85           C
ATOM   1095  HA  LYS A  72       2.569  30.783   5.197  1.00 96.85           H
ATOM   1096  C   LYS A  72       1.097  29.651   4.205  1.00 96.85           C
ATOM   1097  CB  LYS A  72       2.427  31.701   3.304  1.00 96.85           C
ATOM   1098  HB2 LYS A  72       2.551  31.446   2.252  1.00 96.85           H
ATOM   1099  HB3 LYS A  72       3.301  32.285   3.592  1.00 96.85           H
ATOM   1100  O   LYS A  72       0.363  29.793   5.176  1.00 96.85           O
ATOM   1101  CG  LYS A  72       1.180  32.569   3.487  1.00 96.85           C
ATOM   1102  HG2 LYS A  72       0.976  32.709   4.548  1.00 96.85           H
ATOM   1103  HG3 LYS A  72       0.325  32.074   3.027  1.00 96.85           H
ATOM   1104  CD  LYS A  72       1.424  33.937   2.839  1.00 96.85           C
ATOM   1105  HD2 LYS A  72       1.853  33.817   1.844  1.00 96.85           H
ATOM   1106  HD3 LYS A  72       2.132  34.492   3.455  1.00 96.85           H
ATOM   1107  CE  LYS A  72       0.127  34.729   2.749  1.00 96.85           C
ATOM   1108  HE2 LYS A  72      -0.417  34.623   3.686  1.00 96.85           H
ATOM   1109  HE3 LYS A  72       0.349  35.783   2.579  1.00 96.85           H
ATOM   1110  NZ  LYS A  72      -0.694  34.189   1.654  1.00 96.85           N
ATOM   1111  HZ1 LYS A  72      -0.184  33.477   1.152  1.00 96.85           H
ATOM   1112  HZ2 LYS A  72      -1.477  33.716   2.084  1.00 96.85           H
ATOM   1113  HZ3 LYS A  72      -1.013  34.886   0.998  1.00 96.85           H
ATOM   1114  N   THR A  73       0.901  28.703   3.294  1.00 97.78           N
ATOM   1115  H   THR A  73       1.468  28.768   2.462  1.00 97.78           H
ATOM   1116  CA  THR A  73      -0.249  27.784   3.269  1.00 97.78           C
ATOM   1117  HA  THR A  73      -1.165  28.359   3.131  1.00 97.78           H
ATOM   1118  C   THR A  73      -0.372  27.017   4.586  1.00 97.78           C
ATOM   1119  CB  THR A  73      -0.099  26.817   2.082  1.00 97.78           C
ATOM   1120  HB  THR A  73       0.834  26.263   2.177  1.00 97.78           H
ATOM   1121  O   THR A  73      -1.429  27.009   5.213  1.00 97.78           O
ATOM   1122  CG2 THR A  73      -1.248  25.821   1.952  1.00 97.78           C
ATOM   1123 HG21 THR A  73      -2.159  26.366   1.703  1.00 97.78           H
ATOM   1124 HG22 THR A  73      -1.023  25.120   1.149  1.00 97.78           H
ATOM   1125 HG23 THR A  73      -1.400  25.262   2.876  1.00 97.78           H
ATOM   1126  OG1 THR A  73      -0.089  27.543   0.872  1.00 97.78           O
ATOM   1127  HG1 THR A  73       0.307  28.408   0.995  1.00 97.78           H
ATOM   1128  N   LEU A  74       0.736  26.449   5.072  1.00 96.84           N
ATOM   1129  H   LEU A  74       1.567  26.474   4.500  1.00 96.84           H
ATOM   1130  CA  LEU A  74       0.787  25.769   6.370  1.00 96.84           C
ATOM   1131  HA  LEU A  74       0.026  24.989   6.379  1.00 96.84           H
ATOM   1132  C   LEU A  74       0.501  26.717   7.544  1.00 96.84           C
ATOM   1133  CB  LEU A  74       2.178  25.134   6.505  1.00 96.84           C
ATOM   1134  HB2 LEU A  74       2.932  25.918   6.448  1.00 96.84           H
ATOM   1135  HB3 LEU A  74       2.324  24.462   5.659  1.00 96.84           H
ATOM   1136  O   LEU A  74      -0.184  26.345   8.496  1.00 96.84           O
ATOM   1137  CG  LEU A  74       2.403  24.336   7.799  1.00 96.84           C
ATOM   1138  HG  LEU A  74       2.299  24.985   8.668  1.00 96.84           H
ATOM   1139  CD1 LEU A  74       1.425  23.176   7.908  1.00 96.84           C
ATOM   1140 HD11 LEU A  74       1.718  22.507   8.718  1.00 96.84           H
ATOM   1141 HD12 LEU A  74       0.428  23.565   8.115  1.00 96.84           H
ATOM   1142 HD13 LEU A  74       1.425  22.594   6.987  1.00 96.84           H
ATOM   1143  CD2 LEU A  74       3.819  23.781   7.779  1.00 96.84           C
ATOM   1144 HD21 LEU A  74       3.963  23.149   8.656  1.00 96.84           H
ATOM   1145 HD22 LEU A  74       4.550  24.589   7.803  1.00 96.84           H
ATOM   1146 HD23 LEU A  74       3.969  23.162   6.894  1.00 96.84           H
ATOM   1147  N   SER A  75       1.027  27.944   7.476  1.00 95.68           N
ATOM   1148  H   SER A  75       1.499  28.189   6.618  1.00 95.68           H
ATOM   1149  CA  SER A  75       0.794  28.982   8.494  1.00 95.68           C
ATOM   1150  HA  SER A  75       1.147  28.622   9.461  1.00 95.68           H
ATOM   1151  C   SER A  75      -0.678  29.297   8.651  1.00 95.68           C
ATOM   1152  CB  SER A  75       1.459  30.323   8.149  1.00 95.68           C
ATOM   1153  HB2 SER A  75       0.879  30.859   7.399  1.00 95.68           H
ATOM   1154  HB3 SER A  75       1.484  30.944   9.045  1.00 95.68           H
ATOM   1155  O   SER A  75      -1.199  29.231   9.757  1.00 95.68           O
ATOM   1156  OG  SER A  75       2.761  30.149   7.648  1.00 95.68           O
ATOM   1157  HG  SER A  75       2.722  29.669   6.819  1.00 95.68           H
ATOM   1158  N   GLU A  76      -1.323  29.617   7.532  1.00 96.84           N
ATOM   1159  H   GLU A  76      -0.817  29.619   6.658  1.00 96.84           H
ATOM   1160  CA  GLU A  76      -2.712  30.040   7.496  1.00 96.84           C
ATOM   1161  HA  GLU A  76      -2.859  30.892   8.160  1.00 96.84           H
ATOM   1162  C   GLU A  76      -3.625  28.917   7.984  1.00 96.84           C
ATOM   1163  CB  GLU A  76      -3.073  30.459   6.066  1.00 96.84           C
ATOM   1164  HB2 GLU A  76      -4.156  30.580   6.030  1.00 96.84           H
ATOM   1165  HB3 GLU A  76      -2.794  29.662   5.378  1.00 96.84           H
ATOM   1166  O   GLU A  76      -4.514  29.175   8.790  1.00 96.84           O
ATOM   1167  CG  GLU A  76      -2.438  31.786   5.604  1.00 96.84           C
ATOM   1168  HG2 GLU A  76      -1.351  31.709   5.647  1.00 96.84           H
ATOM   1169  HG3 GLU A  76      -2.741  32.579   6.286  1.00 96.84           H
ATOM   1170  CD  GLU A  76      -2.864  32.166   4.175  1.00 96.84           C
ATOM   1171  OE1 GLU A  76      -2.352  33.176   3.623  1.00 96.84           O
ATOM   1172  OE2 GLU A  76      -3.698  31.445   3.584  1.00 96.84           O
ATOM   1173  N   ILE A  77      -3.366  27.665   7.581  1.00 96.49           N
ATOM   1174  H   ILE A  77      -2.629  27.518   6.906  1.00 96.49           H
ATOM   1175  CA  ILE A  77      -4.114  26.504   8.080  1.00 96.49           C
ATOM   1176  HA  ILE A  77      -5.171  26.662   7.868  1.00 96.49           H
ATOM   1177  C   ILE A  77      -3.986  26.384   9.600  1.00 96.49           C
ATOM   1178  CB  ILE A  77      -3.669  25.207   7.370  1.00 96.49           C
ATOM   1179  HB  ILE A  77      -2.581  25.142   7.403  1.00 96.49           H
ATOM   1180  O   ILE A  77      -5.006  26.308  10.283  1.00 96.49           O
ATOM   1181  CG1 ILE A  77      -4.123  25.217   5.894  1.00 96.49           C
ATOM   1182 HG12 ILE A  77      -3.851  26.168   5.435  1.00 96.49           H
ATOM   1183 HG13 ILE A  77      -5.210  25.133   5.843  1.00 96.49           H
ATOM   1184  CG2 ILE A  77      -4.251  23.978   8.092  1.00 96.49           C
ATOM   1185 HG21 ILE A  77      -4.090  23.075   7.502  1.00 96.49           H
ATOM   1186 HG22 ILE A  77      -5.320  24.120   8.252  1.00 96.49           H
ATOM   1187 HG23 ILE A  77      -3.764  23.830   9.055  1.00 96.49           H
ATOM   1188  CD1 ILE A  77      -3.489  24.101   5.054  1.00 96.49           C
ATOM   1189 HD11 ILE A  77      -3.696  24.284   4.000  1.00 96.49           H
ATOM   1190 HD12 ILE A  77      -3.896  23.126   5.323  1.00 96.49           H
ATOM   1191 HD13 ILE A  77      -2.408  24.099   5.197  1.00 96.49           H
ATOM   1192  N   HIS A  78      -2.762  26.368  10.137  1.00 95.00           N
ATOM   1193  H   HIS A  78      -1.961  26.474   9.531  1.00 95.00           H
ATOM   1194  CA  HIS A  78      -2.539  26.205  11.576  1.00 95.00           C
ATOM   1195  HA  HIS A  78      -3.054  25.306  11.912  1.00 95.00           H
ATOM   1196  C   HIS A  78      -3.146  27.352  12.387  1.00 95.00           C
ATOM   1197  CB  HIS A  78      -1.036  26.048  11.860  1.00 95.00           C
ATOM   1198  HB2 HIS A  78      -0.859  26.213  12.922  1.00 95.00           H
ATOM   1199  HB3 HIS A  78      -0.485  26.813  11.314  1.00 95.00           H
ATOM   1200  O   HIS A  78      -3.871  27.093  13.344  1.00 95.00           O
ATOM   1201  CG  HIS A  78      -0.472  24.689  11.512  1.00 95.00           C
ATOM   1202  CD2 HIS A  78      -1.164  23.582  11.092  1.00 95.00           C
ATOM   1203  HD2 HIS A  78      -2.230  23.518  10.928  1.00 95.00           H
ATOM   1204  ND1 HIS A  78       0.852  24.319  11.595  1.00 95.00           N
ATOM   1205  HD1 HIS A  78       1.627  24.911  11.860  1.00 95.00           H
ATOM   1206  CE1 HIS A  78       0.949  23.032  11.225  1.00 95.00           C
ATOM   1207  HE1 HIS A  78       1.866  22.470  11.137  1.00 95.00           H
ATOM   1208  NE2 HIS A  78      -0.258  22.534  10.919  1.00 95.00           N
ATOM   1209  N   GLU A  79      -2.916  28.600  11.986  1.00 93.39           N
ATOM   1210  H   GLU A  79      -2.350  28.755  11.165  1.00 93.39           H
ATOM   1211  CA  GLU A  79      -3.471  29.773  12.666  1.00 93.39           C
ATOM   1212  HA  GLU A  79      -3.220  29.728  13.726  1.00 93.39           H
ATOM   1213  C   GLU A  79      -5.003  29.810  12.567  1.00 93.39           C
ATOM   1214  CB  GLU A  79      -2.854  31.047  12.064  1.00 93.39           C
ATOM   1215  HB2 GLU A  79      -3.401  31.913  12.435  1.00 93.39           H
ATOM   1216  HB3 GLU A  79      -2.953  31.015  10.980  1.00 93.39           H
ATOM   1217  O   GLU A  79      -5.681  30.085  13.558  1.00 93.39           O
ATOM   1218  CG  GLU A  79      -1.372  31.201  12.452  1.00 93.39           C
ATOM   1219  HG2 GLU A  79      -0.850  30.261  12.272  1.00 93.39           H
ATOM   1220  HG3 GLU A  79      -1.311  31.404  13.521  1.00 93.39           H
ATOM   1221  CD  GLU A  79      -0.643  32.317  11.685  1.00 93.39           C
ATOM   1222  OE1 GLU A  79       0.609  32.214  11.592  1.00 93.39           O
ATOM   1223  OE2 GLU A  79      -1.309  33.267  11.215  1.00 93.39           O
ATOM   1224  N   GLY A  80      -5.557  29.468  11.400  1.00 93.35           N
ATOM   1225  H   GLY A  80      -4.949  29.258  10.622  1.00 93.35           H
ATOM   1226  CA  GLY A  80      -6.995  29.450  11.144  1.00 93.35           C
ATOM   1227  HA2 GLY A  80      -7.153  29.189  10.099  1.00 93.35           H
ATOM   1228  HA3 GLY A  80      -7.407  30.444  11.319  1.00 93.35           H
ATOM   1229  C   GLY A  80      -7.755  28.443  12.008  1.00 93.35           C
ATOM   1230  O   GLY A  80      -8.843  28.761  12.482  1.00 93.35           O
ATOM   1231  N   ILE A  81      -7.165  27.271  12.275  1.00 92.71           N
ATOM   1232  H   ILE A  81      -6.285  27.073  11.822  1.00 92.71           H
ATOM   1233  CA  ILE A  81      -7.728  26.249  13.181  1.00 92.71           C
ATOM   1234  HA  ILE A  81      -8.804  26.417  13.223  1.00 92.71           H
ATOM   1235  C   ILE A  81      -7.261  26.398  14.643  1.00 92.71           C
ATOM   1236  CB  ILE A  81      -7.556  24.820  12.618  1.00 92.71           C
ATOM   1237  HB  ILE A  81      -8.131  24.146  13.253  1.00 92.71           H
ATOM   1238  O   ILE A  81      -7.515  25.521  15.466  1.00 92.71           O
ATOM   1239  CG1 ILE A  81      -6.083  24.370  12.688  1.00 92.71           C
ATOM   1240 HG12 ILE A  81      -5.426  25.172  12.356  1.00 92.71           H
ATOM   1241 HG13 ILE A  81      -5.857  24.187  13.739  1.00 92.71           H
ATOM   1242  CG2 ILE A  81      -8.172  24.718  11.210  1.00 92.71           C
ATOM   1243 HG21 ILE A  81      -7.560  25.260  10.488  1.00 92.71           H
ATOM   1244 HG22 ILE A  81      -8.247  23.674  10.905  1.00 92.71           H
ATOM   1245 HG23 ILE A  81      -9.176  25.144  11.217  1.00 92.71           H
ATOM   1246  CD1 ILE A  81      -5.750  23.102  11.891  1.00 92.71           C
ATOM   1247 HD11 ILE A  81      -5.902  23.275  10.826  1.00 92.71           H
ATOM   1248 HD12 ILE A  81      -4.702  22.837  12.033  1.00 92.71           H
ATOM   1249 HD13 ILE A  81      -6.385  22.280  12.220  1.00 92.71           H
ATOM   1250  N   GLY A  82      -6.600  27.511  14.984  1.00 89.69           N
ATOM   1251  H   GLY A  82      -6.398  28.183  14.256  1.00 89.69           H
ATOM   1252  CA  GLY A  82      -6.297  27.901  16.364  1.00 89.69           C
ATOM   1253  HA2 GLY A  82      -6.310  28.989  16.417  1.00 89.69           H
ATOM   1254  HA3 GLY A  82      -7.079  27.523  17.023  1.00 89.69           H
ATOM   1255  C   GLY A  82      -4.949  27.432  16.923  1.00 89.69           C
ATOM   1256  O   GLY A  82      -4.691  27.626  18.111  1.00 89.69           O
ATOM   1257  N   PHE A  83      -4.067  26.846  16.111  1.00 89.16           N
ATOM   1258  H   PHE A  83      -4.289  26.779  15.129  1.00 89.16           H
ATOM   1259  CA  PHE A  83      -2.730  26.443  16.548  1.00 89.16           C
ATOM   1260  HA  PHE A  83      -2.808  26.109  17.583  1.00 89.16           H
ATOM   1261  C   PHE A  83      -1.737  27.604  16.518  1.00 89.16           C
ATOM   1262  CB  PHE A  83      -2.204  25.265  15.718  1.00 89.16           C
ATOM   1263  HB2 PHE A  83      -2.174  25.556  14.667  1.00 89.16           H
ATOM   1264  HB3 PHE A  83      -1.183  25.045  16.029  1.00 89.16           H
ATOM   1265  O   PHE A  83      -1.489  28.218  15.482  1.00 89.16           O
ATOM   1266  CG  PHE A  83      -3.018  24.003  15.865  1.00 89.16           C
ATOM   1267  CD1 PHE A  83      -3.232  23.468  17.144  1.00 89.16           C
ATOM   1268  HD1 PHE A  83      -2.808  23.941  18.018  1.00 89.16           H
ATOM   1269  CD2 PHE A  83      -3.578  23.369  14.744  1.00 89.16           C
ATOM   1270  HD2 PHE A  83      -3.402  23.772  13.756  1.00 89.16           H
ATOM   1271  CE1 PHE A  83      -4.040  22.340  17.301  1.00 89.16           C
ATOM   1272  HE1 PHE A  83      -4.217  21.977  18.303  1.00 89.16           H
ATOM   1273  CE2 PHE A  83      -4.390  22.231  14.908  1.00 89.16           C
ATOM   1274  HE2 PHE A  83      -4.839  21.755  14.048  1.00 89.16           H
ATOM   1275  CZ  PHE A  83      -4.641  21.727  16.193  1.00 89.16           C
ATOM   1276  HZ  PHE A  83      -5.293  20.878  16.336  1.00 89.16           H
ATOM   1277  N   ASN A  84      -1.087  27.849  17.657  1.00 80.23           N
ATOM   1278  H   ASN A  84      -1.334  27.312  18.475  1.00 80.23           H
ATOM   1279  CA  ASN A  84       0.016  28.796  17.750  1.00 80.23           C
ATOM   1280  HA  ASN A  84      -0.082  29.527  16.946  1.00 80.23           H
ATOM   1281  C   ASN A  84       1.364  28.079  17.568  1.00 80.23           C
ATOM   1282  CB  ASN A  84      -0.098  29.569  19.070  1.00 80.23           C
ATOM   1283  HB2 ASN A  84      -1.092  30.012  19.128  1.00 80.23           H
ATOM   1284  HB3 ASN A  84       0.026  28.887  19.911  1.00 80.23           H
ATOM   1285  O   ASN A  84       1.749  27.230  18.376  1.00 80.23           O
ATOM   1286  CG  ASN A  84       0.928  30.682  19.191  1.00 80.23           C
ATOM   1287  ND2 ASN A  84       0.718  31.598  20.105  1.00 80.23           N
ATOM   1288 HD21 ASN A  84      -0.111  31.560  20.680  1.00 80.23           H
ATOM   1289 HD22 ASN A  84       1.378  32.363  20.134  1.00 80.23           H
ATOM   1290  OD1 ASN A  84       1.907  30.766  18.463  1.00 80.23           O
ATOM   1291  N   LYS A  85       2.120  28.478  16.538  1.00 74.29           N
ATOM   1292  H   LYS A  85       1.734  29.186  15.930  1.00 74.29           H
ATOM   1293  CA  LYS A  85       3.438  27.908  16.214  1.00 74.29           C
ATOM   1294  HA  LYS A  85       3.330  26.838  16.035  1.00 74.29           H
ATOM   1295  C   LYS A  85       4.471  28.044  17.336  1.00 74.29           C
ATOM   1296  CB  LYS A  85       3.998  28.582  14.957  1.00 74.29           C
ATOM   1297  HB2 LYS A  85       5.001  28.192  14.778  1.00 74.29           H
ATOM   1298  HB3 LYS A  85       4.076  29.654  15.131  1.00 74.29           H
ATOM   1299  O   LYS A  85       5.430  27.280  17.361  1.00 74.29           O
ATOM   1300  CG  LYS A  85       3.154  28.330  13.701  1.00 74.29           C
ATOM   1301  HG2 LYS A  85       2.168  28.781  13.817  1.00 74.29           H
ATOM   1302  HG3 LYS A  85       3.046  27.259  13.537  1.00 74.29           H
ATOM   1303  CD  LYS A  85       3.868  28.966  12.507  1.00 74.29           C
ATOM   1304  HD2 LYS A  85       4.840  28.490  12.379  1.00 74.29           H
ATOM   1305  HD3 LYS A  85       4.011  30.028  12.703  1.00 74.29           H
ATOM   1306  CE  LYS A  85       3.049  28.803  11.233  1.00 74.29           C
ATOM   1307  HE2 LYS A  85       2.084  29.291  11.373  1.00 74.29           H
ATOM   1308  HE3 LYS A  85       2.871  27.744  11.046  1.00 74.29           H
ATOM   1309  NZ  LYS A  85       3.766  29.420  10.097  1.00 74.29           N
ATOM   1310  HZ1 LYS A  85       3.868  30.413  10.250  1.00 74.29           H
ATOM   1311  HZ2 LYS A  85       3.236  29.347   9.241  1.00 74.29           H
ATOM   1312  HZ3 LYS A  85       4.667  28.993   9.943  1.00 74.29           H
ATOM   1313  N   SER A  86       4.314  29.009  18.246  1.00 77.48           N
ATOM   1314  H   SER A  86       3.500  29.605  18.201  1.00 77.48           H
ATOM   1315  CA  SER A  86       5.247  29.180  19.366  1.00 77.48           C
ATOM   1316  HA  SER A  86       6.259  29.007  18.999  1.00 77.48           H
ATOM   1317  C   SER A  86       5.022  28.180  20.504  1.00 77.48           C
ATOM   1318  CB  SER A  86       5.200  30.614  19.896  1.00 77.48           C
ATOM   1319  HB2 SER A  86       5.335  31.307  19.066  1.00 77.48           H
ATOM   1320  HB3 SER A  86       6.014  30.757  20.607  1.00 77.48           H
ATOM   1321  O   SER A  86       5.933  27.965  21.300  1.00 77.48           O
ATOM   1322  OG  SER A  86       3.973  30.884  20.542  1.00 77.48           O
ATOM   1323  HG  SER A  86       3.925  31.826  20.720  1.00 77.48           H
ATOM   1324  N   SER A  87       3.838  27.561  20.590  1.00 77.57           N
ATOM   1325  H   SER A  87       3.128  27.778  19.905  1.00 77.57           H
ATOM   1326  CA  SER A  87       3.453  26.684  21.705  1.00 77.57           C
ATOM   1327  HA  SER A  87       4.268  26.652  22.428  1.00 77.57           H
ATOM   1328  C   SER A  87       3.183  25.230  21.306  1.00 77.57           C
ATOM   1329  CB  SER A  87       2.241  27.277  22.427  1.00 77.57           C
ATOM   1330  HB2 SER A  87       2.015  26.667  23.301  1.00 77.57           H
ATOM   1331  HB3 SER A  87       2.478  28.289  22.756  1.00 77.57           H
ATOM   1332  O   SER A  87       3.240  24.345  22.172  1.00 77.57           O
ATOM   1333  OG  SER A  87       1.112  27.313  21.579  1.00 77.57           O
ATOM   1334  HG  SER A  87       0.342  27.567  22.092  1.00 77.57           H
ATOM   1335  N   VAL A  88       2.912  24.963  20.023  1.00 83.45           N
ATOM   1336  H   VAL A  88       2.819  25.741  19.384  1.00 83.45           H
ATOM   1337  CA  VAL A  88       2.593  23.628  19.497  1.00 83.45           C
ATOM   1338  HA  VAL A  88       2.837  22.885  20.257  1.00 83.45           H
ATOM   1339  C   VAL A  88       3.435  23.331  18.256  1.00 83.45           C
ATOM   1340  CB  VAL A  88       1.088  23.485  19.167  1.00 83.45           C
ATOM   1341  HB  VAL A  88       0.877  23.955  18.206  1.00 83.45           H
ATOM   1342  O   VAL A  88       3.382  24.068  17.273  1.00 83.45           O
ATOM   1343  CG1 VAL A  88       0.721  22.000  19.078  1.00 83.45           C
ATOM   1344 HG11 VAL A  88       0.829  21.524  20.053  1.00 83.45           H
ATOM   1345 HG12 VAL A  88      -0.311  21.896  18.744  1.00 83.45           H
ATOM   1346 HG13 VAL A  88       1.370  21.496  18.363  1.00 83.45           H
ATOM   1347  CG2 VAL A  88       0.164  24.121  20.213  1.00 83.45           C
ATOM   1348 HG21 VAL A  88       0.441  23.802  21.217  1.00 83.45           H
ATOM   1349 HG22 VAL A  88       0.242  25.206  20.148  1.00 83.45           H
ATOM   1350 HG23 VAL A  88      -0.873  23.850  20.014  1.00 83.45           H
ATOM   1351  N   SER A  89       4.206  22.240  18.284  1.00 89.92           N
ATOM   1352  H   SER A  89       4.181  21.637  19.094  1.00 89.92           H
ATOM   1353  CA  SER A  89       4.925  21.760  17.098  1.00 89.92           C
ATOM   1354  HA  SER A  89       5.294  22.626  16.549  1.00 89.92           H
ATOM   1355  C   SER A  89       4.001  20.977  16.161  1.00 89.92           C
ATOM   1356  CB  SER A  89       6.143  20.917  17.494  1.00 89.92           C
ATOM   1357  HB2 SER A  89       6.736  21.462  18.228  1.00 89.92           H
ATOM   1358  HB3 SER A  89       6.756  20.751  16.608  1.00 89.92           H
ATOM   1359  O   SER A  89       3.007  20.397  16.598  1.00 89.92           O
ATOM   1360  OG  SER A  89       5.761  19.662  18.024  1.00 89.92           O
ATOM   1361  HG  SER A  89       6.555  19.151  18.197  1.00 89.92           H
ATOM   1362  N   GLU A  90       4.361  20.888  14.879  1.00 91.03           N
ATOM   1363  H   GLU A  90       5.143  21.434  14.547  1.00 91.03           H
ATOM   1364  CA  GLU A  90       3.603  20.118  13.874  1.00 91.03           C
ATOM   1365  HA  GLU A  90       2.608  20.548  13.757  1.00 91.03           H
ATOM   1366  C   GLU A  90       3.422  18.651  14.299  1.00 91.03           C
ATOM   1367  CB  GLU A  90       4.322  20.174  12.514  1.00 91.03           C
ATOM   1368  HB2 GLU A  90       3.696  19.670  11.778  1.00 91.03           H
ATOM   1369  HB3 GLU A  90       5.270  19.642  12.590  1.00 91.03           H
ATOM   1370  O   GLU A  90       2.326  18.098  14.245  1.00 91.03           O
ATOM   1371  CG  GLU A  90       4.599  21.611  12.044  1.00 91.03           C
ATOM   1372  HG2 GLU A  90       5.265  22.087  12.764  1.00 91.03           H
ATOM   1373  HG3 GLU A  90       3.668  22.176  12.049  1.00 91.03           H
ATOM   1374  CD  GLU A  90       5.261  21.704  10.661  1.00 91.03           C
ATOM   1375  OE1 GLU A  90       5.685  22.836  10.337  1.00 91.03           O
ATOM   1376  OE2 GLU A  90       5.390  20.673   9.962  1.00 91.03           O
ATOM   1377  N   GLU A  91       4.481  18.034  14.832  1.00 91.46           N
ATOM   1378  H   GLU A  91       5.358  18.533  14.859  1.00 91.46           H
ATOM   1379  CA  GLU A  91       4.423  16.666  15.354  1.00 91.46           C
ATOM   1380  HA  GLU A  91       4.106  16.002  14.549  1.00 91.46           H
ATOM   1381  C   GLU A  91       3.403  16.524  16.497  1.00 91.46           C
ATOM   1382  CB  GLU A  91       5.825  16.248  15.822  1.00 91.46           C
ATOM   1383  HB2 GLU A  91       6.535  16.419  15.013  1.00 91.46           H
ATOM   1384  HB3 GLU A  91       6.111  16.866  16.674  1.00 91.46           H
ATOM   1385  O   GLU A  91       2.680  15.525  16.554  1.00 91.46           O
ATOM   1386  CG  GLU A  91       5.880  14.763  16.221  1.00 91.46           C
ATOM   1387  HG2 GLU A  91       5.649  14.154  15.347  1.00 91.46           H
ATOM   1388  HG3 GLU A  91       5.119  14.564  16.975  1.00 91.46           H
ATOM   1389  CD  GLU A  91       7.229  14.323  16.805  1.00 91.46           C
ATOM   1390  OE1 GLU A  91       7.283  13.150  17.254  1.00 91.46           O
ATOM   1391  OE2 GLU A  91       8.169  15.138  16.875  1.00 91.46           O
ATOM   1392  N   MET A  92       3.318  17.512  17.397  1.00 91.60           N
ATOM   1393  H   MET A  92       3.860  18.351  17.246  1.00 91.60           H
ATOM   1394  CA  MET A  92       2.336  17.505  18.486  1.00 91.60           C
ATOM   1395  HA  MET A  92       2.388  16.545  19.000  1.00 91.60           H
ATOM   1396  C   MET A  92       0.908  17.640  17.961  1.00 91.60           C
ATOM   1397  CB  MET A  92       2.628  18.612  19.510  1.00 91.60           C
ATOM   1398  HB2 MET A  92       1.773  18.708  20.180  1.00 91.60           H
ATOM   1399  HB3 MET A  92       2.771  19.566  19.003  1.00 91.60           H
ATOM   1400  O   MET A  92       0.028  16.954  18.476  1.00 91.60           O
ATOM   1401  CG  MET A  92       3.862  18.297  20.356  1.00 91.60           C
ATOM   1402  HG2 MET A  92       3.696  17.365  20.895  1.00 91.60           H
ATOM   1403  HG3 MET A  92       4.713  18.145  19.693  1.00 91.60           H
ATOM   1404  SD  MET A  92       4.292  19.596  21.548  1.00 91.60           S
ATOM   1405  CE  MET A  92       3.181  19.145  22.907  1.00 91.60           C
ATOM   1406  HE1 MET A  92       3.362  18.117  23.218  1.00 91.60           H
ATOM   1407  HE2 MET A  92       2.143  19.250  22.591  1.00 91.60           H
ATOM   1408  HE3 MET A  92       3.367  19.807  23.752  1.00 91.60           H
ATOM   1409  N   ILE A  93       0.677  18.446  16.919  1.00 93.70           N
ATOM   1410  H   ILE A  93       1.451  18.971  16.533  1.00 93.70           H
ATOM   1411  CA  ILE A  93      -0.641  18.572  16.279  1.00 93.70           C
ATOM   1412  HA  ILE A  93      -1.365  18.884  17.031  1.00 93.70           H
ATOM   1413  C   ILE A  93      -1.095  17.203  15.760  1.00 93.70           C
ATOM   1414  CB  ILE A  93      -0.626  19.641  15.156  1.00 93.70           C
ATOM   1415  HB  ILE A  93       0.164  19.400  14.445  1.00 93.70           H
ATOM   1416  O   ILE A  93      -2.144  16.697  16.165  1.00 93.70           O
ATOM   1417  CG1 ILE A  93      -0.344  21.042  15.744  1.00 93.70           C
ATOM   1418 HG12 ILE A  93      -1.183  21.352  16.366  1.00 93.70           H
ATOM   1419 HG13 ILE A  93       0.543  20.985  16.376  1.00 93.70           H
ATOM   1420  CG2 ILE A  93      -1.963  19.642  14.390  1.00 93.70           C
ATOM   1421 HG21 ILE A  93      -1.967  20.426  13.634  1.00 93.70           H
ATOM   1422 HG22 ILE A  93      -2.107  18.697  13.866  1.00 93.70           H
ATOM   1423 HG23 ILE A  93      -2.788  19.809  15.083  1.00 93.70           H
ATOM   1424  CD1 ILE A  93      -0.062  22.131  14.702  1.00 93.70           C
ATOM   1425 HD11 ILE A  93       0.735  21.809  14.030  1.00 93.70           H
ATOM   1426 HD12 ILE A  93      -0.956  22.352  14.120  1.00 93.70           H
ATOM   1427 HD13 ILE A  93       0.254  23.042  15.211  1.00 93.70           H
ATOM   1428  N   HIS A  94      -0.285  16.556  14.917  1.00 95.46           N
ATOM   1429  H   HIS A  94       0.555  17.022  14.606  1.00 95.46           H
ATOM   1430  CA  HIS A  94      -0.667  15.292  14.281  1.00 95.46           C
ATOM   1431  HA  HIS A  94      -1.640  15.426  13.808  1.00 95.46           H
ATOM   1432  C   HIS A  94      -0.816  14.142  15.292  1.00 95.46           C
ATOM   1433  CB  HIS A  94       0.346  14.947  13.183  1.00 95.46           C
ATOM   1434  HB2 HIS A  94       1.320  14.768  13.638  1.00 95.46           H
ATOM   1435  HB3 HIS A  94       0.028  14.029  12.689  1.00 95.46           H
ATOM   1436  O   HIS A  94      -1.773  13.369  15.213  1.00 95.46           O
ATOM   1437  CG  HIS A  94       0.489  16.016  12.126  1.00 95.46           C
ATOM   1438  CD2 HIS A  94       1.654  16.597  11.705  1.00 95.46           C
ATOM   1439  HD2 HIS A  94       2.644  16.382  12.079  1.00 95.46           H
ATOM   1440  ND1 HIS A  94      -0.522  16.598  11.398  1.00 95.46           N
ATOM   1441  HD1 HIS A  94      -1.513  16.420  11.470  1.00 95.46           H
ATOM   1442  CE1 HIS A  94       0.011  17.504  10.568  1.00 95.46           C
ATOM   1443  HE1 HIS A  94      -0.548  18.102   9.863  1.00 95.46           H
ATOM   1444  NE2 HIS A  94       1.343  17.535  10.719  1.00 95.46           N
ATOM   1445  N   LYS A  95       0.075  14.040  16.292  1.00 95.03           N
ATOM   1446  H   LYS A  95       0.839  14.701  16.320  1.00 95.03           H
ATOM   1447  CA  LYS A  95      -0.063  13.051  17.379  1.00 95.03           C
ATOM   1448  HA  LYS A  95      -0.232  12.064  16.948  1.00 95.03           H
ATOM   1449  C   LYS A  95      -1.274  13.325  18.273  1.00 95.03           C
ATOM   1450  CB  LYS A  95       1.206  13.004  18.239  1.00 95.03           C
ATOM   1451  HB2 LYS A  95       0.980  12.454  19.153  1.00 95.03           H
ATOM   1452  HB3 LYS A  95       1.497  14.017  18.517  1.00 95.03           H
ATOM   1453  O   LYS A  95      -1.939  12.381  18.697  1.00 95.03           O
ATOM   1454  CG  LYS A  95       2.367  12.294  17.533  1.00 95.03           C
ATOM   1455  HG2 LYS A  95       2.660  12.853  16.645  1.00 95.03           H
ATOM   1456  HG3 LYS A  95       2.051  11.293  17.240  1.00 95.03           H
ATOM   1457  CD  LYS A  95       3.553  12.185  18.495  1.00 95.03           C
ATOM   1458  HD2 LYS A  95       3.256  11.607  19.371  1.00 95.03           H
ATOM   1459  HD3 LYS A  95       3.847  13.187  18.808  1.00 95.03           H
ATOM   1460  CE  LYS A  95       4.729  11.500  17.803  1.00 95.03           C
ATOM   1461  HE2 LYS A  95       4.435  10.501  17.483  1.00 95.03           H
ATOM   1462  HE3 LYS A  95       4.987  12.090  16.923  1.00 95.03           H
ATOM   1463  NZ  LYS A  95       5.909  11.441  18.691  1.00 95.03           N
ATOM   1464  HZ1 LYS A  95       6.700  11.789  18.169  1.00 95.03           H
ATOM   1465  HZ2 LYS A  95       5.808  12.105  19.446  1.00 95.03           H
ATOM   1466  HZ3 LYS A  95       6.086  10.514  19.049  1.00 95.03           H
ATOM   1467  N   GLY A  96      -1.583  14.594  18.546  1.00 94.14           N
ATOM   1468  H   GLY A  96      -0.993  15.332  18.190  1.00 94.14           H
ATOM   1469  CA  GLY A  96      -2.766  14.981  19.311  1.00 94.14           C
ATOM   1470  HA2 GLY A  96      -2.738  14.510  20.293  1.00 94.14           H
ATOM   1471  HA3 GLY A  96      -2.768  16.062  19.450  1.00 94.14           H
ATOM   1472  C   GLY A  96      -4.057  14.565  18.604  1.00 94.14           C
ATOM   1473  O   GLY A  96      -4.903  13.921  19.223  1.00 94.14           O
ATOM   1474  N   PHE A  97      -4.164  14.807  17.290  1.00 94.58           N
ATOM   1475  H   PHE A  97      -3.450  15.363  16.841  1.00 94.58           H
ATOM   1476  CA  PHE A  97      -5.279  14.304  16.478  1.00 94.58           C
ATOM   1477  HA  PHE A  97      -6.212  14.644  16.926  1.00 94.58           H
ATOM   1478  C   PHE A  97      -5.342  12.775  16.440  1.00 94.58           C
ATOM   1479  CB  PHE A  97      -5.206  14.855  15.050  1.00 94.58           C
ATOM   1480  HB2 PHE A  97      -5.692  14.152  14.374  1.00 94.58           H
ATOM   1481  HB3 PHE A  97      -4.167  14.935  14.733  1.00 94.58           H
ATOM   1482  O   PHE A  97      -6.425  12.210  16.575  1.00 94.58           O
ATOM   1483  CG  PHE A  97      -5.909  16.185  14.890  1.00 94.58           C
ATOM   1484  CD1 PHE A  97      -7.316  16.233  14.846  1.00 94.58           C
ATOM   1485  HD1 PHE A  97      -7.893  15.325  14.942  1.00 94.58           H
ATOM   1486  CD2 PHE A  97      -5.165  17.370  14.773  1.00 94.58           C
ATOM   1487  HD2 PHE A  97      -4.086  17.345  14.803  1.00 94.58           H
ATOM   1488  CE1 PHE A  97      -7.976  17.463  14.684  1.00 94.58           C
ATOM   1489  HE1 PHE A  97      -9.054  17.507  14.658  1.00 94.58           H
ATOM   1490  CE2 PHE A  97      -5.825  18.598  14.612  1.00 94.58           C
ATOM   1491  HE2 PHE A  97      -5.250  19.506  14.507  1.00 94.58           H
ATOM   1492  CZ  PHE A  97      -7.228  18.647  14.562  1.00 94.58           C
ATOM   1493  HZ  PHE A  97      -7.732  19.595  14.433  1.00 94.58           H
ATOM   1494  N   GLN A  98      -4.205  12.089  16.321  1.00 95.06           N
ATOM   1495  H   GLN A  98      -3.351  12.590  16.124  1.00 95.06           H
ATOM   1496  CA  GLN A  98      -4.177  10.625  16.352  1.00 95.06           C
ATOM   1497  HA  GLN A  98      -4.783  10.248  15.529  1.00 95.06           H
ATOM   1498  C   GLN A  98      -4.773  10.077  17.652  1.00 95.06           C
ATOM   1499  CB  GLN A  98      -2.731  10.153  16.164  1.00 95.06           C
ATOM   1500  HB2 GLN A  98      -2.125  10.471  17.012  1.00 95.06           H
ATOM   1501  HB3 GLN A  98      -2.334  10.611  15.259  1.00 95.06           H
ATOM   1502  O   GLN A  98      -5.630   9.190  17.626  1.00 95.06           O
ATOM   1503  CG  GLN A  98      -2.646   8.630  16.025  1.00 95.06           C
ATOM   1504  HG2 GLN A  98      -3.078   8.147  16.900  1.00 95.06           H
ATOM   1505  HG3 GLN A  98      -3.219   8.328  15.149  1.00 95.06           H
ATOM   1506  CD  GLN A  98      -1.212   8.133  15.888  1.00 95.06           C
ATOM   1507  NE2 GLN A  98      -0.991   7.116  15.088  1.00 95.06           N
ATOM   1508 HE21 GLN A  98      -1.699   6.865  14.414  1.00 95.06           H
ATOM   1509 HE22 GLN A  98      -0.042   6.775  15.041  1.00 95.06           H
ATOM   1510  OE1 GLN A  98      -0.269   8.622  16.490  1.00 95.06           O
ATOM   1511  N   LYS A  99      -4.359  10.628  18.798  1.00 93.60           N
ATOM   1512  H   LYS A  99      -3.650  11.346  18.749  1.00 93.60           H
ATOM   1513  CA  LYS A  99      -4.892  10.242  20.108  1.00 93.60           C
ATOM   1514  HA  LYS A  99      -4.816   9.159  20.209  1.00 93.60           H
ATOM   1515  C   LYS A  99      -6.378  10.578  20.234  1.00 93.60           C
ATOM   1516  CB  LYS A  99      -4.031  10.890  21.197  1.00 93.60           C
ATOM   1517  HB2 LYS A  99      -3.009  10.527  21.082  1.00 93.60           H
ATOM   1518  HB3 LYS A  99      -4.025  11.972  21.070  1.00 93.60           H
ATOM   1519  O   LYS A  99      -7.150   9.715  20.648  1.00 93.60           O
ATOM   1520  CG  LYS A  99      -4.529  10.553  22.609  1.00 93.60           C
ATOM   1521  HG2 LYS A  99      -4.766   9.492  22.683  1.00 93.60           H
ATOM   1522  HG3 LYS A  99      -5.430  11.133  22.814  1.00 93.60           H
ATOM   1523  CD  LYS A  99      -3.448  10.895  23.638  1.00 93.60           C
ATOM   1524  HD2 LYS A  99      -2.669  10.134  23.603  1.00 93.60           H
ATOM   1525  HD3 LYS A  99      -2.991  11.850  23.379  1.00 93.60           H
ATOM   1526  CE  LYS A  99      -4.037  10.973  25.047  1.00 93.60           C
ATOM   1527  HE2 LYS A  99      -4.892  11.649  25.024  1.00 93.60           H
ATOM   1528  HE3 LYS A  99      -4.394   9.987  25.345  1.00 93.60           H
ATOM   1529  NZ  LYS A  99      -3.024  11.483  26.002  1.00 93.60           N
ATOM   1530  HZ1 LYS A  99      -2.643  12.355  25.663  1.00 93.60           H
ATOM   1531  HZ2 LYS A  99      -2.260  10.830  26.097  1.00 93.60           H
ATOM   1532  HZ3 LYS A  99      -3.436  11.652  26.909  1.00 93.60           H
ATOM   1533  N   LEU A 100      -6.784  11.775  19.814  1.00 92.68           N
ATOM   1534  H   LEU A 100      -6.082  12.426  19.489  1.00 92.68           H
ATOM   1535  CA  LEU A 100      -8.181  12.211  19.787  1.00 92.68           C
ATOM   1536  HA  LEU A 100      -8.558  12.248  20.808  1.00 92.68           H
ATOM   1537  C   LEU A 100      -9.077  11.231  19.021  1.00 92.68           C
ATOM   1538  CB  LEU A 100      -8.213  13.619  19.162  1.00 92.68           C
ATOM   1539  HB2 LEU A 100      -7.809  13.558  18.150  1.00 92.68           H
ATOM   1540  HB3 LEU A 100      -7.560  14.275  19.739  1.00 92.68           H
ATOM   1541  O   LEU A 100     -10.113  10.801  19.522  1.00 92.68           O
ATOM   1542  CG  LEU A 100      -9.599  14.270  19.065  1.00 92.68           C
ATOM   1543  HG  LEU A 100     -10.301  13.603  18.564  1.00 92.68           H
ATOM   1544  CD1 LEU A 100     -10.119  14.614  20.449  1.00 92.68           C
ATOM   1545 HD11 LEU A 100     -11.083  15.116  20.373  1.00 92.68           H
ATOM   1546 HD12 LEU A 100     -10.238  13.699  21.029  1.00 92.68           H
ATOM   1547 HD13 LEU A 100      -9.409  15.265  20.961  1.00 92.68           H
ATOM   1548  CD2 LEU A 100      -9.485  15.558  18.255  1.00 92.68           C
ATOM   1549 HD21 LEU A 100      -8.669  16.171  18.638  1.00 92.68           H
ATOM   1550 HD22 LEU A 100      -9.304  15.327  17.206  1.00 92.68           H
ATOM   1551 HD23 LEU A 100     -10.407  16.131  18.352  1.00 92.68           H
ATOM   1552  N   LEU A 101      -8.654  10.814  17.829  1.00 90.62           N
ATOM   1553  H   LEU A 101      -7.794  11.200  17.463  1.00 90.62           H
ATOM   1554  CA  LEU A 101      -9.439   9.916  16.985  1.00 90.62           C
ATOM   1555  HA  LEU A 101     -10.475  10.252  17.003  1.00 90.62           H
ATOM   1556  C   LEU A 101      -9.482   8.487  17.516  1.00 90.62           C
ATOM   1557  CB  LEU A 101      -8.888   9.964  15.553  1.00 90.62           C
ATOM   1558  HB2 LEU A 101      -7.829   9.708  15.582  1.00 90.62           H
ATOM   1559  HB3 LEU A 101      -9.401   9.221  14.943  1.00 90.62           H
ATOM   1560  O   LEU A 101     -10.508   7.820  17.389  1.00 90.62           O
ATOM   1561  CG  LEU A 101      -9.062  11.346  14.908  1.00 90.62           C
ATOM   1562  HG  LEU A 101      -8.675  12.121  15.569  1.00 90.62           H
ATOM   1563  CD1 LEU A 101      -8.270  11.398  13.602  1.00 90.62           C
ATOM   1564 HD11 LEU A 101      -7.222  11.196  13.821  1.00 90.62           H
ATOM   1565 HD12 LEU A 101      -8.639  10.650  12.899  1.00 90.62           H
ATOM   1566 HD13 LEU A 101      -8.331  12.401  13.180  1.00 90.62           H
ATOM   1567  CD2 LEU A 101     -10.534  11.676  14.645  1.00 90.62           C
ATOM   1568 HD21 LEU A 101     -11.181  11.329  15.450  1.00 90.62           H
ATOM   1569 HD22 LEU A 101     -10.652  12.760  14.636  1.00 90.62           H
ATOM   1570 HD23 LEU A 101     -10.880  11.218  13.719  1.00 90.62           H
ATOM   1571  N   ASN A 102      -8.408   8.028  18.157  1.00 91.20           N
ATOM   1572  H   ASN A 102      -7.583   8.609  18.197  1.00 91.20           H
ATOM   1573  CA  ASN A 102      -8.398   6.732  18.832  1.00 91.20           C
ATOM   1574  HA  ASN A 102      -8.720   5.965  18.129  1.00 91.20           H
ATOM   1575  C   ASN A 102      -9.381   6.676  20.012  1.00 91.20           C
ATOM   1576  CB  ASN A 102      -6.965   6.419  19.287  1.00 91.20           C
ATOM   1577  HB2 ASN A 102      -6.562   7.270  19.837  1.00 91.20           H
ATOM   1578  HB3 ASN A 102      -6.984   5.560  19.958  1.00 91.20           H
ATOM   1579  O   ASN A 102      -9.901   5.598  20.300  1.00 91.20           O
ATOM   1580  CG  ASN A 102      -6.031   6.076  18.142  1.00 91.20           C
ATOM   1581  ND2 ASN A 102      -4.742   6.084  18.388  1.00 91.20           N
ATOM   1582 HD21 ASN A 102      -4.135   5.860  17.613  1.00 91.20           H
ATOM   1583 HD22 ASN A 102      -4.398   6.372  19.293  1.00 91.20           H
ATOM   1584  OD1 ASN A 102      -6.429   5.749  17.034  1.00 91.20           O
ATOM   1585  N   ILE A 103      -9.647   7.812  20.668  1.00 89.59           N
ATOM   1586  H   ILE A 103      -9.143   8.646  20.403  1.00 89.59           H
ATOM   1587  CA  ILE A 103     -10.647   7.929  21.737  1.00 89.59           C
ATOM   1588  HA  ILE A 103     -10.571   7.060  22.391  1.00 89.59           H
ATOM   1589  C   ILE A 103     -12.064   7.909  21.148  1.00 89.59           C
ATOM   1590  CB  ILE A 103     -10.370   9.188  22.593  1.00 89.59           C
ATOM   1591  HB  ILE A 103     -10.273  10.050  21.931  1.00 89.59           H
ATOM   1592  O   ILE A 103     -12.886   7.095  21.564  1.00 89.59           O
ATOM   1593  CG1 ILE A 103      -9.053   9.020  23.386  1.00 89.59           C
ATOM   1594 HG12 ILE A 103      -8.282   8.596  22.741  1.00 89.59           H
ATOM   1595 HG13 ILE A 103      -9.211   8.322  24.208  1.00 89.59           H
ATOM   1596  CG2 ILE A 103     -11.529   9.470  23.564  1.00 89.59           C
ATOM   1597 HG21 ILE A 103     -11.308  10.344  24.176  1.00 89.59           H
ATOM   1598 HG22 ILE A 103     -11.700   8.613  24.214  1.00 89.59           H
ATOM   1599 HG23 ILE A 103     -12.448   9.692  23.020  1.00 89.59           H
ATOM   1600  CD1 ILE A 103      -8.500  10.336  23.946  1.00 89.59           C
ATOM   1601 HD11 ILE A 103      -8.344  11.036  23.126  1.00 89.59           H
ATOM   1602 HD12 ILE A 103      -9.183  10.770  24.675  1.00 89.59           H
ATOM   1603 HD13 ILE A 103      -7.544  10.147  24.434  1.00 89.59           H
ATOM   1604  N   ILE A 104     -12.340   8.746  20.141  1.00 85.75           N
ATOM   1605  H   ILE A 104     -11.623   9.400  19.862  1.00 85.75           H
ATOM   1606  CA  ILE A 104     -13.685   8.883  19.546  1.00 85.75           C
ATOM   1607  HA  ILE A 104     -14.399   9.078  20.347  1.00 85.75           H
ATOM   1608  C   ILE A 104     -14.149   7.593  18.854  1.00 85.75           C
ATOM   1609  CB  ILE A 104     -13.717  10.086  18.573  1.00 85.75           C
ATOM   1610  HB  ILE A 104     -12.913   9.955  17.848  1.00 85.75           H
ATOM   1611  O   ILE A 104     -15.331   7.270  18.885  1.00 85.75           O
ATOM   1612  CG1 ILE A 104     -13.479  11.402  19.346  1.00 85.75           C
ATOM   1613 HG12 ILE A 104     -14.333  11.609  19.992  1.00 85.75           H
ATOM   1614 HG13 ILE A 104     -12.601  11.301  19.984  1.00 85.75           H
ATOM   1615  CG2 ILE A 104     -15.048  10.173  17.801  1.00 85.75           C
ATOM   1616 HG21 ILE A 104     -15.878  10.260  18.501  1.00 85.75           H
ATOM   1617 HG22 ILE A 104     -15.058  11.032  17.131  1.00 85.75           H
ATOM   1618 HG23 ILE A 104     -15.200   9.289  17.180  1.00 85.75           H
ATOM   1619  CD1 ILE A 104     -13.236  12.600  18.424  1.00 85.75           C
ATOM   1620 HD11 ILE A 104     -14.166  12.893  17.939  1.00 85.75           H
ATOM   1621 HD12 ILE A 104     -12.489  12.347  17.671  1.00 85.75           H
ATOM   1622 HD13 ILE A 104     -12.862  13.441  19.008  1.00 85.75           H
ATOM   1623  N   LYS A 105     -13.232   6.836  18.239  1.00 80.97           N
ATOM   1624  H   LYS A 105     -12.280   7.174  18.223  1.00 80.97           H
ATOM   1625  CA  LYS A 105     -13.563   5.627  17.466  1.00 80.97           C
ATOM   1626  HA  LYS A 105     -14.430   5.851  16.846  1.00 80.97           H
ATOM   1627  C   LYS A 105     -13.969   4.422  18.317  1.00 80.97           C
ATOM   1628  CB  LYS A 105     -12.373   5.304  16.555  1.00 80.97           C
ATOM   1629  HB2 LYS A 105     -12.145   6.200  15.977  1.00 80.97           H
ATOM   1630  HB3 LYS A 105     -11.505   5.061  17.169  1.00 80.97           H
ATOM   1631  O   LYS A 105     -14.465   3.444  17.760  1.00 80.97           O
ATOM   1632  CG  LYS A 105     -12.642   4.150  15.576  1.00 80.97           C
ATOM   1633  HG2 LYS A 105     -13.582   4.321  15.053  1.00 80.97           H
ATOM   1634  HG3 LYS A 105     -12.679   3.198  16.108  1.00 80.97           H
ATOM   1635  CD  LYS A 105     -11.504   4.081  14.572  1.00 80.97           C
ATOM   1636  HD2 LYS A 105     -11.463   5.043  14.062  1.00 80.97           H
ATOM   1637  HD3 LYS A 105     -10.567   3.911  15.103  1.00 80.97           H
ATOM   1638  CE  LYS A 105     -11.726   2.985  13.535  1.00 80.97           C
ATOM   1639  HE2 LYS A 105     -12.641   3.215  12.990  1.00 80.97           H
ATOM   1640  HE3 LYS A 105     -11.855   2.025  14.036  1.00 80.97           H
ATOM   1641  NZ  LYS A 105     -10.568   2.956  12.612  1.00 80.97           N
ATOM   1642  HZ1 LYS A 105     -10.784   2.469  11.754  1.00 80.97           H
ATOM   1643  HZ2 LYS A 105      -9.765   2.543  13.063  1.00 80.97           H
ATOM   1644  HZ3 LYS A 105     -10.301   3.907  12.401  1.00 80.97           H
ATOM   1645  N   GLN A 106     -13.729   4.440  19.629  1.00 80.36           N
ATOM   1646  H   GLN A 106     -13.420   5.299  20.061  1.00 80.36           H
ATOM   1647  CA  GLN A 106     -14.090   3.301  20.472  1.00 80.36           C
ATOM   1648  HA  GLN A 106     -13.538   2.430  20.117  1.00 80.36           H
ATOM   1649  C   GLN A 106     -15.598   3.034  20.350  1.00 80.36           C
ATOM   1650  CB  GLN A 106     -13.700   3.540  21.938  1.00 80.36           C
ATOM   1651  HB2 GLN A 106     -14.192   4.442  22.301  1.00 80.36           H
ATOM   1652  HB3 GLN A 106     -14.050   2.699  22.536  1.00 80.36           H
ATOM   1653  O   GLN A 106     -16.380   3.944  20.628  1.00 80.36           O
ATOM   1654  CG  GLN A 106     -12.186   3.688  22.136  1.00 80.36           C
ATOM   1655  HG2 GLN A 106     -11.979   3.825  23.198  1.00 80.36           H
ATOM   1656  HG3 GLN A 106     -11.853   4.591  21.622  1.00 80.36           H
ATOM   1657  CD  GLN A 106     -11.375   2.495  21.640  1.00 80.36           C
ATOM   1658  NE2 GLN A 106     -10.184   2.731  21.137  1.00 80.36           N
ATOM   1659 HE21 GLN A 106      -9.662   1.930  20.812  1.00 80.36           H
ATOM   1660 HE22 GLN A 106      -9.901   3.689  20.990  1.00 80.36           H
ATOM   1661  OE1 GLN A 106     -11.786   1.346  21.677  1.00 80.36           O
ATOM   1662  N   PRO A 107     -16.030   1.825  19.941  1.00 72.84           N
ATOM   1663  CA  PRO A 107     -17.448   1.504  19.863  1.00 72.84           C
ATOM   1664  HA  PRO A 107     -17.916   2.160  19.130  1.00 72.84           H
ATOM   1665  C   PRO A 107     -18.106   1.689  21.232  1.00 72.84           C
ATOM   1666  CB  PRO A 107     -17.530   0.051  19.382  1.00 72.84           C
ATOM   1667  HB2 PRO A 107     -17.598  -0.628  20.233  1.00 72.84           H
ATOM   1668  HB3 PRO A 107     -18.372  -0.102  18.708  1.00 72.84           H
ATOM   1669  O   PRO A 107     -17.600   1.197  22.242  1.00 72.84           O
ATOM   1670  CG  PRO A 107     -16.194  -0.170  18.675  1.00 72.84           C
ATOM   1671  HG2 PRO A 107     -16.258   0.198  17.651  1.00 72.84           H
ATOM   1672  HG3 PRO A 107     -15.893  -1.217  18.691  1.00 72.84           H
ATOM   1673  CD  PRO A 107     -15.229   0.707  19.468  1.00 72.84           C
ATOM   1674  HD2 PRO A 107     -14.837   0.156  20.323  1.00 72.84           H
ATOM   1675  HD3 PRO A 107     -14.417   1.031  18.817  1.00 72.84           H
ATOM   1676  N   LYS A 108     -19.242   2.384  21.272  1.00 77.94           N
ATOM   1677  H   LYS A 108     -19.595   2.784  20.414  1.00 77.94           H
ATOM   1678  CA  LYS A 108     -20.017   2.618  22.497  1.00 77.94           C
ATOM   1679  HA  LYS A 108     -19.615   2.015  23.312  1.00 77.94           H
ATOM   1680  C   LYS A 108     -21.451   2.168  22.233  1.00 77.94           C
ATOM   1681  CB  LYS A 108     -19.940   4.103  22.906  1.00 77.94           C
ATOM   1682  HB2 LYS A 108     -20.570   4.275  23.779  1.00 77.94           H
ATOM   1683  HB3 LYS A 108     -20.362   4.683  22.087  1.00 77.94           H
ATOM   1684  O   LYS A 108     -22.044   2.534  21.221  1.00 77.94           O
ATOM   1685  CG  LYS A 108     -18.521   4.656  23.180  1.00 77.94           C
ATOM   1686  HG2 LYS A 108     -18.502   5.678  22.803  1.00 77.94           H
ATOM   1687  HG3 LYS A 108     -17.784   4.088  22.613  1.00 77.94           H
ATOM   1688  CD  LYS A 108     -18.055   4.697  24.647  1.00 77.94           C
ATOM   1689  HD2 LYS A 108     -17.975   3.683  25.039  1.00 77.94           H
ATOM   1690  HD3 LYS A 108     -18.776   5.268  25.231  1.00 77.94           H
ATOM   1691  CE  LYS A 108     -16.680   5.401  24.678  1.00 77.94           C
ATOM   1692  HE2 LYS A 108     -15.947   4.776  24.167  1.00 77.94           H
ATOM   1693  HE3 LYS A 108     -16.774   6.317  24.094  1.00 77.94           H
ATOM   1694  NZ  LYS A 108     -16.198   5.767  26.040  1.00 77.94           N
ATOM   1695  HZ1 LYS A 108     -15.867   4.971  26.566  1.00 77.94           H
ATOM   1696  HZ2 LYS A 108     -16.908   6.261  26.563  1.00 77.94           H
ATOM   1697  HZ3 LYS A 108     -15.446   6.440  25.983  1.00 77.94           H
ATOM   1698  N   SER A 109     -22.004   1.331  23.110  1.00 79.25           N
ATOM   1699  H   SER A 109     -21.533   1.132  23.982  1.00 79.25           H
ATOM   1700  CA  SER A 109     -23.361   0.817  22.927  1.00 79.25           C
ATOM   1701  HA  SER A 109     -23.411   0.338  21.948  1.00 79.25           H
ATOM   1702  C   SER A 109     -24.381   1.959  22.944  1.00 79.25           C
ATOM   1703  CB  SER A 109     -23.704  -0.247  23.976  1.00 79.25           C
ATOM   1704  HB2 SER A 109     -23.065  -1.117  23.825  1.00 79.25           H
ATOM   1705  HB3 SER A 109     -24.744  -0.551  23.851  1.00 79.25           H
ATOM   1706  O   SER A 109     -24.362   2.813  23.825  1.00 79.25           O
ATOM   1707  OG  SER A 109     -23.510   0.244  25.286  1.00 79.25           O
ATOM   1708  HG  SER A 109     -23.894  -0.366  25.922  1.00 79.25           H
ATOM   1709  N   GLY A 110     -25.281   1.967  21.959  1.00 84.82           N
ATOM   1710  H   GLY A 110     -25.206   1.281  21.222  1.00 84.82           H
ATOM   1711  CA  GLY A 110     -26.328   2.983  21.839  1.00 84.82           C
ATOM   1712  HA2 GLY A 110     -27.153   2.576  21.254  1.00 84.82           H
ATOM   1713  HA3 GLY A 110     -26.708   3.229  22.830  1.00 84.82           H
ATOM   1714  C   GLY A 110     -25.899   4.294  21.175  1.00 84.82           C
ATOM   1715  O   GLY A 110     -26.746   5.164  21.035  1.00 84.82           O
ATOM   1716  N   LEU A 111     -24.645   4.454  20.737  1.00 88.39           N
ATOM   1717  H   LEU A 111     -23.969   3.717  20.879  1.00 88.39           H
ATOM   1718  CA  LEU A 111     -24.212   5.619  19.956  1.00 88.39           C
ATOM   1719  HA  LEU A 111     -25.022   6.344  19.882  1.00 88.39           H
ATOM   1720  C   LEU A 111     -23.854   5.201  18.529  1.00 88.39           C
ATOM   1721  CB  LEU A 111     -23.020   6.314  20.638  1.00 88.39           C
ATOM   1722  HB2 LEU A 111     -22.192   5.606  20.694  1.00 88.39           H
ATOM   1723  HB3 LEU A 111     -22.704   7.144  20.004  1.00 88.39           H
ATOM   1724  O   LEU A 111     -22.973   4.366  18.327  1.00 88.39           O
ATOM   1725  CG  LEU A 111     -23.298   6.855  22.048  1.00 88.39           C
ATOM   1726  HG  LEU A 111     -23.545   6.019  22.703  1.00 88.39           H
ATOM   1727  CD1 LEU A 111     -22.042   7.547  22.588  1.00 88.39           C
ATOM   1728 HD11 LEU A 111     -21.792   8.403  21.961  1.00 88.39           H
ATOM   1729 HD12 LEU A 111     -22.225   7.892  23.606  1.00 88.39           H
ATOM   1730 HD13 LEU A 111     -21.205   6.849  22.597  1.00 88.39           H
ATOM   1731  CD2 LEU A 111     -24.437   7.871  22.062  1.00 88.39           C
ATOM   1732 HD21 LEU A 111     -24.286   8.622  21.286  1.00 88.39           H
ATOM   1733 HD22 LEU A 111     -25.391   7.367  21.911  1.00 88.39           H
ATOM   1734 HD23 LEU A 111     -24.454   8.359  23.037  1.00 88.39           H
ATOM   1735  N   GLN A 112     -24.498   5.819  17.543  1.00 88.07           N
ATOM   1736  H   GLN A 112     -25.237   6.469  17.771  1.00 88.07           H
ATOM   1737  CA  GLN A 112     -24.083   5.779  16.147  1.00 88.07           C
ATOM   1738  HA  GLN A 112     -23.350   4.984  16.010  1.00 88.07           H
ATOM   1739  C   GLN A 112     -23.418   7.110  15.798  1.00 88.07           C
ATOM   1740  CB  GLN A 112     -25.282   5.459  15.239  1.00 88.07           C
ATOM   1741  HB2 GLN A 112     -25.731   4.521  15.564  1.00 88.07           H
ATOM   1742  HB3 GLN A 112     -26.029   6.250  15.309  1.00 88.07           H
ATOM   1743  O   GLN A 112     -24.085   8.138  15.693  1.00 88.07           O
ATOM   1744  CG  GLN A 112     -24.824   5.316  13.779  1.00 88.07           C
ATOM   1745  HG2 GLN A 112     -24.004   4.600  13.734  1.00 88.07           H
ATOM   1746  HG3 GLN A 112     -24.449   6.272  13.414  1.00 88.07           H
ATOM   1747  CD  GLN A 112     -25.913   4.844  12.821  1.00 88.07           C
ATOM   1748  NE2 GLN A 112     -25.533   4.473  11.623  1.00 88.07           N
ATOM   1749 HE21 GLN A 112     -24.592   4.695  11.330  1.00 88.07           H
ATOM   1750 HE22 GLN A 112     -26.221   4.099  10.984  1.00 88.07           H
ATOM   1751  OE1 GLN A 112     -27.105   4.811  13.092  1.00 88.07           O
ATOM   1752  N   LEU A 113     -22.102   7.076  15.607  1.00 89.38           N
ATOM   1753  H   LEU A 113     -21.624   6.192  15.712  1.00 89.38           H
ATOM   1754  CA  LEU A 113     -21.308   8.208  15.144  1.00 89.38           C
ATOM   1755  HA  LEU A 113     -21.974   9.024  14.865  1.00 89.38           H
ATOM   1756  C   LEU A 113     -20.532   7.783  13.896  1.00 89.38           C
ATOM   1757  CB  LEU A 113     -20.399   8.694  16.287  1.00 89.38           C
ATOM   1758  HB2 LEU A 113     -19.785   7.858  16.621  1.00 89.38           H
ATOM   1759  HB3 LEU A 113     -21.023   9.010  17.124  1.00 89.38           H
ATOM   1760  O   LEU A 113     -19.480   7.153  13.991  1.00 89.38           O
ATOM   1761  CG  LEU A 113     -19.470   9.854  15.884  1.00 89.38           C
ATOM   1762  HG  LEU A 113     -18.849   9.556  15.040  1.00 89.38           H
ATOM   1763  CD1 LEU A 113     -20.224  11.126  15.502  1.00 89.38           C
ATOM   1764 HD11 LEU A 113     -20.891  10.944  14.659  1.00 89.38           H
ATOM   1765 HD12 LEU A 113     -19.496  11.880  15.203  1.00 89.38           H
ATOM   1766 HD13 LEU A 113     -20.794  11.503  16.351  1.00 89.38           H
ATOM   1767  CD2 LEU A 113     -18.539  10.197  17.047  1.00 89.38           C
ATOM   1768 HD21 LEU A 113     -19.122  10.520  17.908  1.00 89.38           H
ATOM   1769 HD22 LEU A 113     -17.858  10.996  16.751  1.00 89.38           H
ATOM   1770 HD23 LEU A 113     -17.957   9.316  17.317  1.00 89.38           H
ATOM   1771  N   ASP A 114     -21.056   8.148  12.731  1.00 88.79           N
ATOM   1772  H   ASP A 114     -21.882   8.728  12.739  1.00 88.79           H
ATOM   1773  CA  ASP A 114     -20.447   7.842  11.440  1.00 88.79           C
ATOM   1774  HA  ASP A 114     -19.661   7.097  11.566  1.00 88.79           H
ATOM   1775  C   ASP A 114     -19.805   9.118  10.890  1.00 88.79           C
ATOM   1776  CB  ASP A 114     -21.490   7.233  10.487  1.00 88.79           C
ATOM   1777  HB2 ASP A 114     -22.364   7.882  10.442  1.00 88.79           H
ATOM   1778  HB3 ASP A 114     -21.054   7.182   9.490  1.00 88.79           H
ATOM   1779  O   ASP A 114     -20.484  10.008  10.381  1.00 88.79           O
ATOM   1780  CG  ASP A 114     -21.931   5.818  10.883  1.00 88.79           C
ATOM   1781  OD1 ASP A 114     -21.069   5.002  11.268  1.00 88.79           O
ATOM   1782  OD2 ASP A 114     -23.132   5.492  10.723  1.00 88.79           O
ATOM   1783  N   SER A 115     -18.480   9.228  11.019  1.00 89.61           N
ATOM   1784  H   SER A 115     -17.978   8.440  11.401  1.00 89.61           H
ATOM   1785  CA  SER A 115     -17.709  10.355  10.483  1.00 89.61           C
ATOM   1786  HA  SER A 115     -18.397  11.037   9.983  1.00 89.61           H
ATOM   1787  C   SER A 115     -16.714   9.885   9.431  1.00 89.61           C
ATOM   1788  CB  SER A 115     -17.031  11.171  11.593  1.00 89.61           C
ATOM   1789  HB2 SER A 115     -16.649  12.099  11.166  1.00 89.61           H
ATOM   1790  HB3 SER A 115     -17.765  11.416  12.359  1.00 89.61           H
ATOM   1791  O   SER A 115     -16.048   8.862   9.603  1.00 89.61           O
ATOM   1792  OG  SER A 115     -15.963  10.467  12.200  1.00 89.61           O
ATOM   1793  HG  SER A 115     -16.336   9.682  12.606  1.00 89.61           H
ATOM   1794  N   THR A 116     -16.584  10.638   8.342  1.00 90.99           N
ATOM   1795  H   THR A 116     -17.138  11.479   8.260  1.00 90.99           H
ATOM   1796  CA  THR A 116     -15.561  10.387   7.327  1.00 90.99           C
ATOM   1797  HA  THR A 116     -14.756   9.823   7.797  1.00 90.99           H
ATOM   1798  C   THR A 116     -14.951  11.689   6.844  1.00 90.99           C
ATOM   1799  CB  THR A 116     -16.061   9.502   6.175  1.00 90.99           C
ATOM   1800  HB  THR A 116     -16.377   8.547   6.594  1.00 90.99           H
ATOM   1801  O   THR A 116     -15.621  12.708   6.684  1.00 90.99           O
ATOM   1802  CG2 THR A 116     -17.211  10.064   5.360  1.00 90.99           C
ATOM   1803 HG21 THR A 116     -18.100  10.060   5.991  1.00 90.99           H
ATOM   1804 HG22 THR A 116     -17.416   9.431   4.496  1.00 90.99           H
ATOM   1805 HG23 THR A 116     -16.989  11.075   5.019  1.00 90.99           H
ATOM   1806  OG1 THR A 116     -15.023   9.253   5.258  1.00 90.99           O
ATOM   1807  HG1 THR A 116     -15.425   9.313   4.388  1.00 90.99           H
ATOM   1808  N   ILE A 117     -13.639  11.639   6.647  1.00 94.35           N
ATOM   1809  H   ILE A 117     -13.193  10.733   6.687  1.00 94.35           H
ATOM   1810  CA  ILE A 117     -12.865  12.698   6.019  1.00 94.35           C
ATOM   1811  HA  ILE A 117     -13.552  13.408   5.558  1.00 94.35           H
ATOM   1812  C   ILE A 117     -12.043  12.042   4.931  1.00 94.35           C
ATOM   1813  CB  ILE A 117     -11.994  13.456   7.029  1.00 94.35           C
ATOM   1814  HB  ILE A 117     -11.318  12.749   7.509  1.00 94.35           H
ATOM   1815  O   ILE A 117     -11.412  11.010   5.171  1.00 94.35           O
ATOM   1816  CG1 ILE A 117     -12.920  14.062   8.103  1.00 94.35           C
ATOM   1817 HG12 ILE A 117     -13.357  13.260   8.698  1.00 94.35           H
ATOM   1818 HG13 ILE A 117     -13.728  14.621   7.631  1.00 94.35           H
ATOM   1819  CG2 ILE A 117     -11.137  14.524   6.320  1.00 94.35           C
ATOM   1820 HG21 ILE A 117     -10.522  14.077   5.539  1.00 94.35           H
ATOM   1821 HG22 ILE A 117     -11.775  15.290   5.878  1.00 94.35           H
ATOM   1822 HG23 ILE A 117     -10.448  14.977   7.033  1.00 94.35           H
ATOM   1823  CD1 ILE A 117     -12.194  14.991   9.052  1.00 94.35           C
ATOM   1824 HD11 ILE A 117     -12.042  15.952   8.561  1.00 94.35           H
ATOM   1825 HD12 ILE A 117     -12.798  15.141   9.947  1.00 94.35           H
ATOM   1826 HD13 ILE A 117     -11.216  14.568   9.277  1.00 94.35           H
ATOM   1827  N   ALA A 118     -12.073  12.634   3.746  1.00 96.28           N
ATOM   1828  H   ALA A 118     -12.578  13.502   3.641  1.00 96.28           H
ATOM   1829  CA  ALA A 118     -11.325  12.146   2.605  1.00 96.28           C
ATOM   1830  HA  ALA A 118     -10.464  11.580   2.960  1.00 96.28           H
ATOM   1831  C   ALA A 118     -10.795  13.307   1.772  1.00 96.28           C
ATOM   1832  CB  ALA A 118     -12.204  11.201   1.783  1.00 96.28           C
ATOM   1833  HB1 ALA A 118     -12.490  10.351   2.403  1.00 96.28           H
ATOM   1834  HB2 ALA A 118     -11.645  10.832   0.923  1.00 96.28           H
ATOM   1835  HB3 ALA A 118     -13.094  11.720   1.429  1.00 96.28           H
ATOM   1836  O   ALA A 118     -11.404  14.382   1.710  1.00 96.28           O
ATOM   1837  N   LEU A 119      -9.650  13.055   1.143  1.00 98.16           N
ATOM   1838  H   LEU A 119      -9.252  12.132   1.248  1.00 98.16           H
ATOM   1839  CA  LEU A 119      -9.077  13.916   0.123  1.00 98.16           C
ATOM   1840  HA  LEU A 119      -9.649  14.841   0.048  1.00 98.16           H
ATOM   1841  C   LEU A 119      -9.172  13.196  -1.219  1.00 98.16           C
ATOM   1842  CB  LEU A 119      -7.618  14.267   0.461  1.00 98.16           C
ATOM   1843  HB2 LEU A 119      -7.032  13.349   0.423  1.00 98.16           H
ATOM   1844  HB3 LEU A 119      -7.243  14.934  -0.315  1.00 98.16           H
ATOM   1845  O   LEU A 119      -8.675  12.080  -1.362  1.00 98.16           O
ATOM   1846  CG  LEU A 119      -7.389  14.919   1.835  1.00 98.16           C
ATOM   1847  HG  LEU A 119      -7.686  14.231   2.626  1.00 98.16           H
ATOM   1848  CD1 LEU A 119      -5.904  15.236   1.991  1.00 98.16           C
ATOM   1849 HD11 LEU A 119      -5.729  15.747   2.937  1.00 98.16           H
ATOM   1850 HD12 LEU A 119      -5.565  15.876   1.176  1.00 98.16           H
ATOM   1851 HD13 LEU A 119      -5.337  14.305   1.981  1.00 98.16           H
ATOM   1852  CD2 LEU A 119      -8.148  16.228   2.005  1.00 98.16           C
ATOM   1853 HD21 LEU A 119      -9.220  16.058   1.898  1.00 98.16           H
ATOM   1854 HD22 LEU A 119      -7.959  16.643   2.995  1.00 98.16           H
ATOM   1855 HD23 LEU A 119      -7.804  16.931   1.247  1.00 98.16           H
ATOM   1856  N   PHE A 120      -9.777  13.848  -2.198  1.00 98.03           N
ATOM   1857  H   PHE A 120     -10.177  14.755  -2.003  1.00 98.03           H
ATOM   1858  CA  PHE A 120      -9.828  13.374  -3.573  1.00 98.03           C
ATOM   1859  HA  PHE A 120      -9.471  12.346  -3.628  1.00 98.03           H
ATOM   1860  C   PHE A 120      -8.920  14.263  -4.407  1.00 98.03           C
ATOM   1861  CB  PHE A 120     -11.269  13.387  -4.069  1.00 98.03           C
ATOM   1862  HB2 PHE A 120     -11.287  13.017  -5.095  1.00 98.03           H
ATOM   1863  HB3 PHE A 120     -11.624  14.417  -4.096  1.00 98.03           H
ATOM   1864  O   PHE A 120      -9.143  15.469  -4.476  1.00 98.03           O
ATOM   1865  CG  PHE A 120     -12.208  12.568  -3.214  1.00 98.03           C
ATOM   1866  CD1 PHE A 120     -12.312  11.177  -3.403  1.00 98.03           C
ATOM   1867  HD1 PHE A 120     -11.726  10.691  -4.169  1.00 98.03           H
ATOM   1868  CD2 PHE A 120     -12.958  13.196  -2.204  1.00 98.03           C
ATOM   1869  HD2 PHE A 120     -12.869  14.261  -2.041  1.00 98.03           H
ATOM   1870  CE1 PHE A 120     -13.188  10.419  -2.608  1.00 98.03           C
ATOM   1871  HE1 PHE A 120     -13.281   9.354  -2.765  1.00 98.03           H
ATOM   1872  CE2 PHE A 120     -13.823  12.434  -1.406  1.00 98.03           C
ATOM   1873  HE2 PHE A 120     -14.410  12.908  -0.633  1.00 98.03           H
ATOM   1874  CZ  PHE A 120     -13.947  11.053  -1.614  1.00 98.03           C
ATOM   1875  HZ  PHE A 120     -14.634  10.482  -1.010  1.00 98.03           H
ATOM   1876  N   ILE A 121      -7.872  13.690  -4.986  1.00 97.86           N
ATOM   1877  H   ILE A 121      -7.806  12.683  -4.964  1.00 97.86           H
ATOM   1878  CA  ILE A 121      -6.815  14.424  -5.694  1.00 97.86           C
ATOM   1879  HA  ILE A 121      -7.002  15.497  -5.642  1.00 97.86           H
ATOM   1880  C   ILE A 121      -6.856  14.030  -7.165  1.00 97.86           C
ATOM   1881  CB  ILE A 121      -5.444  14.144  -5.043  1.00 97.86           C
ATOM   1882  HB  ILE A 121      -5.299  13.065  -5.011  1.00 97.86           H
ATOM   1883  O   ILE A 121      -7.118  12.869  -7.469  1.00 97.86           O
ATOM   1884  CG1 ILE A 121      -5.427  14.684  -3.593  1.00 97.86           C
ATOM   1885 HG12 ILE A 121      -6.293  14.313  -3.047  1.00 97.86           H
ATOM   1886 HG13 ILE A 121      -5.479  15.773  -3.620  1.00 97.86           H
ATOM   1887  CG2 ILE A 121      -4.299  14.761  -5.871  1.00 97.86           C
ATOM   1888 HG21 ILE A 121      -3.330  14.618  -5.392  1.00 97.86           H
ATOM   1889 HG22 ILE A 121      -4.475  15.825  -6.029  1.00 97.86           H
ATOM   1890 HG23 ILE A 121      -4.235  14.273  -6.844  1.00 97.86           H
ATOM   1891  CD1 ILE A 121      -4.187  14.271  -2.796  1.00 97.86           C
ATOM   1892 HD11 ILE A 121      -3.295  14.716  -3.235  1.00 97.86           H
ATOM   1893 HD12 ILE A 121      -4.286  14.614  -1.766  1.00 97.86           H
ATOM   1894 HD13 ILE A 121      -4.086  13.185  -2.808  1.00 97.86           H
ATOM   1895  N   ASP A 122      -6.596  14.972  -8.073  1.00 96.63           N
ATOM   1896  H   ASP A 122      -6.415  15.921  -7.782  1.00 96.63           H
ATOM   1897  CA  ASP A 122      -6.569  14.667  -9.499  1.00 96.63           C
ATOM   1898  HA  ASP A 122      -7.571  14.334  -9.770  1.00 96.63           H
ATOM   1899  C   ASP A 122      -5.580  13.531  -9.793  1.00 96.63           C
ATOM   1900  CB  ASP A 122      -6.277  15.898 -10.364  1.00 96.63           C
ATOM   1901  HB2 ASP A 122      -5.254  16.236 -10.193  1.00 96.63           H
ATOM   1902  HB3 ASP A 122      -6.959  16.704 -10.092  1.00 96.63           H
ATOM   1903  O   ASP A 122      -4.420  13.546  -9.383  1.00 96.63           O
ATOM   1904  CG  ASP A 122      -6.473  15.540 -11.844  1.00 96.63           C
ATOM   1905  OD1 ASP A 122      -5.521  15.012 -12.461  1.00 96.63           O
ATOM   1906  OD2 ASP A 122      -7.602  15.662 -12.365  1.00 96.63           O
ATOM   1907  N   SER A 123      -6.061  12.515 -10.503  1.00 94.97           N
ATOM   1908  H   SER A 123      -7.051  12.545 -10.702  1.00 94.97           H
ATOM   1909  CA  SER A 123      -5.310  11.292 -10.791  1.00 94.97           C
ATOM   1910  HA  SER A 123      -4.994  10.861  -9.841  1.00 94.97           H
ATOM   1911  C   SER A 123      -4.036  11.507 -11.618  1.00 94.97           C
ATOM   1912  CB  SER A 123      -6.231  10.292 -11.491  1.00 94.97           C
ATOM   1913  HB2 SER A 123      -7.076  10.070 -10.838  1.00 94.97           H
ATOM   1914  HB3 SER A 123      -5.690   9.367 -11.688  1.00 94.97           H
ATOM   1915  O   SER A 123      -3.199  10.605 -11.675  1.00 94.97           O
ATOM   1916  OG  SER A 123      -6.714  10.828 -12.710  1.00 94.97           O
ATOM   1917  HG  SER A 123      -6.880  11.764 -12.578  1.00 94.97           H
ATOM   1918  N   LYS A 124      -3.861  12.675 -12.255  1.00 93.56           N
ATOM   1919  H   LYS A 124      -4.566  13.392 -12.155  1.00 93.56           H
ATOM   1920  CA  LYS A 124      -2.629  13.041 -12.970  1.00 93.56           C
ATOM   1921  HA  LYS A 124      -2.259  12.173 -13.517  1.00 93.56           H
ATOM   1922  C   LYS A 124      -1.515  13.461 -12.011  1.00 93.56           C
ATOM   1923  CB  LYS A 124      -2.909  14.182 -13.958  1.00 93.56           C
ATOM   1924  HB2 LYS A 124      -3.209  15.061 -13.388  1.00 93.56           H
ATOM   1925  HB3 LYS A 124      -1.986  14.434 -14.478  1.00 93.56           H
ATOM   1926  O   LYS A 124      -0.344  13.360 -12.378  1.00 93.56           O
ATOM   1927  CG  LYS A 124      -3.981  13.834 -15.005  1.00 93.56           C
ATOM   1928  HG2 LYS A 124      -3.563  13.149 -15.743  1.00 93.56           H
ATOM   1929  HG3 LYS A 124      -4.834  13.354 -14.527  1.00 93.56           H
ATOM   1930  CD  LYS A 124      -4.474  15.111 -15.689  1.00 93.56           C
ATOM   1931  HD2 LYS A 124      -3.673  15.563 -16.272  1.00 93.56           H
ATOM   1932  HD3 LYS A 124      -4.782  15.808 -14.909  1.00 93.56           H
ATOM   1933  CE  LYS A 124      -5.676  14.788 -16.576  1.00 93.56           C
ATOM   1934  HE2 LYS A 124      -6.244  13.992 -16.095  1.00 93.56           H
ATOM   1935  HE3 LYS A 124      -5.332  14.427 -17.545  1.00 93.56           H
ATOM   1936  NZ  LYS A 124      -6.549  15.974 -16.710  1.00 93.56           N
ATOM   1937  HZ1 LYS A 124      -6.860  16.235 -15.785  1.00 93.56           H
ATOM   1938  HZ2 LYS A 124      -7.380  15.760 -17.243  1.00 93.56           H
ATOM   1939  HZ3 LYS A 124      -6.057  16.764 -17.103  1.00 93.56           H
ATOM   1940  N   SER A 125      -1.849  13.909 -10.801  1.00 92.85           N
ATOM   1941  H   SER A 125      -2.826  13.973 -10.550  1.00 92.85           H
ATOM   1942  CA  SER A 125      -0.871  14.300  -9.788  1.00 92.85           C
ATOM   1943  HA  SER A 125      -0.041  14.804 -10.285  1.00 92.85           H
ATOM   1944  C   SER A 125      -0.336  13.057  -9.070  1.00 92.85           C
ATOM   1945  CB  SER A 125      -1.472  15.307  -8.797  1.00 92.85           C
ATOM   1946  HB2 SER A 125      -2.225  14.797  -8.196  1.00 92.85           H
ATOM   1947  HB3 SER A 125      -0.690  15.677  -8.134  1.00 92.85           H
ATOM   1948  O   SER A 125      -1.081  12.262  -8.494  1.00 92.85           O
ATOM   1949  OG  SER A 125      -2.092  16.402  -9.454  1.00 92.85           O
ATOM   1950  HG  SER A 125      -1.476  17.069  -9.767  1.00 92.85           H
ATOM   1951  N   ASN A 126       0.986  12.873  -9.073  1.00 95.42           N
ATOM   1952  H   ASN A 126       1.564  13.539  -9.566  1.00 95.42           H
ATOM   1953  CA  ASN A 126       1.612  11.755  -8.369  1.00 95.42           C
ATOM   1954  HA  ASN A 126       1.011  10.862  -8.535  1.00 95.42           H
ATOM   1955  C   ASN A 126       1.647  12.038  -6.860  1.00 95.42           C
ATOM   1956  CB  ASN A 126       3.010  11.502  -8.951  1.00 95.42           C
ATOM   1957  HB2 ASN A 126       2.934  11.357 -10.029  1.00 95.42           H
ATOM   1958  HB3 ASN A 126       3.644  12.368  -8.760  1.00 95.42           H
ATOM   1959  O   ASN A 126       2.373  12.933  -6.414  1.00 95.42           O
ATOM   1960  CG  ASN A 126       3.657  10.263  -8.359  1.00 95.42           C
ATOM   1961  ND2 ASN A 126       4.967  10.234  -8.277  1.00 95.42           N
ATOM   1962 HD21 ASN A 126       5.510  11.039  -8.554  1.00 95.42           H
ATOM   1963 HD22 ASN A 126       5.368   9.409  -7.857  1.00 95.42           H
ATOM   1964  OD1 ASN A 126       3.013   9.301  -7.976  1.00 95.42           O
ATOM   1965  N   ILE A 127       0.866  11.294  -6.078  1.00 96.97           N
ATOM   1966  H   ILE A 127       0.274  10.602  -6.516  1.00 96.97           H
ATOM   1967  CA  ILE A 127       0.761  11.488  -4.627  1.00 96.97           C
ATOM   1968  HA  ILE A 127       0.830  12.558  -4.430  1.00 96.97           H
ATOM   1969  C   ILE A 127       1.935  10.796  -3.930  1.00 96.97           C
ATOM   1970  CB  ILE A 127      -0.597  11.010  -4.064  1.00 96.97           C
ATOM   1971  HB  ILE A 127      -0.637   9.924  -4.144  1.00 96.97           H
ATOM   1972  O   ILE A 127       2.201   9.608  -4.128  1.00 96.97           O
ATOM   1973  CG1 ILE A 127      -1.795  11.603  -4.845  1.00 96.97           C
ATOM   1974 HG12 ILE A 127      -1.901  12.662  -4.613  1.00 96.97           H
ATOM   1975 HG13 ILE A 127      -1.630  11.512  -5.918  1.00 96.97           H
ATOM   1976  CG2 ILE A 127      -0.692  11.405  -2.575  1.00 96.97           C
ATOM   1977 HG21 ILE A 127       0.080  10.901  -1.993  1.00 96.97           H
ATOM   1978 HG22 ILE A 127      -1.662  11.126  -2.163  1.00 96.97           H
ATOM   1979 HG23 ILE A 127      -0.570  12.483  -2.468  1.00 96.97           H
ATOM   1980  CD1 ILE A 127      -3.116  10.879  -4.557  1.00 96.97           C
ATOM   1981 HD11 ILE A 127      -3.889  11.263  -5.223  1.00 96.97           H
ATOM   1982 HD12 ILE A 127      -3.425  11.039  -3.524  1.00 96.97           H
ATOM   1983 HD13 ILE A 127      -3.003   9.810  -4.740  1.00 96.97           H
ATOM   1984  N   GLN A 128       2.633  11.527  -3.068  1.00 97.43           N
ATOM   1985  H   GLN A 128       2.357  12.489  -2.925  1.00 97.43           H
ATOM   1986  CA  GLN A 128       3.758  11.000  -2.310  1.00 97.43           C
ATOM   1987  HA  GLN A 128       4.461  10.553  -3.011  1.00 97.43           H
ATOM   1988  C   GLN A 128       3.294   9.923  -1.330  1.00 97.43           C
ATOM   1989  CB  GLN A 128       4.474  12.123  -1.554  1.00 97.43           C
ATOM   1990  HB2 GLN A 128       3.760  12.661  -0.932  1.00 97.43           H
ATOM   1991  HB3 GLN A 128       5.228  11.676  -0.904  1.00 97.43           H
ATOM   1992  O   GLN A 128       2.430  10.148  -0.482  1.00 97.43           O
ATOM   1993  CG  GLN A 128       5.165  13.108  -2.504  1.00 97.43           C
ATOM   1994  HG2 GLN A 128       5.892  12.582  -3.123  1.00 97.43           H
ATOM   1995  HG3 GLN A 128       4.422  13.560  -3.161  1.00 97.43           H
ATOM   1996  CD  GLN A 128       5.889  14.212  -1.745  1.00 97.43           C
ATOM   1997  NE2 GLN A 128       5.911  15.401  -2.300  1.00 97.43           N
ATOM   1998 HE21 GLN A 128       5.476  15.575  -3.194  1.00 97.43           H
ATOM   1999 HE22 GLN A 128       6.264  16.193  -1.783  1.00 97.43           H
ATOM   2000  OE1 GLN A 128       6.442  14.007  -0.671  1.00 97.43           O
ATOM   2001  N   LYS A 129       3.957   8.763  -1.368  1.00 97.22           N
ATOM   2002  H   LYS A 129       4.583   8.615  -2.146  1.00 97.22           H
ATOM   2003  CA  LYS A 129       3.665   7.645  -0.460  1.00 97.22           C
ATOM   2004  HA  LYS A 129       2.644   7.312  -0.646  1.00 97.22           H
ATOM   2005  C   LYS A 129       3.714   8.052   1.017  1.00 97.22           C
ATOM   2006  CB  LYS A 129       4.629   6.492  -0.761  1.00 97.22           C
ATOM   2007  HB2 LYS A 129       4.538   6.216  -1.812  1.00 97.22           H
ATOM   2008  HB3 LYS A 129       5.654   6.805  -0.563  1.00 97.22           H
ATOM   2009  O   LYS A 129       2.858   7.636   1.787  1.00 97.22           O
ATOM   2010  CG  LYS A 129       4.283   5.282   0.108  1.00 97.22           C
ATOM   2011  HG2 LYS A 129       4.404   5.547   1.158  1.00 97.22           H
ATOM   2012  HG3 LYS A 129       3.246   4.995  -0.066  1.00 97.22           H
ATOM   2013  CD  LYS A 129       5.191   4.092  -0.181  1.00 97.22           C
ATOM   2014  HD2 LYS A 129       5.043   3.754  -1.207  1.00 97.22           H
ATOM   2015  HD3 LYS A 129       6.230   4.381  -0.024  1.00 97.22           H
ATOM   2016  CE  LYS A 129       4.789   3.003   0.812  1.00 97.22           C
ATOM   2017  HE2 LYS A 129       3.740   2.754   0.653  1.00 97.22           H
ATOM   2018  HE3 LYS A 129       4.857   3.413   1.819  1.00 97.22           H
ATOM   2019  NZ  LYS A 129       5.644   1.804   0.674  1.00 97.22           N
ATOM   2020  HZ1 LYS A 129       6.604   2.053   0.861  1.00 97.22           H
ATOM   2021  HZ2 LYS A 129       5.347   1.120   1.355  1.00 97.22           H
ATOM   2022  HZ3 LYS A 129       5.554   1.418  -0.255  1.00 97.22           H
ATOM   2023  N   LYS A 130       4.670   8.906   1.400  1.00 97.30           N
ATOM   2024  H   LYS A 130       5.312   9.238   0.695  1.00 97.30           H
ATOM   2025  CA  LYS A 130       4.781   9.411   2.776  1.00 97.30           C
ATOM   2026  HA  LYS A 130       4.909   8.565   3.450  1.00 97.30           H
ATOM   2027  C   LYS A 130       3.500  10.121   3.229  1.00 97.30           C
ATOM   2028  CB  LYS A 130       6.003  10.338   2.887  1.00 97.30           C
ATOM   2029  HB2 LYS A 130       5.859  11.204   2.241  1.00 97.30           H
ATOM   2030  HB3 LYS A 130       6.894   9.802   2.561  1.00 97.30           H
ATOM   2031  O   LYS A 130       3.074   9.917   4.359  1.00 97.30           O
ATOM   2032  CG  LYS A 130       6.203  10.808   4.336  1.00 97.30           C
ATOM   2033  HG2 LYS A 130       5.284  11.279   4.685  1.00 97.30           H
ATOM   2034  HG3 LYS A 130       6.417   9.948   4.969  1.00 97.30           H
ATOM   2035  CD  LYS A 130       7.338  11.830   4.459  1.00 97.30           C
ATOM   2036  HD2 LYS A 130       8.275  11.365   4.155  1.00 97.30           H
ATOM   2037  HD3 LYS A 130       7.141  12.674   3.796  1.00 97.30           H
ATOM   2038  CE  LYS A 130       7.471  12.336   5.904  1.00 97.30           C
ATOM   2039  HE2 LYS A 130       7.701  11.489   6.550  1.00 97.30           H
ATOM   2040  HE3 LYS A 130       8.305  13.036   5.947  1.00 97.30           H
ATOM   2041  NZ  LYS A 130       6.230  13.000   6.386  1.00 97.30           N
ATOM   2042  HZ1 LYS A 130       5.479  12.335   6.493  1.00 97.30           H
ATOM   2043  HZ2 LYS A 130       6.327  13.394   7.311  1.00 97.30           H
ATOM   2044  HZ3 LYS A 130       5.886  13.702   5.749  1.00 97.30           H
ATOM   2045  N   PHE A 131       2.887  10.930   2.362  1.00 97.95           N
ATOM   2046  H   PHE A 131       3.231  10.999   1.415  1.00 97.95           H
ATOM   2047  CA  PHE A 131       1.640  11.622   2.682  1.00 97.95           C
ATOM   2048  HA  PHE A 131       1.763  12.163   3.619  1.00 97.95           H
ATOM   2049  C   PHE A 131       0.488  10.633   2.883  1.00 97.95           C
ATOM   2050  CB  PHE A 131       1.315  12.637   1.582  1.00 97.95           C
ATOM   2051  HB2 PHE A 131       2.138  13.348   1.508  1.00 97.95           H
ATOM   2052  HB3 PHE A 131       1.230  12.130   0.621  1.00 97.95           H
ATOM   2053  O   PHE A 131      -0.241  10.756   3.861  1.00 97.95           O
ATOM   2054  CG  PHE A 131       0.035  13.402   1.843  1.00 97.95           C
ATOM   2055  CD1 PHE A 131      -1.151  13.049   1.170  1.00 97.95           C
ATOM   2056  HD1 PHE A 131      -1.148  12.246   0.448  1.00 97.95           H
ATOM   2057  CD2 PHE A 131       0.023  14.449   2.783  1.00 97.95           C
ATOM   2058  HD2 PHE A 131       0.931  14.726   3.298  1.00 97.95           H
ATOM   2059  CE1 PHE A 131      -2.340  13.753   1.427  1.00 97.95           C
ATOM   2060  HE1 PHE A 131      -3.245  13.504   0.892  1.00 97.95           H
ATOM   2061  CE2 PHE A 131      -1.172  15.142   3.047  1.00 97.95           C
ATOM   2062  HE2 PHE A 131      -1.192  15.955   3.757  1.00 97.95           H
ATOM   2063  CZ  PHE A 131      -2.349  14.795   2.369  1.00 97.95           C
ATOM   2064  HZ  PHE A 131      -3.256  15.347   2.568  1.00 97.95           H
ATOM   2065  N   LEU A 132       0.374   9.617   2.019  1.00 97.77           N
ATOM   2066  H   LEU A 132       1.016   9.580   1.241  1.00 97.77           H
ATOM   2067  CA  LEU A 132      -0.619   8.544   2.165  1.00 97.77           C
ATOM   2068  HA  LEU A 132      -1.618   8.981   2.175  1.00 97.77           H
ATOM   2069  C   LEU A 132      -0.448   7.792   3.498  1.00 97.77           C
ATOM   2070  CB  LEU A 132      -0.505   7.558   0.985  1.00 97.77           C
ATOM   2071  HB2 LEU A 132       0.483   7.100   1.005  1.00 97.77           H
ATOM   2072  HB3 LEU A 132      -1.231   6.759   1.140  1.00 97.77           H
ATOM   2073  O   LEU A 132      -1.416   7.601   4.235  1.00 97.77           O
ATOM   2074  CG  LEU A 132      -0.734   8.157  -0.414  1.00 97.77           C
ATOM   2075  HG  LEU A 132      -0.033   8.975  -0.581  1.00 97.77           H
ATOM   2076  CD1 LEU A 132      -0.494   7.098  -1.488  1.00 97.77           C
ATOM   2077 HD11 LEU A 132       0.517   6.700  -1.396  1.00 97.77           H
ATOM   2078 HD12 LEU A 132      -0.602   7.550  -2.474  1.00 97.77           H
ATOM   2079 HD13 LEU A 132      -1.216   6.288  -1.381  1.00 97.77           H
ATOM   2080  CD2 LEU A 132      -2.158   8.678  -0.569  1.00 97.77           C
ATOM   2081 HD21 LEU A 132      -2.876   7.908  -0.289  1.00 97.77           H
ATOM   2082 HD22 LEU A 132      -2.342   8.966  -1.605  1.00 97.77           H
ATOM   2083 HD23 LEU A 132      -2.287   9.556   0.063  1.00 97.77           H
ATOM   2084  N   ASP A 133       0.789   7.409   3.822  1.00 98.05           N
ATOM   2085  H   ASP A 133       1.524   7.557   3.145  1.00 98.05           H
ATOM   2086  CA  ASP A 133       1.119   6.675   5.046  1.00 98.05           C
ATOM   2087  HA  ASP A 133       0.501   5.779   5.095  1.00 98.05           H
ATOM   2088  C   ASP A 133       0.811   7.519   6.300  1.00 98.05           C
ATOM   2089  CB  ASP A 133       2.603   6.240   5.018  1.00 98.05           C
ATOM   2090  HB2 ASP A 133       3.225   7.118   4.845  1.00 98.05           H
ATOM   2091  HB3 ASP A 133       2.857   5.850   6.004  1.00 98.05           H
ATOM   2092  O   ASP A 133       0.207   7.022   7.255  1.00 98.05           O
ATOM   2093  CG  ASP A 133       2.968   5.153   3.983  1.00 98.05           C
ATOM   2094  OD1 ASP A 133       2.072   4.425   3.505  1.00 98.05           O
ATOM   2095  OD2 ASP A 133       4.183   4.988   3.702  1.00 98.05           O
ATOM   2096  N   ASP A 134       1.170   8.808   6.298  1.00 97.65           N
ATOM   2097  H   ASP A 134       1.670   9.161   5.495  1.00 97.65           H
ATOM   2098  CA  ASP A 134       0.920   9.721   7.419  1.00 97.65           C
ATOM   2099  HA  ASP A 134       1.211   9.221   8.342  1.00 97.65           H
ATOM   2100  C   ASP A 134      -0.570  10.078   7.564  1.00 97.65           C
ATOM   2101  CB  ASP A 134       1.782  10.989   7.281  1.00 97.65           C
ATOM   2102  HB2 ASP A 134       1.687  11.388   6.271  1.00 97.65           H
ATOM   2103  HB3 ASP A 134       1.385  11.737   7.968  1.00 97.65           H
ATOM   2104  O   ASP A 134      -1.084  10.110   8.687  1.00 97.65           O
ATOM   2105  CG  ASP A 134       3.266  10.800   7.636  1.00 97.65           C
ATOM   2106  OD1 ASP A 134       3.600   9.884   8.425  1.00 97.65           O
ATOM   2107  OD2 ASP A 134       4.088  11.651   7.209  1.00 97.65           O
ATOM   2108  N   ALA A 135      -1.292  10.283   6.456  1.00 97.81           N
ATOM   2109  H   ALA A 135      -0.824  10.253   5.561  1.00 97.81           H
ATOM   2110  CA  ALA A 135      -2.739  10.504   6.454  1.00 97.81           C
ATOM   2111  HA  ALA A 135      -2.963  11.411   7.014  1.00 97.81           H
ATOM   2112  C   ALA A 135      -3.474   9.334   7.122  1.00 97.81           C
ATOM   2113  CB  ALA A 135      -3.209  10.688   5.004  1.00 97.81           C
ATOM   2114  HB1 ALA A 135      -2.770  11.592   4.583  1.00 97.81           H
ATOM   2115  HB2 ALA A 135      -4.297  10.766   4.976  1.00 97.81           H
ATOM   2116  HB3 ALA A 135      -2.912   9.834   4.397  1.00 97.81           H
ATOM   2117  O   ALA A 135      -4.301   9.532   8.022  1.00 97.81           O
ATOM   2118  N   GLN A 136      -3.107   8.104   6.761  1.00 96.48           N
ATOM   2119  H   GLN A 136      -2.456   7.995   5.996  1.00 96.48           H
ATOM   2120  CA  GLN A 136      -3.688   6.913   7.368  1.00 96.48           C
ATOM   2121  HA  GLN A 136      -4.770   7.039   7.343  1.00 96.48           H
ATOM   2122  C   GLN A 136      -3.275   6.758   8.837  1.00 96.48           C
ATOM   2123  CB  GLN A 136      -3.307   5.690   6.519  1.00 96.48           C
ATOM   2124  HB2 GLN A 136      -2.221   5.595   6.493  1.00 96.48           H
ATOM   2125  HB3 GLN A 136      -3.655   5.848   5.498  1.00 96.48           H
ATOM   2126  O   GLN A 136      -4.115   6.475   9.694  1.00 96.48           O
ATOM   2127  CG  GLN A 136      -3.903   4.374   7.043  1.00 96.48           C
ATOM   2128  HG2 GLN A 136      -3.598   3.568   6.375  1.00 96.48           H
ATOM   2129  HG3 GLN A 136      -3.491   4.156   8.029  1.00 96.48           H
ATOM   2130  CD  GLN A 136      -5.430   4.364   7.132  1.00 96.48           C
ATOM   2131  NE2 GLN A 136      -6.018   3.367   7.749  1.00 96.48           N
ATOM   2132 HE21 GLN A 136      -5.478   2.584   8.089  1.00 96.48           H
ATOM   2133 HE22 GLN A 136      -7.024   3.384   7.667  1.00 96.48           H
ATOM   2134  OE1 GLN A 136      -6.144   5.235   6.680  1.00 96.48           O
ATOM   2135  N   LYS A 137      -1.995   6.970   9.154  1.00 96.29           N
ATOM   2136  H   LYS A 137      -1.357   7.185   8.401  1.00 96.29           H
ATOM   2137  CA  LYS A 137      -1.446   6.811  10.508  1.00 96.29           C
ATOM   2138  HA  LYS A 137      -1.675   5.807  10.866  1.00 96.29           H
ATOM   2139  C   LYS A 137      -2.047   7.791  11.515  1.00 96.29           C
ATOM   2140  CB  LYS A 137       0.074   6.979  10.415  1.00 96.29           C
ATOM   2141  HB2 LYS A 137       0.281   7.942   9.947  1.00 96.29           H
ATOM   2142  HB3 LYS A 137       0.476   6.197   9.770  1.00 96.29           H
ATOM   2143  O   LYS A 137      -2.432   7.369  12.609  1.00 96.29           O
ATOM   2144  CG  LYS A 137       0.795   6.927  11.768  1.00 96.29           C
ATOM   2145  HG2 LYS A 137       0.378   7.666  12.450  1.00 96.29           H
ATOM   2146  HG3 LYS A 137       0.702   5.932  12.202  1.00 96.29           H
ATOM   2147  CD  LYS A 137       2.265   7.268  11.534  1.00 96.29           C
ATOM   2148  HD2 LYS A 137       2.320   8.234  11.032  1.00 96.29           H
ATOM   2149  HD3 LYS A 137       2.716   6.518  10.883  1.00 96.29           H
ATOM   2150  CE  LYS A 137       3.028   7.342  12.854  1.00 96.29           C
ATOM   2151  HE2 LYS A 137       2.461   7.957  13.552  1.00 96.29           H
ATOM   2152  HE3 LYS A 137       3.122   6.337  13.263  1.00 96.29           H
ATOM   2153  NZ  LYS A 137       4.358   7.946  12.612  1.00 96.29           N
ATOM   2154  HZ1 LYS A 137       4.949   7.900  13.429  1.00 96.29           H
ATOM   2155  HZ2 LYS A 137       4.240   8.917  12.358  1.00 96.29           H
ATOM   2156  HZ3 LYS A 137       4.811   7.499  11.828  1.00 96.29           H
ATOM   2157  N   TYR A 138      -2.071   9.084  11.188  1.00 95.85           N
ATOM   2158  H   TYR A 138      -1.720   9.353  10.282  1.00 95.85           H
ATOM   2159  CA  TYR A 138      -2.458  10.141  12.127  1.00 95.85           C
ATOM   2160  HA  TYR A 138      -2.239   9.807  13.142  1.00 95.85           H
ATOM   2161  C   TYR A 138      -3.955  10.453  12.089  1.00 95.85           C
ATOM   2162  CB  TYR A 138      -1.623  11.405  11.871  1.00 95.85           C
ATOM   2163  HB2 TYR A 138      -1.750  11.713  10.834  1.00 95.85           H
ATOM   2164  HB3 TYR A 138      -2.009  12.209  12.498  1.00 95.85           H
ATOM   2165  O   TYR A 138      -4.532  10.762  13.128  1.00 95.85           O
ATOM   2166  CG  TYR A 138      -0.144  11.249  12.175  1.00 95.85           C
ATOM   2167  CD1 TYR A 138       0.286  11.104  13.508  1.00 95.85           C
ATOM   2168  HD1 TYR A 138      -0.437  11.120  14.309  1.00 95.85           H
ATOM   2169  CD2 TYR A 138       0.806  11.272  11.137  1.00 95.85           C
ATOM   2170  HD2 TYR A 138       0.485  11.410  10.115  1.00 95.85           H
ATOM   2171  CE1 TYR A 138       1.655  10.978  13.803  1.00 95.85           C
ATOM   2172  HE1 TYR A 138       1.966  10.876  14.833  1.00 95.85           H
ATOM   2173  CE2 TYR A 138       2.176  11.122  11.422  1.00 95.85           C
ATOM   2174  HE2 TYR A 138       2.899  11.137  10.619  1.00 95.85           H
ATOM   2175  OH  TYR A 138       3.922  10.839  13.052  1.00 95.85           O
ATOM   2176  HH  TYR A 138       4.094  11.165  13.939  1.00 95.85           H
ATOM   2177  CZ  TYR A 138       2.601  10.986  12.758  1.00 95.85           C
ATOM   2178  N   TYR A 139      -4.598  10.334  10.925  1.00 95.92           N
ATOM   2179  H   TYR A 139      -4.070  10.088  10.100  1.00 95.92           H
ATOM   2180  CA  TYR A 139      -5.978  10.791  10.728  1.00 95.92           C
ATOM   2181  HA  TYR A 139      -6.350  11.217  11.658  1.00 95.92           H
ATOM   2182  C   TYR A 139      -6.961   9.683  10.356  1.00 95.92           C
ATOM   2183  CB  TYR A 139      -5.988  11.920   9.693  1.00 95.92           C
ATOM   2184  HB2 TYR A 139      -5.547  11.573   8.758  1.00 95.92           H
ATOM   2185  HB3 TYR A 139      -7.018  12.206   9.479  1.00 95.92           H
ATOM   2186  O   TYR A 139      -8.169   9.948  10.310  1.00 95.92           O
ATOM   2187  CG  TYR A 139      -5.256  13.145  10.183  1.00 95.92           C
ATOM   2188  CD1 TYR A 139      -5.943  14.058  10.997  1.00 95.92           C
ATOM   2189  HD1 TYR A 139      -6.988  13.897  11.218  1.00 95.92           H
ATOM   2190  CD2 TYR A 139      -3.897  13.346   9.878  1.00 95.92           C
ATOM   2191  HD2 TYR A 139      -3.375  12.649   9.239  1.00 95.92           H
ATOM   2192  CE1 TYR A 139      -5.283  15.178  11.518  1.00 95.92           C
ATOM   2193  HE1 TYR A 139      -5.819  15.887  12.132  1.00 95.92           H
ATOM   2194  CE2 TYR A 139      -3.219  14.452  10.425  1.00 95.92           C
ATOM   2195  HE2 TYR A 139      -2.173  14.619  10.210  1.00 95.92           H
ATOM   2196  OH  TYR A 139      -3.279  16.412  11.819  1.00 95.92           O
ATOM   2197  HH  TYR A 139      -3.902  16.997  12.258  1.00 95.92           H
ATOM   2198  CZ  TYR A 139      -3.915  15.363  11.248  1.00 95.92           C
ATOM   2199  N   GLN A 140      -6.472   8.461  10.103  1.00 93.56           N
ATOM   2200  H   GLN A 140      -5.471   8.332  10.118  1.00 93.56           H
ATOM   2201  CA  GLN A 140      -7.286   7.327   9.652  1.00 93.56           C
ATOM   2202  HA  GLN A 140      -6.611   6.545   9.302  1.00 93.56           H
ATOM   2203  C   GLN A 140      -8.166   7.710   8.452  1.00 93.56           C
ATOM   2204  CB  GLN A 140      -8.112   6.758  10.819  1.00 93.56           C
ATOM   2205  HB2 GLN A 140      -8.568   5.825  10.486  1.00 93.56           H
ATOM   2206  HB3 GLN A 140      -8.913   7.457  11.059  1.00 93.56           H
ATOM   2207  O   GLN A 140      -9.359   7.403   8.425  1.00 93.56           O
ATOM   2208  CG  GLN A 140      -7.316   6.487  12.104  1.00 93.56           C
ATOM   2209  HG2 GLN A 140      -6.851   7.410  12.453  1.00 93.56           H
ATOM   2210  HG3 GLN A 140      -6.531   5.758  11.906  1.00 93.56           H
ATOM   2211  CD  GLN A 140      -8.217   5.964  13.214  1.00 93.56           C
ATOM   2212  NE2 GLN A 140      -7.796   6.028  14.455  1.00 93.56           N
ATOM   2213 HE21 GLN A 140      -6.893   6.414  14.696  1.00 93.56           H
ATOM   2214 HE22 GLN A 140      -8.400   5.713  15.201  1.00 93.56           H
ATOM   2215  OE1 GLN A 140      -9.302   5.444  12.984  1.00 93.56           O
ATOM   2216  N   SER A 141      -7.608   8.515   7.548  1.00 95.38           N
ATOM   2217  H   SER A 141      -6.608   8.648   7.568  1.00 95.38           H
ATOM   2218  CA  SER A 141      -8.334   9.140   6.443  1.00 95.38           C
ATOM   2219  HA  SER A 141      -9.390   8.872   6.489  1.00 95.38           H
ATOM   2220  C   SER A 141      -7.786   8.639   5.119  1.00 95.38           C
ATOM   2221  CB  SER A 141      -8.245  10.664   6.529  1.00 95.38           C
ATOM   2222  HB2 SER A 141      -7.197  10.966   6.486  1.00 95.38           H
ATOM   2223  HB3 SER A 141      -8.779  11.114   5.692  1.00 95.38           H
ATOM   2224  O   SER A 141      -6.572   8.515   4.955  1.00 95.38           O
ATOM   2225  OG  SER A 141      -8.820  11.098   7.754  1.00 95.38           O
ATOM   2226  HG  SER A 141      -8.498  10.492   8.425  1.00 95.38           H
ATOM   2227  N   ASP A 142      -8.694   8.379   4.185  1.00 95.09           N
ATOM   2228  H   ASP A 142      -9.669   8.568   4.374  1.00 95.09           H
ATOM   2229  CA  ASP A 142      -8.343   7.915   2.851  1.00 95.09           C
ATOM   2230  HA  ASP A 142      -7.452   7.292   2.927  1.00 95.09           H
ATOM   2231  C   ASP A 142      -8.011   9.109   1.944  1.00 95.09           C
ATOM   2232  CB  ASP A 142      -9.460   7.033   2.269  1.00 95.09           C
ATOM   2233  HB2 ASP A 142      -9.182   6.748   1.255  1.00 95.09           H
ATOM   2234  HB3 ASP A 142     -10.371   7.627   2.203  1.00 95.09           H
ATOM   2235  O   ASP A 142      -8.630  10.176   2.010  1.00 95.09           O
ATOM   2236  CG  ASP A 142      -9.711   5.743   3.073  1.00 95.09           C
ATOM   2237  OD1 ASP A 142      -8.744   5.005   3.341  1.00 95.09           O
ATOM   2238  OD2 ASP A 142     -10.881   5.425   3.406  1.00 95.09           O
ATOM   2239  N   VAL A 143      -7.026   8.903   1.074  1.00 97.50           N
ATOM   2240  H   VAL A 143      -6.571   8.003   1.072  1.00 97.50           H
ATOM   2241  CA  VAL A 143      -6.637   9.843   0.021  1.00 97.50           C
ATOM   2242  HA  VAL A 143      -7.323  10.689   0.011  1.00 97.50           H
ATOM   2243  C   VAL A 143      -6.743   9.093  -1.298  1.00 97.50           C
ATOM   2244  CB  VAL A 143      -5.219  10.382   0.255  1.00 97.50           C
ATOM   2245  HB  VAL A 143      -4.532   9.535   0.236  1.00 97.50           H
ATOM   2246  O   VAL A 143      -6.079   8.071  -1.485  1.00 97.50           O
ATOM   2247  CG1 VAL A 143      -4.820  11.373  -0.842  1.00 97.50           C
ATOM   2248 HG11 VAL A 143      -5.500  12.225  -0.849  1.00 97.50           H
ATOM   2249 HG12 VAL A 143      -3.800  11.721  -0.675  1.00 97.50           H
ATOM   2250 HG13 VAL A 143      -4.860  10.884  -1.816  1.00 97.50           H
ATOM   2251  CG2 VAL A 143      -5.067  11.069   1.618  1.00 97.50           C
ATOM   2252 HG21 VAL A 143      -5.259  10.355   2.418  1.00 97.50           H
ATOM   2253 HG22 VAL A 143      -5.775  11.893   1.706  1.00 97.50           H
ATOM   2254 HG23 VAL A 143      -4.048  11.438   1.737  1.00 97.50           H
ATOM   2255  N   MET A 144      -7.610   9.560  -2.193  1.00 96.37           N
ATOM   2256  H   MET A 144      -8.089  10.426  -1.992  1.00 96.37           H
ATOM   2257  CA  MET A 144      -8.000   8.825  -3.394  1.00 96.37           C
ATOM   2258  HA  MET A 144      -7.452   7.882  -3.423  1.00 96.37           H
ATOM   2259  C   MET A 144      -7.690   9.624  -4.665  1.00 96.37           C
ATOM   2260  CB  MET A 144      -9.490   8.465  -3.330  1.00 96.37           C
ATOM   2261  HB2 MET A 144     -10.075   9.372  -3.177  1.00 96.37           H
ATOM   2262  HB3 MET A 144      -9.781   8.019  -4.281  1.00 96.37           H
ATOM   2263  O   MET A 144      -8.101  10.781  -4.759  1.00 96.37           O
ATOM   2264  CG  MET A 144      -9.790   7.477  -2.195  1.00 96.37           C
ATOM   2265  HG2 MET A 144      -9.529   7.949  -1.247  1.00 96.37           H
ATOM   2266  HG3 MET A 144      -9.159   6.596  -2.315  1.00 96.37           H
ATOM   2267  SD  MET A 144     -11.517   6.937  -2.080  1.00 96.37           S
ATOM   2268  CE  MET A 144     -11.710   6.018  -3.631  1.00 96.37           C
ATOM   2269  HE1 MET A 144     -11.619   6.699  -4.478  1.00 96.37           H
ATOM   2270  HE2 MET A 144     -10.948   5.243  -3.701  1.00 96.37           H
ATOM   2271  HE3 MET A 144     -12.701   5.563  -3.657  1.00 96.37           H
ATOM   2272  N   PRO A 145      -7.009   9.029  -5.661  1.00 97.10           N
ATOM   2273  CA  PRO A 145      -6.880   9.639  -6.977  1.00 97.10           C
ATOM   2274  HA  PRO A 145      -6.566  10.678  -6.875  1.00 97.10           H
ATOM   2275  C   PRO A 145      -8.220   9.564  -7.728  1.00 97.10           C
ATOM   2276  CB  PRO A 145      -5.768   8.857  -7.677  1.00 97.10           C
ATOM   2277  HB2 PRO A 145      -4.804   9.297  -7.422  1.00 97.10           H
ATOM   2278  HB3 PRO A 145      -5.898   8.832  -8.759  1.00 97.10           H
ATOM   2279  O   PRO A 145      -8.800   8.485  -7.838  1.00 97.10           O
ATOM   2280  CG  PRO A 145      -5.874   7.462  -7.062  1.00 97.10           C
ATOM   2281  HG2 PRO A 145      -6.625   6.881  -7.596  1.00 97.10           H
ATOM   2282  HG3 PRO A 145      -4.915   6.944  -7.076  1.00 97.10           H
ATOM   2283  CD  PRO A 145      -6.350   7.728  -5.634  1.00 97.10           C
ATOM   2284  HD2 PRO A 145      -7.039   6.942  -5.326  1.00 97.10           H
ATOM   2285  HD3 PRO A 145      -5.495   7.772  -4.960  1.00 97.10           H
ATOM   2286  N   ILE A 146      -8.693  10.688  -8.265  1.00 97.59           N
ATOM   2287  H   ILE A 146      -8.164  11.535  -8.117  1.00 97.59           H
ATOM   2288  CA  ILE A 146      -9.933  10.813  -9.046  1.00 97.59           C
ATOM   2289  HA  ILE A 146     -10.322   9.820  -9.275  1.00 97.59           H
ATOM   2290  C   ILE A 146      -9.618  11.504 -10.372  1.00 97.59           C
ATOM   2291  CB  ILE A 146     -11.007  11.588  -8.246  1.00 97.59           C
ATOM   2292  HB  ILE A 146     -10.582  12.551  -7.964  1.00 97.59           H
ATOM   2293  O   ILE A 146      -8.870  12.475 -10.410  1.00 97.59           O
ATOM   2294  CG1 ILE A 146     -11.422  10.874  -6.940  1.00 97.59           C
ATOM   2295 HG12 ILE A 146     -10.549  10.775  -6.295  1.00 97.59           H
ATOM   2296 HG13 ILE A 146     -12.143  11.509  -6.426  1.00 97.59           H
ATOM   2297  CG2 ILE A 146     -12.263  11.877  -9.090  1.00 97.59           C
ATOM   2298 HG21 ILE A 146     -12.031  12.595  -9.877  1.00 97.59           H
ATOM   2299 HG22 ILE A 146     -12.650  10.961  -9.536  1.00 97.59           H
ATOM   2300 HG23 ILE A 146     -13.037  12.320  -8.464  1.00 97.59           H
ATOM   2301  CD1 ILE A 146     -12.078   9.496  -7.092  1.00 97.59           C
ATOM   2302 HD11 ILE A 146     -13.011   9.585  -7.648  1.00 97.59           H
ATOM   2303 HD12 ILE A 146     -12.303   9.095  -6.104  1.00 97.59           H
ATOM   2304 HD13 ILE A 146     -11.409   8.803  -7.604  1.00 97.59           H
ATOM   2305  N   ASN A 147     -10.174  11.021 -11.482  1.00 97.10           N
ATOM   2306  H   ASN A 147     -10.825  10.252 -11.409  1.00 97.10           H
ATOM   2307  CA  ASN A 147     -10.060  11.717 -12.763  1.00 97.10           C
ATOM   2308  HA  ASN A 147      -9.114  12.255 -12.811  1.00 97.10           H
ATOM   2309  C   ASN A 147     -11.179  12.758 -12.890  1.00 97.10           C
ATOM   2310  CB  ASN A 147     -10.068  10.694 -13.911  1.00 97.10           C
ATOM   2311  HB2 ASN A 147     -11.007  10.143 -13.901  1.00 97.10           H
ATOM   2312  HB3 ASN A 147      -9.244   9.994 -13.781  1.00 97.10           H
ATOM   2313  O   ASN A 147     -12.267  12.434 -13.356  1.00 97.10           O
ATOM   2314  CG  ASN A 147      -9.916  11.364 -15.268  1.00 97.10           C
ATOM   2315  ND2 ASN A 147     -10.126  10.627 -16.331  1.00 97.10           N
ATOM   2316 HD21 ASN A 147     -10.223  11.123 -17.205  1.00 97.10           H
ATOM   2317 HD22 ASN A 147     -10.532   9.708 -16.226  1.00 97.10           H
ATOM   2318  OD1 ASN A 147      -9.596  12.539 -15.396  1.00 97.10           O
ATOM   2319  N   PHE A 148     -10.913  14.007 -12.503  1.00 97.27           N
ATOM   2320  H   PHE A 148     -10.003  14.231 -12.126  1.00 97.27           H
ATOM   2321  CA  PHE A 148     -11.923  15.071 -12.535  1.00 97.27           C
ATOM   2322  HA  PHE A 148     -12.837  14.690 -12.080  1.00 97.27           H
ATOM   2323  C   PHE A 148     -12.322  15.516 -13.952  1.00 97.27           C
ATOM   2324  CB  PHE A 148     -11.434  16.255 -11.694  1.00 97.27           C
ATOM   2325  HB2 PHE A 148     -12.122  17.088 -11.832  1.00 97.27           H
ATOM   2326  HB3 PHE A 148     -10.459  16.578 -12.060  1.00 97.27           H
ATOM   2327  O   PHE A 148     -13.298  16.247 -14.106  1.00 97.27           O
ATOM   2328  CG  PHE A 148     -11.355  15.962 -10.207  1.00 97.27           C
ATOM   2329  CD1 PHE A 148     -12.536  15.761  -9.471  1.00 97.27           C
ATOM   2330  HD1 PHE A 148     -13.492  15.804  -9.970  1.00 97.27           H
ATOM   2331  CD2 PHE A 148     -10.114  15.926  -9.547  1.00 97.27           C
ATOM   2332  HD2 PHE A 148      -9.208  16.099 -10.107  1.00 97.27           H
ATOM   2333  CE1 PHE A 148     -12.479  15.525  -8.087  1.00 97.27           C
ATOM   2334  HE1 PHE A 148     -13.395  15.395  -7.530  1.00 97.27           H
ATOM   2335  CE2 PHE A 148     -10.056  15.703  -8.160  1.00 97.27           C
ATOM   2336  HE2 PHE A 148      -9.103  15.710  -7.653  1.00 97.27           H
ATOM   2337  CZ  PHE A 148     -11.237  15.493  -7.430  1.00 97.27           C
ATOM   2338  HZ  PHE A 148     -11.190  15.328  -6.365  1.00 97.27           H
ATOM   2339  N   ALA A 149     -11.614  15.066 -14.997  1.00 95.63           N
ATOM   2340  H   ALA A 149     -10.843  14.437 -14.824  1.00 95.63           H
ATOM   2341  CA  ALA A 149     -12.014  15.320 -16.381  1.00 95.63           C
ATOM   2342  HA  ALA A 149     -12.255  16.379 -16.479  1.00 95.63           H
ATOM   2343  C   ALA A 149     -13.276  14.534 -16.792  1.00 95.63           C
ATOM   2344  CB  ALA A 149     -10.830  15.012 -17.306  1.00 95.63           C
ATOM   2345  HB1 ALA A 149      -9.951  15.567 -16.978  1.00 95.63           H
ATOM   2346  HB2 ALA A 149     -11.088  15.306 -18.324  1.00 95.63           H
ATOM   2347  HB3 ALA A 149     -10.622  13.943 -17.297  1.00 95.63           H
ATOM   2348  O   ALA A 149     -14.034  15.016 -17.631  1.00 95.63           O
ATOM   2349  N   GLU A 150     -13.517  13.369 -16.181  1.00 96.60           N
ATOM   2350  H   GLU A 150     -12.902  13.080 -15.434  1.00 96.60           H
ATOM   2351  CA  GLU A 150     -14.719  12.548 -16.385  1.00 96.60           C
ATOM   2352  HA  GLU A 150     -15.185  12.792 -17.340  1.00 96.60           H
ATOM   2353  C   GLU A 150     -15.733  12.877 -15.276  1.00 96.60           C
ATOM   2354  CB  GLU A 150     -14.350  11.054 -16.432  1.00 96.60           C
ATOM   2355  HB2 GLU A 150     -15.254  10.465 -16.583  1.00 96.60           H
ATOM   2356  HB3 GLU A 150     -13.920  10.766 -15.474  1.00 96.60           H
ATOM   2357  O   GLU A 150     -15.812  12.210 -14.245  1.00 96.60           O
ATOM   2358  CG  GLU A 150     -13.338  10.682 -17.529  1.00 96.60           C
ATOM   2359  HG2 GLU A 150     -12.411  11.220 -17.329  1.00 96.60           H
ATOM   2360  HG3 GLU A 150     -13.114   9.618 -17.441  1.00 96.60           H
ATOM   2361  CD  GLU A 150     -13.767  10.983 -18.975  1.00 96.60           C
ATOM   2362  OE1 GLU A 150     -12.836  11.149 -19.802  1.00 96.60           O
ATOM   2363  OE2 GLU A 150     -14.979  11.033 -19.266  1.00 96.60           O
ATOM   2364  N   ILE A 151     -16.433  14.007 -15.442  1.00 97.02           N
ATOM   2365  H   ILE A 151     -16.260  14.525 -16.291  1.00 97.02           H
ATOM   2366  CA  ILE A 151     -17.257  14.628 -14.389  1.00 97.02           C
ATOM   2367  HA  ILE A 151     -16.590  14.860 -13.558  1.00 97.02           H
ATOM   2368  C   ILE A 151     -18.320  13.673 -13.806  1.00 97.02           C
ATOM   2369  CB  ILE A 151     -17.860  15.972 -14.880  1.00 97.02           C
ATOM   2370  HB  ILE A 151     -18.313  15.825 -15.859  1.00 97.02           H
ATOM   2371  O   ILE A 151     -18.387  13.572 -12.576  1.00 97.02           O
ATOM   2372  CG1 ILE A 151     -16.740  17.022 -15.061  1.00 97.02           C
ATOM   2373 HG12 ILE A 151     -15.947  16.597 -15.675  1.00 97.02           H
ATOM   2374 HG13 ILE A 151     -16.310  17.269 -14.090  1.00 97.02           H
ATOM   2375  CG2 ILE A 151     -18.970  16.483 -13.936  1.00 97.02           C
ATOM   2376 HG21 ILE A 151     -19.325  17.467 -14.241  1.00 97.02           H
ATOM   2377 HG22 ILE A 151     -18.599  16.537 -12.913  1.00 97.02           H
ATOM   2378 HG23 ILE A 151     -19.828  15.810 -13.958  1.00 97.02           H
ATOM   2379  CD1 ILE A 151     -17.202  18.315 -15.747  1.00 97.02           C
ATOM   2380 HD11 ILE A 151     -17.856  18.888 -15.091  1.00 97.02           H
ATOM   2381 HD12 ILE A 151     -16.330  18.927 -15.976  1.00 97.02           H
ATOM   2382 HD13 ILE A 151     -17.723  18.081 -16.676  1.00 97.02           H
ATOM   2383  N   PRO A 152     -19.150  12.973 -14.610  1.00 97.25           N
ATOM   2384  CA  PRO A 152     -20.172  12.076 -14.067  1.00 97.25           C
ATOM   2385  HA  PRO A 152     -20.857  12.657 -13.449  1.00 97.25           H
ATOM   2386  C   PRO A 152     -19.581  10.947 -13.212  1.00 97.25           C
ATOM   2387  CB  PRO A 152     -20.932  11.527 -15.282  1.00 97.25           C
ATOM   2388  HB2 PRO A 152     -20.496  10.583 -15.611  1.00 97.25           H
ATOM   2389  HB3 PRO A 152     -21.992  11.397 -15.066  1.00 97.25           H
ATOM   2390  O   PRO A 152     -20.046  10.705 -12.100  1.00 97.25           O
ATOM   2391  CG  PRO A 152     -20.699  12.582 -16.359  1.00 97.25           C
ATOM   2392  HG2 PRO A 152     -20.785  12.164 -17.362  1.00 97.25           H
ATOM   2393  HG3 PRO A 152     -21.390  13.413 -16.220  1.00 97.25           H
ATOM   2394  CD  PRO A 152     -19.277  13.040 -16.061  1.00 97.25           C
ATOM   2395  HD2 PRO A 152     -19.129  14.044 -16.459  1.00 97.25           H
ATOM   2396  HD3 PRO A 152     -18.564  12.352 -16.518  1.00 97.25           H
ATOM   2397  N   GLU A 153     -18.518  10.307 -13.692  1.00 97.67           N
ATOM   2398  H   GLU A 153     -18.207  10.526 -14.629  1.00 97.67           H
ATOM   2399  CA  GLU A 153     -17.831   9.208 -13.018  1.00 97.67           C
ATOM   2400  HA  GLU A 153     -18.557   8.444 -12.743  1.00 97.67           H
ATOM   2401  C   GLU A 153     -17.138   9.681 -11.736  1.00 97.67           C
ATOM   2402  CB  GLU A 153     -16.776   8.589 -13.956  1.00 97.67           C
ATOM   2403  HB2 GLU A 153     -16.215   7.860 -13.371  1.00 97.67           H
ATOM   2404  HB3 GLU A 153     -16.067   9.351 -14.280  1.00 97.67           H
ATOM   2405  O   GLU A 153     -17.153   8.981 -10.722  1.00 97.67           O
ATOM   2406  CG  GLU A 153     -17.335   7.841 -15.180  1.00 97.67           C
ATOM   2407  HG2 GLU A 153     -16.549   7.173 -15.534  1.00 97.67           H
ATOM   2408  HG3 GLU A 153     -18.164   7.212 -14.855  1.00 97.67           H
ATOM   2409  CD  GLU A 153     -17.784   8.714 -16.370  1.00 97.67           C
ATOM   2410  OE1 GLU A 153     -18.202   8.103 -17.380  1.00 97.67           O
ATOM   2411  OE2 GLU A 153     -17.741   9.961 -16.269  1.00 97.67           O
ATOM   2412  N   ALA A 154     -16.542  10.874 -11.749  1.00 97.86           N
ATOM   2413  H   ALA A 154     -16.517  11.388 -12.619  1.00 97.86           H
ATOM   2414  CA  ALA A 154     -15.918  11.461 -10.571  1.00 97.86           C
ATOM   2415  HA  ALA A 154     -15.227  10.734 -10.144  1.00 97.86           H
ATOM   2416  C   ALA A 154     -16.951  11.791  -9.476  1.00 97.86           C
ATOM   2417  CB  ALA A 154     -15.103  12.676 -11.022  1.00 97.86           C
ATOM   2418  HB1 ALA A 154     -15.713  13.315 -11.661  1.00 97.86           H
ATOM   2419  HB2 ALA A 154     -14.249  12.339 -11.609  1.00 97.86           H
ATOM   2420  HB3 ALA A 154     -14.748  13.236 -10.157  1.00 97.86           H
ATOM   2421  O   ALA A 154     -16.714  11.478  -8.306  1.00 97.86           O
ATOM   2422  N   LEU A 155     -18.113  12.353  -9.839  1.00 97.93           N
ATOM   2423  H   LEU A 155     -18.255  12.571 -10.814  1.00 97.93           H
ATOM   2424  CA  LEU A 155     -19.223  12.571  -8.900  1.00 97.93           C
ATOM   2425  HA  LEU A 155     -18.863  13.157  -8.054  1.00 97.93           H
ATOM   2426  C   LEU A 155     -19.737  11.250  -8.323  1.00 97.93           C
ATOM   2427  CB  LEU A 155     -20.378  13.320  -9.593  1.00 97.93           C
ATOM   2428  HB2 LEU A 155     -21.272  13.235  -8.975  1.00 97.93           H
ATOM   2429  HB3 LEU A 155     -20.590  12.831 -10.544  1.00 97.93           H
ATOM   2430  O   LEU A 155     -19.894  11.136  -7.105  1.00 97.93           O
ATOM   2431  CG  LEU A 155     -20.115  14.810  -9.847  1.00 97.93           C
ATOM   2432  HG  LEU A 155     -19.182  14.918 -10.397  1.00 97.93           H
ATOM   2433  CD1 LEU A 155     -21.242  15.409 -10.687  1.00 97.93           C
ATOM   2434 HD11 LEU A 155     -21.029  16.457 -10.904  1.00 97.93           H
ATOM   2435 HD12 LEU A 155     -21.320  14.867 -11.630  1.00 97.93           H
ATOM   2436 HD13 LEU A 155     -22.188  15.343 -10.149  1.00 97.93           H
ATOM   2437  CD2 LEU A 155     -20.028  15.604  -8.540  1.00 97.93           C
ATOM   2438 HD21 LEU A 155     -19.966  16.669  -8.761  1.00 97.93           H
ATOM   2439 HD22 LEU A 155     -19.142  15.310  -7.977  1.00 97.93           H
ATOM   2440 HD23 LEU A 155     -20.919  15.424  -7.938  1.00 97.93           H
ATOM   2441  N   GLU A 156     -19.953  10.240  -9.170  1.00 97.95           N
ATOM   2442  H   GLU A 156     -19.832  10.402 -10.159  1.00 97.95           H
ATOM   2443  CA  GLU A 156     -20.404   8.915  -8.741  1.00 97.95           C
ATOM   2444  HA  GLU A 156     -21.358   9.022  -8.225  1.00 97.95           H
ATOM   2445  C   GLU A 156     -19.417   8.275  -7.757  1.00 97.95           C
ATOM   2446  CB  GLU A 156     -20.622   8.011  -9.967  1.00 97.95           C
ATOM   2447  HB2 GLU A 156     -21.314   8.506 -10.649  1.00 97.95           H
ATOM   2448  HB3 GLU A 156     -19.670   7.865 -10.475  1.00 97.95           H
ATOM   2449  O   GLU A 156     -19.832   7.780  -6.708  1.00 97.95           O
ATOM   2450  CG  GLU A 156     -21.210   6.644  -9.569  1.00 97.95           C
ATOM   2451  HG2 GLU A 156     -20.539   6.159  -8.860  1.00 97.95           H
ATOM   2452  HG3 GLU A 156     -22.163   6.810  -9.068  1.00 97.95           H
ATOM   2453  CD  GLU A 156     -21.417   5.682 -10.752  1.00 97.95           C
ATOM   2454  OE1 GLU A 156     -21.984   4.592 -10.507  1.00 97.95           O
ATOM   2455  OE2 GLU A 156     -20.981   6.004 -11.879  1.00 97.95           O
ATOM   2456  N   GLN A 157     -18.111   8.323  -8.045  1.00 97.87           N
ATOM   2457  H   GLN A 157     -17.835   8.728  -8.928  1.00 97.87           H
ATOM   2458  CA  GLN A 157     -17.078   7.759  -7.172  1.00 97.87           C
ATOM   2459  HA  GLN A 157     -17.305   6.707  -6.997  1.00 97.87           H
ATOM   2460  C   GLN A 157     -17.043   8.441  -5.801  1.00 97.87           C
ATOM   2461  CB  GLN A 157     -15.701   7.863  -7.842  1.00 97.87           C
ATOM   2462  HB2 GLN A 157     -14.929   7.698  -7.089  1.00 97.87           H
ATOM   2463  HB3 GLN A 157     -15.566   8.861  -8.258  1.00 97.87           H
ATOM   2464  O   GLN A 157     -17.006   7.748  -4.779  1.00 97.87           O
ATOM   2465  CG  GLN A 157     -15.526   6.810  -8.945  1.00 97.87           C
ATOM   2466  HG2 GLN A 157     -15.579   5.816  -8.503  1.00 97.87           H
ATOM   2467  HG3 GLN A 157     -16.337   6.891  -9.668  1.00 97.87           H
ATOM   2468  CD  GLN A 157     -14.189   6.937  -9.667  1.00 97.87           C
ATOM   2469  NE2 GLN A 157     -14.128   6.582 -10.930  1.00 97.87           N
ATOM   2470 HE21 GLN A 157     -13.251   6.763 -11.397  1.00 97.87           H
ATOM   2471 HE22 GLN A 157     -14.986   6.409 -11.433  1.00 97.87           H
ATOM   2472  OE1 GLN A 157     -13.168   7.307  -9.114  1.00 97.87           O
ATOM   2473  N   ILE A 158     -17.081   9.776  -5.763  1.00 97.58           N
ATOM   2474  H   ILE A 158     -17.129  10.283  -6.635  1.00 97.58           H
ATOM   2475  CA  ILE A 158     -17.037  10.534  -4.505  1.00 97.58           C
ATOM   2476  HA  ILE A 158     -16.207  10.157  -3.906  1.00 97.58           H
ATOM   2477  C   ILE A 158     -18.312  10.295  -3.689  1.00 97.58           C
ATOM   2478  CB  ILE A 158     -16.781  12.035  -4.766  1.00 97.58           C
ATOM   2479  HB  ILE A 158     -17.523  12.407  -5.474  1.00 97.58           H
ATOM   2480  O   ILE A 158     -18.230   9.943  -2.509  1.00 97.58           O
ATOM   2481  CG1 ILE A 158     -15.370  12.233  -5.365  1.00 97.58           C
ATOM   2482 HG12 ILE A 158     -15.213  11.530  -6.184  1.00 97.58           H
ATOM   2483 HG13 ILE A 158     -14.627  12.008  -4.599  1.00 97.58           H
ATOM   2484  CG2 ILE A 158     -16.919  12.816  -3.444  1.00 97.58           C
ATOM   2485 HG21 ILE A 158     -17.967  12.885  -3.153  1.00 97.58           H
ATOM   2486 HG22 ILE A 158     -16.532  13.831  -3.543  1.00 97.58           H
ATOM   2487 HG23 ILE A 158     -16.358  12.315  -2.654  1.00 97.58           H
ATOM   2488  CD1 ILE A 158     -15.102  13.637  -5.917  1.00 97.58           C
ATOM   2489 HD11 ILE A 158     -15.860  13.898  -6.656  1.00 97.58           H
ATOM   2490 HD12 ILE A 158     -15.091  14.378  -5.118  1.00 97.58           H
ATOM   2491 HD13 ILE A 158     -14.123  13.630  -6.397  1.00 97.58           H
ATOM   2492  N   ASN A 159     -19.489  10.424  -4.308  1.00 97.71           N
ATOM   2493  H   ASN A 159     -19.503  10.687  -5.284  1.00 97.71           H
ATOM   2494  CA  ASN A 159     -20.765  10.234  -3.619  1.00 97.71           C
ATOM   2495  HA  ASN A 159     -20.775  10.858  -2.725  1.00 97.71           H
ATOM   2496  C   ASN A 159     -20.940   8.792  -3.130  1.00 97.71           C
ATOM   2497  CB  ASN A 159     -21.918  10.678  -4.535  1.00 97.71           C
ATOM   2498  HB2 ASN A 159     -21.803  10.227  -5.521  1.00 97.71           H
ATOM   2499  HB3 ASN A 159     -22.865  10.333  -4.120  1.00 97.71           H
ATOM   2500  O   ASN A 159     -21.308   8.590  -1.974  1.00 97.71           O
ATOM   2501  CG  ASN A 159     -22.012  12.187  -4.668  1.00 97.71           C
ATOM   2502  ND2 ASN A 159     -22.600  12.669  -5.732  1.00 97.71           N
ATOM   2503 HD21 ASN A 159     -22.969  12.052  -6.444  1.00 97.71           H
ATOM   2504 HD22 ASN A 159     -22.673  13.671  -5.829  1.00 97.71           H
ATOM   2505  OD1 ASN A 159     -21.610  12.938  -3.788  1.00 97.71           O
ATOM   2506  N   SER A 160     -20.584   7.793  -3.944  1.00 97.60           N
ATOM   2507  H   SER A 160     -20.304   8.015  -4.889  1.00 97.60           H
ATOM   2508  CA  SER A 160     -20.637   6.378  -3.547  1.00 97.60           C
ATOM   2509  HA  SER A 160     -21.648   6.138  -3.219  1.00 97.60           H
ATOM   2510  C   SER A 160     -19.673   6.064  -2.402  1.00 97.60           C
ATOM   2511  CB  SER A 160     -20.278   5.461  -4.717  1.00 97.60           C
ATOM   2512  HB2 SER A 160     -19.274   5.690  -5.075  1.00 97.60           H
ATOM   2513  HB3 SER A 160     -20.302   4.426  -4.376  1.00 97.60           H
ATOM   2514  O   SER A 160     -19.994   5.282  -1.504  1.00 97.60           O
ATOM   2515  OG  SER A 160     -21.195   5.602  -5.773  1.00 97.60           O
ATOM   2516  HG  SER A 160     -20.932   6.369  -6.287  1.00 97.60           H
ATOM   2517  N   TYR A 161     -18.481   6.671  -2.406  1.00 97.08           N
ATOM   2518  H   TYR A 161     -18.246   7.285  -3.173  1.00 97.08           H
ATOM   2519  CA  TYR A 161     -17.528   6.525  -1.311  1.00 97.08           C
ATOM   2520  HA  TYR A 161     -17.334   5.464  -1.155  1.00 97.08           H
ATOM   2521  C   TYR A 161     -18.102   7.075   0.002  1.00 97.08           C
ATOM   2522  CB  TYR A 161     -16.200   7.200  -1.680  1.00 97.08           C
ATOM   2523  HB2 TYR A 161     -15.732   6.647  -2.494  1.00 97.08           H
ATOM   2524  HB3 TYR A 161     -16.392   8.210  -2.044  1.00 97.08           H
ATOM   2525  O   TYR A 161     -18.069   6.382   1.023  1.00 97.08           O
ATOM   2526  CG  TYR A 161     -15.238   7.290  -0.513  1.00 97.08           C
ATOM   2527  CD1 TYR A 161     -15.321   8.392   0.357  1.00 97.08           C
ATOM   2528  HD1 TYR A 161     -16.043   9.172   0.167  1.00 97.08           H
ATOM   2529  CD2 TYR A 161     -14.300   6.269  -0.272  1.00 97.08           C
ATOM   2530  HD2 TYR A 161     -14.216   5.443  -0.963  1.00 97.08           H
ATOM   2531  CE1 TYR A 161     -14.471   8.487   1.466  1.00 97.08           C
ATOM   2532  HE1 TYR A 161     -14.545   9.338   2.126  1.00 97.08           H
ATOM   2533  CE2 TYR A 161     -13.443   6.356   0.844  1.00 97.08           C
ATOM   2534  HE2 TYR A 161     -12.687   5.607   1.027  1.00 97.08           H
ATOM   2535  OH  TYR A 161     -12.784   7.528   2.836  1.00 97.08           O
ATOM   2536  HH  TYR A 161     -12.835   8.386   3.264  1.00 97.08           H
ATOM   2537  CZ  TYR A 161     -13.535   7.466   1.711  1.00 97.08           C
ATOM   2538  N   VAL A 162     -18.654   8.292  -0.023  1.00 95.43           N
ATOM   2539  H   VAL A 162     -18.669   8.792  -0.900  1.00 95.43           H
ATOM   2540  CA  VAL A 162     -19.244   8.939   1.160  1.00 95.43           C
ATOM   2541  HA  VAL A 162     -18.513   8.932   1.969  1.00 95.43           H
ATOM   2542  C   VAL A 162     -20.461   8.163   1.653  1.00 95.43           C
ATOM   2543  CB  VAL A 162     -19.608  10.403   0.858  1.00 95.43           C
ATOM   2544  HB  VAL A 162     -20.215  10.444  -0.046  1.00 95.43           H
ATOM   2545  O   VAL A 162     -20.551   7.873   2.848  1.00 95.43           O
ATOM   2546  CG1 VAL A 162     -20.395  11.058   2.002  1.00 95.43           C
ATOM   2547 HG11 VAL A 162     -19.835  10.997   2.936  1.00 95.43           H
ATOM   2548 HG12 VAL A 162     -20.587  12.102   1.759  1.00 95.43           H
ATOM   2549 HG13 VAL A 162     -21.363  10.572   2.127  1.00 95.43           H
ATOM   2550  CG2 VAL A 162     -18.331  11.225   0.634  1.00 95.43           C
ATOM   2551 HG21 VAL A 162     -18.606  12.220   0.285  1.00 95.43           H
ATOM   2552 HG22 VAL A 162     -17.713  10.776  -0.143  1.00 95.43           H
ATOM   2553 HG23 VAL A 162     -17.756  11.305   1.557  1.00 95.43           H
ATOM   2554  N   GLU A 163     -21.352   7.750   0.753  1.00 95.80           N
ATOM   2555  H   GLU A 163     -21.254   8.047  -0.207  1.00 95.80           H
ATOM   2556  CA  GLU A 163     -22.528   6.950   1.094  1.00 95.80           C
ATOM   2557  HA  GLU A 163     -23.143   7.509   1.801  1.00 95.80           H
ATOM   2558  C   GLU A 163     -22.118   5.646   1.782  1.00 95.80           C
ATOM   2559  CB  GLU A 163     -23.366   6.683  -0.169  1.00 95.80           C
ATOM   2560  HB2 GLU A 163     -22.794   6.069  -0.865  1.00 95.80           H
ATOM   2561  HB3 GLU A 163     -23.607   7.634  -0.643  1.00 95.80           H
ATOM   2562  O   GLU A 163     -22.623   5.311   2.855  1.00 95.80           O
ATOM   2563  CG  GLU A 163     -24.673   5.971   0.208  1.00 95.80           C
ATOM   2564  HG2 GLU A 163     -25.183   6.598   0.940  1.00 95.80           H
ATOM   2565  HG3 GLU A 163     -24.440   5.018   0.681  1.00 95.80           H
ATOM   2566  CD  GLU A 163     -25.637   5.702  -0.955  1.00 95.80           C
ATOM   2567  OE1 GLU A 163     -26.792   5.301  -0.650  1.00 95.80           O
ATOM   2568  OE2 GLU A 163     -25.242   5.871  -2.123  1.00 95.80           O
ATOM   2569  N   LYS A 164     -21.127   4.938   1.229  1.00 95.38           N
ATOM   2570  H   LYS A 164     -20.761   5.254   0.343  1.00 95.38           H
ATOM   2571  CA  LYS A 164     -20.605   3.707   1.827  1.00 95.38           C
ATOM   2572  HA  LYS A 164     -21.440   3.021   1.977  1.00 95.38           H
ATOM   2573  C   LYS A 164     -19.983   3.949   3.203  1.00 95.38           C
ATOM   2574  CB  LYS A 164     -19.608   3.078   0.851  1.00 95.38           C
ATOM   2575  HB2 LYS A 164     -20.114   2.901  -0.098  1.00 95.38           H
ATOM   2576  HB3 LYS A 164     -18.786   3.773   0.677  1.00 95.38           H
ATOM   2577  O   LYS A 164     -20.239   3.180   4.126  1.00 95.38           O
ATOM   2578  CG  LYS A 164     -19.053   1.750   1.377  1.00 95.38           C
ATOM   2579  HG2 LYS A 164     -19.874   1.051   1.541  1.00 95.38           H
ATOM   2580  HG3 LYS A 164     -18.525   1.911   2.316  1.00 95.38           H
ATOM   2581  CD  LYS A 164     -18.075   1.165   0.359  1.00 95.38           C
ATOM   2582  HD2 LYS A 164     -17.277   1.886   0.179  1.00 95.38           H
ATOM   2583  HD3 LYS A 164     -18.604   0.980  -0.576  1.00 95.38           H
ATOM   2584  CE  LYS A 164     -17.487  -0.140   0.897  1.00 95.38           C
ATOM   2585  HE2 LYS A 164     -16.992   0.065   1.846  1.00 95.38           H
ATOM   2586  HE3 LYS A 164     -18.306  -0.834   1.087  1.00 95.38           H
ATOM   2587  NZ  LYS A 164     -16.532  -0.717  -0.078  1.00 95.38           N
ATOM   2588  HZ1 LYS A 164     -17.002  -0.894  -0.954  1.00 95.38           H
ATOM   2589  HZ2 LYS A 164     -16.145  -1.585   0.265  1.00 95.38           H
ATOM   2590  HZ3 LYS A 164     -15.782  -0.066  -0.260  1.00 95.38           H
ATOM   2591  N   LYS A 165     -19.159   4.990   3.356  1.00 91.42           N
ATOM   2592  H   LYS A 165     -19.006   5.585   2.554  1.00 91.42           H
ATOM   2593  CA  LYS A 165     -18.481   5.314   4.626  1.00 91.42           C
ATOM   2594  HA  LYS A 165     -18.031   4.410   5.035  1.00 91.42           H
ATOM   2595  C   LYS A 165     -19.437   5.802   5.711  1.00 91.42           C
ATOM   2596  CB  LYS A 165     -17.398   6.369   4.375  1.00 91.42           C
ATOM   2597  HB2 LYS A 165     -17.084   6.799   5.326  1.00 91.42           H
ATOM   2598  HB3 LYS A 165     -17.824   7.172   3.771  1.00 91.42           H
ATOM   2599  O   LYS A 165     -19.110   5.685   6.885  1.00 91.42           O
ATOM   2600  CG  LYS A 165     -16.163   5.811   3.663  1.00 91.42           C
ATOM   2601  HG2 LYS A 165     -16.462   5.229   2.790  1.00 91.42           H
ATOM   2602  HG3 LYS A 165     -15.581   6.666   3.319  1.00 91.42           H
ATOM   2603  CD  LYS A 165     -15.273   4.955   4.575  1.00 91.42           C
ATOM   2604  HD2 LYS A 165     -14.991   5.551   5.442  1.00 91.42           H
ATOM   2605  HD3 LYS A 165     -15.801   4.057   4.901  1.00 91.42           H
ATOM   2606  CE  LYS A 165     -14.024   4.575   3.774  1.00 91.42           C
ATOM   2607  HE2 LYS A 165     -14.261   3.794   3.052  1.00 91.42           H
ATOM   2608  HE3 LYS A 165     -13.723   5.454   3.205  1.00 91.42           H
ATOM   2609  NZ  LYS A 165     -12.877   4.194   4.624  1.00 91.42           N
ATOM   2610  HZ1 LYS A 165     -12.738   4.885   5.347  1.00 91.42           H
ATOM   2611  HZ2 LYS A 165     -12.036   4.324   4.078  1.00 91.42           H
ATOM   2612  HZ3 LYS A 165     -12.923   3.256   4.994  1.00 91.42           H
ATOM   2613  N   THR A 166     -20.600   6.313   5.320  1.00 90.32           N
ATOM   2614  H   THR A 166     -20.754   6.436   4.330  1.00 90.32           H
ATOM   2615  CA  THR A 166     -21.653   6.783   6.229  1.00 90.32           C
ATOM   2616  HA  THR A 166     -21.240   6.857   7.236  1.00 90.32           H
ATOM   2617  C   THR A 166     -22.817   5.801   6.336  1.00 90.32           C
ATOM   2618  CB  THR A 166     -22.140   8.189   5.847  1.00 90.32           C
ATOM   2619  HB  THR A 166     -22.895   8.508   6.565  1.00 90.32           H
ATOM   2620  O   THR A 166     -23.891   6.182   6.787  1.00 90.32           O
ATOM   2621  CG2 THR A 166     -21.005   9.214   5.877  1.00 90.32           C
ATOM   2622 HG21 THR A 166     -20.592   9.266   6.885  1.00 90.32           H
ATOM   2623 HG22 THR A 166     -21.390  10.196   5.603  1.00 90.32           H
ATOM   2624 HG23 THR A 166     -20.212   8.945   5.177  1.00 90.32           H
ATOM   2625  OG1 THR A 166     -22.720   8.184   4.563  1.00 90.32           O
ATOM   2626  HG1 THR A 166     -22.010   8.178   3.917  1.00 90.32           H
ATOM   2627  N   ASN A 167     -22.647   4.539   5.916  1.00 90.71           N
ATOM   2628  H   ASN A 167     -21.750   4.281   5.530  1.00 90.71           H
ATOM   2629  CA  ASN A 167     -23.681   3.497   5.986  1.00 90.71           C
ATOM   2630  HA  ASN A 167     -23.323   2.656   5.392  1.00 90.71           H
ATOM   2631  C   ASN A 167     -25.027   3.917   5.352  1.00 90.71           C
ATOM   2632  CB  ASN A 167     -23.824   3.006   7.440  1.00 90.71           C
ATOM   2633  HB2 ASN A 167     -24.181   3.825   8.065  1.00 90.71           H
ATOM   2634  HB3 ASN A 167     -24.558   2.202   7.483  1.00 90.71           H
ATOM   2635  O   ASN A 167     -26.102   3.597   5.866  1.00 90.71           O
ATOM   2636  CG  ASN A 167     -22.528   2.468   8.011  1.00 90.71           C
ATOM   2637  ND2 ASN A 167     -22.096   2.977   9.143  1.00 90.71           N
ATOM   2638 HD21 ASN A 167     -21.194   2.687   9.493  1.00 90.71           H
ATOM   2639 HD22 ASN A 167     -22.548   3.758   9.596  1.00 90.71           H
ATOM   2640  OD1 ASN A 167     -21.906   1.580   7.448  1.00 90.71           O
ATOM   2641  N   GLY A 168     -24.978   4.674   4.254  1.00 92.41           N
ATOM   2642  H   GLY A 168     -24.071   4.917   3.882  1.00 92.41           H
ATOM   2643  CA  GLY A 168     -26.154   5.165   3.538  1.00 92.41           C
ATOM   2644  HA2 GLY A 168     -25.869   5.400   2.513  1.00 92.41           H
ATOM   2645  HA3 GLY A 168     -26.902   4.373   3.498  1.00 92.41           H
ATOM   2646  C   GLY A 168     -26.817   6.404   4.144  1.00 92.41           C
ATOM   2647  O   GLY A 168     -27.882   6.798   3.669  1.00 92.41           O
ATOM   2648  N   LYS A 169     -26.248   7.001   5.201  1.00 90.84           N
ATOM   2649  H   LYS A 169     -25.384   6.619   5.558  1.00 90.84           H
ATOM   2650  CA  LYS A 169     -26.853   8.137   5.917  1.00 90.84           C
ATOM   2651  HA  LYS A 169     -27.937   8.021   5.925  1.00 90.84           H
ATOM   2652  C   LYS A 169     -26.622   9.479   5.239  1.00 90.84           C
ATOM   2653  CB  LYS A 169     -26.337   8.196   7.362  1.00 90.84           C
ATOM   2654  HB2 LYS A 169     -25.261   8.373   7.356  1.00 90.84           H
ATOM   2655  HB3 LYS A 169     -26.806   9.046   7.856  1.00 90.84           H
ATOM   2656  O   LYS A 169     -27.457  10.366   5.378  1.00 90.84           O
ATOM   2657  CG  LYS A 169     -26.625   6.937   8.193  1.00 90.84           C
ATOM   2658  HG2 LYS A 169     -26.224   7.086   9.195  1.00 90.84           H
ATOM   2659  HG3 LYS A 169     -26.127   6.071   7.756  1.00 90.84           H
ATOM   2660  CD  LYS A 169     -28.117   6.624   8.287  1.00 90.84           C
ATOM   2661  HD2 LYS A 169     -28.639   7.475   8.723  1.00 90.84           H
ATOM   2662  HD3 LYS A 169     -28.513   6.413   7.293  1.00 90.84           H
ATOM   2663  CE  LYS A 169     -28.285   5.388   9.166  1.00 90.84           C
ATOM   2664  HE2 LYS A 169     -27.684   4.584   8.745  1.00 90.84           H
ATOM   2665  HE3 LYS A 169     -27.897   5.619  10.158  1.00 90.84           H
ATOM   2666  NZ  LYS A 169     -29.707   4.989   9.243  1.00 90.84           N
ATOM   2667  HZ1 LYS A 169     -30.049   4.749   8.324  1.00 90.84           H
ATOM   2668  HZ2 LYS A 169     -30.253   5.755   9.609  1.00 90.84           H
ATOM   2669  HZ3 LYS A 169     -29.810   4.196   9.862  1.00 90.84           H
ATOM   2670  N   ILE A 170     -25.516   9.627   4.517  1.00 90.78           N
ATOM   2671  H   ILE A 170     -24.857   8.862   4.466  1.00 90.78           H
ATOM   2672  CA  ILE A 170     -25.210  10.831   3.749  1.00 90.78           C
ATOM   2673  HA  ILE A 170     -26.049  11.525   3.813  1.00 90.78           H
ATOM   2674  C   ILE A 170     -25.064  10.427   2.289  1.00 90.78           C
ATOM   2675  CB  ILE A 170     -23.978  11.560   4.324  1.00 90.78           C
ATOM   2676  HB  ILE A 170     -23.124  10.884   4.314  1.00 90.78           H
ATOM   2677  O   ILE A 170     -24.162   9.673   1.932  1.00 90.78           O
ATOM   2678  CG1 ILE A 170     -24.287  11.981   5.783  1.00 90.78           C
ATOM   2679 HG12 ILE A 170     -25.174  12.614   5.791  1.00 90.78           H
ATOM   2680 HG13 ILE A 170     -24.507  11.094   6.376  1.00 90.78           H
ATOM   2681  CG2 ILE A 170     -23.642  12.778   3.448  1.00 90.78           C
ATOM   2682 HG21 ILE A 170     -23.404  12.467   2.431  1.00 90.78           H
ATOM   2683 HG22 ILE A 170     -24.496  13.455   3.426  1.00 90.78           H
ATOM   2684 HG23 ILE A 170     -22.769  13.301   3.838  1.00 90.78           H
ATOM   2685  CD1 ILE A 170     -23.169  12.720   6.519  1.00 90.78           C
ATOM   2686 HD11 ILE A 170     -22.977  13.687   6.054  1.00 90.78           H
ATOM   2687 HD12 ILE A 170     -22.266  12.109   6.532  1.00 90.78           H
ATOM   2688 HD13 ILE A 170     -23.484  12.897   7.548  1.00 90.78           H
ATOM   2689  N   LYS A 171     -25.980  10.932   1.466  1.00 92.58           N
ATOM   2690  H   LYS A 171     -26.651  11.586   1.846  1.00 92.58           H
ATOM   2691  CA  LYS A 171     -26.038  10.717   0.020  1.00 92.58           C
ATOM   2692  HA  LYS A 171     -25.227  10.058  -0.292  1.00 92.58           H
ATOM   2693  C   LYS A 171     -25.856  12.045  -0.697  1.00 92.58           C
ATOM   2694  CB  LYS A 171     -27.371  10.071  -0.376  1.00 92.58           C
ATOM   2695  HB2 LYS A 171     -27.345   9.843  -1.442  1.00 92.58           H
ATOM   2696  HB3 LYS A 171     -28.180  10.782  -0.203  1.00 92.58           H
ATOM   2697  O   LYS A 171     -26.062  13.096  -0.080  1.00 92.58           O
ATOM   2698  CG  LYS A 171     -27.652   8.784   0.408  1.00 92.58           C
ATOM   2699  HG2 LYS A 171     -27.781   9.012   1.465  1.00 92.58           H
ATOM   2700  HG3 LYS A 171     -26.815   8.097   0.286  1.00 92.58           H
ATOM   2701  CD  LYS A 171     -28.928   8.134  -0.118  1.00 92.58           C
ATOM   2702  HD2 LYS A 171     -29.749   8.850  -0.075  1.00 92.58           H
ATOM   2703  HD3 LYS A 171     -28.765   7.850  -1.157  1.00 92.58           H
ATOM   2704  CE  LYS A 171     -29.270   6.918   0.742  1.00 92.58           C
ATOM   2705  HE2 LYS A 171     -30.189   7.118   1.293  1.00 92.58           H
ATOM   2706  HE3 LYS A 171     -28.466   6.764   1.462  1.00 92.58           H
ATOM   2707  NZ  LYS A 171     -29.401   5.719  -0.102  1.00 92.58           N
ATOM   2708  HZ1 LYS A 171     -28.486   5.531  -0.485  1.00 92.58           H
ATOM   2709  HZ2 LYS A 171     -30.016   5.880  -0.888  1.00 92.58           H
ATOM   2710  HZ3 LYS A 171     -29.659   4.902   0.433  1.00 92.58           H
ATOM   2711  N   ASP A 172     -25.468  11.961  -1.968  1.00 92.03           N
ATOM   2712  H   ASP A 172     -25.449  11.047  -2.398  1.00 92.03           H
ATOM   2713  CA  ASP A 172     -25.398  13.101  -2.886  1.00 92.03           C
ATOM   2714  HA  ASP A 172     -24.799  12.803  -3.746  1.00 92.03           H
ATOM   2715  C   ASP A 172     -24.678  14.297  -2.239  1.00 92.03           C
ATOM   2716  CB  ASP A 172     -26.810  13.410  -3.419  1.00 92.03           C
ATOM   2717  HB2 ASP A 172     -26.737  14.143  -4.222  1.00 92.03           H
ATOM   2718  HB3 ASP A 172     -27.414  13.835  -2.618  1.00 92.03           H
ATOM   2719  O   ASP A 172     -25.240  15.378  -2.072  1.00 92.03           O
ATOM   2720  CG  ASP A 172     -27.493  12.145  -3.951  1.00 92.03           C
ATOM   2721  OD1 ASP A 172     -26.875  11.478  -4.810  1.00 92.03           O
ATOM   2722  OD2 ASP A 172     -28.574  11.793  -3.422  1.00 92.03           O
ATOM   2723  N   LEU A 173     -23.454  14.062  -1.745  1.00 94.20           N
ATOM   2724  H   LEU A 173     -23.011  13.183  -1.972  1.00 94.20           H
ATOM   2725  CA  LEU A 173     -22.657  15.098  -1.080  1.00 94.20           C
ATOM   2726  HA  LEU A 173     -23.268  15.572  -0.312  1.00 94.20           H
ATOM   2727  C   LEU A 173     -22.244  16.192  -2.066  1.00 94.20           C
ATOM   2728  CB  LEU A 173     -21.408  14.465  -0.437  1.00 94.20           C
ATOM   2729  HB2 LEU A 173     -21.720  13.714   0.288  1.00 94.20           H
ATOM   2730  HB3 LEU A 173     -20.834  13.966  -1.218  1.00 94.20           H
ATOM   2731  O   LEU A 173     -22.175  17.355  -1.693  1.00 94.20           O
ATOM   2732  CG  LEU A 173     -20.495  15.501   0.256  1.00 94.20           C
ATOM   2733  HG  LEU A 173     -20.232  16.307  -0.429  1.00 94.20           H
ATOM   2734  CD1 LEU A 173     -21.151  16.096   1.499  1.00 94.20           C
ATOM   2735 HD11 LEU A 173     -20.444  16.743   2.018  1.00 94.20           H
ATOM   2736 HD12 LEU A 173     -21.485  15.301   2.166  1.00 94.20           H
ATOM   2737 HD13 LEU A 173     -21.996  16.712   1.192  1.00 94.20           H
ATOM   2738  CD2 LEU A 173     -19.180  14.870   0.686  1.00 94.20           C
ATOM   2739 HD21 LEU A 173     -18.554  15.640   1.137  1.00 94.20           H
ATOM   2740 HD22 LEU A 173     -19.362  14.072   1.406  1.00 94.20           H
ATOM   2741 HD23 LEU A 173     -18.678  14.474  -0.197  1.00 94.20           H
ATOM   2742  N   LEU A 174     -21.912  15.803  -3.297  1.00 94.71           N
ATOM   2743  H   LEU A 174     -21.988  14.821  -3.522  1.00 94.71           H
ATOM   2744  CA  LEU A 174     -21.545  16.713  -4.370  1.00 94.71           C
ATOM   2745  HA  LEU A 174     -21.616  17.743  -4.018  1.00 94.71           H
ATOM   2746  C   LEU A 174     -22.526  16.555  -5.525  1.00 94.71           C
ATOM   2747  CB  LEU A 174     -20.104  16.446  -4.835  1.00 94.71           C
ATOM   2748  HB2 LEU A 174     -19.869  17.136  -5.644  1.00 94.71           H
ATOM   2749  HB3 LEU A 174     -20.062  15.434  -5.239  1.00 94.71           H
ATOM   2750  O   LEU A 174     -22.730  15.458  -6.039  1.00 94.71           O
ATOM   2751  CG  LEU A 174     -19.031  16.573  -3.742  1.00 94.71           C
ATOM   2752  HG  LEU A 174     -19.221  15.849  -2.951  1.00 94.71           H
ATOM   2753  CD1 LEU A 174     -17.665  16.270  -4.352  1.00 94.71           C
ATOM   2754 HD11 LEU A 174     -17.710  15.321  -4.888  1.00 94.71           H
ATOM   2755 HD12 LEU A 174     -16.933  16.189  -3.548  1.00 94.71           H
ATOM   2756 HD13 LEU A 174     -17.376  17.052  -5.052  1.00 94.71           H
ATOM   2757  CD2 LEU A 174     -18.951  17.973  -3.133  1.00 94.71           C
ATOM   2758 HD21 LEU A 174     -19.886  18.206  -2.623  1.00 94.71           H
ATOM   2759 HD22 LEU A 174     -18.766  18.709  -3.915  1.00 94.71           H
ATOM   2760 HD23 LEU A 174     -18.147  18.004  -2.397  1.00 94.71           H
ATOM   2761  N   ASP A 175     -23.083  17.671  -5.962  1.00 93.77           N
ATOM   2762  H   ASP A 175     -22.942  18.527  -5.444  1.00 93.77           H
ATOM   2763  CA  ASP A 175     -23.954  17.796  -7.129  1.00 93.77           C
ATOM   2764  HA  ASP A 175     -24.405  16.831  -7.359  1.00 93.77           H
ATOM   2765  C   ASP A 175     -23.192  18.272  -8.380  1.00 93.77           C
ATOM   2766  CB  ASP A 175     -25.073  18.778  -6.749  1.00 93.77           C
ATOM   2767  HB2 ASP A 175     -25.788  18.815  -7.571  1.00 93.77           H
ATOM   2768  HB3 ASP A 175     -25.597  18.397  -5.873  1.00 93.77           H
ATOM   2769  O   ASP A 175     -23.598  18.010  -9.510  1.00 93.77           O
ATOM   2770  CG  ASP A 175     -24.577  20.206  -6.451  1.00 93.77           C
ATOM   2771  OD1 ASP A 175     -23.377  20.385  -6.109  1.00 93.77           O
ATOM   2772  OD2 ASP A 175     -25.384  21.137  -6.639  1.00 93.77           O
ATOM   2773  N   ASN A 176     -22.071  18.965  -8.177  1.00 94.30           N
ATOM   2774  H   ASN A 176     -21.910  19.263  -7.224  1.00 94.30           H
ATOM   2775  CA  ASN A 176     -21.231  19.526  -9.224  1.00 94.30           C
ATOM   2776  HA  ASN A 176     -21.384  18.937 -10.128  1.00 94.30           H
ATOM   2777  C   ASN A 176     -19.733  19.446  -8.881  1.00 94.30           C
ATOM   2778  CB  ASN A 176     -21.698  20.965  -9.520  1.00 94.30           C
ATOM   2779  HB2 ASN A 176     -22.744  20.933  -9.827  1.00 94.30           H
ATOM   2780  HB3 ASN A 176     -21.123  21.371 -10.352  1.00 94.30           H
ATOM   2781  O   ASN A 176     -19.327  19.497  -7.714  1.00 94.30           O
ATOM   2782  CG  ASN A 176     -21.557  21.926  -8.345  1.00 94.30           C
ATOM   2783  ND2 ASN A 176     -22.600  22.630  -7.989  1.00 94.30           N
ATOM   2784 HD21 ASN A 176     -22.521  23.105  -7.100  1.00 94.30           H
ATOM   2785 HD22 ASN A 176     -23.519  22.290  -8.235  1.00 94.30           H
ATOM   2786  OD1 ASN A 176     -20.507  22.063  -7.732  1.00 94.30           O
ATOM   2787  N   ILE A 177     -18.924  19.345  -9.934  1.00 95.35           N
ATOM   2788  H   ILE A 177     -19.353  19.292 -10.847  1.00 95.35           H
ATOM   2789  CA  ILE A 177     -17.468  19.537  -9.963  1.00 95.35           C
ATOM   2790  HA  ILE A 177     -17.195  20.286  -9.220  1.00 95.35           H
ATOM   2791  C   ILE A 177     -17.089  20.093 -11.342  1.00 95.35           C
ATOM   2792  CB  ILE A 177     -16.676  18.237  -9.673  1.00 95.35           C
ATOM   2793  HB  ILE A 177     -15.619  18.449  -9.836  1.00 95.35           H
ATOM   2794  O   ILE A 177     -17.840  19.946 -12.307  1.00 95.35           O
ATOM   2795  CG1 ILE A 177     -17.092  17.113 -10.641  1.00 95.35           C
ATOM   2796 HG12 ILE A 177     -18.134  16.859 -10.448  1.00 95.35           H
ATOM   2797 HG13 ILE A 177     -17.017  17.477 -11.665  1.00 95.35           H
ATOM   2798  CG2 ILE A 177     -16.825  17.817  -8.198  1.00 95.35           C
ATOM   2799 HG21 ILE A 177     -16.691  18.685  -7.553  1.00 95.35           H
ATOM   2800 HG22 ILE A 177     -17.813  17.393  -8.020  1.00 95.35           H
ATOM   2801 HG23 ILE A 177     -16.068  17.080  -7.933  1.00 95.35           H
ATOM   2802  CD1 ILE A 177     -16.262  15.832 -10.571  1.00 95.35           C
ATOM   2803 HD11 ILE A 177     -16.872  15.017 -10.961  1.00 95.35           H
ATOM   2804 HD12 ILE A 177     -15.973  15.585  -9.550  1.00 95.35           H
ATOM   2805 HD13 ILE A 177     -15.374  15.939 -11.195  1.00 95.35           H
ATOM   2806  N   GLU A 178     -15.917  20.708 -11.441  1.00 93.33           N
ATOM   2807  H   GLU A 178     -15.341  20.796 -10.617  1.00 93.33           H
ATOM   2808  CA  GLU A 178     -15.388  21.248 -12.698  1.00 93.33           C
ATOM   2809  HA  GLU A 178     -16.168  21.248 -13.460  1.00 93.33           H
ATOM   2810  C   GLU A 178     -14.228  20.392 -13.212  1.00 93.33           C
ATOM   2811  CB  GLU A 178     -14.938  22.698 -12.492  1.00 93.33           C
ATOM   2812  HB2 GLU A 178     -14.176  22.717 -11.710  1.00 93.33           H
ATOM   2813  HB3 GLU A 178     -14.493  23.060 -13.419  1.00 93.33           H
ATOM   2814  O   GLU A 178     -13.487  19.810 -12.421  1.00 93.33           O
ATOM   2815  CG  GLU A 178     -16.106  23.622 -12.104  1.00 93.33           C
ATOM   2816  HG2 GLU A 178     -16.578  23.246 -11.196  1.00 93.33           H
ATOM   2817  HG3 GLU A 178     -16.844  23.598 -12.906  1.00 93.33           H
ATOM   2818  CD  GLU A 178     -15.665  25.071 -11.857  1.00 93.33           C
ATOM   2819  OE1 GLU A 178     -16.557  25.921 -11.651  1.00 93.33           O
ATOM   2820  OE2 GLU A 178     -14.442  25.327 -11.888  1.00 93.33           O
ATOM   2821  N   SER A 179     -13.993  20.373 -14.526  1.00 91.33           N
ATOM   2822  H   SER A 179     -14.598  20.890 -15.148  1.00 91.33           H
ATOM   2823  CA  SER A 179     -12.905  19.578 -15.126  1.00 91.33           C
ATOM   2824  HA  SER A 179     -13.022  18.543 -14.806  1.00 91.33           H
ATOM   2825  C   SER A 179     -11.498  20.023 -14.707  1.00 91.33           C
ATOM   2826  CB  SER A 179     -13.015  19.616 -16.652  1.00 91.33           C
ATOM   2827  HB2 SER A 179     -13.979  19.203 -16.951  1.00 91.33           H
ATOM   2828  HB3 SER A 179     -12.227  19.003 -17.089  1.00 91.33           H
ATOM   2829  O   SER A 179     -10.533  19.297 -14.924  1.00 91.33           O
ATOM   2830  OG  SER A 179     -12.909  20.949 -17.129  1.00 91.33           O
ATOM   2831  HG  SER A 179     -12.018  21.266 -16.964  1.00 91.33           H
ATOM   2832  N   MET A 180     -11.371  21.233 -14.154  1.00 92.75           N
ATOM   2833  H   MET A 180     -12.217  21.770 -14.021  1.00 92.75           H
ATOM   2834  CA  MET A 180     -10.125  21.791 -13.617  1.00 92.75           C
ATOM   2835  HA  MET A 180      -9.288  21.253 -14.064  1.00 92.75           H
ATOM   2836  C   MET A 180      -9.973  21.603 -12.101  1.00 92.75           C
ATOM   2837  CB  MET A 180      -9.997  23.258 -14.042  1.00 92.75           C
ATOM   2838  HB2 MET A 180     -10.100  23.310 -15.126  1.00 92.75           H
ATOM   2839  HB3 MET A 180      -8.998  23.619 -13.794  1.00 92.75           H
ATOM   2840  O   MET A 180      -9.057  22.163 -11.503  1.00 92.75           O
ATOM   2841  CG  MET A 180     -11.029  24.188 -13.388  1.00 92.75           C
ATOM   2842  HG2 MET A 180     -10.524  24.769 -12.616  1.00 92.75           H
ATOM   2843  HG3 MET A 180     -11.817  23.611 -12.905  1.00 92.75           H
ATOM   2844  SD  MET A 180     -11.810  25.320 -14.570  1.00 92.75           S
ATOM   2845  CE  MET A 180     -12.322  26.640 -13.438  1.00 92.75           C
ATOM   2846  HE1 MET A 180     -13.329  26.971 -13.691  1.00 92.75           H
ATOM   2847  HE2 MET A 180     -12.320  26.275 -12.412  1.00 92.75           H
ATOM   2848  HE3 MET A 180     -11.629  27.479 -13.513  1.00 92.75           H
ATOM   2849  N   THR A 181     -10.874  20.841 -11.474  1.00 96.30           N
ATOM   2850  H   THR A 181     -11.596  20.395 -12.020  1.00 96.30           H
ATOM   2851  CA  THR A 181     -10.771  20.470 -10.060  1.00 96.30           C
ATOM   2852  HA  THR A 181     -10.746  21.374  -9.451  1.00 96.30           H
ATOM   2853  C   THR A 181      -9.478  19.699  -9.827  1.00 96.30           C
ATOM   2854  CB  THR A 181     -11.978  19.626  -9.628  1.00 96.30           C
ATOM   2855  HB  THR A 181     -12.005  18.710 -10.217  1.00 96.30           H
ATOM   2856  O   THR A 181      -9.244  18.683 -10.470  1.00 96.30           O
ATOM   2857  CG2 THR A 181     -11.971  19.255  -8.151  1.00 96.30           C
ATOM   2858 HG21 THR A 181     -12.013  20.153  -7.535  1.00 96.30           H
ATOM   2859 HG22 THR A 181     -12.852  18.645  -7.955  1.00 96.30           H
ATOM   2860 HG23 THR A 181     -11.084  18.669  -7.911  1.00 96.30           H
ATOM   2861  OG1 THR A 181     -13.172  20.338  -9.848  1.00 96.30           O
ATOM   2862  HG1 THR A 181     -13.356  20.202 -10.781  1.00 96.30           H
ATOM   2863  N   ALA A 182      -8.641  20.179  -8.906  1.00 96.37           N
ATOM   2864  H   ALA A 182      -8.845  21.082  -8.502  1.00 96.37           H
ATOM   2865  CA  ALA A 182      -7.362  19.540  -8.582  1.00 96.37           C
ATOM   2866  HA  ALA A 182      -7.089  18.845  -9.376  1.00 96.37           H
ATOM   2867  C   ALA A 182      -7.429  18.737  -7.273  1.00 96.37           C
ATOM   2868  CB  ALA A 182      -6.288  20.632  -8.541  1.00 96.37           C
ATOM   2869  HB1 ALA A 182      -5.305  20.170  -8.436  1.00 96.37           H
ATOM   2870  HB2 ALA A 182      -6.465  21.312  -7.708  1.00 96.37           H
ATOM   2871  HB3 ALA A 182      -6.298  21.193  -9.474  1.00 96.37           H
ATOM   2872  O   ALA A 182      -6.852  17.656  -7.161  1.00 96.37           O
ATOM   2873  N   LEU A 183      -8.142  19.261  -6.272  1.00 98.03           N
ATOM   2874  H   LEU A 183      -8.582  20.157  -6.423  1.00 98.03           H
ATOM   2875  CA  LEU A 183      -8.304  18.622  -4.968  1.00 98.03           C
ATOM   2876  HA  LEU A 183      -8.254  17.544  -5.116  1.00 98.03           H
ATOM   2877  C   LEU A 183      -9.669  18.966  -4.365  1.00 98.03           C
ATOM   2878  CB  LEU A 183      -7.123  19.032  -4.068  1.00 98.03           C
ATOM   2879  HB2 LEU A 183      -7.163  20.105  -3.880  1.00 98.03           H
ATOM   2880  HB3 LEU A 183      -6.210  18.840  -4.633  1.00 98.03           H
ATOM   2881  O   LEU A 183     -10.033  20.144  -4.269  1.00 98.03           O
ATOM   2882  CG  LEU A 183      -7.001  18.300  -2.720  1.00 98.03           C
ATOM   2883  HG  LEU A 183      -7.130  17.228  -2.871  1.00 98.03           H
ATOM   2884  CD1 LEU A 183      -5.606  18.534  -2.140  1.00 98.03           C
ATOM   2885 HD11 LEU A 183      -5.448  19.599  -1.966  1.00 98.03           H
ATOM   2886 HD12 LEU A 183      -5.488  17.984  -1.207  1.00 98.03           H
ATOM   2887 HD13 LEU A 183      -4.863  18.170  -2.851  1.00 98.03           H
ATOM   2888  CD2 LEU A 183      -8.019  18.778  -1.684  1.00 98.03           C
ATOM   2889 HD21 LEU A 183      -7.591  18.756  -0.681  1.00 98.03           H
ATOM   2890 HD22 LEU A 183      -8.870  18.097  -1.694  1.00 98.03           H
ATOM   2891 HD23 LEU A 183      -8.365  19.785  -1.916  1.00 98.03           H
ATOM   2892  N   VAL A 184     -10.389  17.935  -3.923  1.00 98.25           N
ATOM   2893  H   VAL A 184     -10.010  17.010  -4.066  1.00 98.25           H
ATOM   2894  CA  VAL A 184     -11.642  18.042  -3.167  1.00 98.25           C
ATOM   2895  HA  VAL A 184     -11.903  19.098  -3.101  1.00 98.25           H
ATOM   2896  C   VAL A 184     -11.461  17.499  -1.756  1.00 98.25           C
ATOM   2897  CB  VAL A 184     -12.818  17.343  -3.868  1.00 98.25           C
ATOM   2898  HB  VAL A 184     -12.615  16.275  -3.950  1.00 98.25           H
ATOM   2899  O   VAL A 184     -10.983  16.380  -1.567  1.00 98.25           O
ATOM   2900  CG1 VAL A 184     -14.123  17.516  -3.082  1.00 98.25           C
ATOM   2901 HG11 VAL A 184     -14.948  17.116  -3.670  1.00 98.25           H
ATOM   2902 HG12 VAL A 184     -14.076  16.966  -2.142  1.00 98.25           H
ATOM   2903 HG13 VAL A 184     -14.307  18.570  -2.877  1.00 98.25           H
ATOM   2904  CG2 VAL A 184     -13.029  17.896  -5.277  1.00 98.25           C
ATOM   2905 HG21 VAL A 184     -13.158  18.978  -5.250  1.00 98.25           H
ATOM   2906 HG22 VAL A 184     -12.157  17.658  -5.887  1.00 98.25           H
ATOM   2907 HG23 VAL A 184     -13.902  17.434  -5.739  1.00 98.25           H
ATOM   2908  N   ILE A 185     -11.875  18.281  -0.760  1.00 97.93           N
ATOM   2909  H   ILE A 185     -12.241  19.191  -1.004  1.00 97.93           H
ATOM   2910  CA  ILE A 185     -11.941  17.861   0.643  1.00 97.93           C
ATOM   2911  HA  ILE A 185     -11.383  16.933   0.768  1.00 97.93           H
ATOM   2912  C   ILE A 185     -13.393  17.594   1.006  1.00 97.93           C
ATOM   2913  CB  ILE A 185     -11.321  18.912   1.588  1.00 97.93           C
ATOM   2914  HB  ILE A 185     -11.923  19.821   1.548  1.00 97.93           H
ATOM   2915  O   ILE A 185     -14.244  18.469   0.854  1.00 97.93           O
ATOM   2916  CG1 ILE A 185      -9.904  19.263   1.103  1.00 97.93           C
ATOM   2917 HG12 ILE A 185      -9.992  19.836   0.179  1.00 97.93           H
ATOM   2918 HG13 ILE A 185      -9.375  18.340   0.865  1.00 97.93           H
ATOM   2919  CG2 ILE A 185     -11.333  18.403   3.041  1.00 97.93           C
ATOM   2920 HG21 ILE A 185     -10.710  17.515   3.137  1.00 97.93           H
ATOM   2921 HG22 ILE A 185     -12.349  18.169   3.361  1.00 97.93           H
ATOM   2922 HG23 ILE A 185     -10.961  19.184   3.704  1.00 97.93           H
ATOM   2923  CD1 ILE A 185      -9.046  20.089   2.060  1.00 97.93           C
ATOM   2924 HD11 ILE A 185      -8.119  20.338   1.542  1.00 97.93           H
ATOM   2925 HD12 ILE A 185      -8.799  19.513   2.951  1.00 97.93           H
ATOM   2926 HD13 ILE A 185      -9.566  21.006   2.336  1.00 97.93           H
ATOM   2927  N   THR A 186     -13.675  16.415   1.548  1.00 97.12           N
ATOM   2928  H   THR A 186     -12.948  15.716   1.604  1.00 97.12           H
ATOM   2929  CA  THR A 186     -14.998  16.104   2.100  1.00 97.12           C
ATOM   2930  HA  THR A 186     -15.672  16.948   1.954  1.00 97.12           H
ATOM   2931  C   THR A 186     -14.891  15.852   3.590  1.00 97.12           C
ATOM   2932  CB  THR A 186     -15.647  14.904   1.409  1.00 97.12           C
ATOM   2933  HB  THR A 186     -16.626  14.736   1.857  1.00 97.12           H
ATOM   2934  O   THR A 186     -14.061  15.050   4.021  1.00 97.12           O
ATOM   2935  CG2 THR A 186     -15.816  15.142  -0.093  1.00 97.12           C
ATOM   2936 HG21 THR A 186     -16.399  16.048  -0.261  1.00 97.12           H
ATOM   2937 HG22 THR A 186     -16.339  14.296  -0.538  1.00 97.12           H
ATOM   2938 HG23 THR A 186     -14.844  15.249  -0.574  1.00 97.12           H
ATOM   2939  OG1 THR A 186     -14.866  13.752   1.618  1.00 97.12           O
ATOM   2940  HG1 THR A 186     -14.429  13.862   2.466  1.00 97.12           H
ATOM   2941  N   SER A 187     -15.751  16.500   4.367  1.00 96.18           N
ATOM   2942  H   SER A 187     -16.358  17.182   3.934  1.00 96.18           H
ATOM   2943  CA  SER A 187     -15.875  16.322   5.810  1.00 96.18           C
ATOM   2944  HA  SER A 187     -15.252  15.496   6.153  1.00 96.18           H
ATOM   2945  C   SER A 187     -17.325  16.010   6.138  1.00 96.18           C
ATOM   2946  CB  SER A 187     -15.408  17.610   6.494  1.00 96.18           C
ATOM   2947  HB2 SER A 187     -14.339  17.736   6.326  1.00 96.18           H
ATOM   2948  HB3 SER A 187     -15.931  18.462   6.057  1.00 96.18           H
ATOM   2949  O   SER A 187     -18.171  16.898   6.081  1.00 96.18           O
ATOM   2950  OG  SER A 187     -15.666  17.576   7.880  1.00 96.18           O
ATOM   2951  HG  SER A 187     -15.322  18.388   8.259  1.00 96.18           H
ATOM   2952  N   THR A 188     -17.648  14.765   6.474  1.00 96.31           N
ATOM   2953  H   THR A 188     -16.939  14.047   6.511  1.00 96.31           H
ATOM   2954  CA  THR A 188     -19.034  14.395   6.769  1.00 96.31           C
ATOM   2955  HA  THR A 188     -19.628  15.308   6.817  1.00 96.31           H
ATOM   2956  C   THR A 188     -19.176  13.740   8.124  1.00 96.31           C
ATOM   2957  CB  THR A 188     -19.688  13.547   5.678  1.00 96.31           C
ATOM   2958  HB  THR A 188     -20.762  13.538   5.866  1.00 96.31           H
ATOM   2959  O   THR A 188     -18.291  13.007   8.575  1.00 96.31           O
ATOM   2960  CG2 THR A 188     -19.470  14.086   4.270  1.00 96.31           C
ATOM   2961 HG21 THR A 188     -19.720  15.146   4.235  1.00 96.31           H
ATOM   2962 HG22 THR A 188     -18.435  13.944   3.963  1.00 96.31           H
ATOM   2963 HG23 THR A 188     -20.126  13.548   3.584  1.00 96.31           H
ATOM   2964  OG1 THR A 188     -19.212  12.234   5.712  1.00 96.31           O
ATOM   2965  HG1 THR A 188     -19.450  11.851   6.560  1.00 96.31           H
ATOM   2966  N   ILE A 189     -20.315  13.977   8.760  1.00 94.31           N
ATOM   2967  H   ILE A 189     -20.983  14.617   8.354  1.00 94.31           H
ATOM   2968  CA  ILE A 189     -20.611  13.437  10.079  1.00 94.31           C
ATOM   2969  HA  ILE A 189     -20.115  12.470  10.168  1.00 94.31           H
ATOM   2970  C   ILE A 189     -22.112  13.194  10.241  1.00 94.31           C
ATOM   2971  CB  ILE A 189     -20.010  14.369  11.150  1.00 94.31           C
ATOM   2972  HB  ILE A 189     -18.966  14.540  10.886  1.00 94.31           H
ATOM   2973  O   ILE A 189     -22.940  14.048   9.932  1.00 94.31           O
ATOM   2974  CG1 ILE A 189     -19.997  13.665  12.520  1.00 94.31           C
ATOM   2975 HG12 ILE A 189     -19.410  12.750  12.430  1.00 94.31           H
ATOM   2976 HG13 ILE A 189     -21.005  13.361  12.802  1.00 94.31           H
ATOM   2977  CG2 ILE A 189     -20.696  15.742  11.145  1.00 94.31           C
ATOM   2978 HG21 ILE A 189     -20.679  16.180  10.147  1.00 94.31           H
ATOM   2979 HG22 ILE A 189     -21.730  15.656  11.477  1.00 94.31           H
ATOM   2980 HG23 ILE A 189     -20.171  16.422  11.816  1.00 94.31           H
ATOM   2981  CD1 ILE A 189     -19.388  14.513  13.640  1.00 94.31           C
ATOM   2982 HD11 ILE A 189     -20.012  15.381  13.850  1.00 94.31           H
ATOM   2983 HD12 ILE A 189     -18.389  14.852  13.362  1.00 94.31           H
ATOM   2984 HD13 ILE A 189     -19.309  13.913  14.547  1.00 94.31           H
ATOM   2985  N   PHE A 190     -22.456  12.012  10.731  1.00 94.54           N
ATOM   2986  H   PHE A 190     -21.729  11.326  10.879  1.00 94.54           H
ATOM   2987  CA  PHE A 190     -23.805  11.619  11.102  1.00 94.54           C
ATOM   2988  HA  PHE A 190     -24.486  12.463  10.991  1.00 94.54           H
ATOM   2989  C   PHE A 190     -23.808  11.184  12.564  1.00 94.54           C
ATOM   2990  CB  PHE A 190     -24.287  10.497  10.173  1.00 94.54           C
ATOM   2991  HB2 PHE A 190     -23.516   9.729  10.115  1.00 94.54           H
ATOM   2992  HB3 PHE A 190     -24.418  10.902   9.170  1.00 94.54           H
ATOM   2993  O   PHE A 190     -22.944  10.404  12.976  1.00 94.54           O
ATOM   2994  CG  PHE A 190     -25.581   9.850  10.627  1.00 94.54           C
ATOM   2995  CD1 PHE A 190     -25.560   8.764  11.525  1.00 94.54           C
ATOM   2996  HD1 PHE A 190     -24.618   8.366  11.870  1.00 94.54           H
ATOM   2997  CD2 PHE A 190     -26.813  10.371  10.198  1.00 94.54           C
ATOM   2998  HD2 PHE A 190     -26.838  11.196   9.502  1.00 94.54           H
ATOM   2999  CE1 PHE A 190     -26.766   8.224  12.002  1.00 94.54           C
ATOM   3000  HE1 PHE A 190     -26.750   7.428  12.732  1.00 94.54           H
ATOM   3001  CE2 PHE A 190     -28.019   9.823  10.664  1.00 94.54           C
ATOM   3002  HE2 PHE A 190     -28.958  10.251  10.345  1.00 94.54           H
ATOM   3003  CZ  PHE A 190     -27.995   8.750  11.571  1.00 94.54           C
ATOM   3004  HZ  PHE A 190     -28.918   8.350  11.964  1.00 94.54           H
ATOM   3005  N   PHE A 191     -24.788  11.656  13.332  1.00 93.59           N
ATOM   3006  H   PHE A 191     -25.435  12.330  12.950  1.00 93.59           H
ATOM   3007  CA  PHE A 191     -24.994  11.204  14.701  1.00 93.59           C
ATOM   3008  HA  PHE A 191     -24.408  10.298  14.854  1.00 93.59           H
ATOM   3009  C   PHE A 191     -26.448  10.844  14.985  1.00 93.59           C
ATOM   3010  CB  PHE A 191     -24.450  12.233  15.686  1.00 93.59           C
ATOM   3011  HB2 PHE A 191     -23.389  12.339  15.458  1.00 93.59           H
ATOM   3012  HB3 PHE A 191     -24.942  13.192  15.521  1.00 93.59           H
ATOM   3013  O   PHE A 191     -27.376  11.602  14.691  1.00 93.59           O
ATOM   3014  CG  PHE A 191     -24.571  11.850  17.148  1.00 93.59           C
ATOM   3015  CD1 PHE A 191     -25.710  12.217  17.881  1.00 93.59           C
ATOM   3016  HD1 PHE A 191     -26.528  12.721  17.388  1.00 93.59           H
ATOM   3017  CD2 PHE A 191     -23.556  11.112  17.784  1.00 93.59           C
ATOM   3018  HD2 PHE A 191     -22.697  10.782  17.218  1.00 93.59           H
ATOM   3019  CE1 PHE A 191     -25.821  11.901  19.241  1.00 93.59           C
ATOM   3020  HE1 PHE A 191     -26.709  12.187  19.785  1.00 93.59           H
ATOM   3021  CE2 PHE A 191     -23.662  10.792  19.149  1.00 93.59           C
ATOM   3022  HE2 PHE A 191     -22.876  10.234  19.637  1.00 93.59           H
ATOM   3023  CZ  PHE A 191     -24.791  11.198  19.884  1.00 93.59           C
ATOM   3024  HZ  PHE A 191     -24.881  10.960  20.934  1.00 93.59           H
ATOM   3025  N   LYS A 192     -26.611   9.686  15.625  1.00 93.15           N
ATOM   3026  H   LYS A 192     -25.784   9.130  15.790  1.00 93.15           H
ATOM   3027  CA  LYS A 192     -27.839   9.256  16.281  1.00 93.15           C
ATOM   3028  HA  LYS A 192     -28.429  10.137  16.535  1.00 93.15           H
ATOM   3029  C   LYS A 192     -27.474   8.528  17.570  1.00 93.15           C
ATOM   3030  CB  LYS A 192     -28.653   8.369  15.325  1.00 93.15           C
ATOM   3031  HB2 LYS A 192     -28.761   8.878  14.368  1.00 93.15           H
ATOM   3032  HB3 LYS A 192     -28.151   7.413  15.173  1.00 93.15           H
ATOM   3033  O   LYS A 192     -26.657   7.609  17.546  1.00 93.15           O
ATOM   3034  CG  LYS A 192     -30.041   8.149  15.922  1.00 93.15           C
ATOM   3035  HG2 LYS A 192     -30.503   9.128  16.052  1.00 93.15           H
ATOM   3036  HG3 LYS A 192     -29.951   7.687  16.905  1.00 93.15           H
ATOM   3037  CD  LYS A 192     -30.958   7.266  15.071  1.00 93.15           C
ATOM   3038  HD2 LYS A 192     -30.663   6.222  15.179  1.00 93.15           H
ATOM   3039  HD3 LYS A 192     -30.938   7.575  14.026  1.00 93.15           H
ATOM   3040  CE  LYS A 192     -32.340   7.512  15.672  1.00 93.15           C
ATOM   3041  HE2 LYS A 192     -32.694   8.501  15.382  1.00 93.15           H
ATOM   3042  HE3 LYS A 192     -32.250   7.532  16.759  1.00 93.15           H
ATOM   3043  NZ  LYS A 192     -33.358   6.503  15.351  1.00 93.15           N
ATOM   3044  HZ1 LYS A 192     -34.217   6.881  15.721  1.00 93.15           H
ATOM   3045  HZ2 LYS A 192     -33.165   5.702  15.936  1.00 93.15           H
ATOM   3046  HZ3 LYS A 192     -33.439   6.285  14.368  1.00 93.15           H
ATOM   3047  N   GLY A 193     -28.066   8.924  18.690  1.00 92.14           N
ATOM   3048  H   GLY A 193     -28.770   9.647  18.648  1.00 92.14           H
ATOM   3049  CA  GLY A 193     -27.773   8.340  19.996  1.00 92.14           C
ATOM   3050  HA2 GLY A 193     -27.265   9.080  20.614  1.00 92.14           H
ATOM   3051  HA3 GLY A 193     -27.112   7.479  19.894  1.00 92.14           H
ATOM   3052  C   GLY A 193     -29.034   7.895  20.724  1.00 92.14           C
ATOM   3053  O   GLY A 193     -30.067   8.542  20.639  1.00 92.14           O
ATOM   3054  N   SER A 194     -28.921   6.805  21.475  1.00 94.42           N
ATOM   3055  H   SER A 194     -28.041   6.310  21.445  1.00 94.42           H
ATOM   3056  CA  SER A 194     -29.890   6.395  22.485  1.00 94.42           C
ATOM   3057  HA  SER A 194     -30.903   6.538  22.106  1.00 94.42           H
ATOM   3058  C   SER A 194     -29.690   7.213  23.750  1.00 94.42           C
ATOM   3059  CB  SER A 194     -29.670   4.932  22.857  1.00 94.42           C
ATOM   3060  HB2 SER A 194     -28.609   4.766  23.040  1.00 94.42           H
ATOM   3061  HB3 SER A 194     -30.203   4.709  23.782  1.00 94.42           H
ATOM   3062  O   SER A 194     -28.579   7.231  24.287  1.00 94.42           O
ATOM   3063  OG  SER A 194     -30.110   4.053  21.844  1.00 94.42           O
ATOM   3064  HG  SER A 194     -30.216   4.558  21.033  1.00 94.42           H
ATOM   3065  N   TRP A 195     -30.746   7.823  24.275  1.00 95.46           N
ATOM   3066  H   TRP A 195     -31.625   7.808  23.777  1.00 95.46           H
ATOM   3067  CA  TRP A 195     -30.685   8.477  25.582  1.00 95.46           C
ATOM   3068  HA  TRP A 195     -29.931   9.263  25.542  1.00 95.46           H
ATOM   3069  C   TRP A 195     -30.306   7.479  26.680  1.00 95.46           C
ATOM   3070  CB  TRP A 195     -32.018   9.148  25.886  1.00 95.46           C
ATOM   3071  HB2 TRP A 195     -32.779   8.374  25.991  1.00 95.46           H
ATOM   3072  HB3 TRP A 195     -31.940   9.682  26.832  1.00 95.46           H
ATOM   3073  O   TRP A 195     -30.668   6.297  26.615  1.00 95.46           O
ATOM   3074  CG  TRP A 195     -32.446  10.112  24.835  1.00 95.46           C
ATOM   3075  CD1 TRP A 195     -33.481   9.935  23.987  1.00 95.46           C
ATOM   3076  HD1 TRP A 195     -34.126   9.070  23.951  1.00 95.46           H
ATOM   3077  CD2 TRP A 195     -31.791  11.352  24.423  1.00 95.46           C
ATOM   3078  CE2 TRP A 195     -32.541  11.907  23.350  1.00 95.46           C
ATOM   3079  CE3 TRP A 195     -30.632  12.052  24.821  1.00 95.46           C
ATOM   3080  HE3 TRP A 195     -30.012  11.649  25.609  1.00 95.46           H
ATOM   3081  NE1 TRP A 195     -33.549  11.003  23.123  1.00 95.46           N
ATOM   3082  HE1 TRP A 195     -34.184  11.030  22.338  1.00 95.46           H
ATOM   3083  CH2 TRP A 195     -31.063  13.808  23.177  1.00 95.46           C
ATOM   3084  HH2 TRP A 195     -30.781  14.738  22.706  1.00 95.46           H
ATOM   3085  CZ2 TRP A 195     -32.200  13.112  22.740  1.00 95.46           C
ATOM   3086  HZ2 TRP A 195     -32.827  13.475  21.938  1.00 95.46           H
ATOM   3087  CZ3 TRP A 195     -30.276  13.272  24.214  1.00 95.46           C
ATOM   3088  HZ3 TRP A 195     -29.387  13.790  24.541  1.00 95.46           H
ATOM   3089  N   GLU A 196     -29.600   7.945  27.715  1.00 93.84           N
ATOM   3090  H   GLU A 196     -29.320   8.916  27.728  1.00 93.84           H
ATOM   3091  CA  GLU A 196     -29.381   7.146  28.929  1.00 93.84           C
ATOM   3092  HA  GLU A 196     -28.863   6.225  28.664  1.00 93.84           H
ATOM   3093  C   GLU A 196     -30.727   6.758  29.555  1.00 93.84           C
ATOM   3094  CB  GLU A 196     -28.501   7.930  29.913  1.00 93.84           C
ATOM   3095  HB2 GLU A 196     -27.573   8.190  29.405  1.00 93.84           H
ATOM   3096  HB3 GLU A 196     -29.019   8.843  30.205  1.00 93.84           H
ATOM   3097  O   GLU A 196     -30.937   5.608  29.945  1.00 93.84           O
ATOM   3098  CG  GLU A 196     -28.178   7.103  31.169  1.00 93.84           C
ATOM   3099  HG2 GLU A 196     -27.839   6.118  30.848  1.00 93.84           H
ATOM   3100  HG3 GLU A 196     -29.090   6.970  31.750  1.00 93.84           H
ATOM   3101  CD  GLU A 196     -27.096   7.725  32.068  1.00 93.84           C
ATOM   3102  OE1 GLU A 196     -26.644   7.001  32.984  1.00 93.84           O
ATOM   3103  OE2 GLU A 196     -26.691   8.883  31.821  1.00 93.84           O
ATOM   3104  N   HIS A 197     -31.680   7.694  29.525  1.00 94.56           N
ATOM   3105  H   HIS A 197     -31.427   8.603  29.165  1.00 94.56           H
ATOM   3106  CA  HIS A 197     -33.073   7.470  29.876  1.00 94.56           C
ATOM   3107  HA  HIS A 197     -33.244   6.408  30.045  1.00 94.56           H
ATOM   3108  C   HIS A 197     -33.991   7.934  28.738  1.00 94.56           C
ATOM   3109  CB  HIS A 197     -33.376   8.216  31.170  1.00 94.56           C
ATOM   3110  HB2 HIS A 197     -33.297   9.287  30.987  1.00 94.56           H
ATOM   3111  HB3 HIS A 197     -34.403   7.974  31.444  1.00 94.56           H
ATOM   3112  O   HIS A 197     -34.126   9.133  28.497  1.00 94.56           O
ATOM   3113  CG  HIS A 197     -32.483   7.862  32.330  1.00 94.56           C
ATOM   3114  CD2 HIS A 197     -31.697   8.723  33.047  1.00 94.56           C
ATOM   3115  HD2 HIS A 197     -31.579   9.782  32.872  1.00 94.56           H
ATOM   3116  ND1 HIS A 197     -32.315   6.608  32.871  1.00 94.56           N
ATOM   3117  HD1 HIS A 197     -32.585   5.736  32.439  1.00 94.56           H
ATOM   3118  CE1 HIS A 197     -31.456   6.715  33.896  1.00 94.56           C
ATOM   3119  HE1 HIS A 197     -31.067   5.890  34.474  1.00 94.56           H
ATOM   3120  NE2 HIS A 197     -31.086   7.991  34.064  1.00 94.56           N
ATOM   3121  N   ALA A 198     -34.616   6.976  28.051  1.00 94.51           N
ATOM   3122  H   ALA A 198     -34.484   6.014  28.331  1.00 94.51           H
ATOM   3123  CA  ALA A 198     -35.449   7.216  26.873  1.00 94.51           C
ATOM   3124  HA  ALA A 198     -34.858   7.744  26.125  1.00 94.51           H
ATOM   3125  C   ALA A 198     -36.689   8.067  27.175  1.00 94.51           C
ATOM   3126  CB  ALA A 198     -35.857   5.860  26.286  1.00 94.51           C
ATOM   3127  HB1 ALA A 198     -34.978   5.237  26.126  1.00 94.51           H
ATOM   3128  HB2 ALA A 198     -36.367   6.010  25.333  1.00 94.51           H
ATOM   3129  HB3 ALA A 198     -36.534   5.349  26.969  1.00 94.51           H
ATOM   3130  O   ALA A 198     -37.264   7.993  28.267  1.00 94.51           O
ATOM   3131  N   PHE A 199     -37.145   8.820  26.176  1.00 95.16           N
ATOM   3132  H   PHE A 199     -36.692   8.743  25.276  1.00 95.16           H
ATOM   3133  CA  PHE A 199     -38.465   9.440  26.209  1.00 95.16           C
ATOM   3134  HA  PHE A 199     -38.649   9.833  27.210  1.00 95.16           H
ATOM   3135  C   PHE A 199     -39.523   8.372  25.916  1.00 95.16           C
ATOM   3136  CB  PHE A 199     -38.535  10.617  25.227  1.00 95.16           C
ATOM   3137  HB2 PHE A 199     -38.267  10.267  24.229  1.00 95.16           H
ATOM   3138  HB3 PHE A 199     -39.566  10.965  25.179  1.00 95.16           H
ATOM   3139  O   PHE A 199     -39.320   7.495  25.076  1.00 95.16           O
ATOM   3140  CG  PHE A 199     -37.642  11.788  25.604  1.00 95.16           C
ATOM   3141  CD1 PHE A 199     -38.175  12.878  26.314  1.00 95.16           C
ATOM   3142  HD1 PHE A 199     -39.222  12.884  26.577  1.00 95.16           H
ATOM   3143  CD2 PHE A 199     -36.282  11.794  25.246  1.00 95.16           C
ATOM   3144  HD2 PHE A 199     -35.869  10.972  24.681  1.00 95.16           H
ATOM   3145  CE1 PHE A 199     -37.359  13.969  26.666  1.00 95.16           C
ATOM   3146  HE1 PHE A 199     -37.782  14.813  27.189  1.00 95.16           H
ATOM   3147  CE2 PHE A 199     -35.459  12.877  25.607  1.00 95.16           C
ATOM   3148  HE2 PHE A 199     -34.418  12.878  25.318  1.00 95.16           H
ATOM   3149  CZ  PHE A 199     -35.997  13.967  26.313  1.00 95.16           C
ATOM   3150  HZ  PHE A 199     -35.371  14.810  26.560  1.00 95.16           H
ATOM   3151  N   ASN A 200     -40.660   8.416  26.610  1.00 92.64           N
ATOM   3152  H   ASN A 200     -40.830   9.192  27.235  1.00 92.64           H
ATOM   3153  CA  ASN A 200     -41.756   7.509  26.288  1.00 92.64           C
ATOM   3154  HA  ASN A 200     -41.346   6.523  26.066  1.00 92.64           H
ATOM   3155  C   ASN A 200     -42.469   8.020  25.030  1.00 92.64           C
ATOM   3156  CB  ASN A 200     -42.704   7.357  27.492  1.00 92.64           C
ATOM   3157  HB2 ASN A 200     -43.189   8.310  27.697  1.00 92.64           H
ATOM   3158  HB3 ASN A 200     -42.132   7.050  28.367  1.00 92.64           H
ATOM   3159  O   ASN A 200     -43.041   9.107  25.061  1.00 92.64           O
ATOM   3160  CG  ASN A 200     -43.776   6.310  27.233  1.00 92.64           C
ATOM   3161  ND2 ASN A 200     -44.634   6.036  28.185  1.00 92.64           N
ATOM   3162 HD21 ASN A 200     -45.345   5.370  27.920  1.00 92.64           H
ATOM   3163 HD22 ASN A 200     -44.714   6.626  29.001  1.00 92.64           H
ATOM   3164  OD1 ASN A 200     -43.870   5.726  26.169  1.00 92.64           O
ATOM   3165  N   VAL A 201     -42.492   7.223  23.959  1.00 93.38           N
ATOM   3166  H   VAL A 201     -41.994   6.346  24.006  1.00 93.38           H
ATOM   3167  CA  VAL A 201     -43.216   7.554  22.718  1.00 93.38           C
ATOM   3168  HA  VAL A 201     -42.802   8.481  22.323  1.00 93.38           H
ATOM   3169  C   VAL A 201     -44.704   7.816  22.971  1.00 93.38           C
ATOM   3170  CB  VAL A 201     -43.003   6.447  21.668  1.00 93.38           C
ATOM   3171  HB  VAL A 201     -41.933   6.250  21.612  1.00 93.38           H
ATOM   3172  O   VAL A 201     -45.304   8.678  22.332  1.00 93.38           O
ATOM   3173  CG1 VAL A 201     -43.701   5.123  22.020  1.00 93.38           C
ATOM   3174 HG11 VAL A 201     -44.784   5.238  21.992  1.00 93.38           H
ATOM   3175 HG12 VAL A 201     -43.414   4.358  21.300  1.00 93.38           H
ATOM   3176 HG13 VAL A 201     -43.408   4.793  23.017  1.00 93.38           H
ATOM   3177  CG2 VAL A 201     -43.449   6.901  20.276  1.00 93.38           C
ATOM   3178 HG21 VAL A 201     -44.527   7.065  20.258  1.00 93.38           H
ATOM   3179 HG22 VAL A 201     -43.188   6.142  19.539  1.00 93.38           H
ATOM   3180 HG23 VAL A 201     -42.945   7.832  20.017  1.00 93.38           H
ATOM   3181  N   ASP A 202     -45.290   7.162  23.979  1.00 93.64           N
ATOM   3182  H   ASP A 202     -44.760   6.461  24.478  1.00 93.64           H
ATOM   3183  CA  ASP A 202     -46.679   7.388  24.374  1.00 93.64           C
ATOM   3184  HA  ASP A 202     -47.301   7.350  23.480  1.00 93.64           H
ATOM   3185  C   ASP A 202     -46.891   8.752  25.034  1.00 93.64           C
ATOM   3186  CB  ASP A 202     -47.162   6.298  25.340  1.00 93.64           C
ATOM   3187  HB2 ASP A 202     -46.520   6.289  26.220  1.00 93.64           H
ATOM   3188  HB3 ASP A 202     -48.168   6.551  25.676  1.00 93.64           H
ATOM   3189  O   ASP A 202     -48.040   9.152  25.207  1.00 93.64           O
ATOM   3190  CG  ASP A 202     -47.230   4.900  24.730  1.00 93.64           C
ATOM   3191  OD1 ASP A 202     -47.470   4.801  23.506  1.00 93.64           O
ATOM   3192  OD2 ASP A 202     -47.118   3.942  25.526  1.00 93.64           O
ATOM   3193  N   HIS A 203     -45.834   9.474  25.408  1.00 94.56           N
ATOM   3194  H   HIS A 203     -44.916   9.096  25.221  1.00 94.56           H
ATOM   3195  CA  HIS A 203     -45.892  10.843  25.926  1.00 94.56           C
ATOM   3196  HA  HIS A 203     -46.910  11.063  26.249  1.00 94.56           H
ATOM   3197  C   HIS A 203     -45.554  11.898  24.864  1.00 94.56           C
ATOM   3198  CB  HIS A 203     -44.981  10.991  27.151  1.00 94.56           C
ATOM   3199  HB2 HIS A 203     -45.015  12.029  27.482  1.00 94.56           H
ATOM   3200  HB3 HIS A 203     -43.953  10.781  26.858  1.00 94.56           H
ATOM   3201  O   HIS A 203     -45.751  13.080  25.135  1.00 94.56           O
ATOM   3202  CG  HIS A 203     -45.331  10.130  28.341  1.00 94.56           C
ATOM   3203  CD2 HIS A 203     -46.446   9.358  28.543  1.00 94.56           C
ATOM   3204  HD2 HIS A 203     -47.268   9.231  27.853  1.00 94.56           H
ATOM   3205  ND1 HIS A 203     -44.553  10.012  29.467  1.00 94.56           N
ATOM   3206  HD1 HIS A 203     -43.685  10.505  29.621  1.00 94.56           H
ATOM   3207  CE1 HIS A 203     -45.179   9.194  30.328  1.00 94.56           C
ATOM   3208  HE1 HIS A 203     -44.814   8.932  31.310  1.00 94.56           H
ATOM   3209  NE2 HIS A 203     -46.334   8.757  29.803  1.00 94.56           N
ATOM   3210  N   THR A 204     -45.107  11.505  23.667  1.00 96.74           N
ATOM   3211  H   THR A 204     -44.919  10.529  23.488  1.00 96.74           H
ATOM   3212  CA  THR A 204     -44.888  12.450  22.564  1.00 96.74           C
ATOM   3213  HA  THR A 204     -44.330  13.292  22.974  1.00 96.74           H
ATOM   3214  C   THR A 204     -46.231  12.964  22.040  1.00 96.74           C
ATOM   3215  CB  THR A 204     -44.038  11.848  21.434  1.00 96.74           C
ATOM   3216  HB  THR A 204     -44.560  10.997  20.999  1.00 96.74           H
ATOM   3217  O   THR A 204     -47.143  12.176  21.750  1.00 96.74           O
ATOM   3218  CG2 THR A 204     -43.736  12.869  20.332  1.00 96.74           C
ATOM   3219 HG21 THR A 204     -43.124  12.401  19.561  1.00 96.74           H
ATOM   3220 HG22 THR A 204     -43.195  13.721  20.744  1.00 96.74           H
ATOM   3221 HG23 THR A 204     -44.658  13.219  19.867  1.00 96.74           H
ATOM   3222  OG1 THR A 204     -42.794  11.420  21.938  1.00 96.74           O
ATOM   3223  HG1 THR A 204     -42.292  11.098  21.186  1.00 96.74           H
ATOM   3224  N   ARG A 205     -46.390  14.287  21.935  1.00 97.62           N
ATOM   3225  H   ARG A 205     -45.616  14.878  22.203  1.00 97.62           H
ATOM   3226  CA  ARG A 205     -47.628  14.943  21.474  1.00 97.62           C
ATOM   3227  HA  ARG A 205     -48.221  14.231  20.900  1.00 97.62           H
ATOM   3228  C   ARG A 205     -47.324  16.094  20.526  1.00 97.62           C
ATOM   3229  CB  ARG A 205     -48.433  15.462  22.682  1.00 97.62           C
ATOM   3230  HB2 ARG A 205     -49.291  16.032  22.324  1.00 97.62           H
ATOM   3231  HB3 ARG A 205     -47.803  16.147  23.250  1.00 97.62           H
ATOM   3232  O   ARG A 205     -46.275  16.711  20.629  1.00 97.62           O
ATOM   3233  CG  ARG A 205     -48.936  14.366  23.633  1.00 97.62           C
ATOM   3234  HG2 ARG A 205     -49.408  14.847  24.489  1.00 97.62           H
ATOM   3235  HG3 ARG A 205     -48.095  13.778  24.003  1.00 97.62           H
ATOM   3236  CD  ARG A 205     -49.957  13.443  22.956  1.00 97.62           C
ATOM   3237  HD2 ARG A 205     -50.806  14.046  22.634  1.00 97.62           H
ATOM   3238  HD3 ARG A 205     -49.520  12.989  22.067  1.00 97.62           H
ATOM   3239  NE  ARG A 205     -50.430  12.400  23.882  1.00 97.62           N
ATOM   3240  HE  ARG A 205     -51.105  12.686  24.576  1.00 97.62           H
ATOM   3241  NH1 ARG A 205     -49.070  10.684  23.156  1.00 97.62           N
ATOM   3242 HH11 ARG A 205     -48.562  11.295  22.533  1.00 97.62           H
ATOM   3243 HH12 ARG A 205     -48.629   9.809  23.404  1.00 97.62           H
ATOM   3244  NH2 ARG A 205     -50.415  10.375  24.894  1.00 97.62           N
ATOM   3245 HH21 ARG A 205     -49.825   9.575  25.070  1.00 97.62           H
ATOM   3246 HH22 ARG A 205     -51.032  10.716  25.617  1.00 97.62           H
ATOM   3247  CZ  ARG A 205     -49.974  11.164  23.959  1.00 97.62           C
ATOM   3248  N   GLU A 206     -48.257  16.389  19.625  1.00 98.26           N
ATOM   3249  H   GLU A 206     -49.100  15.835  19.585  1.00 98.26           H
ATOM   3250  CA  GLU A 206     -48.184  17.590  18.789  1.00 98.26           C
ATOM   3251  HA  GLU A 206     -47.198  17.656  18.329  1.00 98.26           H
ATOM   3252  C   GLU A 206     -48.390  18.840  19.652  1.00 98.26           C
ATOM   3253  CB  GLU A 206     -49.239  17.538  17.673  1.00 98.26           C
ATOM   3254  HB2 GLU A 206     -50.213  17.316  18.108  1.00 98.26           H
ATOM   3255  HB3 GLU A 206     -49.306  18.519  17.201  1.00 98.26           H
ATOM   3256  O   GLU A 206     -49.491  19.082  20.157  1.00 98.26           O
ATOM   3257  CG  GLU A 206     -48.934  16.493  16.593  1.00 98.26           C
ATOM   3258  HG2 GLU A 206     -48.926  15.504  17.051  1.00 98.26           H
ATOM   3259  HG3 GLU A 206     -49.742  16.507  15.862  1.00 98.26           H
ATOM   3260  CD  GLU A 206     -47.604  16.765  15.878  1.00 98.26           C
ATOM   3261  OE1 GLU A 206     -46.811  15.806  15.768  1.00 98.26           O
ATOM   3262  OE2 GLU A 206     -47.402  17.925  15.463  1.00 98.26           O
ATOM   3263  N   GLU A 207     -47.342  19.644  19.800  1.00 98.34           N
ATOM   3264  H   GLU A 207     -46.474  19.386  19.355  1.00 98.34           H
ATOM   3265  CA  GLU A 207     -47.361  20.896  20.557  1.00 98.34           C
ATOM   3266  HA  GLU A 207     -48.381  21.104  20.878  1.00 98.34           H
ATOM   3267  C   GLU A 207     -46.934  22.078  19.685  1.00 98.34           C
ATOM   3268  CB  GLU A 207     -46.510  20.801  21.832  1.00 98.34           C
ATOM   3269  HB2 GLU A 207     -46.511  21.783  22.305  1.00 98.34           H
ATOM   3270  HB3 GLU A 207     -45.482  20.547  21.572  1.00 98.34           H
ATOM   3271  O   GLU A 207     -46.387  21.907  18.597  1.00 98.34           O
ATOM   3272  CG  GLU A 207     -47.078  19.778  22.832  1.00 98.34           C
ATOM   3273  HG2 GLU A 207     -48.138  19.989  22.976  1.00 98.34           H
ATOM   3274  HG3 GLU A 207     -46.993  18.779  22.406  1.00 98.34           H
ATOM   3275  CD  GLU A 207     -46.389  19.806  24.206  1.00 98.34           C
ATOM   3276  OE1 GLU A 207     -46.596  18.830  24.962  1.00 98.34           O
ATOM   3277  OE2 GLU A 207     -45.712  20.811  24.529  1.00 98.34           O
ATOM   3278  N   ASP A 208     -47.243  23.289  20.149  1.00 98.30           N
ATOM   3279  H   ASP A 208     -47.566  23.375  21.102  1.00 98.30           H
ATOM   3280  CA  ASP A 208     -46.840  24.515  19.466  1.00 98.30           C
ATOM   3281  HA  ASP A 208     -47.021  24.402  18.397  1.00 98.30           H
ATOM   3282  C   ASP A 208     -45.345  24.776  19.655  1.00 98.30           C
ATOM   3283  CB  ASP A 208     -47.674  25.707  19.971  1.00 98.30           C
ATOM   3284  HB2 ASP A 208     -47.244  26.633  19.589  1.00 98.30           H
ATOM   3285  HB3 ASP A 208     -47.634  25.743  21.060  1.00 98.30           H
ATOM   3286  O   ASP A 208     -44.834  24.756  20.775  1.00 98.30           O
ATOM   3287  CG  ASP A 208     -49.127  25.613  19.506  1.00 98.30           C
ATOM   3288  OD1 ASP A 208     -49.364  25.254  18.334  1.00 98.30           O
ATOM   3289  OD2 ASP A 208     -50.063  25.731  20.322  1.00 98.30           O
ATOM   3290  N   PHE A 209     -44.664  25.085  18.555  1.00 98.41           N
ATOM   3291  H   PHE A 209     -45.134  24.991  17.665  1.00 98.41           H
ATOM   3292  CA  PHE A 209     -43.327  25.655  18.539  1.00 98.41           C
ATOM   3293  HA  PHE A 209     -42.973  25.760  19.564  1.00 98.41           H
ATOM   3294  C   PHE A 209     -43.382  27.047  17.904  1.00 98.41           C
ATOM   3295  CB  PHE A 209     -42.367  24.711  17.814  1.00 98.41           C
ATOM   3296  HB2 PHE A 209     -42.486  23.712  18.235  1.00 98.41           H
ATOM   3297  HB3 PHE A 209     -42.633  24.659  16.759  1.00 98.41           H
ATOM   3298  O   PHE A 209     -43.843  27.220  16.774  1.00 98.41           O
ATOM   3299  CG  PHE A 209     -40.913  25.114  17.942  1.00 98.41           C
ATOM   3300  CD1 PHE A 209     -40.394  26.157  17.153  1.00 98.41           C
ATOM   3301  HD1 PHE A 209     -41.022  26.669  16.438  1.00 98.41           H
ATOM   3302  CD2 PHE A 209     -40.081  24.459  18.868  1.00 98.41           C
ATOM   3303  HD2 PHE A 209     -40.470  23.659  19.481  1.00 98.41           H
ATOM   3304  CE1 PHE A 209     -39.049  26.537  17.288  1.00 98.41           C
ATOM   3305  HE1 PHE A 209     -38.660  27.349  16.693  1.00 98.41           H
ATOM   3306  CE2 PHE A 209     -38.729  24.825  18.980  1.00 98.41           C
ATOM   3307  HE2 PHE A 209     -38.091  24.318  19.689  1.00 98.41           H
ATOM   3308  CZ  PHE A 209     -38.207  25.849  18.175  1.00 98.41           C
ATOM   3309  HZ  PHE A 209     -37.162  26.113  18.245  1.00 98.41           H
ATOM   3310  N   HIS A 210     -42.913  28.045  18.642  1.00 97.50           N
ATOM   3311  H   HIS A 210     -42.517  27.820  19.544  1.00 97.50           H
ATOM   3312  CA  HIS A 210     -42.927  29.452  18.259  1.00 97.50           C
ATOM   3313  HA  HIS A 210     -43.772  29.650  17.599  1.00 97.50           H
ATOM   3314  C   HIS A 210     -41.640  29.797  17.507  1.00 97.50           C
ATOM   3315  CB  HIS A 210     -43.089  30.303  19.529  1.00 97.50           C
ATOM   3316  HB2 HIS A 210     -42.230  30.145  20.182  1.00 97.50           H
ATOM   3317  HB3 HIS A 210     -43.103  31.355  19.242  1.00 97.50           H
ATOM   3318  O   HIS A 210     -40.651  30.157  18.140  1.00 97.50           O
ATOM   3319  CG  HIS A 210     -44.339  29.999  20.313  1.00 97.50           C
ATOM   3320  CD2 HIS A 210     -44.455  29.149  21.381  1.00 97.50           C
ATOM   3321  HD2 HIS A 210     -43.658  28.566  21.818  1.00 97.50           H
ATOM   3322  ND1 HIS A 210     -45.581  30.537  20.086  1.00 97.50           N
ATOM   3323  HD1 HIS A 210     -45.816  31.180  19.343  1.00 97.50           H
ATOM   3324  CE1 HIS A 210     -46.429  30.017  20.988  1.00 97.50           C
ATOM   3325  HE1 HIS A 210     -47.485  30.236  21.042  1.00 97.50           H
ATOM   3326  NE2 HIS A 210     -45.786  29.178  21.814  1.00 97.50           N
ATOM   3327  N   VAL A 211     -41.648  29.666  16.177  1.00 95.74           N
ATOM   3328  H   VAL A 211     -42.524  29.431  15.732  1.00 95.74           H
ATOM   3329  CA  VAL A 211     -40.494  29.966  15.305  1.00 95.74           C
ATOM   3330  HA  VAL A 211     -39.633  29.376  15.618  1.00 95.74           H
ATOM   3331  C   VAL A 211     -40.103  31.441  15.420  1.00 95.74           C
ATOM   3332  CB  VAL A 211     -40.825  29.611  13.838  1.00 95.74           C
ATOM   3333  HB  VAL A 211     -41.731  30.142  13.545  1.00 95.74           H
ATOM   3334  O   VAL A 211     -38.931  31.772  15.588  1.00 95.74           O
ATOM   3335  CG1 VAL A 211     -39.715  29.997  12.856  1.00 95.74           C
ATOM   3336 HG11 VAL A 211     -39.977  29.665  11.851  1.00 95.74           H
ATOM   3337 HG12 VAL A 211     -39.589  31.079  12.832  1.00 95.74           H
ATOM   3338 HG13 VAL A 211     -38.778  29.529  13.156  1.00 95.74           H
ATOM   3339  CG2 VAL A 211     -41.097  28.109  13.686  1.00 95.74           C
ATOM   3340 HG21 VAL A 211     -40.228  27.541  14.019  1.00 95.74           H
ATOM   3341 HG22 VAL A 211     -41.965  27.827  14.282  1.00 95.74           H
ATOM   3342 HG23 VAL A 211     -41.303  27.867  12.644  1.00 95.74           H
ATOM   3343  N   ASP A 212     -41.101  32.323  15.386  1.00 92.38           N
ATOM   3344  H   ASP A 212     -42.044  31.967  15.314  1.00 92.38           H
ATOM   3345  CA  ASP A 212     -40.966  33.765  15.582  1.00 92.38           C
ATOM   3346  HA  ASP A 212     -40.199  33.942  16.336  1.00 92.38           H
ATOM   3347  C   ASP A 212     -42.285  34.361  16.126  1.00 92.38           C
ATOM   3348  CB  ASP A 212     -40.486  34.419  14.267  1.00 92.38           C
ATOM   3349  HB2 ASP A 212     -39.528  33.983  13.984  1.00 92.38           H
ATOM   3350  HB3 ASP A 212     -40.312  35.481  14.442  1.00 92.38           H
ATOM   3351  O   ASP A 212     -43.207  33.627  16.489  1.00 92.38           O
ATOM   3352  CG  ASP A 212     -41.470  34.270  13.103  1.00 92.38           C
ATOM   3353  OD1 ASP A 212     -42.629  34.707  13.259  1.00 92.38           O
ATOM   3354  OD2 ASP A 212     -41.094  33.757  12.030  1.00 92.38           O
ATOM   3355  N   GLU A 213     -42.386  35.691  16.221  1.00 89.65           N
ATOM   3356  H   GLU A 213     -41.619  36.255  15.883  1.00 89.65           H
ATOM   3357  CA  GLU A 213     -43.575  36.388  16.749  1.00 89.65           C
ATOM   3358  HA  GLU A 213     -43.765  36.044  17.767  1.00 89.65           H
ATOM   3359  C   GLU A 213     -44.865  36.133  15.948  1.00 89.65           C
ATOM   3360  CB  GLU A 213     -43.320  37.906  16.779  1.00 89.65           C
ATOM   3361  HB2 GLU A 213     -44.238  38.401  17.096  1.00 89.65           H
ATOM   3362  HB3 GLU A 213     -43.078  38.245  15.771  1.00 89.65           H
ATOM   3363  O   GLU A 213     -45.962  36.250  16.495  1.00 89.65           O
ATOM   3364  CG  GLU A 213     -42.197  38.326  17.742  1.00 89.65           C
ATOM   3365  HG2 GLU A 213     -41.255  37.902  17.395  1.00 89.65           H
ATOM   3366  HG3 GLU A 213     -42.414  37.907  18.725  1.00 89.65           H
ATOM   3367  CD  GLU A 213     -42.042  39.853  17.868  1.00 89.65           C
ATOM   3368  OE1 GLU A 213     -41.348  40.279  18.821  1.00 89.65           O
ATOM   3369  OE2 GLU A 213     -42.601  40.595  17.026  1.00 89.65           O
ATOM   3370  N   ASN A 214     -44.747  35.792  14.663  1.00 93.58           N
ATOM   3371  H   ASN A 214     -43.821  35.598  14.308  1.00 93.58           H
ATOM   3372  CA  ASN A 214     -45.862  35.634  13.729  1.00 93.58           C
ATOM   3373  HA  ASN A 214     -46.789  35.936  14.217  1.00 93.58           H
ATOM   3374  C   ASN A 214     -46.058  34.181  13.266  1.00 93.58           C
ATOM   3375  CB  ASN A 214     -45.624  36.565  12.532  1.00 93.58           C
ATOM   3376  HB2 ASN A 214     -46.462  36.484  11.840  1.00 93.58           H
ATOM   3377  HB3 ASN A 214     -44.720  36.247  12.010  1.00 93.58           H
ATOM   3378  O   ASN A 214     -47.104  33.861  12.696  1.00 93.58           O
ATOM   3379  CG  ASN A 214     -45.496  38.016  12.950  1.00 93.58           C
ATOM   3380  ND2 ASN A 214     -44.342  38.611  12.762  1.00 93.58           N
ATOM   3381 HD21 ASN A 214     -43.552  38.046  12.483  1.00 93.58           H
ATOM   3382 HD22 ASN A 214     -44.234  39.509  13.211  1.00 93.58           H
ATOM   3383  OD1 ASN A 214     -46.424  38.636  13.442  1.00 93.58           O
ATOM   3384  N   THR A 215     -45.080  33.309  13.510  1.00 95.91           N
ATOM   3385  H   THR A 215     -44.219  33.679  13.885  1.00 95.91           H
ATOM   3386  CA  THR A 215     -45.047  31.944  12.982  1.00 95.91           C
ATOM   3387  HA  THR A 215     -45.934  31.778  12.371  1.00 95.91           H
ATOM   3388  C   THR A 215     -45.042  30.917  14.111  1.00 95.91           C
ATOM   3389  CB  THR A 215     -43.835  31.743  12.060  1.00 95.91           C
ATOM   3390  HB  THR A 215     -42.921  31.754  12.652  1.00 95.91           H
ATOM   3391  O   THR A 215     -44.089  30.809  14.885  1.00 95.91           O
ATOM   3392  CG2 THR A 215     -43.934  30.421  11.296  1.00 95.91           C
ATOM   3393 HG21 THR A 215     -44.852  30.393  10.709  1.00 95.91           H
ATOM   3394 HG22 THR A 215     -43.915  29.582  11.992  1.00 95.91           H
ATOM   3395 HG23 THR A 215     -43.076  30.332  10.629  1.00 95.91           H
ATOM   3396  OG1 THR A 215     -43.750  32.771  11.101  1.00 95.91           O
ATOM   3397  HG1 THR A 215     -43.011  33.314  11.386  1.00 95.91           H
ATOM   3398  N   VAL A 216     -46.102  30.109  14.167  1.00 97.87           N
ATOM   3399  H   VAL A 216     -46.832  30.235  13.482  1.00 97.87           H
ATOM   3400  CA  VAL A 216     -46.220  28.948  15.060  1.00 97.87           C
ATOM   3401  HA  VAL A 216     -45.290  28.830  15.617  1.00 97.87           H
ATOM   3402  C   VAL A 216     -46.424  27.698  14.215  1.00 97.87           C
ATOM   3403  CB  VAL A 216     -47.358  29.117  16.084  1.00 97.87           C
ATOM   3404  HB  VAL A 216     -48.309  29.205  15.559  1.00 97.87           H
ATOM   3405  O   VAL A 216     -47.280  27.679  13.329  1.00 97.87           O
ATOM   3406  CG1 VAL A 216     -47.437  27.923  17.044  1.00 97.87           C
ATOM   3407 HG11 VAL A 216     -46.487  27.794  17.561  1.00 97.87           H
ATOM   3408 HG12 VAL A 216     -48.227  28.087  17.778  1.00 97.87           H
ATOM   3409 HG13 VAL A 216     -47.676  27.007  16.503  1.00 97.87           H
ATOM   3410  CG2 VAL A 216     -47.151  30.380  16.931  1.00 97.87           C
ATOM   3411 HG21 VAL A 216     -47.229  31.268  16.302  1.00 97.87           H
ATOM   3412 HG22 VAL A 216     -46.159  30.355  17.380  1.00 97.87           H
ATOM   3413 HG23 VAL A 216     -47.911  30.438  17.709  1.00 97.87           H
ATOM   3414  N   VAL A 217     -45.651  26.656  14.500  1.00 98.14           N
ATOM   3415  H   VAL A 217     -44.993  26.745  15.263  1.00 98.14           H
ATOM   3416  CA  VAL A 217     -45.745  25.345  13.846  1.00 98.14           C
ATOM   3417  HA  VAL A 217     -46.566  25.368  13.129  1.00 98.14           H
ATOM   3418  C   VAL A 217     -46.093  24.272  14.874  1.00 98.14           C
ATOM   3419  CB  VAL A 217     -44.468  25.005  13.052  1.00 98.14           C
ATOM   3420  HB  VAL A 217     -44.618  24.037  12.573  1.00 98.14           H
ATOM   3421  O   VAL A 217     -45.813  24.431  16.061  1.00 98.14           O
ATOM   3422  CG1 VAL A 217     -44.213  26.038  11.947  1.00 98.14           C
ATOM   3423 HG11 VAL A 217     -45.095  26.131  11.313  1.00 98.14           H
ATOM   3424 HG12 VAL A 217     -43.371  25.713  11.335  1.00 98.14           H
ATOM   3425 HG13 VAL A 217     -43.974  27.008  12.380  1.00 98.14           H
ATOM   3426  CG2 VAL A 217     -43.218  24.912  13.930  1.00 98.14           C
ATOM   3427 HG21 VAL A 217     -43.063  25.841  14.479  1.00 98.14           H
ATOM   3428 HG22 VAL A 217     -42.342  24.719  13.311  1.00 98.14           H
ATOM   3429 HG23 VAL A 217     -43.330  24.094  14.640  1.00 98.14           H
ATOM   3430  N   LYS A 218     -46.717  23.177  14.430  1.00 98.45           N
ATOM   3431  H   LYS A 218     -46.840  23.072  13.433  1.00 98.45           H
ATOM   3432  CA  LYS A 218     -46.941  21.990  15.264  1.00 98.45           C
ATOM   3433  HA  LYS A 218     -46.938  22.282  16.313  1.00 98.45           H
ATOM   3434  C   LYS A 218     -45.779  21.021  15.088  1.00 98.45           C
ATOM   3435  CB  LYS A 218     -48.281  21.316  14.933  1.00 98.45           C
ATOM   3436  HB2 LYS A 218     -48.313  20.344  15.427  1.00 98.45           H
ATOM   3437  HB3 LYS A 218     -48.335  21.138  13.859  1.00 98.45           H
ATOM   3438  O   LYS A 218     -45.376  20.763  13.954  1.00 98.45           O
ATOM   3439  CG  LYS A 218     -49.515  22.115  15.377  1.00 98.45           C
ATOM   3440  HG2 LYS A 218     -49.509  23.099  14.908  1.00 98.45           H
ATOM   3441  HG3 LYS A 218     -50.402  21.578  15.039  1.00 98.45           H
ATOM   3442  CD  LYS A 218     -49.583  22.272  16.901  1.00 98.45           C
ATOM   3443  HD2 LYS A 218     -49.420  21.306  17.379  1.00 98.45           H
ATOM   3444  HD3 LYS A 218     -48.795  22.955  17.222  1.00 98.45           H
ATOM   3445  CE  LYS A 218     -50.940  22.834  17.329  1.00 98.45           C
ATOM   3446  HE2 LYS A 218     -51.118  23.750  16.766  1.00 98.45           H
ATOM   3447  HE3 LYS A 218     -51.715  22.105  17.092  1.00 98.45           H
ATOM   3448  NZ  LYS A 218     -50.935  23.152  18.774  1.00 98.45           N
ATOM   3449  HZ1 LYS A 218     -50.301  23.930  18.894  1.00 98.45           H
ATOM   3450  HZ2 LYS A 218     -51.820  23.500  19.113  1.00 98.45           H
ATOM   3451  HZ3 LYS A 218     -50.581  22.389  19.333  1.00 98.45           H
ATOM   3452  N   VAL A 219     -45.238  20.534  16.201  1.00 98.34           N
ATOM   3453  H   VAL A 219     -45.624  20.818  17.090  1.00 98.34           H
ATOM   3454  CA  VAL A 219     -44.129  19.573  16.212  1.00 98.34           C
ATOM   3455  HA  VAL A 219     -44.059  19.143  15.212  1.00 98.34           H
ATOM   3456  C   VAL A 219     -44.404  18.442  17.201  1.00 98.34           C
ATOM   3457  CB  VAL A 219     -42.772  20.242  16.520  1.00 98.34           C
ATOM   3458  HB  VAL A 219     -41.994  19.481  16.468  1.00 98.34           H
ATOM   3459  O   VAL A 219     -44.990  18.696  18.261  1.00 98.34           O
ATOM   3460  CG1 VAL A 219     -42.445  21.311  15.475  1.00 98.34           C
ATOM   3461 HG11 VAL A 219     -41.456  21.731  15.661  1.00 98.34           H
ATOM   3462 HG12 VAL A 219     -42.463  20.865  14.480  1.00 98.34           H
ATOM   3463 HG13 VAL A 219     -43.180  22.113  15.528  1.00 98.34           H
ATOM   3464  CG2 VAL A 219     -42.708  20.887  17.911  1.00 98.34           C
ATOM   3465 HG21 VAL A 219     -41.764  21.419  18.029  1.00 98.34           H
ATOM   3466 HG22 VAL A 219     -42.771  20.118  18.681  1.00 98.34           H
ATOM   3467 HG23 VAL A 219     -43.532  21.587  18.042  1.00 98.34           H
ATOM   3468  N   PRO A 220     -43.922  17.215  16.934  1.00 98.09           N
ATOM   3469  CA  PRO A 220     -43.913  16.161  17.934  1.00 98.09           C
ATOM   3470  HA  PRO A 220     -44.926  16.030  18.316  1.00 98.09           H
ATOM   3471  C   PRO A 220     -42.966  16.555  19.072  1.00 98.09           C
ATOM   3472  CB  PRO A 220     -43.480  14.876  17.213  1.00 98.09           C
ATOM   3473  HB2 PRO A 220     -44.175  14.063  17.425  1.00 98.09           H
ATOM   3474  HB3 PRO A 220     -42.474  14.580  17.511  1.00 98.09           H
ATOM   3475  O   PRO A 220     -41.749  16.611  18.900  1.00 98.09           O
ATOM   3476  CG  PRO A 220     -43.496  15.219  15.723  1.00 98.09           C
ATOM   3477  HG2 PRO A 220     -44.448  14.914  15.288  1.00 98.09           H
ATOM   3478  HG3 PRO A 220     -42.672  14.741  15.194  1.00 98.09           H
ATOM   3479  CD  PRO A 220     -43.378  16.739  15.673  1.00 98.09           C
ATOM   3480  HD2 PRO A 220     -42.330  17.029  15.596  1.00 98.09           H
ATOM   3481  HD3 PRO A 220     -43.946  17.111  14.821  1.00 98.09           H
ATOM   3482  N   MET A 221     -43.522  16.841  20.242  1.00 98.39           N
ATOM   3483  H   MET A 221     -44.530  16.859  20.289  1.00 98.39           H
ATOM   3484  CA  MET A 221     -42.800  17.227  21.448  1.00 98.39           C
ATOM   3485  HA  MET A 221     -41.813  17.604  21.181  1.00 98.39           H
ATOM   3486  C   MET A 221     -42.638  16.006  22.346  1.00 98.39           C
ATOM   3487  CB  MET A 221     -43.575  18.354  22.137  1.00 98.39           C
ATOM   3488  HB2 MET A 221     -44.512  17.961  22.533  1.00 98.39           H
ATOM   3489  HB3 MET A 221     -43.815  19.114  21.395  1.00 98.39           H
ATOM   3490  O   MET A 221     -43.622  15.458  22.843  1.00 98.39           O
ATOM   3491  CG  MET A 221     -42.789  19.005  23.280  1.00 98.39           C
ATOM   3492  HG2 MET A 221     -42.450  18.223  23.958  1.00 98.39           H
ATOM   3493  HG3 MET A 221     -43.472  19.647  23.837  1.00 98.39           H
ATOM   3494  SD  MET A 221     -41.360  20.010  22.784  1.00 98.39           S
ATOM   3495  CE  MET A 221     -42.180  21.368  21.903  1.00 98.39           C
ATOM   3496  HE1 MET A 221     -42.936  21.819  22.544  1.00 98.39           H
ATOM   3497  HE2 MET A 221     -41.440  22.120  21.629  1.00 98.39           H
ATOM   3498  HE3 MET A 221     -42.656  20.993  20.996  1.00 98.39           H
ATOM   3499  N   MET A 222     -41.401  15.560  22.538  1.00 97.87           N
ATOM   3500  H   MET A 222     -40.632  16.097  22.165  1.00 97.87           H
ATOM   3501  CA  MET A 222     -41.075  14.452  23.432  1.00 97.87           C
ATOM   3502  HA  MET A 222     -41.826  13.668  23.331  1.00 97.87           H
ATOM   3503  C   MET A 222     -41.055  14.964  24.867  1.00 97.87           C
ATOM   3504  CB  MET A 222     -39.702  13.870  23.090  1.00 97.87           C
ATOM   3505  HB2 MET A 222     -38.937  14.597  23.364  1.00 97.87           H
ATOM   3506  HB3 MET A 222     -39.547  12.965  23.676  1.00 97.87           H
ATOM   3507  O   MET A 222     -40.513  16.039  25.114  1.00 97.87           O
ATOM   3508  CG  MET A 222     -39.552  13.526  21.608  1.00 97.87           C
ATOM   3509  HG2 MET A 222     -39.663  14.430  21.010  1.00 97.87           H
ATOM   3510  HG3 MET A 222     -40.338  12.826  21.326  1.00 97.87           H
ATOM   3511  SD  MET A 222     -37.954  12.790  21.210  1.00 97.87           S
ATOM   3512  CE  MET A 222     -36.818  14.155  21.565  1.00 97.87           C
ATOM   3513  HE1 MET A 222     -37.049  15.007  20.927  1.00 97.87           H
ATOM   3514  HE2 MET A 222     -36.891  14.448  22.612  1.00 97.87           H
ATOM   3515  HE3 MET A 222     -35.800  13.815  21.374  1.00 97.87           H
ATOM   3516  N   SER A 223     -41.592  14.198  25.819  1.00 96.78           N
ATOM   3517  H   SER A 223     -42.028  13.326  25.556  1.00 96.78           H
ATOM   3518  CA  SER A 223     -41.671  14.630  27.219  1.00 96.78           C
ATOM   3519  HA  SER A 223     -40.992  15.471  27.354  1.00 96.78           H
ATOM   3520  C   SER A 223     -41.249  13.541  28.200  1.00 96.78           C
ATOM   3521  CB  SER A 223     -43.076  15.140  27.537  1.00 96.78           C
ATOM   3522  HB2 SER A 223     -43.425  15.778  26.726  1.00 96.78           H
ATOM   3523  HB3 SER A 223     -43.760  14.298  27.642  1.00 96.78           H
ATOM   3524  O   SER A 223     -41.629  12.371  28.068  1.00 96.78           O
ATOM   3525  OG  SER A 223     -43.047  15.895  28.732  1.00 96.78           O
ATOM   3526  HG  SER A 223     -43.064  16.817  28.463  1.00 96.78           H
ATOM   3527  N   ARG A 224     -40.452  13.920  29.203  1.00 95.69           N
ATOM   3528  H   ARG A 224     -40.173  14.890  29.233  1.00 95.69           H
ATOM   3529  CA  ARG A 224     -40.014  13.032  30.285  1.00 95.69           C
ATOM   3530  HA  ARG A 224     -40.790  12.283  30.446  1.00 95.69           H
ATOM   3531  C   ARG A 224     -39.833  13.806  31.588  1.00 95.69           C
ATOM   3532  CB  ARG A 224     -38.726  12.301  29.857  1.00 95.69           C
ATOM   3533  HB2 ARG A 224     -38.942  11.681  28.987  1.00 95.69           H
ATOM   3534  HB3 ARG A 224     -37.971  13.035  29.576  1.00 95.69           H
ATOM   3535  O   ARG A 224     -39.144  14.820  31.631  1.00 95.69           O
ATOM   3536  CG  ARG A 224     -38.169  11.412  30.978  1.00 95.69           C
ATOM   3537  HG2 ARG A 224     -37.851  12.048  31.804  1.00 95.69           H
ATOM   3538  HG3 ARG A 224     -38.948  10.736  31.331  1.00 95.69           H
ATOM   3539  CD  ARG A 224     -36.961  10.587  30.530  1.00 95.69           C
ATOM   3540  HD2 ARG A 224     -37.295   9.848  29.802  1.00 95.69           H
ATOM   3541  HD3 ARG A 224     -36.230  11.227  30.034  1.00 95.69           H
ATOM   3542  NE  ARG A 224     -36.348   9.900  31.684  1.00 95.69           N
ATOM   3543  HE  ARG A 224     -36.683   8.966  31.868  1.00 95.69           H
ATOM   3544  NH1 ARG A 224     -34.880  11.553  32.347  1.00 95.69           N
ATOM   3545 HH11 ARG A 224     -34.175  11.909  32.977  1.00 95.69           H
ATOM   3546 HH12 ARG A 224     -35.256  12.175  31.644  1.00 95.69           H
ATOM   3547  NH2 ARG A 224     -34.963   9.669  33.489  1.00 95.69           N
ATOM   3548 HH21 ARG A 224     -34.195  10.022  34.041  1.00 95.69           H
ATOM   3549 HH22 ARG A 224     -35.318   8.738  33.654  1.00 95.69           H
ATOM   3550  CZ  ARG A 224     -35.412  10.378  32.492  1.00 95.69           C
ATOM   3551  N   GLN A 225     -40.400  13.267  32.666  1.00 95.44           N
ATOM   3552  H   GLN A 225     -40.938  12.420  32.553  1.00 95.44           H
ATOM   3553  CA  GLN A 225     -40.064  13.664  34.032  1.00 95.44           C
ATOM   3554  HA  GLN A 225     -39.838  14.730  34.044  1.00 95.44           H
ATOM   3555  C   GLN A 225     -38.831  12.889  34.504  1.00 95.44           C
ATOM   3556  CB  GLN A 225     -41.265  13.425  34.956  1.00 95.44           C
ATOM   3557  HB2 GLN A 225     -41.482  12.358  34.996  1.00 95.44           H
ATOM   3558  HB3 GLN A 225     -42.136  13.932  34.539  1.00 95.44           H
ATOM   3559  O   GLN A 225     -38.766  11.668  34.341  1.00 95.44           O
ATOM   3560  CG  GLN A 225     -41.016  13.937  36.386  1.00 95.44           C
ATOM   3561  HG2 GLN A 225     -40.166  13.411  36.822  1.00 95.44           H
ATOM   3562  HG3 GLN A 225     -40.783  15.001  36.364  1.00 95.44           H
ATOM   3563  CD  GLN A 225     -42.221  13.725  37.299  1.00 95.44           C
ATOM   3564  NE2 GLN A 225     -42.025  13.587  38.590  1.00 95.44           N
ATOM   3565 HE21 GLN A 225     -41.099  13.598  38.995  1.00 95.44           H
ATOM   3566 HE22 GLN A 225     -42.834  13.445  39.176  1.00 95.44           H
ATOM   3567  OE1 GLN A 225     -43.365  13.671  36.872  1.00 95.44           O
ATOM   3568  N   GLY A 226     -37.865  13.578  35.101  1.00 95.21           N
ATOM   3569  H   GLY A 226     -37.939  14.582  35.175  1.00 95.21           H
ATOM   3570  CA  GLY A 226     -36.718  12.929  35.724  1.00 95.21           C
ATOM   3571  HA2 GLY A 226     -37.062  12.333  36.569  1.00 95.21           H
ATOM   3572  HA3 GLY A 226     -36.244  12.263  35.001  1.00 95.21           H
ATOM   3573  C   GLY A 226     -35.672  13.911  36.228  1.00 95.21           C
ATOM   3574  O   GLY A 226     -35.833  15.123  36.116  1.00 95.21           O
ATOM   3575  N   GLU A 227     -34.593  13.359  36.772  1.00 96.91           N
ATOM   3576  H   GLU A 227     -34.549  12.355  36.873  1.00 96.91           H
ATOM   3577  CA  GLU A 227     -33.406  14.114  37.171  1.00 96.91           C
ATOM   3578  HA  GLU A 227     -33.706  15.038  37.665  1.00 96.91           H
ATOM   3579  C   GLU A 227     -32.560  14.479  35.949  1.00 96.91           C
ATOM   3580  CB  GLU A 227     -32.568  13.283  38.151  1.00 96.91           C
ATOM   3581  HB2 GLU A 227     -32.439  12.280  37.746  1.00 96.91           H
ATOM   3582  HB3 GLU A 227     -31.576  13.725  38.246  1.00 96.91           H
ATOM   3583  O   GLU A 227     -32.226  13.612  35.134  1.00 96.91           O
ATOM   3584  CG  GLU A 227     -33.204  13.173  39.544  1.00 96.91           C
ATOM   3585  HG2 GLU A 227     -32.624  12.457  40.126  1.00 96.91           H
ATOM   3586  HG3 GLU A 227     -34.213  12.773  39.445  1.00 96.91           H
ATOM   3587  CD  GLU A 227     -33.226  14.513  40.295  1.00 96.91           C
ATOM   3588  OE1 GLU A 227     -34.241  14.771  40.968  1.00 96.91           O
ATOM   3589  OE2 GLU A 227     -32.222  15.265  40.223  1.00 96.91           O
ATOM   3590  N   TYR A 228     -32.199  15.757  35.851  1.00 97.25           N
ATOM   3591  H   TYR A 228     -32.560  16.408  36.534  1.00 97.25           H
ATOM   3592  CA  TYR A 228     -31.301  16.296  34.833  1.00 97.25           C
ATOM   3593  HA  TYR A 228     -30.727  15.485  34.385  1.00 97.25           H
ATOM   3594  C   TYR A 228     -30.323  17.285  35.463  1.00 97.25           C
ATOM   3595  CB  TYR A 228     -32.109  16.991  33.732  1.00 97.25           C
ATOM   3596  HB2 TYR A 228     -31.414  17.477  33.047  1.00 97.25           H
ATOM   3597  HB3 TYR A 228     -32.720  17.775  34.180  1.00 97.25           H
ATOM   3598  O   TYR A 228     -30.649  17.949  36.446  1.00 97.25           O
ATOM   3599  CG  TYR A 228     -32.998  16.066  32.927  1.00 97.25           C
ATOM   3600  CD1 TYR A 228     -32.496  15.445  31.770  1.00 97.25           C
ATOM   3601  HD1 TYR A 228     -31.473  15.615  31.471  1.00 97.25           H
ATOM   3602  CD2 TYR A 228     -34.326  15.829  33.328  1.00 97.25           C
ATOM   3603  HD2 TYR A 228     -34.691  16.271  34.244  1.00 97.25           H
ATOM   3604  CE1 TYR A 228     -33.338  14.627  30.995  1.00 97.25           C
ATOM   3605  HE1 TYR A 228     -32.957  14.156  30.101  1.00 97.25           H
ATOM   3606  CE2 TYR A 228     -35.177  15.022  32.552  1.00 97.25           C
ATOM   3607  HE2 TYR A 228     -36.206  14.876  32.845  1.00 97.25           H
ATOM   3608  OH  TYR A 228     -35.495  13.684  30.582  1.00 97.25           O
ATOM   3609  HH  TYR A 228     -35.113  13.565  29.709  1.00 97.25           H
ATOM   3610  CZ  TYR A 228     -34.685  14.444  31.366  1.00 97.25           C
ATOM   3611  N   ILE A 229     -29.137  17.432  34.867  1.00 96.83           N
ATOM   3612  H   ILE A 229     -28.951  16.911  34.023  1.00 96.83           H
ATOM   3613  CA  ILE A 229     -28.251  18.552  35.191  1.00 96.83           C
ATOM   3614  HA  ILE A 229     -28.312  18.753  36.261  1.00 96.83           H
ATOM   3615  C   ILE A 229     -28.781  19.779  34.444  1.00 96.83           C
ATOM   3616  CB  ILE A 229     -26.780  18.224  34.863  1.00 96.83           C
ATOM   3617  HB  ILE A 229     -26.711  18.018  33.796  1.00 96.83           H
ATOM   3618  O   ILE A 229     -28.780  19.817  33.217  1.00 96.83           O
ATOM   3619  CG1 ILE A 229     -26.243  16.960  35.565  1.00 96.83           C
ATOM   3620 HG12 ILE A 229     -26.823  16.096  35.239  1.00 96.83           H
ATOM   3621 HG13 ILE A 229     -25.217  16.793  35.237  1.00 96.83           H
ATOM   3622  CG2 ILE A 229     -25.869  19.423  35.159  1.00 96.83           C
ATOM   3623 HG21 ILE A 229     -26.075  20.209  34.434  1.00 96.83           H
ATOM   3624 HG22 ILE A 229     -24.825  19.134  35.032  1.00 96.83           H
ATOM   3625 HG23 ILE A 229     -26.028  19.797  36.171  1.00 96.83           H
ATOM   3626  CD1 ILE A 229     -26.260  17.006  37.096  1.00 96.83           C
ATOM   3627 HD11 ILE A 229     -25.694  17.861  37.465  1.00 96.83           H
ATOM   3628 HD12 ILE A 229     -25.810  16.092  37.484  1.00 96.83           H
ATOM   3629 HD13 ILE A 229     -27.290  17.059  37.448  1.00 96.83           H
ATOM   3630  N   THR A 230     -29.279  20.769  35.180  1.00 97.37           N
ATOM   3631  H   THR A 230     -29.296  20.662  36.184  1.00 97.37           H
ATOM   3632  CA  THR A 230     -29.958  21.939  34.611  1.00 97.37           C
ATOM   3633  HA  THR A 230     -29.558  22.109  33.612  1.00 97.37           H
ATOM   3634  C   THR A 230     -29.681  23.198  35.427  1.00 97.37           C
ATOM   3635  CB  THR A 230     -31.469  21.666  34.460  1.00 97.37           C
ATOM   3636  HB  THR A 230     -31.596  20.815  33.793  1.00 97.37           H
ATOM   3637  O   THR A 230     -29.355  23.133  36.614  1.00 97.37           O
ATOM   3638  CG2 THR A 230     -32.175  21.355  35.778  1.00 97.37           C
ATOM   3639 HG21 THR A 230     -32.050  22.170  36.490  1.00 97.37           H
ATOM   3640 HG22 THR A 230     -33.236  21.189  35.593  1.00 97.37           H
ATOM   3641 HG23 THR A 230     -31.762  20.442  36.207  1.00 97.37           H
ATOM   3642  OG1 THR A 230     -32.161  22.761  33.906  1.00 97.37           O
ATOM   3643  HG1 THR A 230     -32.278  23.414  34.600  1.00 97.37           H
ATOM   3644  N   GLY A 231     -29.818  24.364  34.800  1.00 95.81           N
ATOM   3645  H   GLY A 231     -30.014  24.350  33.810  1.00 95.81           H
ATOM   3646  CA  GLY A 231     -29.628  25.656  35.452  1.00 95.81           C
ATOM   3647  HA2 GLY A 231     -28.578  25.774  35.717  1.00 95.81           H
ATOM   3648  HA3 GLY A 231     -30.216  25.685  36.369  1.00 95.81           H
ATOM   3649  C   GLY A 231     -30.036  26.825  34.564  1.00 95.81           C
ATOM   3650  O   GLY A 231     -30.193  26.682  33.355  1.00 95.81           O
ATOM   3651  N   TYR A 232     -30.218  27.997  35.168  1.00 95.66           N
ATOM   3652  H   TYR A 232     -30.020  28.059  36.157  1.00 95.66           H
ATOM   3653  CA  TYR A 232     -30.304  29.256  34.433  1.00 95.66           C
ATOM   3654  HA  TYR A 232     -30.535  29.063  33.386  1.00 95.66           H
ATOM   3655  C   TYR A 232     -28.944  29.950  34.498  1.00 95.66           C
ATOM   3656  CB  TYR A 232     -31.428  30.129  35.002  1.00 95.66           C
ATOM   3657  HB2 TYR A 232     -32.369  29.585  34.922  1.00 95.66           H
ATOM   3658  HB3 TYR A 232     -31.237  30.311  36.060  1.00 95.66           H
ATOM   3659  O   TYR A 232     -28.401  30.094  35.594  1.00 95.66           O
ATOM   3660  CG  TYR A 232     -31.573  31.454  34.283  1.00 95.66           C
ATOM   3661  CD1 TYR A 232     -31.108  32.644  34.879  1.00 95.66           C
ATOM   3662  HD1 TYR A 232     -30.649  32.612  35.857  1.00 95.66           H
ATOM   3663  CD2 TYR A 232     -32.147  31.487  32.998  1.00 95.66           C
ATOM   3664  HD2 TYR A 232     -32.493  30.577  32.528  1.00 95.66           H
ATOM   3665  CE1 TYR A 232     -31.230  33.871  34.196  1.00 95.66           C
ATOM   3666  HE1 TYR A 232     -30.876  34.789  34.641  1.00 95.66           H
ATOM   3667  CE2 TYR A 232     -32.245  32.703  32.304  1.00 95.66           C
ATOM   3668  HE2 TYR A 232     -32.671  32.745  31.312  1.00 95.66           H
ATOM   3669  OH  TYR A 232     -31.903  35.042  32.198  1.00 95.66           O
ATOM   3670  HH  TYR A 232     -31.804  35.864  32.686  1.00 95.66           H
ATOM   3671  CZ  TYR A 232     -31.792  33.893  32.901  1.00 95.66           C
ATOM   3672  N   ILE A 233     -28.410  30.361  33.348  1.00 94.07           N
ATOM   3673  H   ILE A 233     -28.938  30.205  32.502  1.00 94.07           H
ATOM   3674  CA  ILE A 233     -27.131  31.066  33.215  1.00 94.07           C
ATOM   3675  HA  ILE A 233     -26.573  30.988  34.148  1.00 94.07           H
ATOM   3676  C   ILE A 233     -27.428  32.545  32.917  1.00 94.07           C
ATOM   3677  CB  ILE A 233     -26.238  30.426  32.126  1.00 94.07           C
ATOM   3678  HB  ILE A 233     -26.709  30.577  31.155  1.00 94.07           H
ATOM   3679  O   ILE A 233     -27.751  32.879  31.771  1.00 94.07           O
ATOM   3680  CG1 ILE A 233     -26.088  28.903  32.328  1.00 94.07           C
ATOM   3681 HG12 ILE A 233     -25.726  28.701  33.335  1.00 94.07           H
ATOM   3682 HG13 ILE A 233     -27.065  28.431  32.216  1.00 94.07           H
ATOM   3683  CG2 ILE A 233     -24.865  31.127  32.141  1.00 94.07           C
ATOM   3684 HG21 ILE A 233     -24.354  30.943  33.085  1.00 94.07           H
ATOM   3685 HG22 ILE A 233     -24.244  30.761  31.323  1.00 94.07           H
ATOM   3686 HG23 ILE A 233     -24.973  32.203  32.010  1.00 94.07           H
ATOM   3687  CD1 ILE A 233     -25.135  28.208  31.355  1.00 94.07           C
ATOM   3688 HD11 ILE A 233     -25.357  28.502  30.328  1.00 94.07           H
ATOM   3689 HD12 ILE A 233     -24.101  28.455  31.595  1.00 94.07           H
ATOM   3690 HD13 ILE A 233     -25.268  27.132  31.458  1.00 94.07           H
ATOM   3691  N   PRO A 234     -27.344  33.445  33.919  1.00 92.38           N
ATOM   3692  CA  PRO A 234     -27.660  34.861  33.742  1.00 92.38           C
ATOM   3693  HA  PRO A 234     -28.703  34.952  33.435  1.00 92.38           H
ATOM   3694  C   PRO A 234     -26.785  35.569  32.708  1.00 92.38           C
ATOM   3695  CB  PRO A 234     -27.470  35.500  35.123  1.00 92.38           C
ATOM   3696  HB2 PRO A 234     -26.453  35.879  35.225  1.00 92.38           H
ATOM   3697  HB3 PRO A 234     -28.191  36.297  35.298  1.00 92.38           H
ATOM   3698  O   PRO A 234     -27.254  36.481  32.037  1.00 92.38           O
ATOM   3699  CG  PRO A 234     -27.662  34.340  36.093  1.00 92.38           C
ATOM   3700  HG2 PRO A 234     -27.144  34.507  37.036  1.00 92.38           H
ATOM   3701  HG3 PRO A 234     -28.726  34.169  36.259  1.00 92.38           H
ATOM   3702  CD  PRO A 234     -27.067  33.170  35.323  1.00 92.38           C
ATOM   3703  HD2 PRO A 234     -27.535  32.247  35.667  1.00 92.38           H
ATOM   3704  HD3 PRO A 234     -25.990  33.124  35.487  1.00 92.38           H
ATOM   3705  N   GLU A 235     -25.528  35.150  32.563  1.00 91.22           N
ATOM   3706  H   GLU A 235     -25.193  34.417  33.172  1.00 91.22           H
ATOM   3707  CA  GLU A 235     -24.543  35.753  31.663  1.00 91.22           C
ATOM   3708  HA  GLU A 235     -24.461  36.819  31.883  1.00 91.22           H
ATOM   3709  C   GLU A 235     -24.934  35.640  30.181  1.00 91.22           C
ATOM   3710  CB  GLU A 235     -23.166  35.097  31.887  1.00 91.22           C
ATOM   3711  HB2 GLU A 235     -23.236  34.026  31.701  1.00 91.22           H
ATOM   3712  HB3 GLU A 235     -22.485  35.508  31.142  1.00 91.22           H
ATOM   3713  O   GLU A 235     -24.533  36.485  29.384  1.00 91.22           O
ATOM   3714  CG  GLU A 235     -22.524  35.349  33.269  1.00 91.22           C
ATOM   3715  HG2 GLU A 235     -21.455  35.162  33.171  1.00 91.22           H
ATOM   3716  HG3 GLU A 235     -22.644  36.403  33.521  1.00 91.22           H
ATOM   3717  CD  GLU A 235     -23.049  34.480  34.431  1.00 91.22           C
ATOM   3718  OE1 GLU A 235     -22.571  34.686  35.573  1.00 91.22           O
ATOM   3719  OE2 GLU A 235     -23.948  33.637  34.209  1.00 91.22           O
ATOM   3720  N   ILE A 236     -25.728  34.625  29.821  1.00 93.10           N
ATOM   3721  H   ILE A 236     -26.026  33.986  30.545  1.00 93.10           H
ATOM   3722  CA  ILE A 236     -26.193  34.377  28.444  1.00 93.10           C
ATOM   3723  HA  ILE A 236     -25.853  35.196  27.812  1.00 93.10           H
ATOM   3724  C   ILE A 236     -27.723  34.379  28.313  1.00 93.10           C
ATOM   3725  CB  ILE A 236     -25.577  33.081  27.870  1.00 93.10           C
ATOM   3726  HB  ILE A 236     -25.880  33.000  26.826  1.00 93.10           H
ATOM   3727  O   ILE A 236     -28.245  34.100  27.238  1.00 93.10           O
ATOM   3728  CG1 ILE A 236     -26.069  31.829  28.623  1.00 93.10           C
ATOM   3729 HG12 ILE A 236     -25.630  31.829  29.621  1.00 93.10           H
ATOM   3730 HG13 ILE A 236     -27.153  31.869  28.730  1.00 93.10           H
ATOM   3731  CG2 ILE A 236     -24.043  33.146  27.912  1.00 93.10           C
ATOM   3732 HG21 ILE A 236     -23.683  33.094  28.939  1.00 93.10           H
ATOM   3733 HG22 ILE A 236     -23.626  32.315  27.342  1.00 93.10           H
ATOM   3734 HG23 ILE A 236     -23.695  34.081  27.471  1.00 93.10           H
ATOM   3735  CD1 ILE A 236     -25.719  30.507  27.929  1.00 93.10           C
ATOM   3736 HD11 ILE A 236     -26.180  29.679  28.467  1.00 93.10           H
ATOM   3737 HD12 ILE A 236     -24.640  30.353  27.911  1.00 93.10           H
ATOM   3738 HD13 ILE A 236     -26.103  30.520  26.909  1.00 93.10           H
ATOM   3739  N   GLY A 237     -28.456  34.640  29.399  1.00 95.17           N
ATOM   3740  H   GLY A 237     -27.978  34.879  30.256  1.00 95.17           H
ATOM   3741  CA  GLY A 237     -29.920  34.657  29.395  1.00 95.17           C
ATOM   3742  HA2 GLY A 237     -30.262  34.884  30.404  1.00 95.17           H
ATOM   3743  HA3 GLY A 237     -30.271  35.444  28.727  1.00 95.17           H
ATOM   3744  C   GLY A 237     -30.556  33.333  28.956  1.00 95.17           C
ATOM   3745  O   GLY A 237     -31.509  33.346  28.178  1.00 95.17           O
ATOM   3746  N   CYS A 238     -30.009  32.189  29.389  1.00 96.73           N
ATOM   3747  H   CYS A 238     -29.238  32.244  30.039  1.00 96.73           H
ATOM   3748  CA  CYS A 238     -30.486  30.866  28.966  1.00 96.73           C
ATOM   3749  HA  CYS A 238     -31.397  30.991  28.380  1.00 96.73           H
ATOM   3750  C   CYS A 238     -30.828  29.946  30.136  1.00 96.73           C
ATOM   3751  CB  CYS A 238     -29.456  30.162  28.075  1.00 96.73           C
ATOM   3752  HB2 CYS A 238     -28.495  30.114  28.588  1.00 96.73           H
ATOM   3753  HB3 CYS A 238     -29.788  29.142  27.883  1.00 96.73           H
ATOM   3754  O   CYS A 238     -30.077  29.848  31.105  1.00 96.73           O
ATOM   3755  SG  CYS A 238     -29.287  31.003  26.485  1.00 96.73           S
ATOM   3756  HG  CYS A 238     -28.979  32.222  26.937  1.00 96.73           H
ATOM   3757  N   THR A 239     -31.904  29.175  29.985  1.00 97.32           N
ATOM   3758  H   THR A 239     -32.457  29.303  29.150  1.00 97.32           H
ATOM   3759  CA  THR A 239     -32.075  27.914  30.720  1.00 97.32           C
ATOM   3760  HA  THR A 239     -31.637  28.000  31.714  1.00 97.32           H
ATOM   3761  C   THR A 239     -31.345  26.818  29.960  1.00 97.32           C
ATOM   3762  CB  THR A 239     -33.555  27.543  30.874  1.00 97.32           C
ATOM   3763  HB  THR A 239     -34.015  27.451  29.890  1.00 97.32           H
ATOM   3764  O   THR A 239     -31.604  26.627  28.777  1.00 97.32           O
ATOM   3765  CG2 THR A 239     -33.755  26.240  31.649  1.00 97.32           C
ATOM   3766 HG21 THR A 239     -34.817  26.087  31.841  1.00 97.32           H
ATOM   3767 HG22 THR A 239     -33.392  25.397  31.059  1.00 97.32           H
ATOM   3768 HG23 THR A 239     -33.214  26.270  32.594  1.00 97.32           H
ATOM   3769  OG1 THR A 239     -34.228  28.547  31.599  1.00 97.32           O
ATOM   3770  HG1 THR A 239     -33.931  28.489  32.510  1.00 97.32           H
ATOM   3771  N   VAL A 240     -30.447  26.093  30.618  1.00 96.96           N
ATOM   3772  H   VAL A 240     -30.287  26.272  31.599  1.00 96.96           H
ATOM   3773  CA  VAL A 240     -29.660  25.029  29.992  1.00 96.96           C
ATOM   3774  HA  VAL A 240     -29.984  24.937  28.955  1.00 96.96           H
ATOM   3775  C   VAL A 240     -29.927  23.693  30.663  1.00 96.96           C
ATOM   3776  CB  VAL A 240     -28.158  25.349  29.963  1.00 96.96           C
ATOM   3777  HB  VAL A 240     -27.749  25.318  30.973  1.00 96.96           H
ATOM   3778  O   VAL A 240     -30.022  23.629  31.887  1.00 96.96           O
ATOM   3779  CG1 VAL A 240     -27.454  24.291  29.101  1.00 96.96           C
ATOM   3780 HG11 VAL A 240     -26.568  24.706  28.619  1.00 96.96           H
ATOM   3781 HG12 VAL A 240     -27.187  23.424  29.705  1.00 96.96           H
ATOM   3782 HG13 VAL A 240     -28.086  23.969  28.274  1.00 96.96           H
ATOM   3783  CG2 VAL A 240     -27.881  26.743  29.382  1.00 96.96           C
ATOM   3784 HG21 VAL A 240     -26.807  26.896  29.279  1.00 96.96           H
ATOM   3785 HG22 VAL A 240     -28.352  26.843  28.404  1.00 96.96           H
ATOM   3786 HG23 VAL A 240     -28.269  27.512  30.050  1.00 96.96           H
ATOM   3787  N   VAL A 241     -30.019  22.636  29.858  1.00 97.98           N
ATOM   3788  H   VAL A 241     -29.943  22.794  28.863  1.00 97.98           H
ATOM   3789  CA  VAL A 241     -30.235  21.256  30.300  1.00 97.98           C
ATOM   3790  HA  VAL A 241     -30.089  21.197  31.379  1.00 97.98           H
ATOM   3791  C   VAL A 241     -29.215  20.340  29.623  1.00 97.98           C
ATOM   3792  CB  VAL A 241     -31.672  20.788  29.985  1.00 97.98           C
ATOM   3793  HB  VAL A 241     -31.786  20.671  28.907  1.00 97.98           H
ATOM   3794  O   VAL A 241     -29.110  20.327  28.398  1.00 97.98           O
ATOM   3795  CG1 VAL A 241     -31.961  19.441  30.656  1.00 97.98           C
ATOM   3796 HG11 VAL A 241     -32.979  19.124  30.428  1.00 97.98           H
ATOM   3797 HG12 VAL A 241     -31.848  19.529  31.736  1.00 97.98           H
ATOM   3798 HG13 VAL A 241     -31.278  18.676  30.287  1.00 97.98           H
ATOM   3799  CG2 VAL A 241     -32.741  21.780  30.465  1.00 97.98           C
ATOM   3800 HG21 VAL A 241     -32.622  21.965  31.532  1.00 97.98           H
ATOM   3801 HG22 VAL A 241     -32.654  22.721  29.923  1.00 97.98           H
ATOM   3802 HG23 VAL A 241     -33.735  21.371  30.281  1.00 97.98           H
ATOM   3803  N   GLU A 242     -28.481  19.553  30.409  1.00 97.16           N
ATOM   3804  H   GLU A 242     -28.615  19.614  31.409  1.00 97.16           H
ATOM   3805  CA  GLU A 242     -27.690  18.423  29.916  1.00 97.16           C
ATOM   3806  HA  GLU A 242     -27.378  18.629  28.891  1.00 97.16           H
ATOM   3807  C   GLU A 242     -28.557  17.161  29.909  1.00 97.16           C
ATOM   3808  CB  GLU A 242     -26.413  18.225  30.753  1.00 97.16           C
ATOM   3809  HB2 GLU A 242     -25.795  19.121  30.677  1.00 97.16           H
ATOM   3810  HB3 GLU A 242     -26.716  18.094  31.792  1.00 97.16           H
ATOM   3811  O   GLU A 242     -29.097  16.740  30.937  1.00 97.16           O
ATOM   3812  CG  GLU A 242     -25.597  16.987  30.323  1.00 97.16           C
ATOM   3813  HG2 GLU A 242     -26.223  16.100  30.418  1.00 97.16           H
ATOM   3814  HG3 GLU A 242     -25.349  17.092  29.267  1.00 97.16           H
ATOM   3815  CD  GLU A 242     -24.297  16.724  31.106  1.00 97.16           C
ATOM   3816  OE1 GLU A 242     -23.736  15.602  30.919  1.00 97.16           O
ATOM   3817  OE2 GLU A 242     -23.851  17.600  31.874  1.00 97.16           O
ATOM   3818  N   VAL A 243     -28.654  16.534  28.740  1.00 96.95           N
ATOM   3819  H   VAL A 243     -28.198  16.954  27.943  1.00 96.95           H
ATOM   3820  CA  VAL A 243     -29.374  15.283  28.517  1.00 96.95           C
ATOM   3821  HA  VAL A 243     -29.873  14.993  29.441  1.00 96.95           H
ATOM   3822  C   VAL A 243     -28.361  14.211  28.107  1.00 96.95           C
ATOM   3823  CB  VAL A 243     -30.477  15.454  27.460  1.00 96.95           C
ATOM   3824  HB  VAL A 243     -30.029  15.650  26.487  1.00 96.95           H
ATOM   3825  O   VAL A 243     -27.830  14.262  26.991  1.00 96.95           O
ATOM   3826  CG1 VAL A 243     -31.323  14.179  27.377  1.00 96.95           C
ATOM   3827 HG11 VAL A 243     -32.058  14.277  26.578  1.00 96.95           H
ATOM   3828 HG12 VAL A 243     -30.687  13.321  27.156  1.00 96.95           H
ATOM   3829 HG13 VAL A 243     -31.832  13.993  28.323  1.00 96.95           H
ATOM   3830  CG2 VAL A 243     -31.418  16.615  27.803  1.00 96.95           C
ATOM   3831 HG21 VAL A 243     -30.869  17.556  27.814  1.00 96.95           H
ATOM   3832 HG22 VAL A 243     -31.869  16.457  28.783  1.00 96.95           H
ATOM   3833 HG23 VAL A 243     -32.196  16.684  27.042  1.00 96.95           H
ATOM   3834  N   PRO A 244     -28.047  13.246  28.985  1.00 95.67           N
ATOM   3835  CA  PRO A 244     -27.050  12.231  28.686  1.00 95.67           C
ATOM   3836  HA  PRO A 244     -26.159  12.702  28.272  1.00 95.67           H
ATOM   3837  C   PRO A 244     -27.568  11.195  27.681  1.00 95.67           C
ATOM   3838  CB  PRO A 244     -26.681  11.613  30.034  1.00 95.67           C
ATOM   3839  HB2 PRO A 244     -25.867  12.183  30.481  1.00 95.67           H
ATOM   3840  HB3 PRO A 244     -26.398  10.565  29.934  1.00 95.67           H
ATOM   3841  O   PRO A 244     -28.697  10.701  27.775  1.00 95.67           O
ATOM   3842  CG  PRO A 244     -27.946  11.796  30.872  1.00 95.67           C
ATOM   3843  HG2 PRO A 244     -27.724  11.841  31.938  1.00 95.67           H
ATOM   3844  HG3 PRO A 244     -28.648  10.989  30.664  1.00 95.67           H
ATOM   3845  CD  PRO A 244     -28.527  13.110  30.356  1.00 95.67           C
ATOM   3846  HD2 PRO A 244     -29.615  13.073  30.396  1.00 95.67           H
ATOM   3847  HD3 PRO A 244     -28.153  13.941  30.954  1.00 95.67           H
ATOM   3848  N   TYR A 245     -26.709  10.821  26.736  1.00 94.22           N
ATOM   3849  H   TYR A 245     -25.789  11.238  26.738  1.00 94.22           H
ATOM   3850  CA  TYR A 245     -26.866   9.602  25.950  1.00 94.22           C
ATOM   3851  HA  TYR A 245     -27.925   9.376  25.831  1.00 94.22           H
ATOM   3852  C   TYR A 245     -26.212   8.422  26.669  1.00 94.22           C
ATOM   3853  CB  TYR A 245     -26.270   9.767  24.550  1.00 94.22           C
ATOM   3854  HB2 TYR A 245     -25.208   9.996  24.629  1.00 94.22           H
ATOM   3855  HB3 TYR A 245     -26.358   8.808  24.040  1.00 94.22           H
ATOM   3856  O   TYR A 245     -25.397   8.587  27.577  1.00 94.22           O
ATOM   3857  CG  TYR A 245     -26.946  10.790  23.668  1.00 94.22           C
ATOM   3858  CD1 TYR A 245     -28.081  10.428  22.921  1.00 94.22           C
ATOM   3859  HD1 TYR A 245     -28.507   9.441  23.022  1.00 94.22           H
ATOM   3860  CD2 TYR A 245     -26.421  12.090  23.558  1.00 94.22           C
ATOM   3861  HD2 TYR A 245     -25.562  12.372  24.147  1.00 94.22           H
ATOM   3862  CE1 TYR A 245     -28.685  11.350  22.050  1.00 94.22           C
ATOM   3863  HE1 TYR A 245     -29.571  11.085  21.492  1.00 94.22           H
ATOM   3864  CE2 TYR A 245     -27.018  13.017  22.686  1.00 94.22           C
ATOM   3865  HE2 TYR A 245     -26.596  14.006  22.592  1.00 94.22           H
ATOM   3866  OH  TYR A 245     -28.721  13.533  21.068  1.00 94.22           O
ATOM   3867  HH  TYR A 245     -28.306  14.398  21.104  1.00 94.22           H
ATOM   3868  CZ  TYR A 245     -28.156  12.650  21.931  1.00 94.22           C
ATOM   3869  N   LYS A 246     -26.502   7.203  26.211  1.00 91.48           N
ATOM   3870  H   LYS A 246     -27.166   7.128  25.454  1.00 91.48           H
ATOM   3871  CA  LYS A 246     -25.730   6.027  26.618  1.00 91.48           C
ATOM   3872  HA  LYS A 246     -25.809   5.933  27.701  1.00 91.48           H
ATOM   3873  C   LYS A 246     -24.253   6.230  26.281  1.00 91.48           C
ATOM   3874  CB  LYS A 246     -26.281   4.758  25.955  1.00 91.48           C
ATOM   3875  HB2 LYS A 246     -25.629   3.922  26.208  1.00 91.48           H
ATOM   3876  HB3 LYS A 246     -26.298   4.877  24.872  1.00 91.48           H
ATOM   3877  O   LYS A 246     -23.903   6.579  25.158  1.00 91.48           O
ATOM   3878  CG  LYS A 246     -27.691   4.477  26.476  1.00 91.48           C
ATOM   3879  HG2 LYS A 246     -28.378   5.218  26.067  1.00 91.48           H
ATOM   3880  HG3 LYS A 246     -27.684   4.563  27.563  1.00 91.48           H
ATOM   3881  CD  LYS A 246     -28.183   3.082  26.107  1.00 91.48           C
ATOM   3882  HD2 LYS A 246     -28.273   2.984  25.024  1.00 91.48           H
ATOM   3883  HD3 LYS A 246     -27.478   2.344  26.491  1.00 91.48           H
ATOM   3884  CE  LYS A 246     -29.546   2.919  26.779  1.00 91.48           C
ATOM   3885  HE2 LYS A 246     -29.496   3.360  27.775  1.00 91.48           H
ATOM   3886  HE3 LYS A 246     -30.288   3.494  26.223  1.00 91.48           H
ATOM   3887  NZ  LYS A 246     -29.930   1.499  26.891  1.00 91.48           N
ATOM   3888  HZ1 LYS A 246     -29.997   1.074  25.978  1.00 91.48           H
ATOM   3889  HZ2 LYS A 246     -29.249   0.998  27.443  1.00 91.48           H
ATOM   3890  HZ3 LYS A 246     -30.817   1.424  27.368  1.00 91.48           H
ATOM   3891  N   GLY A 247     -23.377   5.980  27.251  1.00 89.25           N
ATOM   3892  H   GLY A 247     -23.738   5.861  28.185  1.00 89.25           H
ATOM   3893  CA  GLY A 247     -21.931   6.126  27.088  1.00 89.25           C
ATOM   3894  HA2 GLY A 247     -21.434   5.317  27.622  1.00 89.25           H
ATOM   3895  HA3 GLY A 247     -21.667   6.042  26.034  1.00 89.25           H
ATOM   3896  C   GLY A 247     -21.398   7.448  27.637  1.00 89.25           C
ATOM   3897  O   GLY A 247     -21.657   7.811  28.775  1.00 89.25           O
ATOM   3898  N   ASN A 248     -20.563   8.126  26.856  1.00 89.44           N
ATOM   3899  H   ASN A 248     -20.446   7.818  25.901  1.00 89.44           H
ATOM   3900  CA  ASN A 248     -19.751   9.283  27.259  1.00 89.44           C
ATOM   3901  HA  ASN A 248     -19.854   9.446  28.333  1.00 89.44           H
ATOM   3902  C   ASN A 248     -20.180  10.587  26.566  1.00 89.44           C
ATOM   3903  CB  ASN A 248     -18.277   8.961  26.945  1.00 89.44           C
ATOM   3904  HB2 ASN A 248     -17.968   8.058  27.471  1.00 89.44           H
ATOM   3905  HB3 ASN A 248     -17.644   9.775  27.297  1.00 89.44           H
ATOM   3906  O   ASN A 248     -19.402  11.537  26.515  1.00 89.44           O
ATOM   3907  CG  ASN A 248     -18.047   8.783  25.449  1.00 89.44           C
ATOM   3908  ND2 ASN A 248     -16.833   8.768  24.985  1.00 89.44           N
ATOM   3909 HD21 ASN A 248     -16.036   8.852  25.598  1.00 89.44           H
ATOM   3910 HD22 ASN A 248     -16.720   8.718  23.982  1.00 89.44           H
ATOM   3911  OD1 ASN A 248     -18.945   8.550  24.658  1.00 89.44           O
ATOM   3912  N   THR A 249     -21.366  10.614  25.964  1.00 92.85           N
ATOM   3913  H   THR A 249     -22.014   9.858  26.131  1.00 92.85           H
ATOM   3914  CA  THR A 249     -21.846  11.742  25.159  1.00 92.85           C
ATOM   3915  HA  THR A 249     -21.093  12.530  25.144  1.00 92.85           H
ATOM   3916  C   THR A 249     -23.104  12.315  25.795  1.00 92.85           C
ATOM   3917  CB  THR A 249     -22.076  11.307  23.704  1.00 92.85           C
ATOM   3918  HB  THR A 249     -22.826  10.517  23.675  1.00 92.85           H
ATOM   3919  O   THR A 249     -23.971  11.556  26.222  1.00 92.85           O
ATOM   3920  CG2 THR A 249     -22.521  12.449  22.793  1.00 92.85           C
ATOM   3921 HG21 THR A 249     -22.597  12.086  21.768  1.00 92.85           H
ATOM   3922 HG22 THR A 249     -21.793  13.260  22.829  1.00 92.85           H
ATOM   3923 HG23 THR A 249     -23.496  12.826  23.101  1.00 92.85           H
ATOM   3924  OG1 THR A 249     -20.864  10.815  23.165  1.00 92.85           O
ATOM   3925  HG1 THR A 249     -20.551  10.110  23.736  1.00 92.85           H
ATOM   3926  N   SER A 250     -23.222  13.637  25.836  1.00 95.34           N
ATOM   3927  H   SER A 250     -22.482  14.204  25.449  1.00 95.34           H
ATOM   3928  CA  SER A 250     -24.432  14.334  26.277  1.00 95.34           C
ATOM   3929  HA  SER A 250     -25.253  13.627  26.398  1.00 95.34           H
ATOM   3930  C   SER A 250     -24.851  15.358  25.228  1.00 95.34           C
ATOM   3931  CB  SER A 250     -24.228  15.052  27.615  1.00 95.34           C
ATOM   3932  HB2 SER A 250     -23.463  15.820  27.501  1.00 95.34           H
ATOM   3933  HB3 SER A 250     -25.173  15.534  27.866  1.00 95.34           H
ATOM   3934  O   SER A 250     -24.000  15.963  24.579  1.00 95.34           O
ATOM   3935  OG  SER A 250     -23.871  14.189  28.682  1.00 95.34           O
ATOM   3936  HG  SER A 250     -23.894  14.735  29.472  1.00 95.34           H
ATOM   3937  N   ALA A 251     -26.153  15.581  25.080  1.00 97.18           N
ATOM   3938  H   ALA A 251     -26.803  15.072  25.663  1.00 97.18           H
ATOM   3939  CA  ALA A 251     -26.657  16.784  24.431  1.00 97.18           C
ATOM   3940  HA  ALA A 251     -25.959  17.105  23.659  1.00 97.18           H
ATOM   3941  C   ALA A 251     -26.777  17.898  25.474  1.00 97.18           C
ATOM   3942  CB  ALA A 251     -28.000  16.493  23.761  1.00 97.18           C
ATOM   3943  HB1 ALA A 251     -27.886  15.743  22.978  1.00 97.18           H
ATOM   3944  HB2 ALA A 251     -28.714  16.137  24.504  1.00 97.18           H
ATOM   3945  HB3 ALA A 251     -28.377  17.410  23.309  1.00 97.18           H
ATOM   3946  O   ALA A 251     -27.353  17.686  26.540  1.00 97.18           O
ATOM   3947  N   ILE A 252     -26.251  19.078  25.167  1.00 95.79           N
ATOM   3948  H   ILE A 252     -25.777  19.180  24.281  1.00 95.79           H
ATOM   3949  CA  ILE A 252     -26.454  20.290  25.959  1.00 95.79           C
ATOM   3950  HA  ILE A 252     -26.896  20.042  26.924  1.00 95.79           H
ATOM   3951  C   ILE A 252     -27.441  21.157  25.191  1.00 95.79           C
ATOM   3952  CB  ILE A 252     -25.119  21.026  26.209  1.00 95.79           C
ATOM   3953  HB  ILE A 252     -24.758  21.421  25.260  1.00 95.79           H
ATOM   3954  O   ILE A 252     -27.123  21.596  24.092  1.00 95.79           O
ATOM   3955  CG1 ILE A 252     -24.002  20.112  26.761  1.00 95.79           C
ATOM   3956 HG12 ILE A 252     -23.758  19.356  26.015  1.00 95.79           H
ATOM   3957 HG13 ILE A 252     -23.101  20.709  26.909  1.00 95.79           H
ATOM   3958  CG2 ILE A 252     -25.357  22.220  27.152  1.00 95.79           C
ATOM   3959 HG21 ILE A 252     -25.822  21.889  28.081  1.00 95.79           H
ATOM   3960 HG22 ILE A 252     -26.004  22.952  26.669  1.00 95.79           H
ATOM   3961 HG23 ILE A 252     -24.408  22.705  27.377  1.00 95.79           H
ATOM   3962  CD1 ILE A 252     -24.340  19.407  28.077  1.00 95.79           C
ATOM   3963 HD11 ILE A 252     -24.483  20.138  28.874  1.00 95.79           H
ATOM   3964 HD12 ILE A 252     -23.519  18.744  28.352  1.00 95.79           H
ATOM   3965 HD13 ILE A 252     -25.247  18.817  27.948  1.00 95.79           H
ATOM   3966  N   PHE A 253     -28.628  21.390  25.743  1.00 97.79           N
ATOM   3967  H   PHE A 253     -28.827  20.991  26.649  1.00 97.79           H
ATOM   3968  CA  PHE A 253     -29.654  22.228  25.124  1.00 97.79           C
ATOM   3969  HA  PHE A 253     -29.381  22.459  24.094  1.00 97.79           H
ATOM   3970  C   PHE A 253     -29.787  23.541  25.887  1.00 97.79           C
ATOM   3971  CB  PHE A 253     -30.994  21.492  25.099  1.00 97.79           C
ATOM   3972  HB2 PHE A 253     -31.733  22.173  24.675  1.00 97.79           H
ATOM   3973  HB3 PHE A 253     -31.297  21.249  26.116  1.00 97.79           H
ATOM   3974  O   PHE A 253     -30.104  23.529  27.074  1.00 97.79           O
ATOM   3975  CG  PHE A 253     -31.038  20.248  24.251  1.00 97.79           C
ATOM   3976  CD1 PHE A 253     -31.241  20.364  22.865  1.00 97.79           C
ATOM   3977  HD1 PHE A 253     -31.330  21.342  22.415  1.00 97.79           H
ATOM   3978  CD2 PHE A 253     -30.936  18.979  24.845  1.00 97.79           C
ATOM   3979  HD2 PHE A 253     -30.777  18.896  25.910  1.00 97.79           H
ATOM   3980  CE1 PHE A 253     -31.345  19.210  22.070  1.00 97.79           C
ATOM   3981  HE1 PHE A 253     -31.505  19.300  21.006  1.00 97.79           H
ATOM   3982  CE2 PHE A 253     -31.061  17.825  24.054  1.00 97.79           C
ATOM   3983  HE2 PHE A 253     -31.011  16.849  24.512  1.00 97.79           H
ATOM   3984  CZ  PHE A 253     -31.262  17.941  22.666  1.00 97.79           C
ATOM   3985  HZ  PHE A 253     -31.364  17.054  22.057  1.00 97.79           H
ATOM   3986  N   ALA A 254     -29.588  24.668  25.207  1.00 97.32           N
ATOM   3987  H   ALA A 254     -29.358  24.614  24.226  1.00 97.32           H
ATOM   3988  CA  ALA A 254     -29.687  26.002  25.778  1.00 97.32           C
ATOM   3989  HA  ALA A 254     -29.831  25.934  26.856  1.00 97.32           H
ATOM   3990  C   ALA A 254     -30.883  26.748  25.185  1.00 97.32           C
ATOM   3991  CB  ALA A 254     -28.368  26.734  25.531  1.00 97.32           C
ATOM   3992  HB1 ALA A 254     -28.186  26.786  24.458  1.00 97.32           H
ATOM   3993  HB2 ALA A 254     -28.424  27.746  25.934  1.00 97.32           H
ATOM   3994  HB3 ALA A 254     -27.547  26.199  26.007  1.00 97.32           H
ATOM   3995  O   ALA A 254     -30.961  26.967  23.977  1.00 97.32           O
ATOM   3996  N   LEU A 255     -31.817  27.128  26.052  1.00 98.08           N
ATOM   3997  H   LEU A 255     -31.673  26.888  27.023  1.00 98.08           H
ATOM   3998  CA  LEU A 255     -33.052  27.823  25.731  1.00 98.08           C
ATOM   3999  HA  LEU A 255     -33.252  27.712  24.665  1.00 98.08           H
ATOM   4000  C   LEU A 255     -32.931  29.313  26.101  1.00 98.08           C
ATOM   4001  CB  LEU A 255     -34.196  27.140  26.493  1.00 98.08           C
ATOM   4002  HB2 LEU A 255     -34.186  26.070  26.284  1.00 98.08           H
ATOM   4003  HB3 LEU A 255     -34.034  27.264  27.564  1.00 98.08           H
ATOM   4004  O   LEU A 255     -33.037  29.644  27.288  1.00 98.08           O
ATOM   4005  CG  LEU A 255     -35.577  27.686  26.127  1.00 98.08           C
ATOM   4006  HG  LEU A 255     -35.580  28.760  26.312  1.00 98.08           H
ATOM   4007  CD1 LEU A 255     -35.944  27.445  24.663  1.00 98.08           C
ATOM   4008 HD11 LEU A 255     -35.740  26.409  24.393  1.00 98.08           H
ATOM   4009 HD12 LEU A 255     -35.368  28.101  24.011  1.00 98.08           H
ATOM   4010 HD13 LEU A 255     -37.005  27.641  24.506  1.00 98.08           H
ATOM   4011  CD2 LEU A 255     -36.622  27.023  27.025  1.00 98.08           C
ATOM   4012 HD21 LEU A 255     -37.625  27.357  26.761  1.00 98.08           H
ATOM   4013 HD22 LEU A 255     -36.417  27.261  28.069  1.00 98.08           H
ATOM   4014 HD23 LEU A 255     -36.579  25.943  26.894  1.00 98.08           H
ATOM   4015  N   PRO A 256     -32.750  30.213  25.122  1.00 97.16           N
ATOM   4016  CA  PRO A 256     -32.645  31.648  25.359  1.00 97.16           C
ATOM   4017  HA  PRO A 256     -31.871  31.833  26.103  1.00 97.16           H
ATOM   4018  C   PRO A 256     -33.959  32.257  25.844  1.00 97.16           C
ATOM   4019  CB  PRO A 256     -32.220  32.273  24.023  1.00 97.16           C
ATOM   4020  HB2 PRO A 256     -33.082  32.701  23.513  1.00 97.16           H
ATOM   4021  HB3 PRO A 256     -31.452  33.033  24.163  1.00 97.16           H
ATOM   4022  O   PRO A 256     -35.051  31.741  25.578  1.00 97.16           O
ATOM   4023  CG  PRO A 256     -31.702  31.095  23.206  1.00 97.16           C
ATOM   4024  HG2 PRO A 256     -30.647  30.925  23.424  1.00 97.16           H
ATOM   4025  HG3 PRO A 256     -31.874  31.229  22.139  1.00 97.16           H
ATOM   4026  CD  PRO A 256     -32.528  29.932  23.717  1.00 97.16           C
ATOM   4027  HD2 PRO A 256     -31.976  29.008  23.547  1.00 97.16           H
ATOM   4028  HD3 PRO A 256     -33.489  29.903  23.203  1.00 97.16           H
ATOM   4029  N   GLU A 257     -33.879  33.410  26.499  1.00 95.81           N
ATOM   4030  H   GLU A 257     -32.972  33.724  26.814  1.00 95.81           H
ATOM   4031  CA  GLU A 257     -35.024  34.309  26.654  1.00 95.81           C
ATOM   4032  HA  GLU A 257     -35.778  33.807  27.261  1.00 95.81           H
ATOM   4033  C   GLU A 257     -35.671  34.635  25.292  1.00 95.81           C
ATOM   4034  CB  GLU A 257     -34.610  35.594  27.385  1.00 95.81           C
ATOM   4035  HB2 GLU A 257     -35.418  36.320  27.286  1.00 95.81           H
ATOM   4036  HB3 GLU A 257     -33.717  36.001  26.911  1.00 95.81           H
ATOM   4037  O   GLU A 257     -35.050  34.552  24.226  1.00 95.81           O
ATOM   4038  CG  GLU A 257     -34.349  35.372  28.885  1.00 95.81           C
ATOM   4039  HG2 GLU A 257     -33.534  34.659  29.014  1.00 95.81           H
ATOM   4040  HG3 GLU A 257     -35.245  34.939  29.327  1.00 95.81           H
ATOM   4041  CD  GLU A 257     -34.002  36.676  29.628  1.00 95.81           C
ATOM   4042  OE1 GLU A 257     -33.990  36.645  30.879  1.00 95.81           O
ATOM   4043  OE2 GLU A 257     -33.805  37.716  28.956  1.00 95.81           O
ATOM   4044  N   LEU A 258     -36.960  34.979  25.307  1.00 92.52           N
ATOM   4045  H   LEU A 258     -37.416  35.128  26.196  1.00 92.52           H
ATOM   4046  CA  LEU A 258     -37.720  35.217  24.079  1.00 92.52           C
ATOM   4047  HA  LEU A 258     -37.699  34.293  23.502  1.00 92.52           H
ATOM   4048  C   LEU A 258     -37.075  36.329  23.234  1.00 92.52           C
ATOM   4049  CB  LEU A 258     -39.174  35.550  24.444  1.00 92.52           C
ATOM   4050  HB2 LEU A 258     -39.566  34.773  25.101  1.00 92.52           H
ATOM   4051  HB3 LEU A 258     -39.181  36.492  24.993  1.00 92.52           H
ATOM   4052  O   LEU A 258     -36.801  37.419  23.732  1.00 92.52           O
ATOM   4053  CG  LEU A 258     -40.103  35.683  23.223  1.00 92.52           C
ATOM   4054  HG  LEU A 258     -39.692  36.409  22.521  1.00 92.52           H
ATOM   4055  CD1 LEU A 258     -40.291  34.343  22.505  1.00 92.52           C
ATOM   4056 HD11 LEU A 258     -40.670  33.590  23.196  1.00 92.52           H
ATOM   4057 HD12 LEU A 258     -39.352  34.005  22.066  1.00 92.52           H
ATOM   4058 HD13 LEU A 258     -41.007  34.466  21.693  1.00 92.52           H
ATOM   4059  CD2 LEU A 258     -41.471  36.184  23.679  1.00 92.52           C
ATOM   4060 HD21 LEU A 258     -41.363  37.154  24.165  1.00 92.52           H
ATOM   4061 HD22 LEU A 258     -41.924  35.475  24.373  1.00 92.52           H
ATOM   4062 HD23 LEU A 258     -42.120  36.306  22.813  1.00 92.52           H
ATOM   4063  N   GLY A 259     -36.839  36.049  21.950  1.00 89.87           N
ATOM   4064  H   GLY A 259     -37.095  35.137  21.598  1.00 89.87           H
ATOM   4065  CA  GLY A 259     -36.211  36.995  21.021  1.00 89.87           C
ATOM   4066  HA2 GLY A 259     -36.330  36.624  20.003  1.00 89.87           H
ATOM   4067  HA3 GLY A 259     -36.721  37.956  21.092  1.00 89.87           H
ATOM   4068  C   GLY A 259     -34.715  37.235  21.264  1.00 89.87           C
ATOM   4069  O   GLY A 259     -34.147  38.137  20.653  1.00 89.87           O
ATOM   4070  N   LYS A 260     -34.065  36.452  22.141  1.00 93.99           N
ATOM   4071  H   LYS A 260     -34.607  35.783  22.669  1.00 93.99           H
ATOM   4072  CA  LYS A 260     -32.659  36.633  22.547  1.00 93.99           C
ATOM   4073  HA  LYS A 260     -32.276  37.542  22.082  1.00 93.99           H
ATOM   4074  C   LYS A 260     -31.688  35.579  22.027  1.00 93.99           C
ATOM   4075  CB  LYS A 260     -32.570  36.799  24.083  1.00 93.99           C
ATOM   4076  HB2 LYS A 260     -32.950  35.903  24.573  1.00 93.99           H
ATOM   4077  HB3 LYS A 260     -31.522  36.890  24.371  1.00 93.99           H
ATOM   4078  O   LYS A 260     -30.558  35.541  22.493  1.00 93.99           O
ATOM   4079  CG  LYS A 260     -33.302  38.033  24.637  1.00 93.99           C
ATOM   4080  HG2 LYS A 260     -33.058  38.140  25.694  1.00 93.99           H
ATOM   4081  HG3 LYS A 260     -34.381  37.923  24.532  1.00 93.99           H
ATOM   4082  CD  LYS A 260     -32.824  39.265  23.872  1.00 93.99           C
ATOM   4083  HD2 LYS A 260     -33.290  39.277  22.887  1.00 93.99           H
ATOM   4084  HD3 LYS A 260     -31.745  39.173  23.745  1.00 93.99           H
ATOM   4085  CE  LYS A 260     -33.095  40.603  24.531  1.00 93.99           C
ATOM   4086  HE2 LYS A 260     -32.681  40.578  25.540  1.00 93.99           H
ATOM   4087  HE3 LYS A 260     -34.169  40.779  24.585  1.00 93.99           H
ATOM   4088  NZ  LYS A 260     -32.402  41.616  23.700  1.00 93.99           N
ATOM   4089  HZ1 LYS A 260     -32.314  42.508  24.165  1.00 93.99           H
ATOM   4090  HZ2 LYS A 260     -31.482  41.278  23.456  1.00 93.99           H
ATOM   4091  HZ3 LYS A 260     -32.863  41.713  22.806  1.00 93.99           H
ATOM   4092  N   LEU A 261     -32.085  34.768  21.041  1.00 93.85           N
ATOM   4093  H   LEU A 261     -33.034  34.863  20.708  1.00 93.85           H
ATOM   4094  CA  LEU A 261     -31.245  33.696  20.487  1.00 93.85           C
ATOM   4095  HA  LEU A 261     -31.096  32.947  21.265  1.00 93.85           H
ATOM   4096  C   LEU A 261     -29.842  34.182  20.109  1.00 93.85           C
ATOM   4097  CB  LEU A 261     -31.968  33.047  19.292  1.00 93.85           C
ATOM   4098  HB2 LEU A 261     -32.922  32.643  19.632  1.00 93.85           H
ATOM   4099  HB3 LEU A 261     -32.176  33.820  18.552  1.00 93.85           H
ATOM   4100  O   LEU A 261     -28.859  33.695  20.652  1.00 93.85           O
ATOM   4101  CG  LEU A 261     -31.172  31.919  18.600  1.00 93.85           C
ATOM   4102  HG  LEU A 261     -30.184  32.280  18.314  1.00 93.85           H
ATOM   4103  CD1 LEU A 261     -31.009  30.695  19.502  1.00 93.85           C
ATOM   4104 HD11 LEU A 261     -30.495  29.907  18.953  1.00 93.85           H
ATOM   4105 HD12 LEU A 261     -30.385  30.960  20.356  1.00 93.85           H
ATOM   4106 HD13 LEU A 261     -31.981  30.332  19.834  1.00 93.85           H
ATOM   4107  CD2 LEU A 261     -31.903  31.510  17.325  1.00 93.85           C
ATOM   4108 HD21 LEU A 261     -32.952  31.308  17.543  1.00 93.85           H
ATOM   4109 HD22 LEU A 261     -31.449  30.616  16.899  1.00 93.85           H
ATOM   4110 HD23 LEU A 261     -31.838  32.314  16.591  1.00 93.85           H
ATOM   4111  N   TYR A 262     -29.759  35.188  19.240  1.00 91.34           N
ATOM   4112  H   TYR A 262     -30.608  35.536  18.818  1.00 91.34           H
ATOM   4113  CA  TYR A 262     -28.478  35.701  18.761  1.00 91.34           C
ATOM   4114  HA  TYR A 262     -27.902  34.876  18.340  1.00 91.34           H
ATOM   4115  C   TYR A 262     -27.627  36.336  19.875  1.00 91.34           C
ATOM   4116  CB  TYR A 262     -28.771  36.711  17.653  1.00 91.34           C
ATOM   4117  HB2 TYR A 262     -29.413  37.501  18.043  1.00 91.34           H
ATOM   4118  HB3 TYR A 262     -29.310  36.210  16.849  1.00 91.34           H
ATOM   4119  O   TYR A 262     -26.422  36.094  19.955  1.00 91.34           O
ATOM   4120  CG  TYR A 262     -27.522  37.331  17.084  1.00 91.34           C
ATOM   4121  CD1 TYR A 262     -27.086  38.588  17.545  1.00 91.34           C
ATOM   4122  HD1 TYR A 262     -27.639  39.104  18.316  1.00 91.34           H
ATOM   4123  CD2 TYR A 262     -26.783  36.630  16.115  1.00 91.34           C
ATOM   4124  HD2 TYR A 262     -27.099  35.652  15.786  1.00 91.34           H
ATOM   4125  CE1 TYR A 262     -25.928  39.169  17.000  1.00 91.34           C
ATOM   4126  HE1 TYR A 262     -25.609  40.143  17.340  1.00 91.34           H
ATOM   4127  CE2 TYR A 262     -25.626  37.207  15.573  1.00 91.34           C
ATOM   4128  HE2 TYR A 262     -25.072  36.682  14.808  1.00 91.34           H
ATOM   4129  OH  TYR A 262     -24.134  39.099  15.442  1.00 91.34           O
ATOM   4130  HH  TYR A 262     -24.098  40.034  15.658  1.00 91.34           H
ATOM   4131  CZ  TYR A 262     -25.203  38.483  16.003  1.00 91.34           C
ATOM   4132  N   ASP A 263     -28.252  37.123  20.760  1.00 92.19           N
ATOM   4133  H   ASP A 263     -29.249  37.256  20.664  1.00 92.19           H
ATOM   4134  CA  ASP A 263     -27.570  37.744  21.904  1.00 92.19           C
ATOM   4135  HA  ASP A 263     -26.749  38.359  21.539  1.00 92.19           H
ATOM   4136  C   ASP A 263     -26.968  36.664  22.826  1.00 92.19           C
ATOM   4137  CB  ASP A 263     -28.549  38.639  22.699  1.00 92.19           C
ATOM   4138  HB2 ASP A 263     -29.441  38.062  22.940  1.00 92.19           H
ATOM   4139  HB3 ASP A 263     -28.073  38.906  23.642  1.00 92.19           H
ATOM   4140  O   ASP A 263     -25.825  36.791  23.271  1.00 92.19           O
ATOM   4141  CG  ASP A 263     -28.974  39.955  22.019  1.00 92.19           C
ATOM   4142  OD1 ASP A 263     -28.249  40.421  21.112  1.00 92.19           O
ATOM   4143  OD2 ASP A 263     -30.017  40.526  22.452  1.00 92.19           O
ATOM   4144  N   ALA A 264     -27.714  35.582  23.063  1.00 93.85           N
ATOM   4145  H   ALA A 264     -28.639  35.537  22.659  1.00 93.85           H
ATOM   4146  CA  ALA A 264     -27.289  34.449  23.876  1.00 93.85           C
ATOM   4147  HA  ALA A 264     -26.936  34.817  24.839  1.00 93.85           H
ATOM   4148  C   ALA A 264     -26.144  33.651  23.232  1.00 93.85           C
ATOM   4149  CB  ALA A 264     -28.509  33.559  24.121  1.00 93.85           C
ATOM   4150  HB1 ALA A 264     -29.263  34.111  24.682  1.00 93.85           H
ATOM   4151  HB2 ALA A 264     -28.184  32.695  24.700  1.00 93.85           H
ATOM   4152  HB3 ALA A 264     -28.933  33.214  23.177  1.00 93.85           H
ATOM   4153  O   ALA A 264     -25.149  33.362  23.899  1.00 93.85           O
ATOM   4154  N   GLU A 265     -26.242  33.341  21.936  1.00 92.54           N
ATOM   4155  H   GLU A 265     -27.097  33.573  21.451  1.00 92.54           H
ATOM   4156  CA  GLU A 265     -25.185  32.654  21.180  1.00 92.54           C
ATOM   4157  HA  GLU A 265     -24.980  31.685  21.639  1.00 92.54           H
ATOM   4158  C   GLU A 265     -23.882  33.458  21.201  1.00 92.54           C
ATOM   4159  CB  GLU A 265     -25.633  32.428  19.725  1.00 92.54           C
ATOM   4160  HB2 GLU A 265     -24.768  32.128  19.134  1.00 92.54           H
ATOM   4161  HB3 GLU A 265     -26.022  33.360  19.315  1.00 92.54           H
ATOM   4162  O   GLU A 265     -22.811  32.920  21.488  1.00 92.54           O
ATOM   4163  CG  GLU A 265     -26.697  31.328  19.604  1.00 92.54           C
ATOM   4164  HG2 GLU A 265     -27.583  31.593  20.180  1.00 92.54           H
ATOM   4165  HG3 GLU A 265     -26.292  30.415  20.040  1.00 92.54           H
ATOM   4166  CD  GLU A 265     -27.096  31.064  18.144  1.00 92.54           C
ATOM   4167  OE1 GLU A 265     -26.874  29.922  17.688  1.00 92.54           O
ATOM   4168  OE2 GLU A 265     -27.646  31.962  17.461  1.00 92.54           O
ATOM   4169  N   LYS A 266     -23.967  34.774  20.992  1.00 89.98           N
ATOM   4170  H   LYS A 266     -24.872  35.158  20.760  1.00 89.98           H
ATOM   4171  CA  LYS A 266     -22.811  35.669  21.065  1.00 89.98           C
ATOM   4172  HA  LYS A 266     -22.042  35.305  20.383  1.00 89.98           H
ATOM   4173  C   LYS A 266     -22.193  35.702  22.463  1.00 89.98           C
ATOM   4174  CB  LYS A 266     -23.264  37.058  20.626  1.00 89.98           C
ATOM   4175  HB2 LYS A 266     -23.990  37.454  21.336  1.00 89.98           H
ATOM   4176  HB3 LYS A 266     -23.750  36.983  19.652  1.00 89.98           H
ATOM   4177  O   LYS A 266     -20.974  35.614  22.605  1.00 89.98           O
ATOM   4178  CG  LYS A 266     -22.067  38.001  20.529  1.00 89.98           C
ATOM   4179  HG2 LYS A 266     -21.310  37.561  19.879  1.00 89.98           H
ATOM   4180  HG3 LYS A 266     -21.638  38.169  21.517  1.00 89.98           H
ATOM   4181  CD  LYS A 266     -22.528  39.330  19.949  1.00 89.98           C
ATOM   4182  HD2 LYS A 266     -23.003  39.145  18.986  1.00 89.98           H
ATOM   4183  HD3 LYS A 266     -23.248  39.797  20.622  1.00 89.98           H
ATOM   4184  CE  LYS A 266     -21.305  40.219  19.772  1.00 89.98           C
ATOM   4185  HE2 LYS A 266     -20.526  39.625  19.293  1.00 89.98           H
ATOM   4186  HE3 LYS A 266     -20.946  40.532  20.752  1.00 89.98           H
ATOM   4187  NZ  LYS A 266     -21.649  41.374  18.920  1.00 89.98           N
ATOM   4188  HZ1 LYS A 266     -22.427  41.881  19.316  1.00 89.98           H
ATOM   4189  HZ2 LYS A 266     -21.921  41.013  18.017  1.00 89.98           H
ATOM   4190  HZ3 LYS A 266     -20.846  41.975  18.798  1.00 89.98           H
ATOM   4191  N   ALA A 267     -23.019  35.829  23.500  1.00 90.42           N
ATOM   4192  H   ALA A 267     -24.010  35.915  23.324  1.00 90.42           H
ATOM   4193  CA  ALA A 267     -22.551  35.868  24.884  1.00 90.42           C
ATOM   4194  HA  ALA A 267     -21.794  36.648  24.972  1.00 90.42           H
ATOM   4195  C   ALA A 267     -21.890  34.542  25.312  1.00 90.42           C
ATOM   4196  CB  ALA A 267     -23.735  36.252  25.777  1.00 90.42           C
ATOM   4197  HB1 ALA A 267     -24.144  37.212  25.466  1.00 90.42           H
ATOM   4198  HB2 ALA A 267     -24.517  35.496  25.704  1.00 90.42           H
ATOM   4199  HB3 ALA A 267     -23.404  36.332  26.812  1.00 90.42           H
ATOM   4200  O   ALA A 267     -20.930  34.559  26.085  1.00 90.42           O
ATOM   4201  N   SER A 268     -22.337  33.410  24.754  1.00 88.69           N
ATOM   4202  H   SER A 268     -23.153  33.464  24.161  1.00 88.69           H
ATOM   4203  CA  SER A 268     -21.795  32.077  25.053  1.00 88.69           C
ATOM   4204  HA  SER A 268     -21.885  31.909  26.126  1.00 88.69           H
ATOM   4205  C   SER A 268     -20.307  31.925  24.720  1.00 88.69           C
ATOM   4206  CB  SER A 268     -22.626  30.992  24.352  1.00 88.69           C
ATOM   4207  HB2 SER A 268     -23.687  31.224  24.437  1.00 88.69           H
ATOM   4208  HB3 SER A 268     -22.443  30.042  24.855  1.00 88.69           H
ATOM   4209  O   SER A 268     -19.602  31.204  25.420  1.00 88.69           O
ATOM   4210  OG  SER A 268     -22.276  30.840  22.989  1.00 88.69           O
ATOM   4211  HG  SER A 268     -22.505  31.626  22.489  1.00 88.69           H
ATOM   4212  N   GLN A 269     -19.792  32.676  23.740  1.00 81.44           N
ATOM   4213  H   GLN A 269     -20.421  33.266  23.213  1.00 81.44           H
ATOM   4214  CA  GLN A 269     -18.377  32.637  23.351  1.00 81.44           C
ATOM   4215  HA  GLN A 269     -18.104  31.619  23.076  1.00 81.44           H
ATOM   4216  C   GLN A 269     -17.423  33.107  24.453  1.00 81.44           C
ATOM   4217  CB  GLN A 269     -18.141  33.574  22.165  1.00 81.44           C
ATOM   4218  HB2 GLN A 269     -18.382  34.594  22.464  1.00 81.44           H
ATOM   4219  HB3 GLN A 269     -17.081  33.540  21.915  1.00 81.44           H
ATOM   4220  O   GLN A 269     -16.245  32.756  24.447  1.00 81.44           O
ATOM   4221  CG  GLN A 269     -18.931  33.229  20.905  1.00 81.44           C
ATOM   4222  HG2 GLN A 269     -18.791  32.176  20.662  1.00 81.44           H
ATOM   4223  HG3 GLN A 269     -19.995  33.420  21.050  1.00 81.44           H
ATOM   4224  CD  GLN A 269     -18.422  34.096  19.765  1.00 81.44           C
ATOM   4225  NE2 GLN A 269     -17.917  33.506  18.711  1.00 81.44           N
ATOM   4226 HE21 GLN A 269     -17.743  34.130  17.936  1.00 81.44           H
ATOM   4227 HE22 GLN A 269     -17.999  32.508  18.589  1.00 81.44           H
ATOM   4228  OE1 GLN A 269     -18.378  35.314  19.823  1.00 81.44           O
ATOM   4229  N   SER A 270     -17.909  33.965  25.353  1.00 80.02           N
ATOM   4230  H   SER A 270     -18.901  34.155  25.335  1.00 80.02           H
ATOM   4231  CA  SER A 270     -17.113  34.541  26.443  1.00 80.02           C
ATOM   4232  HA  SER A 270     -16.052  34.420  26.221  1.00 80.02           H
ATOM   4233  C   SER A 270     -17.359  33.837  27.778  1.00 80.02           C
ATOM   4234  CB  SER A 270     -17.398  36.039  26.561  1.00 80.02           C
ATOM   4235  HB2 SER A 270     -18.449  36.189  26.813  1.00 80.02           H
ATOM   4236  HB3 SER A 270     -16.782  36.467  27.351  1.00 80.02           H
ATOM   4237  O   SER A 270     -16.843  34.275  28.807  1.00 80.02           O
ATOM   4238  OG  SER A 270     -17.110  36.687  25.336  1.00 80.02           O
ATOM   4239  HG  SER A 270     -17.524  36.171  24.640  1.00 80.02           H
ATOM   4240  N   LEU A 271     -18.177  32.783  27.779  1.00 79.00           N
ATOM   4241  H   LEU A 271     -18.505  32.411  26.898  1.00 79.00           H
ATOM   4242  CA  LEU A 271     -18.588  32.092  28.987  1.00 79.00           C
ATOM   4243  HA  LEU A 271     -18.763  32.854  29.747  1.00 79.00           H
ATOM   4244  C   LEU A 271     -17.467  31.170  29.484  1.00 79.00           C
ATOM   4245  CB  LEU A 271     -19.908  31.361  28.698  1.00 79.00           C
ATOM   4246  HB2 LEU A 271     -20.550  32.015  28.106  1.00 79.00           H
ATOM   4247  HB3 LEU A 271     -19.690  30.478  28.099  1.00 79.00           H
ATOM   4248  O   LEU A 271     -16.858  30.437  28.711  1.00 79.00           O
ATOM   4249  CG  LEU A 271     -20.689  30.946  29.952  1.00 79.00           C
ATOM   4250  HG  LEU A 271     -20.072  30.290  30.565  1.00 79.00           H
ATOM   4251  CD1 LEU A 271     -21.136  32.163  30.769  1.00 79.00           C
ATOM   4252 HD11 LEU A 271     -21.600  32.903  30.116  1.00 79.00           H
ATOM   4253 HD12 LEU A 271     -20.283  32.617  31.275  1.00 79.00           H
ATOM   4254 HD13 LEU A 271     -21.857  31.856  31.526  1.00 79.00           H
ATOM   4255  CD2 LEU A 271     -21.955  30.198  29.543  1.00 79.00           C
ATOM   4256 HD21 LEU A 271     -22.715  30.901  29.203  1.00 79.00           H
ATOM   4257 HD22 LEU A 271     -21.744  29.513  28.722  1.00 79.00           H
ATOM   4258 HD23 LEU A 271     -22.334  29.635  30.395  1.00 79.00           H
ATOM   4259  N   THR A 272     -17.191  31.209  30.786  1.00 76.03           N
ATOM   4260  H   THR A 272     -17.737  31.806  31.390  1.00 76.03           H
ATOM   4261  CA  THR A 272     -16.159  30.376  31.419  1.00 76.03           C
ATOM   4262  HA  THR A 272     -15.424  30.088  30.669  1.00 76.03           H
ATOM   4263  C   THR A 272     -16.761  29.091  31.988  1.00 76.03           C
ATOM   4264  CB  THR A 272     -15.420  31.148  32.525  1.00 76.03           C
ATOM   4265  HB  THR A 272     -14.641  30.506  32.935  1.00 76.03           H
ATOM   4266  O   THR A 272     -17.928  29.067  32.384  1.00 76.03           O
ATOM   4267  CG2 THR A 272     -14.771  32.437  32.017  1.00 76.03           C
ATOM   4268 HG21 THR A 272     -15.532  33.142  31.687  1.00 76.03           H
ATOM   4269 HG22 THR A 272     -14.180  32.889  32.813  1.00 76.03           H
ATOM   4270 HG23 THR A 272     -14.116  32.206  31.176  1.00 76.03           H
ATOM   4271  OG1 THR A 272     -16.301  31.509  33.568  1.00 76.03           O
ATOM   4272  HG1 THR A 272     -15.780  31.919  34.260  1.00 76.03           H
ATOM   4273  N   ASP A 273     -15.953  28.037  32.129  1.00 76.98           N
ATOM   4274  H   ASP A 273     -15.078  28.019  31.625  1.00 76.98           H
ATOM   4275  CA  ASP A 273     -16.364  26.781  32.785  1.00 76.98           C
ATOM   4276  HA  ASP A 273     -17.165  26.318  32.207  1.00 76.98           H
ATOM   4277  C   ASP A 273     -16.872  27.001  34.227  1.00 76.98           C
ATOM   4278  CB  ASP A 273     -15.169  25.810  32.827  1.00 76.98           C
ATOM   4279  HB2 ASP A 273     -15.471  24.914  33.369  1.00 76.98           H
ATOM   4280  HB3 ASP A 273     -14.358  26.279  33.384  1.00 76.98           H
ATOM   4281  O   ASP A 273     -17.731  26.274  34.742  1.00 76.98           O
ATOM   4282  CG  ASP A 273     -14.648  25.376  31.453  1.00 76.98           C
ATOM   4283  OD1 ASP A 273     -15.397  25.526  30.465  1.00 76.98           O
ATOM   4284  OD2 ASP A 273     -13.483  24.925  31.414  1.00 76.98           O
ATOM   4285  N   GLU A 274     -16.374  28.043  34.898  1.00 78.41           N
ATOM   4286  H   GLU A 274     -15.670  28.600  34.435  1.00 78.41           H
ATOM   4287  CA  GLU A 274     -16.829  28.453  36.230  1.00 78.41           C
ATOM   4288  HA  GLU A 274     -16.771  27.604  36.911  1.00 78.41           H
ATOM   4289  C   GLU A 274     -18.283  28.944  36.227  1.00 78.41           C
ATOM   4290  CB  GLU A 274     -15.926  29.560  36.784  1.00 78.41           C
ATOM   4291  HB2 GLU A 274     -15.892  30.386  36.074  1.00 78.41           H
ATOM   4292  HB3 GLU A 274     -16.367  29.919  37.713  1.00 78.41           H
ATOM   4293  O   GLU A 274     -19.032  28.647  37.161  1.00 78.41           O
ATOM   4294  CG  GLU A 274     -14.498  29.078  37.079  1.00 78.41           C
ATOM   4295  HG2 GLU A 274     -14.551  28.229  37.761  1.00 78.41           H
ATOM   4296  HG3 GLU A 274     -14.038  28.742  36.150  1.00 78.41           H
ATOM   4297  CD  GLU A 274     -13.618  30.174  37.706  1.00 78.41           C
ATOM   4298  OE1 GLU A 274     -12.434  29.875  37.976  1.00 78.41           O
ATOM   4299  OE2 GLU A 274     -14.125  31.300  37.930  1.00 78.41           O
ATOM   4300  N   ALA A 275     -18.706  29.663  35.180  1.00 79.50           N
ATOM   4301  H   ALA A 275     -18.081  29.815  34.402  1.00 79.50           H
ATOM   4302  CA  ALA A 275     -20.084  30.134  35.060  1.00 79.50           C
ATOM   4303  HA  ALA A 275     -20.345  30.690  35.960  1.00 79.50           H
ATOM   4304  C   ALA A 275     -21.059  28.952  34.948  1.00 79.50           C
ATOM   4305  CB  ALA A 275     -20.185  31.085  33.866  1.00 79.50           C
ATOM   4306  HB1 ALA A 275     -19.989  30.545  32.940  1.00 79.50           H
ATOM   4307  HB2 ALA A 275     -19.464  31.895  33.971  1.00 79.50           H
ATOM   4308  HB3 ALA A 275     -21.189  31.508  33.827  1.00 79.50           H
ATOM   4309  O   ALA A 275     -22.075  28.922  35.642  1.00 79.50           O
ATOM   4310  N   TRP A 276     -20.691  27.935  34.162  1.00 81.24           N
ATOM   4311  H   TRP A 276     -19.845  28.042  33.621  1.00 81.24           H
ATOM   4312  CA  TRP A 276     -21.441  26.685  34.021  1.00 81.24           C
ATOM   4313  HA  TRP A 276     -22.460  26.910  33.705  1.00 81.24           H
ATOM   4314  C   TRP A 276     -21.532  25.903  35.336  1.00 81.24           C
ATOM   4315  CB  TRP A 276     -20.768  25.838  32.934  1.00 81.24           C
ATOM   4316  HB2 TRP A 276     -19.696  25.777  33.116  1.00 81.24           H
ATOM   4317  HB3 TRP A 276     -21.164  24.824  32.990  1.00 81.24           H
ATOM   4318  O   TRP A 276     -22.622  25.627  35.841  1.00 81.24           O
ATOM   4319  CG  TRP A 276     -20.997  26.329  31.545  1.00 81.24           C
ATOM   4320  CD1 TRP A 276     -20.161  27.077  30.791  1.00 81.24           C
ATOM   4321  HD1 TRP A 276     -19.183  27.418  31.094  1.00 81.24           H
ATOM   4322  CD2 TRP A 276     -22.146  26.054  30.705  1.00 81.24           C
ATOM   4323  CE2 TRP A 276     -21.971  26.703  29.450  1.00 81.24           C
ATOM   4324  CE3 TRP A 276     -23.302  25.279  30.884  1.00 81.24           C
ATOM   4325  HE3 TRP A 276     -23.446  24.748  31.813  1.00 81.24           H
ATOM   4326  NE1 TRP A 276     -20.724  27.283  29.546  1.00 81.24           N
ATOM   4327  HE1 TRP A 276     -20.239  27.746  28.792  1.00 81.24           H
ATOM   4328  CH2 TRP A 276     -24.075  25.844  28.635  1.00 81.24           C
ATOM   4329  HH2 TRP A 276     -24.797  25.741  27.838  1.00 81.24           H
ATOM   4330  CZ2 TRP A 276     -22.928  26.628  28.429  1.00 81.24           C
ATOM   4331  HZ2 TRP A 276     -22.759  27.124  27.484  1.00 81.24           H
ATOM   4332  CZ3 TRP A 276     -24.242  25.158  29.855  1.00 81.24           C
ATOM   4333  HZ3 TRP A 276     -25.084  24.504  30.031  1.00 81.24           H
ATOM   4334  N   SER A 277     -20.384  25.568  35.927  1.00 81.70           N
ATOM   4335  H   SER A 277     -19.525  25.850  35.476  1.00 81.70           H
ATOM   4336  CA  SER A 277     -20.306  24.692  37.108  1.00 81.70           C
ATOM   4337  HA  SER A 277     -20.831  23.764  36.881  1.00 81.70           H
ATOM   4338  C   SER A 277     -20.967  25.273  38.362  1.00 81.70           C
ATOM   4339  CB  SER A 277     -18.846  24.342  37.403  1.00 81.70           C
ATOM   4340  HB2 SER A 277     -18.795  23.744  38.313  1.00 81.70           H
ATOM   4341  HB3 SER A 277     -18.442  23.756  36.578  1.00 81.70           H
ATOM   4342  O   SER A 277     -21.416  24.528  39.235  1.00 81.70           O
ATOM   4343  OG  SER A 277     -18.069  25.511  37.562  1.00 81.70           O
ATOM   4344  HG  SER A 277     -17.856  25.832  36.683  1.00 81.70           H
ATOM   4345  N   LYS A 278     -21.078  26.602  38.462  1.00 86.26           N
ATOM   4346  H   LYS A 278     -20.626  27.159  37.751  1.00 86.26           H
ATOM   4347  CA  LYS A 278     -21.718  27.279  39.596  1.00 86.26           C
ATOM   4348  HA  LYS A 278     -21.329  26.847  40.518  1.00 86.26           H
ATOM   4349  C   LYS A 278     -23.240  27.105  39.627  1.00 86.26           C
ATOM   4350  CB  LYS A 278     -21.313  28.753  39.519  1.00 86.26           C
ATOM   4351  HB2 LYS A 278     -21.686  29.175  38.586  1.00 86.26           H
ATOM   4352  HB3 LYS A 278     -20.224  28.808  39.504  1.00 86.26           H
ATOM   4353  O   LYS A 278     -23.827  27.084  40.718  1.00 86.26           O
ATOM   4354  CG  LYS A 278     -21.822  29.591  40.697  1.00 86.26           C
ATOM   4355  HG2 LYS A 278     -21.440  29.185  41.634  1.00 86.26           H
ATOM   4356  HG3 LYS A 278     -22.911  29.592  40.714  1.00 86.26           H
ATOM   4357  CD  LYS A 278     -21.328  31.025  40.508  1.00 86.26           C
ATOM   4358  HD2 LYS A 278     -20.239  31.032  40.508  1.00 86.26           H
ATOM   4359  HD3 LYS A 278     -21.676  31.384  39.540  1.00 86.26           H
ATOM   4360  CE  LYS A 278     -21.854  31.942  41.609  1.00 86.26           C
ATOM   4361  HE2 LYS A 278     -22.938  31.843  41.651  1.00 86.26           H
ATOM   4362  HE3 LYS A 278     -21.435  31.625  42.564  1.00 86.26           H
ATOM   4363  NZ  LYS A 278     -21.478  33.342  41.301  1.00 86.26           N
ATOM   4364  HZ1 LYS A 278     -21.825  33.989  41.996  1.00 86.26           H
ATOM   4365  HZ2 LYS A 278     -20.475  33.426  41.225  1.00 86.26           H
ATOM   4366  HZ3 LYS A 278     -21.856  33.602  40.401  1.00 86.26           H
ATOM   4367  N   VAL A 279     -23.884  27.027  38.461  1.00 87.91           N
ATOM   4368  H   VAL A 279     -23.332  27.031  37.616  1.00 87.91           H
ATOM   4369  CA  VAL A 279     -25.353  27.081  38.343  1.00 87.91           C
ATOM   4370  HA  VAL A 279     -25.777  27.302  39.322  1.00 87.91           H
ATOM   4371  C   VAL A 279     -25.983  25.759  37.926  1.00 87.91           C
ATOM   4372  CB  VAL A 279     -25.814  28.221  37.418  1.00 87.91           C
ATOM   4373  HB  VAL A 279     -26.903  28.258  37.448  1.00 87.91           H
ATOM   4374  O   VAL A 279     -27.103  25.484  38.351  1.00 87.91           O
ATOM   4375  CG1 VAL A 279     -25.297  29.578  37.916  1.00 87.91           C
ATOM   4376 HG11 VAL A 279     -24.217  29.642  37.780  1.00 87.91           H
ATOM   4377 HG12 VAL A 279     -25.552  29.714  38.966  1.00 87.91           H
ATOM   4378 HG13 VAL A 279     -25.763  30.373  37.332  1.00 87.91           H
ATOM   4379  CG2 VAL A 279     -25.390  28.031  35.964  1.00 87.91           C
ATOM   4380 HG21 VAL A 279     -25.619  28.949  35.424  1.00 87.91           H
ATOM   4381 HG22 VAL A 279     -24.319  27.839  35.887  1.00 87.91           H
ATOM   4382 HG23 VAL A 279     -25.938  27.208  35.509  1.00 87.91           H
ATOM   4383  N   MET A 280     -25.272  24.930  37.159  1.00 93.18           N
ATOM   4384  H   MET A 280     -24.353  25.214  36.849  1.00 93.18           H
ATOM   4385  CA  MET A 280     -25.771  23.638  36.693  1.00 93.18           C
ATOM   4386  HA  MET A 280     -26.791  23.763  36.329  1.00 93.18           H
ATOM   4387  C   MET A 280     -25.795  22.622  37.840  1.00 93.18           C
ATOM   4388  CB  MET A 280     -24.903  23.139  35.530  1.00 93.18           C
ATOM   4389  HB2 MET A 280     -25.234  22.142  35.241  1.00 93.18           H
ATOM   4390  HB3 MET A 280     -23.866  23.068  35.857  1.00 93.18           H
ATOM   4391  O   MET A 280     -24.760  22.304  38.428  1.00 93.18           O
ATOM   4392  CG  MET A 280     -24.970  24.049  34.296  1.00 93.18           C
ATOM   4393  HG2 MET A 280     -24.274  23.660  33.553  1.00 93.18           H
ATOM   4394  HG3 MET A 280     -24.630  25.048  34.571  1.00 93.18           H
ATOM   4395  SD  MET A 280     -26.597  24.231  33.519  1.00 93.18           S
ATOM   4396  CE  MET A 280     -26.747  22.633  32.677  1.00 93.18           C
ATOM   4397  HE1 MET A 280     -26.876  21.840  33.414  1.00 93.18           H
ATOM   4398  HE2 MET A 280     -27.622  22.644  32.026  1.00 93.18           H
ATOM   4399  HE3 MET A 280     -25.859  22.442  32.074  1.00 93.18           H
ATOM   4400  N   LYS A 281     -26.981  22.115  38.186  1.00 94.39           N
ATOM   4401  H   LYS A 281     -27.797  22.419  37.673  1.00 94.39           H
ATOM   4402  CA  LYS A 281     -27.183  21.166  39.294  1.00 94.39           C
ATOM   4403  HA  LYS A 281     -26.237  20.678  39.527  1.00 94.39           H
ATOM   4404  C   LYS A 281     -28.171  20.077  38.897  1.00 94.39           C
ATOM   4405  CB  LYS A 281     -27.690  21.915  40.539  1.00 94.39           C
ATOM   4406  HB2 LYS A 281     -28.606  22.447  40.282  1.00 94.39           H
ATOM   4407  HB3 LYS A 281     -27.922  21.191  41.322  1.00 94.39           H
ATOM   4408  O   LYS A 281     -29.018  20.305  38.040  1.00 94.39           O
ATOM   4409  CG  LYS A 281     -26.651  22.909  41.076  1.00 94.39           C
ATOM   4410  HG2 LYS A 281     -26.403  23.634  40.302  1.00 94.39           H
ATOM   4411  HG3 LYS A 281     -25.746  22.369  41.356  1.00 94.39           H
ATOM   4412  CD  LYS A 281     -27.186  23.672  42.286  1.00 94.39           C
ATOM   4413  HD2 LYS A 281     -27.375  22.978  43.104  1.00 94.39           H
ATOM   4414  HD3 LYS A 281     -28.112  24.172  42.004  1.00 94.39           H
ATOM   4415  CE  LYS A 281     -26.134  24.707  42.686  1.00 94.39           C
ATOM   4416  HE2 LYS A 281     -25.894  25.310  41.809  1.00 94.39           H
ATOM   4417  HE3 LYS A 281     -25.221  24.187  42.977  1.00 94.39           H
ATOM   4418  NZ  LYS A 281     -26.626  25.571  43.780  1.00 94.39           N
ATOM   4419  HZ1 LYS A 281     -25.922  26.262  43.999  1.00 94.39           H
ATOM   4420  HZ2 LYS A 281     -26.835  25.014  44.596  1.00 94.39           H
ATOM   4421  HZ3 LYS A 281     -27.462  26.045  43.472  1.00 94.39           H
ATOM   4422  N   SER A 282     -28.085  18.915  39.549  1.00 96.21           N
ATOM   4423  H   SER A 282     -27.368  18.798  40.250  1.00 96.21           H
ATOM   4424  CA  SER A 282     -29.126  17.883  39.426  1.00 96.21           C
ATOM   4425  HA  SER A 282     -29.255  17.637  38.371  1.00 96.21           H
ATOM   4426  C   SER A 282     -30.438  18.423  39.975  1.00 96.21           C
ATOM   4427  CB  SER A 282     -28.760  16.595  40.164  1.00 96.21           C
ATOM   4428  HB2 SER A 282     -28.899  16.722  41.237  1.00 96.21           H
ATOM   4429  HB3 SER A 282     -27.711  16.366  39.972  1.00 96.21           H
ATOM   4430  O   SER A 282     -30.465  18.977  41.079  1.00 96.21           O
ATOM   4431  OG  SER A 282     -29.536  15.506  39.701  1.00 96.21           O
ATOM   4432  HG  SER A 282     -30.456  15.559  39.969  1.00 96.21           H
ATOM   4433  N   SER A 283     -31.508  18.326  39.198  1.00 95.22           N
ATOM   4434  H   SER A 283     -31.399  17.939  38.271  1.00 95.22           H
ATOM   4435  CA  SER A 283     -32.857  18.701  39.611  1.00 95.22           C
ATOM   4436  HA  SER A 283     -32.972  18.518  40.680  1.00 95.22           H
ATOM   4437  C   SER A 283     -33.898  17.864  38.881  1.00 95.22           C
ATOM   4438  CB  SER A 283     -33.108  20.187  39.326  1.00 95.22           C
ATOM   4439  HB2 SER A 283     -32.931  20.388  38.270  1.00 95.22           H
ATOM   4440  HB3 SER A 283     -34.142  20.436  39.564  1.00 95.22           H
ATOM   4441  O   SER A 283     -33.773  17.617  37.678  1.00 95.22           O
ATOM   4442  OG  SER A 283     -32.240  20.982  40.117  1.00 95.22           O
ATOM   4443  HG  SER A 283     -31.542  20.393  40.414  1.00 95.22           H
ATOM   4444  N   GLU A 284     -34.959  17.492  39.595  1.00 96.26           N
ATOM   4445  H   GLU A 284     -34.915  17.533  40.604  1.00 96.26           H
ATOM   4446  CA  GLU A 284     -36.148  16.893  39.002  1.00 96.26           C
ATOM   4447  HA  GLU A 284     -35.818  16.095  38.338  1.00 96.26           H
ATOM   4448  C   GLU A 284     -36.915  17.944  38.189  1.00 96.26           C
ATOM   4449  CB  GLU A 284     -37.054  16.268  40.078  1.00 96.26           C
ATOM   4450  HB2 GLU A 284     -37.603  17.050  40.603  1.00 96.26           H
ATOM   4451  HB3 GLU A 284     -36.455  15.730  40.813  1.00 96.26           H
ATOM   4452  O   GLU A 284     -37.364  18.957  38.731  1.00 96.26           O
ATOM   4453  CG  GLU A 284     -38.039  15.279  39.436  1.00 96.26           C
ATOM   4454  HG2 GLU A 284     -37.474  14.562  38.842  1.00 96.26           H
ATOM   4455  HG3 GLU A 284     -38.693  15.824  38.756  1.00 96.26           H
ATOM   4456  CD  GLU A 284     -38.907  14.507  40.443  1.00 96.26           C
ATOM   4457  OE1 GLU A 284     -39.613  13.581  39.969  1.00 96.26           O
ATOM   4458  OE2 GLU A 284     -38.944  14.858  41.643  1.00 96.26           O
ATOM   4459  N   ILE A 285     -37.080  17.700  36.889  1.00 97.05           N
ATOM   4460  H   ILE A 285     -36.667  16.860  36.509  1.00 97.05           H
ATOM   4461  CA  ILE A 285     -37.858  18.550  35.980  1.00 97.05           C
ATOM   4462  HA  ILE A 285     -38.532  19.168  36.574  1.00 97.05           H
ATOM   4463  C   ILE A 285     -38.739  17.699  35.065  1.00 97.05           C
ATOM   4464  CB  ILE A 285     -36.955  19.512  35.162  1.00 97.05           C
ATOM   4465  HB  ILE A 285     -37.615  20.149  34.572  1.00 97.05           H
ATOM   4466  O   ILE A 285     -38.483  16.511  34.853  1.00 97.05           O
ATOM   4467  CG1 ILE A 285     -36.009  18.771  34.194  1.00 97.05           C
ATOM   4468 HG12 ILE A 285     -36.561  18.011  33.640  1.00 97.05           H
ATOM   4469 HG13 ILE A 285     -35.234  18.277  34.780  1.00 97.05           H
ATOM   4470  CG2 ILE A 285     -36.131  20.424  36.087  1.00 97.05           C
ATOM   4471 HG21 ILE A 285     -35.747  21.279  35.531  1.00 97.05           H
ATOM   4472 HG22 ILE A 285     -36.751  20.783  36.909  1.00 97.05           H
ATOM   4473 HG23 ILE A 285     -35.297  19.868  36.518  1.00 97.05           H
ATOM   4474  CD1 ILE A 285     -35.331  19.678  33.160  1.00 97.05           C
ATOM   4475 HD11 ILE A 285     -36.090  20.177  32.558  1.00 97.05           H
ATOM   4476 HD12 ILE A 285     -34.706  19.070  32.507  1.00 97.05           H
ATOM   4477 HD13 ILE A 285     -34.701  20.421  33.650  1.00 97.05           H
ATOM   4478  N   ILE A 286     -39.757  18.326  34.479  1.00 97.43           N
ATOM   4479  H   ILE A 286     -39.922  19.291  34.728  1.00 97.43           H
ATOM   4480  CA  ILE A 286     -40.461  17.795  33.309  1.00 97.43           C
ATOM   4481  HA  ILE A 286     -40.282  16.724  33.228  1.00 97.43           H
ATOM   4482  C   ILE A 286     -39.845  18.456  32.077  1.00 97.43           C
ATOM   4483  CB  ILE A 286     -41.987  17.991  33.432  1.00 97.43           C
ATOM   4484  HB  ILE A 286     -42.200  19.051  33.573  1.00 97.43           H
ATOM   4485  O   ILE A 286     -40.102  19.625  31.789  1.00 97.43           O
ATOM   4486  CG1 ILE A 286     -42.519  17.200  34.649  1.00 97.43           C
ATOM   4487 HG12 ILE A 286     -41.860  17.337  35.506  1.00 97.43           H
ATOM   4488 HG13 ILE A 286     -42.523  16.138  34.407  1.00 97.43           H
ATOM   4489  CG2 ILE A 286     -42.672  17.497  32.141  1.00 97.43           C
ATOM   4490 HG21 ILE A 286     -43.756  17.552  32.239  1.00 97.43           H
ATOM   4491 HG22 ILE A 286     -42.392  16.465  31.931  1.00 97.43           H
ATOM   4492 HG23 ILE A 286     -42.384  18.121  31.295  1.00 97.43           H
ATOM   4493  CD1 ILE A 286     -43.921  17.604  35.109  1.00 97.43           C
ATOM   4494 HD11 ILE A 286     -43.908  18.642  35.441  1.00 97.43           H
ATOM   4495 HD12 ILE A 286     -44.648  17.471  34.307  1.00 97.43           H
ATOM   4496 HD13 ILE A 286     -44.213  16.976  35.951  1.00 97.43           H
ATOM   4497  N   LEU A 287     -38.995  17.713  31.376  1.00 98.33           N
ATOM   4498  H   LEU A 287     -38.864  16.748  31.643  1.00 98.33           H
ATOM   4499  CA  LEU A 287     -38.305  18.180  30.180  1.00 98.33           C
ATOM   4500  HA  LEU A 287     -38.146  19.255  30.259  1.00 98.33           H
ATOM   4501  C   LEU A 287     -39.157  17.894  28.947  1.00 98.33           C
ATOM   4502  CB  LEU A 287     -36.941  17.482  30.106  1.00 98.33           C
ATOM   4503  HB2 LEU A 287     -36.381  17.711  31.013  1.00 98.33           H
ATOM   4504  HB3 LEU A 287     -37.105  16.405  30.077  1.00 98.33           H
ATOM   4505  O   LEU A 287     -39.655  16.780  28.787  1.00 98.33           O
ATOM   4506  CG  LEU A 287     -36.098  17.879  28.884  1.00 98.33           C
ATOM   4507  HG  LEU A 287     -36.630  17.621  27.968  1.00 98.33           H
ATOM   4508  CD1 LEU A 287     -35.767  19.373  28.870  1.00 98.33           C
ATOM   4509 HD11 LEU A 287     -35.037  19.580  28.086  1.00 98.33           H
ATOM   4510 HD12 LEU A 287     -36.663  19.959  28.662  1.00 98.33           H
ATOM   4511 HD13 LEU A 287     -35.353  19.670  29.833  1.00 98.33           H
ATOM   4512  CD2 LEU A 287     -34.805  17.075  28.923  1.00 98.33           C
ATOM   4513 HD21 LEU A 287     -35.032  16.014  28.816  1.00 98.33           H
ATOM   4514 HD22 LEU A 287     -34.288  17.240  29.869  1.00 98.33           H
ATOM   4515 HD23 LEU A 287     -34.150  17.377  28.105  1.00 98.33           H
ATOM   4516  N   SER A 288     -39.316  18.886  28.073  1.00 98.44           N
ATOM   4517  H   SER A 288     -38.931  19.793  28.294  1.00 98.44           H
ATOM   4518  CA  SER A 288     -40.001  18.734  26.788  1.00 98.44           C
ATOM   4519  HA  SER A 288     -40.110  17.667  26.593  1.00 98.44           H
ATOM   4520  C   SER A 288     -39.167  19.325  25.654  1.00 98.44           C
ATOM   4521  CB  SER A 288     -41.411  19.319  26.867  1.00 98.44           C
ATOM   4522  HB2 SER A 288     -41.350  20.367  27.161  1.00 98.44           H
ATOM   4523  HB3 SER A 288     -41.917  19.230  25.906  1.00 98.44           H
ATOM   4524  O   SER A 288     -38.820  20.506  25.692  1.00 98.44           O
ATOM   4525  OG  SER A 288     -42.122  18.593  27.857  1.00 98.44           O
ATOM   4526  HG  SER A 288     -41.449  18.235  28.441  1.00 98.44           H
ATOM   4527  N   ILE A 289     -38.801  18.488  24.680  1.00 98.19           N
ATOM   4528  H   ILE A 289     -39.202  17.560  24.682  1.00 98.19           H
ATOM   4529  CA  ILE A 289     -37.913  18.825  23.555  1.00 98.19           C
ATOM   4530  HA  ILE A 289     -37.818  19.909  23.501  1.00 98.19           H
ATOM   4531  C   ILE A 289     -38.557  18.322  22.257  1.00 98.19           C
ATOM   4532  CB  ILE A 289     -36.497  18.219  23.749  1.00 98.19           C
ATOM   4533  HB  ILE A 289     -36.600  17.138  23.841  1.00 98.19           H
ATOM   4534  O   ILE A 289     -39.066  17.196  22.240  1.00 98.19           O
ATOM   4535  CG1 ILE A 289     -35.835  18.761  25.036  1.00 98.19           C
ATOM   4536 HG12 ILE A 289     -36.494  18.595  25.888  1.00 98.19           H
ATOM   4537 HG13 ILE A 289     -35.688  19.836  24.929  1.00 98.19           H
ATOM   4538  CG2 ILE A 289     -35.563  18.516  22.555  1.00 98.19           C
ATOM   4539 HG21 ILE A 289     -36.019  18.211  21.613  1.00 98.19           H
ATOM   4540 HG22 ILE A 289     -35.314  19.576  22.515  1.00 98.19           H
ATOM   4541 HG23 ILE A 289     -34.642  17.937  22.636  1.00 98.19           H
ATOM   4542  CD1 ILE A 289     -34.485  18.118  25.373  1.00 98.19           C
ATOM   4543 HD11 ILE A 289     -34.080  18.582  26.270  1.00 98.19           H
ATOM   4544 HD12 ILE A 289     -34.608  17.046  25.531  1.00 98.19           H
ATOM   4545 HD13 ILE A 289     -33.763  18.293  24.575  1.00 98.19           H
ATOM   4546  N   PRO A 290     -38.544  19.106  21.163  1.00 98.04           N
ATOM   4547  CA  PRO A 290     -39.059  18.634  19.890  1.00 98.04           C
ATOM   4548  HA  PRO A 290     -40.102  18.337  20.001  1.00 98.04           H
ATOM   4549  C   PRO A 290     -38.250  17.434  19.394  1.00 98.04           C
ATOM   4550  CB  PRO A 290     -38.982  19.826  18.932  1.00 98.04           C
ATOM   4551  HB2 PRO A 290     -38.763  19.525  17.908  1.00 98.04           H
ATOM   4552  HB3 PRO A 290     -39.924  20.374  18.972  1.00 98.04           H
ATOM   4553  O   PRO A 290     -37.029  17.379  19.526  1.00 98.04           O
ATOM   4554  CG  PRO A 290     -37.874  20.694  19.523  1.00 98.04           C
ATOM   4555  HG2 PRO A 290     -38.016  21.743  19.263  1.00 98.04           H
ATOM   4556  HG3 PRO A 290     -36.901  20.337  19.184  1.00 98.04           H
ATOM   4557  CD  PRO A 290     -38.017  20.457  21.025  1.00 98.04           C
ATOM   4558  HD2 PRO A 290     -37.051  20.584  21.514  1.00 98.04           H
ATOM   4559  HD3 PRO A 290     -38.742  21.157  21.438  1.00 98.04           H
ATOM   4560  N   LYS A 291     -38.936  16.484  18.775  1.00 96.95           N
ATOM   4561  H   LYS A 291     -39.940  16.585  18.725  1.00 96.95           H
ATOM   4562  CA  LYS A 291     -38.314  15.488  17.910  1.00 96.95           C
ATOM   4563  HA  LYS A 291     -37.412  15.095  18.379  1.00 96.95           H
ATOM   4564  C   LYS A 291     -37.945  16.162  16.595  1.00 96.95           C
ATOM   4565  CB  LYS A 291     -39.321  14.362  17.704  1.00 96.95           C
ATOM   4566  HB2 LYS A 291     -40.244  14.783  17.307  1.00 96.95           H
ATOM   4567  HB3 LYS A 291     -39.534  13.908  18.672  1.00 96.95           H
ATOM   4568  O   LYS A 291     -38.812  16.748  15.951  1.00 96.95           O
ATOM   4569  CG  LYS A 291     -38.814  13.292  16.736  1.00 96.95           C
ATOM   4570  HG2 LYS A 291     -37.854  12.909  17.081  1.00 96.95           H
ATOM   4571  HG3 LYS A 291     -38.705  13.703  15.733  1.00 96.95           H
ATOM   4572  CD  LYS A 291     -39.837  12.164  16.717  1.00 96.95           C
ATOM   4573  HD2 LYS A 291     -40.783  12.523  16.312  1.00 96.95           H
ATOM   4574  HD3 LYS A 291     -39.999  11.840  17.745  1.00 96.95           H
ATOM   4575  CE  LYS A 291     -39.322  10.992  15.891  1.00 96.95           C
ATOM   4576  HE2 LYS A 291     -38.250  10.896  16.063  1.00 96.95           H
ATOM   4577  HE3 LYS A 291     -39.493  11.189  14.832  1.00 96.95           H
ATOM   4578  NZ  LYS A 291     -40.007   9.765  16.343  1.00 96.95           N
ATOM   4579  HZ1 LYS A 291     -41.010   9.843  16.251  1.00 96.95           H
ATOM   4580  HZ2 LYS A 291     -39.846   9.670  17.335  1.00 96.95           H
ATOM   4581  HZ3 LYS A 291     -39.642   8.932  15.905  1.00 96.95           H
ATOM   4582  N   PHE A 292     -36.688  16.059  16.175  1.00 96.23           N
ATOM   4583  H   PHE A 292     -36.032  15.515  16.716  1.00 96.23           H
ATOM   4584  CA  PHE A 292     -36.236  16.666  14.925  1.00 96.23           C
ATOM   4585  HA  PHE A 292     -37.069  16.662  14.221  1.00 96.23           H
ATOM   4586  C   PHE A 292     -35.106  15.875  14.268  1.00 96.23           C
ATOM   4587  CB  PHE A 292     -35.850  18.140  15.144  1.00 96.23           C
ATOM   4588  HB2 PHE A 292     -35.613  18.588  14.179  1.00 96.23           H
ATOM   4589  HB3 PHE A 292     -36.721  18.673  15.526  1.00 96.23           H
ATOM   4590  O   PHE A 292     -34.366  15.120  14.900  1.00 96.23           O
ATOM   4591  CG  PHE A 292     -34.684  18.374  16.086  1.00 96.23           C
ATOM   4592  CD1 PHE A 292     -34.924  18.594  17.451  1.00 96.23           C
ATOM   4593  HD1 PHE A 292     -35.940  18.611  17.813  1.00 96.23           H
ATOM   4594  CD2 PHE A 292     -33.363  18.378  15.604  1.00 96.23           C
ATOM   4595  HD2 PHE A 292     -33.169  18.222  14.552  1.00 96.23           H
ATOM   4596  CE1 PHE A 292     -33.856  18.800  18.341  1.00 96.23           C
ATOM   4597  HE1 PHE A 292     -34.054  18.950  19.393  1.00 96.23           H
ATOM   4598  CE2 PHE A 292     -32.291  18.597  16.489  1.00 96.23           C
ATOM   4599  HE2 PHE A 292     -31.278  18.608  16.116  1.00 96.23           H
ATOM   4600  CZ  PHE A 292     -32.537  18.816  17.854  1.00 96.23           C
ATOM   4601  HZ  PHE A 292     -31.711  18.993  18.528  1.00 96.23           H
ATOM   4602  N   SER A 293     -34.972  16.078  12.962  1.00 95.69           N
ATOM   4603  H   SER A 293     -35.588  16.746  12.521  1.00 95.69           H
ATOM   4604  CA  SER A 293     -33.831  15.642  12.168  1.00 95.69           C
ATOM   4605  HA  SER A 293     -33.043  15.250  12.810  1.00 95.69           H
ATOM   4606  C   SER A 293     -33.320  16.861  11.431  1.00 95.69           C
ATOM   4607  CB  SER A 293     -34.253  14.551  11.182  1.00 95.69           C
ATOM   4608  HB2 SER A 293     -34.540  13.661  11.741  1.00 95.69           H
ATOM   4609  HB3 SER A 293     -35.108  14.895  10.601  1.00 95.69           H
ATOM   4610  O   SER A 293     -34.060  17.440  10.647  1.00 95.69           O
ATOM   4611  OG  SER A 293     -33.193  14.230  10.301  1.00 95.69           O
ATOM   4612  HG  SER A 293     -33.082  14.973   9.705  1.00 95.69           H
ATOM   4613  N   ILE A 294     -32.069  17.231  11.669  1.00 95.71           N
ATOM   4614  H   ILE A 294     -31.498  16.649  12.264  1.00 95.71           H
ATOM   4615  CA  ILE A 294     -31.451  18.404  11.058  1.00 95.71           C
ATOM   4616  HA  ILE A 294     -32.172  18.867  10.384  1.00 95.71           H
ATOM   4617  C   ILE A 294     -30.262  17.968  10.210  1.00 95.71           C
ATOM   4618  CB  ILE A 294     -31.114  19.472  12.124  1.00 95.71           C
ATOM   4619  HB  ILE A 294     -32.042  19.747  12.626  1.00 95.71           H
ATOM   4620  O   ILE A 294     -29.468  17.107  10.606  1.00 95.71           O
ATOM   4621  CG1 ILE A 294     -30.553  20.737  11.438  1.00 95.71           C
ATOM   4622 HG12 ILE A 294     -29.603  20.499  10.959  1.00 95.71           H
ATOM   4623 HG13 ILE A 294     -31.246  21.054  10.662  1.00 95.71           H
ATOM   4624  CG2 ILE A 294     -30.146  18.916  13.184  1.00 95.71           C
ATOM   4625 HG21 ILE A 294     -29.995  19.642  13.983  1.00 95.71           H
ATOM   4626 HG22 ILE A 294     -29.192  18.684  12.709  1.00 95.71           H
ATOM   4627 HG23 ILE A 294     -30.553  18.013  13.636  1.00 95.71           H
ATOM   4628  CD1 ILE A 294     -30.317  21.929  12.369  1.00 95.71           C
ATOM   4629 HD11 ILE A 294     -29.694  21.662  13.223  1.00 95.71           H
ATOM   4630 HD12 ILE A 294     -29.805  22.715  11.814  1.00 95.71           H
ATOM   4631 HD13 ILE A 294     -31.281  22.304  12.711  1.00 95.71           H
ATOM   4632  N   SER A 295     -30.129  18.585   9.042  1.00 95.03           N
ATOM   4633  H   SER A 295     -30.821  19.271   8.777  1.00 95.03           H
ATOM   4634  CA  SER A 295     -28.957  18.448   8.186  1.00 95.03           C
ATOM   4635  HA  SER A 295     -28.162  17.978   8.765  1.00 95.03           H
ATOM   4636  C   SER A 295     -28.461  19.813   7.735  1.00 95.03           C
ATOM   4637  CB  SER A 295     -29.245  17.555   6.980  1.00 95.03           C
ATOM   4638  HB2 SER A 295     -28.329  17.441   6.400  1.00 95.03           H
ATOM   4639  HB3 SER A 295     -29.561  16.572   7.329  1.00 95.03           H
ATOM   4640  O   SER A 295     -29.267  20.691   7.449  1.00 95.03           O
ATOM   4641  OG  SER A 295     -30.249  18.096   6.148  1.00 95.03           O
ATOM   4642  HG  SER A 295     -30.326  19.040   6.306  1.00 95.03           H
ATOM   4643  N   GLY A 296     -27.147  19.966   7.638  1.00 94.11           N
ATOM   4644  H   GLY A 296     -26.551  19.192   7.895  1.00 94.11           H
ATOM   4645  CA  GLY A 296     -26.499  21.187   7.174  1.00 94.11           C
ATOM   4646  HA2 GLY A 296     -26.089  21.736   8.021  1.00 94.11           H
ATOM   4647  HA3 GLY A 296     -27.220  21.828   6.666  1.00 94.11           H
ATOM   4648  C   GLY A 296     -25.367  20.861   6.216  1.00 94.11           C
ATOM   4649  O   GLY A 296     -24.682  19.847   6.379  1.00 94.11           O
ATOM   4650  N   GLU A 297     -25.179  21.724   5.222  1.00 94.64           N
ATOM   4651  H   GLU A 297     -25.760  22.548   5.167  1.00 94.64           H
ATOM   4652  CA  GLU A 297     -24.101  21.639   4.244  1.00 94.64           C
ATOM   4653  HA  GLU A 297     -23.372  20.910   4.597  1.00 94.64           H
ATOM   4654  C   GLU A 297     -23.408  22.999   4.122  1.00 94.64           C
ATOM   4655  CB  GLU A 297     -24.644  21.135   2.901  1.00 94.64           C
ATOM   4656  HB2 GLU A 297     -25.220  20.229   3.091  1.00 94.64           H
ATOM   4657  HB3 GLU A 297     -25.305  21.884   2.464  1.00 94.64           H
ATOM   4658  O   GLU A 297     -24.074  24.030   4.054  1.00 94.64           O
ATOM   4659  CG  GLU A 297     -23.509  20.810   1.923  1.00 94.64           C
ATOM   4660  HG2 GLU A 297     -22.821  20.113   2.402  1.00 94.64           H
ATOM   4661  HG3 GLU A 297     -22.959  21.723   1.696  1.00 94.64           H
ATOM   4662  CD  GLU A 297     -24.032  20.174   0.629  1.00 94.64           C
ATOM   4663  OE1 GLU A 297     -23.546  20.603  -0.437  1.00 94.64           O
ATOM   4664  OE2 GLU A 297     -24.861  19.227   0.739  1.00 94.64           O
ATOM   4665  N   LEU A 298     -22.073  23.002   4.120  1.00 93.90           N
ATOM   4666  H   LEU A 298     -21.600  22.110   4.160  1.00 93.90           H
ATOM   4667  CA  LEU A 298     -21.257  24.211   4.032  1.00 93.90           C
ATOM   4668  HA  LEU A 298     -21.888  25.053   3.748  1.00 93.90           H
ATOM   4669  C   LEU A 298     -20.180  24.063   2.958  1.00 93.90           C
ATOM   4670  CB  LEU A 298     -20.604  24.525   5.394  1.00 93.90           C
ATOM   4671  HB2 LEU A 298     -19.938  25.378   5.263  1.00 93.90           H
ATOM   4672  HB3 LEU A 298     -19.991  23.671   5.681  1.00 93.90           H
ATOM   4673  O   LEU A 298     -19.417  23.092   2.964  1.00 93.90           O
ATOM   4674  CG  LEU A 298     -21.573  24.844   6.548  1.00 93.90           C
ATOM   4675  HG  LEU A 298     -22.268  24.016   6.686  1.00 93.90           H
ATOM   4676  CD1 LEU A 298     -20.774  25.018   7.845  1.00 93.90           C
ATOM   4677 HD11 LEU A 298     -20.204  24.114   8.054  1.00 93.90           H
ATOM   4678 HD12 LEU A 298     -21.465  25.204   8.666  1.00 93.90           H
ATOM   4679 HD13 LEU A 298     -20.100  25.870   7.750  1.00 93.90           H
ATOM   4680  CD2 LEU A 298     -22.359  26.130   6.302  1.00 93.90           C
ATOM   4681 HD21 LEU A 298     -23.021  26.012   5.443  1.00 93.90           H
ATOM   4682 HD22 LEU A 298     -21.683  26.966   6.121  1.00 93.90           H
ATOM   4683 HD23 LEU A 298     -22.978  26.363   7.169  1.00 93.90           H
ATOM   4684  N   ASP A 299     -20.059  25.084   2.107  1.00 94.51           N
ATOM   4685  H   ASP A 299     -20.732  25.835   2.158  1.00 94.51           H
ATOM   4686  CA  ASP A 299     -18.865  25.306   1.292  1.00 94.51           C
ATOM   4687  HA  ASP A 299     -18.491  24.345   0.937  1.00 94.51           H
ATOM   4688  C   ASP A 299     -17.777  25.957   2.155  1.00 94.51           C
ATOM   4689  CB  ASP A 299     -19.187  26.148   0.051  1.00 94.51           C
ATOM   4690  HB2 ASP A 299     -19.980  25.653  -0.509  1.00 94.51           H
ATOM   4691  HB3 ASP A 299     -19.552  27.128   0.361  1.00 94.51           H
ATOM   4692  O   ASP A 299     -17.813  27.145   2.484  1.00 94.51           O
ATOM   4693  CG  ASP A 299     -17.972  26.333  -0.873  1.00 94.51           C
ATOM   4694  OD1 ASP A 299     -16.823  26.042  -0.455  1.00 94.51           O
ATOM   4695  OD2 ASP A 299     -18.191  26.789  -2.013  1.00 94.51           O
ATOM   4696  N   LEU A 300     -16.779  25.163   2.522  1.00 96.28           N
ATOM   4697  H   LEU A 300     -16.753  24.237   2.122  1.00 96.28           H
ATOM   4698  CA  LEU A 300     -15.697  25.590   3.394  1.00 96.28           C
ATOM   4699  HA  LEU A 300     -16.122  26.137   4.235  1.00 96.28           H
ATOM   4700  C   LEU A 300     -14.712  26.541   2.709  1.00 96.28           C
ATOM   4701  CB  LEU A 300     -14.955  24.354   3.920  1.00 96.28           C
ATOM   4702  HB2 LEU A 300     -14.525  23.833   3.064  1.00 96.28           H
ATOM   4703  HB3 LEU A 300     -14.132  24.695   4.548  1.00 96.28           H
ATOM   4704  O   LEU A 300     -13.981  27.227   3.418  1.00 96.28           O
ATOM   4705  CG  LEU A 300     -15.796  23.355   4.727  1.00 96.28           C
ATOM   4706  HG  LEU A 300     -16.607  22.960   4.114  1.00 96.28           H
ATOM   4707  CD1 LEU A 300     -14.877  22.196   5.124  1.00 96.28           C
ATOM   4708 HD11 LEU A 300     -15.435  21.440   5.678  1.00 96.28           H
ATOM   4709 HD12 LEU A 300     -14.470  21.730   4.227  1.00 96.28           H
ATOM   4710 HD13 LEU A 300     -14.066  22.570   5.750  1.00 96.28           H
ATOM   4711  CD2 LEU A 300     -16.374  23.995   5.989  1.00 96.28           C
ATOM   4712 HD21 LEU A 300     -15.582  24.445   6.587  1.00 96.28           H
ATOM   4713 HD22 LEU A 300     -17.098  24.761   5.711  1.00 96.28           H
ATOM   4714 HD23 LEU A 300     -16.899  23.243   6.577  1.00 96.28           H
ATOM   4715  N   VAL A 301     -14.661  26.613   1.373  1.00 95.35           N
ATOM   4716  H   VAL A 301     -15.366  26.136   0.830  1.00 95.35           H
ATOM   4717  CA  VAL A 301     -13.722  27.508   0.673  1.00 95.35           C
ATOM   4718  HA  VAL A 301     -12.708  27.295   1.011  1.00 95.35           H
ATOM   4719  C   VAL A 301     -14.029  28.957   1.034  1.00 95.35           C
ATOM   4720  CB  VAL A 301     -13.776  27.309  -0.856  1.00 95.35           C
ATOM   4721  HB  VAL A 301     -14.788  27.505  -1.213  1.00 95.35           H
ATOM   4722  O   VAL A 301     -13.148  29.697   1.477  1.00 95.35           O
ATOM   4723  CG1 VAL A 301     -12.831  28.276  -1.582  1.00 95.35           C
ATOM   4724 HG11 VAL A 301     -12.827  28.052  -2.648  1.00 95.35           H
ATOM   4725 HG12 VAL A 301     -13.168  29.306  -1.454  1.00 95.35           H
ATOM   4726 HG13 VAL A 301     -11.820  28.173  -1.188  1.00 95.35           H
ATOM   4727  CG2 VAL A 301     -13.388  25.875  -1.243  1.00 95.35           C
ATOM   4728 HG21 VAL A 301     -13.408  25.772  -2.327  1.00 95.35           H
ATOM   4729 HG22 VAL A 301     -14.114  25.181  -0.822  1.00 95.35           H
ATOM   4730 HG23 VAL A 301     -12.390  25.639  -0.873  1.00 95.35           H
ATOM   4731  N   LYS A 302     -15.301  29.351   0.908  1.00 91.67           N
ATOM   4732  H   LYS A 302     -15.967  28.668   0.577  1.00 91.67           H
ATOM   4733  CA  LYS A 302     -15.770  30.695   1.267  1.00 91.67           C
ATOM   4734  HA  LYS A 302     -15.155  31.435   0.757  1.00 91.67           H
ATOM   4735  C   LYS A 302     -15.619  30.951   2.764  1.00 91.67           C
ATOM   4736  CB  LYS A 302     -17.226  30.840   0.797  1.00 91.67           C
ATOM   4737  HB2 LYS A 302     -17.256  30.722  -0.286  1.00 91.67           H
ATOM   4738  HB3 LYS A 302     -17.827  30.048   1.243  1.00 91.67           H
ATOM   4739  O   LYS A 302     -15.087  31.987   3.166  1.00 91.67           O
ATOM   4740  CG  LYS A 302     -17.834  32.197   1.177  1.00 91.67           C
ATOM   4741  HG2 LYS A 302     -17.917  32.260   2.262  1.00 91.67           H
ATOM   4742  HG3 LYS A 302     -17.192  33.003   0.824  1.00 91.67           H
ATOM   4743  CD  LYS A 302     -19.226  32.353   0.552  1.00 91.67           C
ATOM   4744  HD2 LYS A 302     -19.771  31.412   0.619  1.00 91.67           H
ATOM   4745  HD3 LYS A 302     -19.110  32.600  -0.504  1.00 91.67           H
ATOM   4746  CE  LYS A 302     -20.017  33.460   1.254  1.00 91.67           C
ATOM   4747  HE2 LYS A 302     -20.662  33.952   0.526  1.00 91.67           H
ATOM   4748  HE3 LYS A 302     -19.318  34.193   1.657  1.00 91.67           H
ATOM   4749  NZ  LYS A 302     -20.845  32.889   2.343  1.00 91.67           N
ATOM   4750  HZ1 LYS A 302     -21.290  33.586   2.924  1.00 91.67           H
ATOM   4751  HZ2 LYS A 302     -21.544  32.242   2.007  1.00 91.67           H
ATOM   4752  HZ3 LYS A 302     -20.293  32.329   2.976  1.00 91.67           H
ATOM   4753  N   GLU A 303     -16.052  29.999   3.583  1.00 93.51           N
ATOM   4754  H   GLU A 303     -16.500  29.189   3.180  1.00 93.51           H
ATOM   4755  CA  GLU A 303     -16.143  30.197   5.028  1.00 93.51           C
ATOM   4756  HA  GLU A 303     -16.576  31.181   5.213  1.00 93.51           H
ATOM   4757  C   GLU A 303     -14.774  30.225   5.719  1.00 93.51           C
ATOM   4758  CB  GLU A 303     -17.083  29.134   5.625  1.00 93.51           C
ATOM   4759  HB2 GLU A 303     -16.678  28.140   5.432  1.00 93.51           H
ATOM   4760  HB3 GLU A 303     -17.126  29.279   6.704  1.00 93.51           H
ATOM   4761  O   GLU A 303     -14.546  31.026   6.625  1.00 93.51           O
ATOM   4762  CG  GLU A 303     -18.520  29.217   5.066  1.00 93.51           C
ATOM   4763  HG2 GLU A 303     -19.153  28.525   5.621  1.00 93.51           H
ATOM   4764  HG3 GLU A 303     -18.517  28.907   4.021  1.00 93.51           H
ATOM   4765  CD  GLU A 303     -19.097  30.640   5.150  1.00 93.51           C
ATOM   4766  OE1 GLU A 303     -19.679  31.126   4.140  1.00 93.51           O
ATOM   4767  OE2 GLU A 303     -18.814  31.306   6.179  1.00 93.51           O
ATOM   4768  N   LEU A 304     -13.811  29.424   5.264  1.00 95.08           N
ATOM   4769  H   LEU A 304     -14.020  28.782   4.513  1.00 95.08           H
ATOM   4770  CA  LEU A 304     -12.464  29.418   5.838  1.00 95.08           C
ATOM   4771  HA  LEU A 304     -12.545  29.563   6.915  1.00 95.08           H
ATOM   4772  C   LEU A 304     -11.595  30.577   5.333  1.00 95.08           C
ATOM   4773  CB  LEU A 304     -11.814  28.056   5.591  1.00 95.08           C
ATOM   4774  HB2 LEU A 304     -10.797  28.082   5.983  1.00 95.08           H
ATOM   4775  HB3 LEU A 304     -11.756  27.880   4.517  1.00 95.08           H
ATOM   4776  O   LEU A 304     -10.688  31.012   6.049  1.00 95.08           O
ATOM   4777  CG  LEU A 304     -12.547  26.889   6.273  1.00 95.08           C
ATOM   4778  HG  LEU A 304     -13.582  26.833   5.934  1.00 95.08           H
ATOM   4779  CD1 LEU A 304     -11.846  25.602   5.889  1.00 95.08           C
ATOM   4780 HD11 LEU A 304     -11.904  25.492   4.807  1.00 95.08           H
ATOM   4781 HD12 LEU A 304     -10.803  25.623   6.207  1.00 95.08           H
ATOM   4782 HD13 LEU A 304     -12.355  24.760   6.360  1.00 95.08           H
ATOM   4783  CD2 LEU A 304     -12.550  26.986   7.799  1.00 95.08           C
ATOM   4784 HD21 LEU A 304     -13.169  27.828   8.108  1.00 95.08           H
ATOM   4785 HD22 LEU A 304     -11.537  27.111   8.181  1.00 95.08           H
ATOM   4786 HD23 LEU A 304     -12.988  26.082   8.224  1.00 95.08           H
ATOM   4787  N   ASN A 305     -11.915  31.154   4.170  1.00 93.60           N
ATOM   4788  H   ASN A 305     -12.641  30.737   3.606  1.00 93.60           H
ATOM   4789  CA  ASN A 305     -11.271  32.380   3.692  1.00 93.60           C
ATOM   4790  HA  ASN A 305     -10.199  32.199   3.613  1.00 93.60           H
ATOM   4791  C   ASN A 305     -11.462  33.553   4.672  1.00 93.60           C
ATOM   4792  CB  ASN A 305     -11.819  32.716   2.299  1.00 93.60           C
ATOM   4793  HB2 ASN A 305     -12.834  33.104   2.372  1.00 93.60           H
ATOM   4794  HB3 ASN A 305     -11.845  31.807   1.697  1.00 93.60           H
ATOM   4795  O   ASN A 305     -10.522  34.319   4.933  1.00 93.60           O
ATOM   4796  CG  ASN A 305     -10.953  33.734   1.586  1.00 93.60           C
ATOM   4797  ND2 ASN A 305     -10.211  33.304   0.592  1.00 93.60           N
ATOM   4798 HD21 ASN A 305     -10.290  32.339   0.302  1.00 93.60           H
ATOM   4799 HD22 ASN A 305      -9.691  33.992   0.066  1.00 93.60           H
ATOM   4800  OD1 ASN A 305     -10.886  34.905   1.929  1.00 93.60           O
ATOM   4801  N   LEU A 306     -12.657  33.648   5.269  1.00 91.40           N
ATOM   4802  H   LEU A 306     -13.367  32.981   5.006  1.00 91.40           H
ATOM   4803  CA  LEU A 306     -12.992  34.636   6.301  1.00 91.40           C
ATOM   4804  HA  LEU A 306     -12.734  35.631   5.938  1.00 91.40           H
ATOM   4805  C   LEU A 306     -12.191  34.420   7.593  1.00 91.40           C
ATOM   4806  CB  LEU A 306     -14.504  34.582   6.586  1.00 91.40           C
ATOM   4807  HB2 LEU A 306     -14.722  35.235   7.430  1.00 91.40           H
ATOM   4808  HB3 LEU A 306     -14.760  33.567   6.888  1.00 91.40           H
ATOM   4809  O   LEU A 306     -11.815  35.391   8.249  1.00 91.40           O
ATOM   4810  CG  LEU A 306     -15.407  34.987   5.407  1.00 91.40           C
ATOM   4811  HG  LEU A 306     -15.185  34.363   4.541  1.00 91.40           H
ATOM   4812  CD1 LEU A 306     -16.874  34.786   5.782  1.00 91.40           C
ATOM   4813 HD11 LEU A 306     -17.057  33.733   5.996  1.00 91.40           H
ATOM   4814 HD12 LEU A 306     -17.128  35.374   6.663  1.00 91.40           H
ATOM   4815 HD13 LEU A 306     -17.518  35.074   4.951  1.00 91.40           H
ATOM   4816  CD2 LEU A 306     -15.208  36.455   5.016  1.00 91.40           C
ATOM   4817 HD21 LEU A 306     -15.368  37.094   5.884  1.00 91.40           H
ATOM   4818 HD22 LEU A 306     -14.203  36.605   4.621  1.00 91.40           H
ATOM   4819 HD23 LEU A 306     -15.924  36.722   4.238  1.00 91.40           H
ATOM   4820  N   LEU A 307     -11.831  33.171   7.902  1.00 91.51           N
ATOM   4821  H   LEU A 307     -12.186  32.421   7.327  1.00 91.51           H
ATOM   4822  CA  LEU A 307     -10.952  32.830   9.023  1.00 91.51           C
ATOM   4823  HA  LEU A 307     -11.159  33.527   9.834  1.00 91.51           H
ATOM   4824  C   LEU A 307      -9.454  33.014   8.735  1.00 91.51           C
ATOM   4825  CB  LEU A 307     -11.254  31.404   9.509  1.00 91.51           C
ATOM   4826  HB2 LEU A 307     -10.467  31.118  10.207  1.00 91.51           H
ATOM   4827  HB3 LEU A 307     -11.200  30.716   8.665  1.00 91.51           H
ATOM   4828  O   LEU A 307      -8.646  32.831   9.644  1.00 91.51           O
ATOM   4829  CG  LEU A 307     -12.606  31.219  10.220  1.00 91.51           C
ATOM   4830  HG  LEU A 307     -13.428  31.315   9.509  1.00 91.51           H
ATOM   4831  CD1 LEU A 307     -12.609  29.819  10.825  1.00 91.51           C
ATOM   4832 HD11 LEU A 307     -12.719  29.081  10.031  1.00 91.51           H
ATOM   4833 HD12 LEU A 307     -11.680  29.634  11.364  1.00 91.51           H
ATOM   4834 HD13 LEU A 307     -13.422  29.710  11.543  1.00 91.51           H
ATOM   4835  CD2 LEU A 307     -12.804  32.189  11.386  1.00 91.51           C
ATOM   4836 HD21 LEU A 307     -11.966  32.092  12.076  1.00 91.51           H
ATOM   4837 HD22 LEU A 307     -13.739  31.951  11.892  1.00 91.51           H
ATOM   4838 HD23 LEU A 307     -12.905  33.207  11.008  1.00 91.51           H
ATOM   4839  N   GLY A 308      -9.083  33.417   7.518  1.00 94.68           N
ATOM   4840  H   GLY A 308      -9.805  33.526   6.820  1.00 94.68           H
ATOM   4841  CA  GLY A 308      -7.695  33.670   7.126  1.00 94.68           C
ATOM   4842  HA2 GLY A 308      -7.107  33.942   8.004  1.00 94.68           H
ATOM   4843  HA3 GLY A 308      -7.677  34.509   6.431  1.00 94.68           H
ATOM   4844  C   GLY A 308      -6.995  32.492   6.447  1.00 94.68           C
ATOM   4845  O   GLY A 308      -5.845  32.648   6.051  1.00 94.68           O
ATOM   4846  N   ILE A 309      -7.681  31.364   6.239  1.00 96.74           N
ATOM   4847  H   ILE A 309      -8.649  31.327   6.528  1.00 96.74           H
ATOM   4848  CA  ILE A 309      -7.181  30.246   5.430  1.00 96.74           C
ATOM   4849  HA  ILE A 309      -6.102  30.155   5.558  1.00 96.74           H
ATOM   4850  C   ILE A 309      -7.467  30.576   3.963  1.00 96.74           C
ATOM   4851  CB  ILE A 309      -7.823  28.909   5.870  1.00 96.74           C
ATOM   4852  HB  ILE A 309      -8.885  28.951   5.626  1.00 96.74           H
ATOM   4853  O   ILE A 309      -8.606  30.464   3.523  1.00 96.74           O
ATOM   4854  CG1 ILE A 309      -7.692  28.678   7.392  1.00 96.74           C
ATOM   4855 HG12 ILE A 309      -8.192  29.487   7.923  1.00 96.74           H
ATOM   4856 HG13 ILE A 309      -6.634  28.699   7.657  1.00 96.74           H
ATOM   4857  CG2 ILE A 309      -7.194  27.753   5.076  1.00 96.74           C
ATOM   4858 HG21 ILE A 309      -7.326  27.929   4.009  1.00 96.74           H
ATOM   4859 HG22 ILE A 309      -6.132  27.669   5.306  1.00 96.74           H
ATOM   4860 HG23 ILE A 309      -7.697  26.813   5.309  1.00 96.74           H
ATOM   4861  CD1 ILE A 309      -8.290  27.365   7.913  1.00 96.74           C
ATOM   4862 HD11 ILE A 309      -9.320  27.263   7.570  1.00 96.74           H
ATOM   4863 HD12 ILE A 309      -8.279  27.369   9.003  1.00 96.74           H
ATOM   4864 HD13 ILE A 309      -7.705  26.512   7.568  1.00 96.74           H
ATOM   4865  N   ARG A 310      -6.476  31.056   3.203  1.00 97.67           N
ATOM   4866  H   ARG A 310      -5.558  31.158   3.610  1.00 97.67           H
ATOM   4867  CA  ARG A 310      -6.714  31.633   1.863  1.00 97.67           C
ATOM   4868  HA  ARG A 310      -7.737  31.432   1.544  1.00 97.67           H
ATOM   4869  C   ARG A 310      -5.829  31.041   0.784  1.00 97.67           C
ATOM   4870  CB  ARG A 310      -6.516  33.154   1.909  1.00 97.67           C
ATOM   4871  HB2 ARG A 310      -5.488  33.378   2.193  1.00 97.67           H
ATOM   4872  HB3 ARG A 310      -6.699  33.558   0.913  1.00 97.67           H
ATOM   4873  O   ARG A 310      -6.318  30.678  -0.280  1.00 97.67           O
ATOM   4874  CG  ARG A 310      -7.464  33.830   2.902  1.00 97.67           C
ATOM   4875  HG2 ARG A 310      -8.492  33.539   2.686  1.00 97.67           H
ATOM   4876  HG3 ARG A 310      -7.219  33.516   3.917  1.00 97.67           H
ATOM   4877  CD  ARG A 310      -7.327  35.345   2.817  1.00 97.67           C
ATOM   4878  HD2 ARG A 310      -6.293  35.604   3.044  1.00 97.67           H
ATOM   4879  HD3 ARG A 310      -7.568  35.670   1.805  1.00 97.67           H
ATOM   4880  NE  ARG A 310      -8.247  35.988   3.766  1.00 97.67           N
ATOM   4881  HE  ARG A 310      -9.104  35.490   3.955  1.00 97.67           H
ATOM   4882  NH1 ARG A 310      -7.009  37.875   4.193  1.00 97.67           N
ATOM   4883 HH11 ARG A 310      -6.882  38.733   4.711  1.00 97.67           H
ATOM   4884 HH12 ARG A 310      -6.303  37.524   3.562  1.00 97.67           H
ATOM   4885  NH2 ARG A 310      -8.969  37.545   5.231  1.00 97.67           N
ATOM   4886 HH21 ARG A 310      -9.764  36.945   5.396  1.00 97.67           H
ATOM   4887 HH22 ARG A 310      -8.863  38.407   5.747  1.00 97.67           H
ATOM   4888  CZ  ARG A 310      -8.068  37.134   4.387  1.00 97.67           C
ATOM   4889  N   GLU A 311      -4.532  30.955   1.044  1.00 97.88           N
ATOM   4890  H   GLU A 311      -4.216  31.228   1.964  1.00 97.88           H
ATOM   4891  CA  GLU A 311      -3.522  30.583   0.060  1.00 97.88           C
ATOM   4892  HA  GLU A 311      -3.595  31.268  -0.785  1.00 97.88           H
ATOM   4893  C   GLU A 311      -3.742  29.171  -0.471  1.00 97.88           C
ATOM   4894  CB  GLU A 311      -2.139  30.739   0.691  1.00 97.88           C
ATOM   4895  HB2 GLU A 311      -1.995  29.985   1.465  1.00 97.88           H
ATOM   4896  HB3 GLU A 311      -2.080  31.726   1.149  1.00 97.88           H
ATOM   4897  O   GLU A 311      -3.596  28.948  -1.668  1.00 97.88           O
ATOM   4898  CG  GLU A 311      -1.032  30.631  -0.358  1.00 97.88           C
ATOM   4899  HG2 GLU A 311      -1.268  31.286  -1.197  1.00 97.88           H
ATOM   4900  HG3 GLU A 311      -0.967  29.604  -0.717  1.00 97.88           H
ATOM   4901  CD  GLU A 311       0.283  31.062   0.276  1.00 97.88           C
ATOM   4902  OE1 GLU A 311       0.659  32.247   0.110  1.00 97.88           O
ATOM   4903  OE2 GLU A 311       0.810  30.283   1.096  1.00 97.88           O
ATOM   4904  N   VAL A 312      -4.220  28.264   0.387  1.00 97.95           N
ATOM   4905  H   VAL A 312      -4.331  28.556   1.347  1.00 97.95           H
ATOM   4906  CA  VAL A 312      -4.551  26.877   0.036  1.00 97.95           C
ATOM   4907  HA  VAL A 312      -3.643  26.414  -0.351  1.00 97.95           H
ATOM   4908  C   VAL A 312      -5.623  26.743  -1.056  1.00 97.95           C
ATOM   4909  CB  VAL A 312      -4.969  26.134   1.316  1.00 97.95           C
ATOM   4910  HB  VAL A 312      -4.306  26.441   2.125  1.00 97.95           H
ATOM   4911  O   VAL A 312      -5.687  25.717  -1.734  1.00 97.95           O
ATOM   4912  CG1 VAL A 312      -6.397  26.435   1.782  1.00 97.95           C
ATOM   4913 HG11 VAL A 312      -7.125  26.015   1.087  1.00 97.95           H
ATOM   4914 HG12 VAL A 312      -6.560  25.987   2.763  1.00 97.95           H
ATOM   4915 HG13 VAL A 312      -6.552  27.511   1.849  1.00 97.95           H
ATOM   4916  CG2 VAL A 312      -4.801  24.635   1.140  1.00 97.95           C
ATOM   4917 HG21 VAL A 312      -3.796  24.407   0.783  1.00 97.95           H
ATOM   4918 HG22 VAL A 312      -5.536  24.262   0.427  1.00 97.95           H
ATOM   4919 HG23 VAL A 312      -4.952  24.163   2.112  1.00 97.95           H
ATOM   4920  N   PHE A 313      -6.451  27.776  -1.236  1.00 97.32           N
ATOM   4921  H   PHE A 313      -6.320  28.594  -0.658  1.00 97.32           H
ATOM   4922  CA  PHE A 313      -7.509  27.848  -2.248  1.00 97.32           C
ATOM   4923  HA  PHE A 313      -7.769  26.838  -2.568  1.00 97.32           H
ATOM   4924  C   PHE A 313      -7.072  28.615  -3.510  1.00 97.32           C
ATOM   4925  CB  PHE A 313      -8.754  28.487  -1.613  1.00 97.32           C
ATOM   4926  HB2 PHE A 313      -8.547  29.540  -1.426  1.00 97.32           H
ATOM   4927  HB3 PHE A 313      -9.570  28.440  -2.334  1.00 97.32           H
ATOM   4928  O   PHE A 313      -7.850  28.780  -4.448  1.00 97.32           O
ATOM   4929  CG  PHE A 313      -9.232  27.839  -0.323  1.00 97.32           C
ATOM   4930  CD1 PHE A 313      -9.639  26.493  -0.321  1.00 97.32           C
ATOM   4931  HD1 PHE A 313      -9.618  25.931  -1.244  1.00 97.32           H
ATOM   4932  CD2 PHE A 313      -9.324  28.586   0.868  1.00 97.32           C
ATOM   4933  HD2 PHE A 313      -9.042  29.629   0.879  1.00 97.32           H
ATOM   4934  CE1 PHE A 313     -10.104  25.888   0.860  1.00 97.32           C
ATOM   4935  HE1 PHE A 313     -10.435  24.861   0.850  1.00 97.32           H
ATOM   4936  CE2 PHE A 313      -9.814  27.987   2.042  1.00 97.32           C
ATOM   4937  HE2 PHE A 313      -9.932  28.567   2.944  1.00 97.32           H
ATOM   4938  CZ  PHE A 313     -10.192  26.637   2.043  1.00 97.32           C
ATOM   4939  HZ  PHE A 313     -10.583  26.191   2.945  1.00 97.32           H
ATOM   4940  N   SER A 314      -5.839  29.125  -3.539  1.00 96.45           N
ATOM   4941  H   SER A 314      -5.207  28.863  -2.796  1.00 96.45           H
ATOM   4942  CA  SER A 314      -5.301  29.969  -4.612  1.00 96.45           C
ATOM   4943  HA  SER A 314      -6.110  30.255  -5.284  1.00 96.45           H
ATOM   4944  C   SER A 314      -4.249  29.238  -5.447  1.00 96.45           C
ATOM   4945  CB  SER A 314      -4.730  31.254  -4.005  1.00 96.45           C
ATOM   4946  HB2 SER A 314      -5.423  31.644  -3.259  1.00 96.45           H
ATOM   4947  HB3 SER A 314      -4.617  32.000  -4.792  1.00 96.45           H
ATOM   4948  O   SER A 314      -3.765  28.179  -5.058  1.00 96.45           O
ATOM   4949  OG  SER A 314      -3.466  31.031  -3.411  1.00 96.45           O
ATOM   4950  HG  SER A 314      -3.501  30.227  -2.888  1.00 96.45           H
ATOM   4951  N   ASP A 315      -3.824  29.839  -6.561  1.00 95.63           N
ATOM   4952  H   ASP A 315      -4.265  30.694  -6.865  1.00 95.63           H
ATOM   4953  CA  ASP A 315      -2.707  29.331  -7.382  1.00 95.63           C
ATOM   4954  HA  ASP A 315      -2.863  28.268  -7.568  1.00 95.63           H
ATOM   4955  C   ASP A 315      -1.331  29.459  -6.695  1.00 95.63           C
ATOM   4956  CB  ASP A 315      -2.693  30.057  -8.738  1.00 95.63           C
ATOM   4957  HB2 ASP A 315      -1.860  29.686  -9.335  1.00 95.63           H
ATOM   4958  HB3 ASP A 315      -2.538  31.121  -8.566  1.00 95.63           H
ATOM   4959  O   ASP A 315      -0.310  29.076  -7.258  1.00 95.63           O
ATOM   4960  CG  ASP A 315      -3.976  29.849  -9.543  1.00 95.63           C
ATOM   4961  OD1 ASP A 315      -4.574  28.754  -9.448  1.00 95.63           O
ATOM   4962  OD2 ASP A 315      -4.415  30.810 -10.206  1.00 95.63           O
ATOM   4963  N   HIS A 316      -1.286  30.021  -5.484  1.00 96.70           N
ATOM   4964  H   HIS A 316      -2.157  30.326  -5.073  1.00 96.70           H
ATOM   4965  CA  HIS A 316      -0.087  30.109  -4.649  1.00 96.70           C
ATOM   4966  HA  HIS A 316       0.792  29.921  -5.266  1.00 96.70           H
ATOM   4967  C   HIS A 316      -0.051  29.045  -3.544  1.00 96.70           C
ATOM   4968  CB  HIS A 316       0.026  31.531  -4.083  1.00 96.70           C
ATOM   4969  HB2 HIS A 316       0.939  31.610  -3.492  1.00 96.70           H
ATOM   4970  HB3 HIS A 316      -0.819  31.719  -3.421  1.00 96.70           H
ATOM   4971  O   HIS A 316       0.819  29.112  -2.677  1.00 96.70           O
ATOM   4972  CG  HIS A 316       0.061  32.599  -5.144  1.00 96.70           C
ATOM   4973  CD2 HIS A 316      -0.712  33.727  -5.195  1.00 96.70           C
ATOM   4974  HD2 HIS A 316      -1.458  34.012  -4.468  1.00 96.70           H
ATOM   4975  ND1 HIS A 316       0.853  32.597  -6.266  1.00 96.70           N
ATOM   4976  HD1 HIS A 316       1.422  31.823  -6.575  1.00 96.70           H
ATOM   4977  CE1 HIS A 316       0.570  33.703  -6.973  1.00 96.70           C
ATOM   4978  HE1 HIS A 316       1.000  33.948  -7.933  1.00 96.70           H
ATOM   4979  NE2 HIS A 316      -0.370  34.434  -6.353  1.00 96.70           N
ATOM   4980  N   ALA A 317      -0.993  28.095  -3.547  1.00 97.85           N
ATOM   4981  H   ALA A 317      -1.673  28.074  -4.293  1.00 97.85           H
ATOM   4982  CA  ALA A 317      -1.021  26.997  -2.591  1.00 97.85           C
ATOM   4983  HA  ALA A 317      -1.127  27.412  -1.589  1.00 97.85           H
ATOM   4984  C   ALA A 317       0.283  26.189  -2.655  1.00 97.85           C
ATOM   4985  CB  ALA A 317      -2.233  26.103  -2.881  1.00 97.85           C
ATOM   4986  HB1 ALA A 317      -2.286  25.302  -2.144  1.00 97.85           H
ATOM   4987  HB2 ALA A 317      -2.131  25.661  -3.871  1.00 97.85           H
ATOM   4988  HB3 ALA A 317      -3.153  26.686  -2.848  1.00 97.85           H
ATOM   4989  O   ALA A 317       0.677  25.699  -3.710  1.00 97.85           O
ATOM   4990  N   ASP A 318       0.934  26.011  -1.507  1.00 98.12           N
ATOM   4991  H   ASP A 318       0.602  26.494  -0.684  1.00 98.12           H
ATOM   4992  CA  ASP A 318       2.098  25.137  -1.389  1.00 98.12           C
ATOM   4993  HA  ASP A 318       2.462  24.885  -2.385  1.00 98.12           H
ATOM   4994  C   ASP A 318       1.689  23.827  -0.712  1.00 98.12           C
ATOM   4995  CB  ASP A 318       3.257  25.862  -0.697  1.00 98.12           C
ATOM   4996  HB2 ASP A 318       2.999  26.058   0.344  1.00 98.12           H
ATOM   4997  HB3 ASP A 318       3.414  26.820  -1.192  1.00 98.12           H
ATOM   4998  O   ASP A 318       1.703  23.699   0.518  1.00 98.12           O
ATOM   4999  CG  ASP A 318       4.568  25.068  -0.757  1.00 98.12           C
ATOM   5000  OD1 ASP A 318       4.552  23.863  -1.120  1.00 98.12           O
ATOM   5001  OD2 ASP A 318       5.601  25.651  -0.356  1.00 98.12           O
ATOM   5002  N   LEU A 319       1.296  22.863  -1.547  1.00 98.01           N
ATOM   5003  H   LEU A 319       1.246  23.106  -2.525  1.00 98.01           H
ATOM   5004  CA  LEU A 319       0.967  21.483  -1.176  1.00 98.01           C
ATOM   5005  HA  LEU A 319       0.955  21.409  -0.089  1.00 98.01           H
ATOM   5006  C   LEU A 319       2.062  20.500  -1.628  1.00 98.01           C
ATOM   5007  CB  LEU A 319      -0.441  21.128  -1.695  1.00 98.01           C
ATOM   5008  HB2 LEU A 319      -0.453  21.256  -2.778  1.00 98.01           H
ATOM   5009  HB3 LEU A 319      -0.639  20.078  -1.481  1.00 98.01           H
ATOM   5010  O   LEU A 319       1.792  19.324  -1.884  1.00 98.01           O
ATOM   5011  CG  LEU A 319      -1.582  21.965  -1.085  1.00 98.01           C
ATOM   5012  HG  LEU A 319      -1.424  23.022  -1.300  1.00 98.01           H
ATOM   5013  CD1 LEU A 319      -2.919  21.548  -1.700  1.00 98.01           C
ATOM   5014 HD11 LEU A 319      -3.722  22.166  -1.296  1.00 98.01           H
ATOM   5015 HD12 LEU A 319      -3.120  20.497  -1.493  1.00 98.01           H
ATOM   5016 HD13 LEU A 319      -2.876  21.701  -2.778  1.00 98.01           H
ATOM   5017  CD2 LEU A 319      -1.697  21.781   0.433  1.00 98.01           C
ATOM   5018 HD21 LEU A 319      -0.832  22.235   0.918  1.00 98.01           H
ATOM   5019 HD22 LEU A 319      -2.591  22.281   0.801  1.00 98.01           H
ATOM   5020 HD23 LEU A 319      -1.745  20.721   0.682  1.00 98.01           H
ATOM   5021  N   SER A 320       3.313  20.971  -1.695  1.00 97.59           N
ATOM   5022  H   SER A 320       3.469  21.942  -1.468  1.00 97.59           H
ATOM   5023  CA  SER A 320       4.472  20.198  -2.167  1.00 97.59           C
ATOM   5024  HA  SER A 320       4.253  19.864  -3.182  1.00 97.59           H
ATOM   5025  C   SER A 320       4.803  18.958  -1.325  1.00 97.59           C
ATOM   5026  CB  SER A 320       5.706  21.097  -2.258  1.00 97.59           C
ATOM   5027  HB2 SER A 320       5.529  21.881  -2.994  1.00 97.59           H
ATOM   5028  HB3 SER A 320       6.561  20.503  -2.584  1.00 97.59           H
ATOM   5029  O   SER A 320       5.566  18.093  -1.752  1.00 97.59           O
ATOM   5030  OG  SER A 320       5.987  21.689  -1.005  1.00 97.59           O
ATOM   5031  HG  SER A 320       5.532  22.534  -1.003  1.00 97.59           H
ATOM   5032  N   GLY A 321       4.235  18.829  -0.119  1.00 97.17           N
ATOM   5033  H   GLY A 321       3.624  19.570   0.193  1.00 97.17           H
ATOM   5034  CA  GLY A 321       4.313  17.608   0.685  1.00 97.17           C
ATOM   5035  HA2 GLY A 321       5.314  17.184   0.606  1.00 97.17           H
ATOM   5036  HA3 GLY A 321       4.130  17.865   1.728  1.00 97.17           H
ATOM   5037  C   GLY A 321       3.309  16.521   0.276  1.00 97.17           C
ATOM   5038  O   GLY A 321       3.448  15.385   0.722  1.00 97.17           O
ATOM   5039  N   ILE A 322       2.312  16.853  -0.551  1.00 97.91           N
ATOM   5040  H   ILE A 322       2.268  17.807  -0.876  1.00 97.91           H
ATOM   5041  CA  ILE A 322       1.336  15.907  -1.118  1.00 97.91           C
ATOM   5042  HA  ILE A 322       1.233  15.052  -0.451  1.00 97.91           H
ATOM   5043  C   ILE A 322       1.830  15.391  -2.466  1.00 97.91           C
ATOM   5044  CB  ILE A 322      -0.057  16.565  -1.284  1.00 97.91           C
ATOM   5045  HB  ILE A 322       0.013  17.365  -2.020  1.00 97.91           H
[truncated: 90,250 more chars]
