# Supplementary material for: Binding and sequestration of poison frog alkaloids by a plasma globulin
Source: eLife. 2023 Dec 19;12:e85096. doi: 10.7554/eLife.85096 (PMC10783871; doi:10.7554/eLife.85096)
Supplement: Figure 3—source data 1. [file elife-85096-fig3-data1.zip › Figure3_sourcedata/alphafold_OsABG_prediction_20220213/alphafold_OsABG_prediction_20220213.pdb]

ATOM      1  N   HIS A   1       5.562  41.285  58.636  1.00 37.34           N  
ATOM      2  H   HIS A   1       6.325  41.713  59.142  1.00 37.34           H  
ATOM      3  H2  HIS A   1       5.147  41.945  57.994  1.00 37.34           H  
ATOM      4  H3  HIS A   1       4.840  40.998  59.282  1.00 37.34           H  
ATOM      5  CA  HIS A   1       6.022  40.093  57.894  1.00 37.34           C  
ATOM      6  HA  HIS A   1       6.710  40.406  57.109  1.00 37.34           H  
ATOM      7  C   HIS A   1       4.839  39.435  57.199  1.00 37.34           C  
ATOM      8  CB  HIS A   1       6.745  39.084  58.805  1.00 37.34           C  
ATOM      9  HB2 HIS A   1       6.458  38.072  58.519  1.00 37.34           H  
ATOM     10  HB3 HIS A   1       6.428  39.220  59.839  1.00 37.34           H  
ATOM     11  O   HIS A   1       3.734  39.567  57.708  1.00 37.34           O  
ATOM     12  CG  HIS A   1       8.253  39.141  58.738  1.00 37.34           C  
ATOM     13  CD2 HIS A   1       9.095  38.323  59.446  1.00 37.34           C  
ATOM     14  HD2 HIS A   1       8.804  37.562  60.154  1.00 37.34           H  
ATOM     15  ND1 HIS A   1       9.052  39.922  57.917  1.00 37.34           N  
ATOM     16  HD1 HIS A   1       8.778  40.585  57.206  1.00 37.34           H  
ATOM     17  CE1 HIS A   1      10.333  39.584  58.141  1.00 37.34           C  
ATOM     18  HE1 HIS A   1      11.192  40.006  57.641  1.00 37.34           H  
ATOM     19  NE2 HIS A   1      10.402  38.621  59.065  1.00 37.34           N  
ATOM     20  N   HIS A   2       5.156  38.726  56.104  1.00 39.04           N  
ATOM     21  H   HIS A   2       6.142  38.662  55.896  1.00 39.04           H  
ATOM     22  CA  HIS A   2       4.325  38.024  55.100  1.00 39.04           C  
ATOM     23  HA  HIS A   2       5.007  37.327  54.613  1.00 39.04           H  
ATOM     24  C   HIS A   2       3.765  38.903  53.966  1.00 39.04           C  
ATOM     25  CB  HIS A   2       3.253  37.141  55.757  1.00 39.04           C  
ATOM     26  HB2 HIS A   2       2.727  36.591  54.976  1.00 39.04           H  
ATOM     27  HB3 HIS A   2       2.519  37.765  56.267  1.00 39.04           H  
ATOM     28  O   HIS A   2       3.140  39.912  54.253  1.00 39.04           O  
ATOM     29  CG  HIS A   2       3.838  36.144  56.722  1.00 39.04           C  
ATOM     30  CD2 HIS A   2       3.539  36.014  58.050  1.00 39.04           C  
ATOM     31  HD2 HIS A   2       2.817  36.601  58.600  1.00 39.04           H  
ATOM     32  ND1 HIS A   2       4.806  35.209  56.428  1.00 39.04           N  
ATOM     33  HD1 HIS A   2       5.139  34.959  55.507  1.00 39.04           H  
ATOM     34  CE1 HIS A   2       5.084  34.532  57.553  1.00 39.04           C  
ATOM     35  HE1 HIS A   2       5.771  33.703  57.628  1.00 39.04           H  
ATOM     36  NE2 HIS A   2       4.351  35.003  58.572  1.00 39.04           N  
ATOM     37  N   GLY A   3       3.947  38.598  52.673  1.00 33.17           N  
ATOM     38  H   GLY A   3       3.386  39.163  52.052  1.00 33.17           H  
ATOM     39  CA  GLY A   3       4.686  37.520  51.988  1.00 33.17           C  
ATOM     40  HA2 GLY A   3       5.694  37.871  51.768  1.00 33.17           H  
ATOM     41  HA3 GLY A   3       4.744  36.629  52.612  1.00 33.17           H  
ATOM     42  C   GLY A   3       4.003  37.117  50.661  1.00 33.17           C  
ATOM     43  O   GLY A   3       2.798  37.298  50.553  1.00 33.17           O  
ATOM     44  N   GLY A   4       4.785  36.540  49.728  1.00 32.93           N  
ATOM     45  H   GLY A   4       5.773  36.495  49.932  1.00 32.93           H  
ATOM     46  CA  GLY A   4       4.374  35.708  48.566  1.00 32.93           C  
ATOM     47  HA2 GLY A   4       3.619  34.990  48.886  1.00 32.93           H  
ATOM     48  HA3 GLY A   4       5.247  35.137  48.249  1.00 32.93           H  
ATOM     49  C   GLY A   4       3.807  36.446  47.337  1.00 32.93           C  
ATOM     50  O   GLY A   4       2.825  37.159  47.475  1.00 32.93           O  
ATOM     51  N   THR A   5       4.473  36.496  46.170  1.00 33.67           N  
ATOM     52  H   THR A   5       4.238  37.377  45.736  1.00 33.67           H  
ATOM     53  CA  THR A   5       4.732  35.482  45.101  1.00 33.67           C  
ATOM     54  HA  THR A   5       5.460  35.953  44.440  1.00 33.67           H  
ATOM     55  C   THR A   5       3.531  35.168  44.202  1.00 33.67           C  
ATOM     56  CB  THR A   5       5.401  34.153  45.505  1.00 33.67           C  
ATOM     57  HB  THR A   5       5.404  33.497  44.635  1.00 33.67           H  
ATOM     58  O   THR A   5       2.669  34.393  44.600  1.00 33.67           O  
ATOM     59  CG2 THR A   5       6.856  34.327  45.932  1.00 33.67           C  
ATOM     60 HG21 THR A   5       7.256  33.365  46.253  1.00 33.67           H  
ATOM     61 HG22 THR A   5       7.442  34.681  45.084  1.00 33.67           H  
ATOM     62 HG23 THR A   5       6.931  35.047  46.747  1.00 33.67           H  
ATOM     63  OG1 THR A   5       4.673  33.506  46.519  1.00 33.67           O  
ATOM     64  HG1 THR A   5       3.795  33.369  46.157  1.00 33.67           H  
ATOM     65  N   HIS A   6       3.562  35.691  42.970  1.00 36.69           N  
ATOM     66  H   HIS A   6       4.256  36.391  42.750  1.00 36.69           H  
ATOM     67  CA  HIS A   6       2.885  35.162  41.781  1.00 36.69           C  
ATOM     68  HA  HIS A   6       2.827  34.076  41.842  1.00 36.69           H  
ATOM     69  C   HIS A   6       3.719  35.528  40.544  1.00 36.69           C  
ATOM     70  CB  HIS A   6       1.461  35.730  41.646  1.00 36.69           C  
ATOM     71  HB2 HIS A   6       1.442  36.775  41.955  1.00 36.69           H  
ATOM     72  HB3 HIS A   6       1.167  35.695  40.597  1.00 36.69           H  
ATOM     73  O   HIS A   6       4.060  36.699  40.393  1.00 36.69           O  
ATOM     74  CG  HIS A   6       0.444  34.935  42.420  1.00 36.69           C  
ATOM     75  CD2 HIS A   6      -0.289  35.345  43.500  1.00 36.69           C  
ATOM     76  HD2 HIS A   6      -0.243  36.322  43.959  1.00 36.69           H  
ATOM     77  ND1 HIS A   6       0.098  33.629  42.168  1.00 36.69           N  
ATOM     78  HD1 HIS A   6       0.421  33.075  41.388  1.00 36.69           H  
ATOM     79  CE1 HIS A   6      -0.813  33.257  43.081  1.00 36.69           C  
ATOM     80  HE1 HIS A   6      -1.283  32.286  43.121  1.00 36.69           H  
ATOM     81  NE2 HIS A   6      -1.092  34.274  43.914  1.00 36.69           N  
ATOM     82  N   ASP A   7       4.128  34.514  39.773  1.00 37.26           N  
ATOM     83  H   ASP A   7       4.081  33.597  40.193  1.00 37.26           H  
ATOM     84  CA  ASP A   7       4.084  34.442  38.298  1.00 37.26           C  
ATOM     85  HA  ASP A   7       3.110  34.040  38.016  1.00 37.26           H  
ATOM     86  C   ASP A   7       5.110  33.409  37.792  1.00 37.26           C  
ATOM     87  CB  ASP A   7       4.217  35.800  37.571  1.00 37.26           C  
ATOM     88  HB2 ASP A   7       4.447  35.607  36.523  1.00 37.26           H  
ATOM     89  HB3 ASP A   7       5.046  36.371  37.989  1.00 37.26           H  
ATOM     90  O   ASP A   7       6.227  33.750  37.416  1.00 37.26           O  
ATOM     91  CG  ASP A   7       2.919  36.630  37.596  1.00 37.26           C  
ATOM     92  OD1 ASP A   7       1.859  36.074  37.976  1.00 37.26           O  
ATOM     93  OD2 ASP A   7       2.984  37.823  37.217  1.00 37.26           O  
ATOM     94  N   ASP A   8       4.702  32.134  37.787  1.00 35.27           N  
ATOM     95  H   ASP A   8       3.763  31.937  38.103  1.00 35.27           H  
ATOM     96  CA  ASP A   8       5.349  31.042  37.048  1.00 35.27           C  
ATOM     97  HA  ASP A   8       6.194  31.420  36.472  1.00 35.27           H  
ATOM     98  C   ASP A   8       4.307  30.473  36.070  1.00 35.27           C  
ATOM     99  CB  ASP A   8       5.861  29.930  37.991  1.00 35.27           C  
ATOM    100  HB2 ASP A   8       5.097  29.716  38.738  1.00 35.27           H  
ATOM    101  HB3 ASP A   8       6.006  29.024  37.403  1.00 35.27           H  
ATOM    102  O   ASP A   8       3.520  29.605  36.436  1.00 35.27           O  
ATOM    103  CG  ASP A   8       7.195  30.217  38.688  1.00 35.27           C  
ATOM    104  OD1 ASP A   8       8.088  30.817  38.050  1.00 35.27           O  
ATOM    105  OD2 ASP A   8       7.342  29.766  39.849  1.00 35.27           O  
ATOM    106  N   ASP A   9       4.275  30.984  34.836  1.00 35.28           N  
ATOM    107  H   ASP A   9       4.881  31.767  34.636  1.00 35.28           H  
ATOM    108  CA  ASP A   9       3.374  30.515  33.769  1.00 35.28           C  
ATOM    109  HA  ASP A   9       3.083  29.494  34.017  1.00 35.28           H  
ATOM    110  C   ASP A   9       4.131  30.388  32.429  1.00 35.28           C  
ATOM    111  CB  ASP A   9       2.087  31.383  33.711  1.00 35.28           C  
ATOM    112  HB2 ASP A   9       2.222  32.262  34.342  1.00 35.28           H  
ATOM    113  HB3 ASP A   9       1.916  31.760  32.703  1.00 35.28           H  
ATOM    114  O   ASP A   9       3.757  30.946  31.401  1.00 35.28           O  
ATOM    115  CG  ASP A   9       0.793  30.672  34.148  1.00 35.28           C  
ATOM    116  OD1 ASP A   9       0.784  29.426  34.272  1.00 35.28           O  
ATOM    117  OD2 ASP A   9      -0.226  31.388  34.280  1.00 35.28           O  
ATOM    118  N   HIS A  10       5.240  29.640  32.421  1.00 34.92           N  
ATOM    119  H   HIS A  10       5.560  29.263  33.302  1.00 34.92           H  
ATOM    120  CA  HIS A  10       5.958  29.279  31.193  1.00 34.92           C  
ATOM    121  HA  HIS A  10       5.243  29.221  30.372  1.00 34.92           H  
ATOM    122  C   HIS A  10       6.612  27.890  31.292  1.00 34.92           C  
ATOM    123  CB  HIS A  10       7.005  30.362  30.832  1.00 34.92           C  
ATOM    124  HB2 HIS A  10       7.685  29.956  30.083  1.00 34.92           H  
ATOM    125  HB3 HIS A  10       7.597  30.594  31.717  1.00 34.92           H  
ATOM    126  O   HIS A  10       7.825  27.810  31.422  1.00 34.92           O  
ATOM    127  CG  HIS A  10       6.457  31.642  30.247  1.00 34.92           C  
ATOM    128  CD2 HIS A  10       6.750  32.917  30.648  1.00 34.92           C  
ATOM    129  HD2 HIS A  10       7.410  33.188  31.459  1.00 34.92           H  
ATOM    130  ND1 HIS A  10       5.576  31.745  29.194  1.00 34.92           N  
ATOM    131  HD1 HIS A  10       4.995  30.991  28.857  1.00 34.92           H  
ATOM    132  CE1 HIS A  10       5.330  33.048  28.985  1.00 34.92           C  
ATOM    133  HE1 HIS A  10       4.604  33.438  28.287  1.00 34.92           H  
ATOM    134  NE2 HIS A  10       6.048  33.806  29.825  1.00 34.92           N  
ATOM    135  N   ASP A  11       5.844  26.792  31.189  1.00 38.47           N  
ATOM    136  H   ASP A  11       4.843  26.902  31.271  1.00 38.47           H  
ATOM    137  CA  ASP A  11       6.422  25.521  30.680  1.00 38.47           C  
ATOM    138  HA  ASP A  11       6.948  25.823  29.774  1.00 38.47           H  
ATOM    139  C   ASP A  11       5.445  24.427  30.184  1.00 38.47           C  
ATOM    140  CB  ASP A  11       7.471  24.919  31.651  1.00 38.47           C  
ATOM    141  HB2 ASP A  11       7.532  25.516  32.561  1.00 38.47           H  
ATOM    142  HB3 ASP A  11       7.160  23.922  31.964  1.00 38.47           H  
ATOM    143  O   ASP A  11       5.864  23.339  29.787  1.00 38.47           O  
ATOM    144  CG  ASP A  11       8.873  24.820  31.012  1.00 38.47           C  
ATOM    145  OD1 ASP A  11       8.964  24.757  29.754  1.00 38.47           O  
ATOM    146  OD2 ASP A  11       9.851  24.740  31.788  1.00 38.47           O  
ATOM    147  N   HIS A  12       4.130  24.666  30.112  1.00 37.37           N  
ATOM    148  H   HIS A  12       3.755  25.515  30.509  1.00 37.37           H  
ATOM    149  CA  HIS A  12       3.208  23.607  29.662  1.00 37.37           C  
ATOM    150  HA  HIS A  12       3.534  22.676  30.124  1.00 37.37           H  
ATOM    151  C   HIS A  12       3.257  23.315  28.146  1.00 37.37           C  
ATOM    152  CB  HIS A  12       1.794  23.883  30.193  1.00 37.37           C  
ATOM    153  HB2 HIS A  12       1.530  24.929  30.036  1.00 37.37           H  
ATOM    154  HB3 HIS A  12       1.083  23.269  29.640  1.00 37.37           H  
ATOM    155  O   HIS A  12       3.098  22.160  27.744  1.00 37.37           O  
ATOM    156  CG  HIS A  12       1.664  23.525  31.655  1.00 37.37           C  
ATOM    157  CD2 HIS A  12       1.282  24.341  32.690  1.00 37.37           C  
ATOM    158  HD2 HIS A  12       1.004  25.382  32.620  1.00 37.37           H  
ATOM    159  ND1 HIS A  12       1.935  22.288  32.199  1.00 37.37           N  
ATOM    160  HD1 HIS A  12       2.265  21.477  31.694  1.00 37.37           H  
ATOM    161  CE1 HIS A  12       1.731  22.356  33.523  1.00 37.37           C  
ATOM    162  HE1 HIS A  12       1.878  21.547  34.224  1.00 37.37           H  
ATOM    163  NE2 HIS A  12       1.318  23.580  33.864  1.00 37.37           N  
ATOM    164  N   ASN A  13       3.542  24.305  27.290  1.00 33.80           N  
ATOM    165  H   ASN A  13       3.681  25.233  27.661  1.00 33.80           H  
ATOM    166  CA  ASN A  13       3.559  24.096  25.831  1.00 33.80           C  
ATOM    167  HA  ASN A  13       2.707  23.471  25.564  1.00 33.80           H  
ATOM    168  C   ASN A  13       4.790  23.317  25.329  1.00 33.80           C  
ATOM    169  CB  ASN A  13       3.410  25.447  25.100  1.00 33.80           C  
ATOM    170  HB2 ASN A  13       3.837  25.354  24.102  1.00 33.80           H  
ATOM    171  HB3 ASN A  13       3.958  26.228  25.628  1.00 33.80           H  
ATOM    172  O   ASN A  13       4.670  22.555  24.367  1.00 33.80           O  
ATOM    173  CG  ASN A  13       1.964  25.878  24.904  1.00 33.80           C  
ATOM    174  ND2 ASN A  13       1.742  27.065  24.391  1.00 33.80           N  
ATOM    175 HD21 ASN A  13       2.506  27.669  24.124  1.00 33.80           H  
ATOM    176 HD22 ASN A  13       0.771  27.313  24.267  1.00 33.80           H  
ATOM    177  OD1 ASN A  13       1.018  25.168  25.190  1.00 33.80           O  
ATOM    178  N   SER A  14       5.956  23.457  25.972  1.00 33.32           N  
ATOM    179  H   SER A  14       5.993  24.008  26.818  1.00 33.32           H  
ATOM    180  CA  SER A  14       7.194  22.775  25.553  1.00 33.32           C  
ATOM    181  HA  SER A  14       7.356  22.968  24.493  1.00 33.32           H  
ATOM    182  C   SER A  14       7.072  21.253  25.732  1.00 33.32           C  
ATOM    183  CB  SER A  14       8.397  23.348  26.330  1.00 33.32           C  
ATOM    184  HB2 SER A  14       8.374  24.437  26.291  1.00 33.32           H  
ATOM    185  HB3 SER A  14       9.323  23.000  25.870  1.00 33.32           H  
ATOM    186  O   SER A  14       7.380  20.469  24.829  1.00 33.32           O  
ATOM    187  OG  SER A  14       8.366  22.918  27.677  1.00 33.32           O  
ATOM    188  HG  SER A  14       8.688  23.585  28.287  1.00 33.32           H  
ATOM    189  N   HIS A  15       6.517  20.822  26.868  1.00 33.12           N  
ATOM    190  H   HIS A  15       6.409  21.506  27.603  1.00 33.12           H  
ATOM    191  CA  HIS A  15       6.321  19.413  27.190  1.00 33.12           C  
ATOM    192  HA  HIS A  15       7.261  18.890  27.017  1.00 33.12           H  
ATOM    193  C   HIS A  15       5.269  18.727  26.310  1.00 33.12           C  
ATOM    194  CB  HIS A  15       5.960  19.287  28.674  1.00 33.12           C  
ATOM    195  HB2 HIS A  15       5.174  20.000  28.922  1.00 33.12           H  
ATOM    196  HB3 HIS A  15       5.575  18.285  28.860  1.00 33.12           H  
ATOM    197  O   HIS A  15       5.455  17.561  25.948  1.00 33.12           O  
ATOM    198  CG  HIS A  15       7.140  19.496  29.586  1.00 33.12           C  
ATOM    199  CD2 HIS A  15       7.241  20.403  30.609  1.00 33.12           C  
ATOM    200  HD2 HIS A  15       6.500  21.133  30.900  1.00 33.12           H  
ATOM    201  ND1 HIS A  15       8.316  18.776  29.565  1.00 33.12           N  
ATOM    202  HD1 HIS A  15       8.587  18.083  28.882  1.00 33.12           H  
ATOM    203  CE1 HIS A  15       9.103  19.236  30.551  1.00 33.12           C  
ATOM    204  HE1 HIS A  15      10.103  18.895  30.771  1.00 33.12           H  
ATOM    205  NE2 HIS A  15       8.473  20.196  31.233  1.00 33.12           N  
ATOM    206  N   HIS A  16       4.184  19.420  25.948  1.00 46.41           N  
ATOM    207  H   HIS A  16       4.074  20.366  26.284  1.00 46.41           H  
ATOM    208  CA  HIS A  16       3.153  18.860  25.070  1.00 46.41           C  
ATOM    209  HA  HIS A  16       2.883  17.874  25.447  1.00 46.41           H  
ATOM    210  C   HIS A  16       3.672  18.629  23.645  1.00 46.41           C  
ATOM    211  CB  HIS A  16       1.889  19.735  25.100  1.00 46.41           C  
ATOM    212  HB2 HIS A  16       1.343  19.604  24.166  1.00 46.41           H  
ATOM    213  HB3 HIS A  16       2.158  20.788  25.183  1.00 46.41           H  
ATOM    214  O   HIS A  16       3.516  17.522  23.122  1.00 46.41           O  
ATOM    215  CG  HIS A  16       0.963  19.343  26.224  1.00 46.41           C  
ATOM    216  CD2 HIS A  16       0.632  20.073  27.334  1.00 46.41           C  
ATOM    217  HD2 HIS A  16       0.973  21.071  27.569  1.00 46.41           H  
ATOM    218  ND1 HIS A  16       0.273  18.155  26.301  1.00 46.41           N  
ATOM    219  HD1 HIS A  16       0.212  17.472  25.560  1.00 46.41           H  
ATOM    220  CE1 HIS A  16      -0.445  18.163  27.437  1.00 46.41           C  
ATOM    221  HE1 HIS A  16      -1.124  17.385  27.753  1.00 46.41           H  
ATOM    222  NE2 HIS A  16      -0.244  19.303  28.108  1.00 46.41           N  
ATOM    223  N   HIS A  17       4.371  19.607  23.059  1.00 49.30           N  
ATOM    224  H   HIS A  17       4.466  20.498  23.525  1.00 49.30           H  
ATOM    225  CA  HIS A  17       4.971  19.449  21.731  1.00 49.30           C  
ATOM    226  HA  HIS A  17       4.186  19.160  21.032  1.00 49.30           H  
ATOM    227  C   HIS A  17       6.020  18.331  21.686  1.00 49.30           C  
ATOM    228  CB  HIS A  17       5.568  20.784  21.269  1.00 49.30           C  
ATOM    229  HB2 HIS A  17       6.250  20.598  20.439  1.00 49.30           H  
ATOM    230  HB3 HIS A  17       6.144  21.232  22.079  1.00 49.30           H  
ATOM    231  O   HIS A  17       6.042  17.554  20.729  1.00 49.30           O  
ATOM    232  CG  HIS A  17       4.523  21.755  20.783  1.00 49.30           C  
ATOM    233  CD2 HIS A  17       4.329  23.040  21.213  1.00 49.30           C  
ATOM    234  HD2 HIS A  17       4.898  23.546  21.979  1.00 49.30           H  
ATOM    235  ND1 HIS A  17       3.594  21.515  19.795  1.00 49.30           N  
ATOM    236  HD1 HIS A  17       3.418  20.633  19.335  1.00 49.30           H  
ATOM    237  CE1 HIS A  17       2.860  22.628  19.634  1.00 49.30           C  
ATOM    238  HE1 HIS A  17       2.030  22.731  18.952  1.00 49.30           H  
ATOM    239  NE2 HIS A  17       3.274  23.587  20.475  1.00 49.30           N  
ATOM    240  N   ASN A  18       6.833  18.183  22.739  1.00 65.23           N  
ATOM    241  H   ASN A  18       6.827  18.893  23.457  1.00 65.23           H  
ATOM    242  CA  ASN A  18       7.826  17.110  22.815  1.00 65.23           C  
ATOM    243  HA  ASN A  18       8.426  17.126  21.905  1.00 65.23           H  
ATOM    244  C   ASN A  18       7.180  15.718  22.863  1.00 65.23           C  
ATOM    245  CB  ASN A  18       8.753  17.360  24.018  1.00 65.23           C  
ATOM    246  HB2 ASN A  18       8.166  17.646  24.890  1.00 65.23           H  
ATOM    247  HB3 ASN A  18       9.295  16.443  24.248  1.00 65.23           H  
ATOM    248  O   ASN A  18       7.613  14.825  22.138  1.00 65.23           O  
ATOM    249  CG  ASN A  18       9.798  18.429  23.736  1.00 65.23           C  
ATOM    250  ND2 ASN A  18      10.456  18.936  24.751  1.00 65.23           N  
ATOM    251 HD21 ASN A  18      11.117  19.664  24.517  1.00 65.23           H  
ATOM    252 HD22 ASN A  18      10.215  18.708  25.705  1.00 65.23           H  
ATOM    253  OD1 ASN A  18      10.066  18.799  22.607  1.00 65.23           O  
ATOM    254  N   LYS A  19       6.112  15.531  23.652  1.00 60.04           N  
ATOM    255  H   LYS A  19       5.783  16.310  24.204  1.00 60.04           H  
ATOM    256  CA  LYS A  19       5.408  14.238  23.735  1.00 60.04           C  
ATOM    257  HA  LYS A  19       6.139  13.449  23.912  1.00 60.04           H  
ATOM    258  C   LYS A  19       4.714  13.856  22.426  1.00 60.04           C  
ATOM    259  CB  LYS A  19       4.396  14.252  24.888  1.00 60.04           C  
ATOM    260  HB2 LYS A  19       3.728  13.398  24.771  1.00 60.04           H  
ATOM    261  HB3 LYS A  19       3.799  15.162  24.836  1.00 60.04           H  
ATOM    262  O   LYS A  19       4.738  12.690  22.048  1.00 60.04           O  
ATOM    263  CG  LYS A  19       5.074  14.145  26.261  1.00 60.04           C  
ATOM    264  HG2 LYS A  19       5.658  13.226  26.301  1.00 60.04           H  
ATOM    265  HG3 LYS A  19       5.742  14.993  26.413  1.00 60.04           H  
ATOM    266  CD  LYS A  19       4.015  14.119  27.370  1.00 60.04           C  
ATOM    267  HD2 LYS A  19       3.355  13.266  27.211  1.00 60.04           H  
ATOM    268  HD3 LYS A  19       3.432  15.039  27.324  1.00 60.04           H  
ATOM    269  CE  LYS A  19       4.686  14.004  28.742  1.00 60.04           C  
ATOM    270  HE2 LYS A  19       5.340  14.865  28.878  1.00 60.04           H  
ATOM    271  HE3 LYS A  19       5.308  13.109  28.749  1.00 60.04           H  
ATOM    272  NZ  LYS A  19       3.684  13.941  29.836  1.00 60.04           N  
ATOM    273  HZ1 LYS A  19       3.117  14.777  29.840  1.00 60.04           H  
ATOM    274  HZ2 LYS A  19       3.080  13.140  29.719  1.00 60.04           H  
ATOM    275  HZ3 LYS A  19       4.144  13.869  30.732  1.00 60.04           H  
ATOM    276  N   GLU A  20       4.103  14.812  21.726  1.00 60.70           N  
ATOM    277  H   GLU A  20       4.068  15.747  22.107  1.00 60.70           H  
ATOM    278  CA  GLU A  20       3.465  14.556  20.424  1.00 60.70           C  
ATOM    279  HA  GLU A  20       2.844  13.663  20.488  1.00 60.70           H  
ATOM    280  C   GLU A  20       4.477  14.321  19.298  1.00 60.70           C  
ATOM    281  CB  GLU A  20       2.580  15.740  20.030  1.00 60.70           C  
ATOM    282  HB2 GLU A  20       2.281  15.611  18.990  1.00 60.70           H  
ATOM    283  HB3 GLU A  20       3.156  16.662  20.114  1.00 60.70           H  
ATOM    284  O   GLU A  20       4.199  13.584  18.350  1.00 60.70           O  
ATOM    285  CG  GLU A  20       1.313  15.833  20.886  1.00 60.70           C  
ATOM    286  HG2 GLU A  20       1.589  15.980  21.930  1.00 60.70           H  
ATOM    287  HG3 GLU A  20       0.776  14.888  20.813  1.00 60.70           H  
ATOM    288  CD  GLU A  20       0.389  16.973  20.438  1.00 60.70           C  
ATOM    289  OE1 GLU A  20      -0.708  17.054  21.036  1.00 60.70           O  
ATOM    290  OE2 GLU A  20       0.772  17.723  19.508  1.00 60.70           O  
ATOM    291  N   SER A  21       5.648  14.956  19.369  1.00 74.07           N  
ATOM    292  H   SER A  21       5.803  15.606  20.127  1.00 74.07           H  
ATOM    293  CA  SER A  21       6.764  14.669  18.465  1.00 74.07           C  
ATOM    294  HA  SER A  21       6.416  14.719  17.433  1.00 74.07           H  
ATOM    295  C   SER A  21       7.303  13.253  18.686  1.00 74.07           C  
ATOM    296  CB  SER A  21       7.868  15.712  18.641  1.00 74.07           C  
ATOM    297  HB2 SER A  21       7.430  16.707  18.721  1.00 74.07           H  
ATOM    298  HB3 SER A  21       8.446  15.500  19.541  1.00 74.07           H  
ATOM    299  O   SER A  21       7.434  12.495  17.728  1.00 74.07           O  
ATOM    300  OG  SER A  21       8.695  15.677  17.502  1.00 74.07           O  
ATOM    301  HG  SER A  21       9.577  15.969  17.743  1.00 74.07           H  
ATOM    302  N   ASP A  22       7.496  12.859  19.949  1.00 83.70           N  
ATOM    303  H   ASP A  22       7.406  13.540  20.690  1.00 83.70           H  
ATOM    304  CA  ASP A  22       7.941  11.513  20.328  1.00 83.70           C  
ATOM    305  HA  ASP A  22       8.873  11.290  19.810  1.00 83.70           H  
ATOM    306  C   ASP A  22       6.921  10.431  19.927  1.00 83.70           C  
ATOM    307  CB  ASP A  22       8.218  11.505  21.843  1.00 83.70           C  
ATOM    308  HB2 ASP A  22       7.287  11.682  22.381  1.00 83.70           H  
ATOM    309  HB3 ASP A  22       8.904  12.318  22.081  1.00 83.70           H  
ATOM    310  O   ASP A  22       7.288   9.400  19.368  1.00 83.70           O  
ATOM    311  CG  ASP A  22       8.850  10.197  22.333  1.00 83.70           C  
ATOM    312  OD1 ASP A  22       9.785   9.697  21.680  1.00 83.70           O  
ATOM    313  OD2 ASP A  22       8.391   9.659  23.371  1.00 83.70           O  
ATOM    314  N   ALA A  23       5.622  10.681  20.131  1.00 85.61           N  
ATOM    315  H   ALA A  23       5.371  11.521  20.633  1.00 85.61           H  
ATOM    316  CA  ALA A  23       4.558   9.765  19.713  1.00 85.61           C  
ATOM    317  HA  ALA A  23       4.737   8.789  20.165  1.00 85.61           H  
ATOM    318  C   ALA A  23       4.526   9.557  18.191  1.00 85.61           C  
ATOM    319  CB  ALA A  23       3.216  10.304  20.223  1.00 85.61           C  
ATOM    320  HB1 ALA A  23       3.235  10.374  21.311  1.00 85.61           H  
ATOM    321  HB2 ALA A  23       2.416   9.627  19.922  1.00 85.61           H  
ATOM    322  HB3 ALA A  23       3.024  11.290  19.800  1.00 85.61           H  
ATOM    323  O   ALA A  23       4.422   8.424  17.727  1.00 85.61           O  
ATOM    324  N   PHE A  24       4.641  10.638  17.415  1.00 88.19           N  
ATOM    325  H   PHE A  24       4.759  11.539  17.857  1.00 88.19           H  
ATOM    326  CA  PHE A  24       4.696  10.562  15.957  1.00 88.19           C  
ATOM    327  HA  PHE A  24       3.804  10.054  15.590  1.00 88.19           H  
ATOM    328  C   PHE A  24       5.898   9.748  15.474  1.00 88.19           C  
ATOM    329  CB  PHE A  24       4.715  11.982  15.392  1.00 88.19           C  
ATOM    330  HB2 PHE A  24       5.495  12.559  15.889  1.00 88.19           H  
ATOM    331  HB3 PHE A  24       3.756  12.442  15.626  1.00 88.19           H  
ATOM    332  O   PHE A  24       5.705   8.809  14.707  1.00 88.19           O  
ATOM    333  CG  PHE A  24       4.935  12.053  13.898  1.00 88.19           C  
ATOM    334  CD1 PHE A  24       6.208  12.378  13.390  1.00 88.19           C  
ATOM    335  HD1 PHE A  24       7.039  12.548  14.058  1.00 88.19           H  
ATOM    336  CD2 PHE A  24       3.875  11.772  13.017  1.00 88.19           C  
ATOM    337  HD2 PHE A  24       2.910  11.471  13.397  1.00 88.19           H  
ATOM    338  CE1 PHE A  24       6.408  12.472  12.003  1.00 88.19           C  
ATOM    339  HE1 PHE A  24       7.380  12.722  11.603  1.00 88.19           H  
ATOM    340  CE2 PHE A  24       4.086  11.856  11.631  1.00 88.19           C  
ATOM    341  HE2 PHE A  24       3.292  11.625  10.936  1.00 88.19           H  
ATOM    342  CZ  PHE A  24       5.339  12.234  11.129  1.00 88.19           C  
ATOM    343  HZ  PHE A  24       5.486  12.338  10.064  1.00 88.19           H  
ATOM    344  N   LEU A  25       7.100  10.053  15.976  1.00 88.74           N  
ATOM    345  H   LEU A  25       7.178  10.820  16.628  1.00 88.74           H  
ATOM    346  CA  LEU A  25       8.328   9.357  15.589  1.00 88.74           C  
ATOM    347  HA  LEU A  25       8.441   9.438  14.508  1.00 88.74           H  
ATOM    348  C   LEU A  25       8.270   7.862  15.931  1.00 88.74           C  
ATOM    349  CB  LEU A  25       9.514  10.056  16.278  1.00 88.74           C  
ATOM    350  HB2 LEU A  25       9.520  11.106  15.983  1.00 88.74           H  
ATOM    351  HB3 LEU A  25       9.366  10.012  17.357  1.00 88.74           H  
ATOM    352  O   LEU A  25       8.579   7.015  15.100  1.00 88.74           O  
ATOM    353  CG  LEU A  25      10.888   9.442  15.948  1.00 88.74           C  
ATOM    354  HG  LEU A  25      10.907   8.397  16.258  1.00 88.74           H  
ATOM    355  CD1 LEU A  25      11.217   9.528  14.457  1.00 88.74           C  
ATOM    356 HD11 LEU A  25      12.228   9.160  14.282  1.00 88.74           H  
ATOM    357 HD12 LEU A  25      11.141  10.557  14.105  1.00 88.74           H  
ATOM    358 HD13 LEU A  25      10.535   8.894  13.889  1.00 88.74           H  
ATOM    359  CD2 LEU A  25      11.972  10.185  16.729  1.00 88.74           C  
ATOM    360 HD21 LEU A  25      11.768  10.115  17.797  1.00 88.74           H  
ATOM    361 HD22 LEU A  25      12.941   9.730  16.527  1.00 88.74           H  
ATOM    362 HD23 LEU A  25      11.997  11.233  16.430  1.00 88.74           H  
ATOM    363  N   LYS A  26       7.807   7.512  17.136  1.00 88.87           N  
ATOM    364  H   LYS A  26       7.587   8.245  17.795  1.00 88.87           H  
ATOM    365  CA  LYS A  26       7.638   6.107  17.541  1.00 88.87           C  
ATOM    366  HA  LYS A  26       8.594   5.592  17.445  1.00 88.87           H  
ATOM    367  C   LYS A  26       6.663   5.359  16.635  1.00 88.87           C  
ATOM    368  CB  LYS A  26       7.165   6.054  18.998  1.00 88.87           C  
ATOM    369  HB2 LYS A  26       6.777   5.060  19.218  1.00 88.87           H  
ATOM    370  HB3 LYS A  26       6.362   6.776  19.146  1.00 88.87           H  
ATOM    371  O   LYS A  26       6.906   4.196  16.306  1.00 88.87           O  
ATOM    372  CG  LYS A  26       8.324   6.344  19.958  1.00 88.87           C  
ATOM    373  HG2 LYS A  26       9.006   5.494  19.946  1.00 88.87           H  
ATOM    374  HG3 LYS A  26       8.870   7.232  19.640  1.00 88.87           H  
ATOM    375  CD  LYS A  26       7.807   6.568  21.379  1.00 88.87           C  
ATOM    376  HD2 LYS A  26       7.267   7.515  21.409  1.00 88.87           H  
ATOM    377  HD3 LYS A  26       7.135   5.762  21.673  1.00 88.87           H  
ATOM    378  CE  LYS A  26       8.995   6.627  22.333  1.00 88.87           C  
ATOM    379  HE2 LYS A  26       9.518   5.670  22.307  1.00 88.87           H  
ATOM    380  HE3 LYS A  26       9.675   7.403  21.982  1.00 88.87           H  
ATOM    381  NZ  LYS A  26       8.557   6.945  23.705  1.00 88.87           N  
ATOM    382  HZ1 LYS A  26       7.845   6.304  24.026  1.00 88.87           H  
ATOM    383  HZ2 LYS A  26       9.349   6.937  24.332  1.00 88.87           H  
ATOM    384  HZ3 LYS A  26       8.234   7.902  23.698  1.00 88.87           H  
ATOM    385  N   VAL A  27       5.571   6.012  16.230  1.00 91.40           N  
ATOM    386  H   VAL A  27       5.444   6.967  16.532  1.00 91.40           H  
ATOM    387  CA  VAL A  27       4.581   5.422  15.323  1.00 91.40           C  
ATOM    388  HA  VAL A  27       4.374   4.409  15.668  1.00 91.40           H  
ATOM    389  C   VAL A  27       5.147   5.223  13.924  1.00 91.40           C  
ATOM    390  CB  VAL A  27       3.244   6.189  15.351  1.00 91.40           C  
ATOM    391  HB  VAL A  27       3.429   7.260  15.270  1.00 91.40           H  
ATOM    392  O   VAL A  27       5.039   4.115  13.402  1.00 91.40           O  
ATOM    393  CG1 VAL A  27       2.293   5.778  14.221  1.00 91.40           C  
ATOM    394 HG11 VAL A  27       1.324   6.260  14.349  1.00 91.40           H  
ATOM    395 HG12 VAL A  27       2.157   4.696  14.220  1.00 91.40           H  
ATOM    396 HG13 VAL A  27       2.702   6.096  13.262  1.00 91.40           H  
ATOM    397  CG2 VAL A  27       2.513   5.900  16.671  1.00 91.40           C  
ATOM    398 HG21 VAL A  27       1.556   6.421  16.696  1.00 91.40           H  
ATOM    399 HG22 VAL A  27       3.115   6.229  17.519  1.00 91.40           H  
ATOM    400 HG23 VAL A  27       2.320   4.832  16.768  1.00 91.40           H  
ATOM    401  N   THR A  28       5.799   6.225  13.336  1.00 91.35           N  
ATOM    402  H   THR A  28       5.936   7.100  13.822  1.00 91.35           H  
ATOM    403  CA  THR A  28       6.375   6.097  11.990  1.00 91.35           C  
ATOM    404  HA  THR A  28       5.594   5.757  11.310  1.00 91.35           H  
ATOM    405  C   THR A  28       7.475   5.040  11.941  1.00 91.35           C  
ATOM    406  CB  THR A  28       6.889   7.437  11.448  1.00 91.35           C  
ATOM    407  HB  THR A  28       7.414   7.266  10.508  1.00 91.35           H  
ATOM    408  O   THR A  28       7.427   4.174  11.069  1.00 91.35           O  
ATOM    409  CG2 THR A  28       5.737   8.404  11.192  1.00 91.35           C  
ATOM    410 HG21 THR A  28       6.135   9.350  10.824  1.00 91.35           H  
ATOM    411 HG22 THR A  28       5.167   8.582  12.104  1.00 91.35           H  
ATOM    412 HG23 THR A  28       5.094   7.976  10.423  1.00 91.35           H  
ATOM    413  OG1 THR A  28       7.769   8.056  12.349  1.00 91.35           O  
ATOM    414  HG1 THR A  28       8.346   8.608  11.815  1.00 91.35           H  
ATOM    415  N   THR A  29       8.373   4.996  12.933  1.00 90.19           N  
ATOM    416  H   THR A  29       8.408   5.767  13.584  1.00 90.19           H  
ATOM    417  CA  THR A  29       9.404   3.948  13.032  1.00 90.19           C  
ATOM    418  HA  THR A  29       9.997   3.954  12.118  1.00 90.19           H  
ATOM    419  C   THR A  29       8.804   2.545  13.171  1.00 90.19           C  
ATOM    420  CB  THR A  29      10.340   4.218  14.222  1.00 90.19           C  
ATOM    421  HB  THR A  29       9.763   4.196  15.146  1.00 90.19           H  
ATOM    422  O   THR A  29       9.266   1.610  12.519  1.00 90.19           O  
ATOM    423  CG2 THR A  29      11.480   3.205  14.329  1.00 90.19           C  
ATOM    424 HG21 THR A  29      12.014   3.141  13.382  1.00 90.19           H  
ATOM    425 HG22 THR A  29      12.172   3.518  15.111  1.00 90.19           H  
ATOM    426 HG23 THR A  29      11.087   2.221  14.587  1.00 90.19           H  
ATOM    427  OG1 THR A  29      10.949   5.481  14.107  1.00 90.19           O  
ATOM    428  HG1 THR A  29      11.297   5.571  13.217  1.00 90.19           H  
ATOM    429  N   SER A  30       7.758   2.376  13.988  1.00 91.36           N  
ATOM    430  H   SER A  30       7.397   3.175  14.489  1.00 91.36           H  
ATOM    431  CA  SER A  30       7.103   1.066  14.154  1.00 91.36           C  
ATOM    432  HA  SER A  30       7.857   0.322  14.412  1.00 91.36           H  
ATOM    433  C   SER A  30       6.432   0.609  12.857  1.00 91.36           C  
ATOM    434  CB  SER A  30       6.068   1.093  15.281  1.00 91.36           C  
ATOM    435  HB2 SER A  30       5.262   1.777  15.018  1.00 91.36           H  
ATOM    436  HB3 SER A  30       5.651   0.094  15.407  1.00 91.36           H  
ATOM    437  O   SER A  30       6.603  -0.539  12.449  1.00 91.36           O  
ATOM    438  OG  SER A  30       6.660   1.509  16.500  1.00 91.36           O  
ATOM    439  HG  SER A  30       6.840   2.449  16.431  1.00 91.36           H  
ATOM    440  N   ILE A  31       5.739   1.526  12.170  1.00 91.08           N  
ATOM    441  H   ILE A  31       5.657   2.456  12.555  1.00 91.08           H  
ATOM    442  CA  ILE A  31       5.120   1.258  10.867  1.00 91.08           C  
ATOM    443  HA  ILE A  31       4.454   0.401  10.966  1.00 91.08           H  
ATOM    444  C   ILE A  31       6.182   0.881   9.837  1.00 91.08           C  
ATOM    445  CB  ILE A  31       4.290   2.467  10.386  1.00 91.08           C  
ATOM    446  HB  ILE A  31       4.915   3.358  10.453  1.00 91.08           H  
ATOM    447  O   ILE A  31       5.962  -0.064   9.096  1.00 91.08           O  
ATOM    448  CG1 ILE A  31       3.052   2.664  11.287  1.00 91.08           C  
ATOM    449 HG12 ILE A  31       2.310   1.897  11.067  1.00 91.08           H  
ATOM    450 HG13 ILE A  31       3.331   2.554  12.335  1.00 91.08           H  
ATOM    451  CG2 ILE A  31       3.836   2.299   8.919  1.00 91.08           C  
ATOM    452 HG21 ILE A  31       4.692   2.245   8.246  1.00 91.08           H  
ATOM    453 HG22 ILE A  31       3.228   3.146   8.603  1.00 91.08           H  
ATOM    454 HG23 ILE A  31       3.258   1.380   8.812  1.00 91.08           H  
ATOM    455  CD1 ILE A  31       2.417   4.048  11.119  1.00 91.08           C  
ATOM    456 HD11 ILE A  31       3.175   4.824  11.227  1.00 91.08           H  
ATOM    457 HD12 ILE A  31       1.941   4.137  10.143  1.00 91.08           H  
ATOM    458 HD13 ILE A  31       1.655   4.190  11.886  1.00 91.08           H  
ATOM    459  N   LEU A  32       7.326   1.567   9.799  1.00 89.48           N  
ATOM    460  H   LEU A  32       7.457   2.341  10.436  1.00 89.48           H  
ATOM    461  CA  LEU A  32       8.399   1.266   8.852  1.00 89.48           C  
ATOM    462  HA  LEU A  32       7.989   1.324   7.844  1.00 89.48           H  
ATOM    463  C   LEU A  32       8.939  -0.162   9.046  1.00 89.48           C  
ATOM    464  CB  LEU A  32       9.492   2.337   9.012  1.00 89.48           C  
ATOM    465  HB2 LEU A  32       9.046   3.323   8.886  1.00 89.48           H  
ATOM    466  HB3 LEU A  32       9.897   2.279  10.023  1.00 89.48           H  
ATOM    467  O   LEU A  32       9.049  -0.925   8.089  1.00 89.48           O  
ATOM    468  CG  LEU A  32      10.652   2.194   8.015  1.00 89.48           C  
ATOM    469  HG  LEU A  32      11.099   1.208   8.136  1.00 89.48           H  
ATOM    470  CD1 LEU A  32      10.184   2.373   6.570  1.00 89.48           C  
ATOM    471 HD11 LEU A  32      11.045   2.391   5.901  1.00 89.48           H  
ATOM    472 HD12 LEU A  32       9.553   1.538   6.267  1.00 89.48           H  
ATOM    473 HD13 LEU A  32       9.644   3.314   6.462  1.00 89.48           H  
ATOM    474  CD2 LEU A  32      11.719   3.242   8.321  1.00 89.48           C  
ATOM    475 HD21 LEU A  32      12.555   3.132   7.631  1.00 89.48           H  
ATOM    476 HD22 LEU A  32      12.090   3.112   9.338  1.00 89.48           H  
ATOM    477 HD23 LEU A  32      11.304   4.244   8.211  1.00 89.48           H  
ATOM    478  N   ASN A  33       9.187  -0.564  10.295  1.00 89.06           N  
ATOM    479  H   ASN A  33       9.104   0.113  11.040  1.00 89.06           H  
ATOM    480  CA  ASN A  33       9.613  -1.931  10.612  1.00 89.06           C  
ATOM    481  HA  ASN A  33      10.511  -2.165  10.039  1.00 89.06           H  
ATOM    482  C   ASN A  33       8.550  -2.973  10.230  1.00 89.06           C  
ATOM    483  CB  ASN A  33       9.934  -2.012  12.112  1.00 89.06           C  
ATOM    484  HB2 ASN A  33      10.090  -3.054  12.387  1.00 89.06           H  
ATOM    485  HB3 ASN A  33       9.091  -1.626  12.686  1.00 89.06           H  
ATOM    486  O   ASN A  33       8.875  -4.026   9.676  1.00 89.06           O  
ATOM    487  CG  ASN A  33      11.190  -1.254  12.491  1.00 89.06           C  
ATOM    488  ND2 ASN A  33      11.318  -0.865  13.737  1.00 89.06           N  
ATOM    489 HD21 ASN A  33      12.148  -0.321  13.923  1.00 89.06           H  
ATOM    490 HD22 ASN A  33      10.551  -0.973  14.385  1.00 89.06           H  
ATOM    491  OD1 ASN A  33      12.089  -1.028  11.705  1.00 89.06           O  
ATOM    492  N   PHE A  34       7.275  -2.679  10.506  1.00 92.26           N  
ATOM    493  H   PHE A  34       7.066  -1.810  10.976  1.00 92.26           H  
ATOM    494  CA  PHE A  34       6.159  -3.511  10.062  1.00 92.26           C  
ATOM    495  HA  PHE A  34       6.301  -4.524  10.440  1.00 92.26           H  
ATOM    496  C   PHE A  34       6.108  -3.610   8.533  1.00 92.26           C  
ATOM    497  CB  PHE A  34       4.844  -2.969  10.634  1.00 92.26           C  
ATOM    498  HB2 PHE A  34       4.786  -1.894  10.462  1.00 92.26           H  
ATOM    499  HB3 PHE A  34       4.837  -3.128  11.712  1.00 92.26           H  
ATOM    500  O   PHE A  34       5.960  -4.716   8.017  1.00 92.26           O  
ATOM    501  CG  PHE A  34       3.616  -3.621  10.028  1.00 92.26           C  
ATOM    502  CD1 PHE A  34       2.878  -2.957   9.031  1.00 92.26           C  
ATOM    503  HD1 PHE A  34       3.177  -1.973   8.699  1.00 92.26           H  
ATOM    504  CD2 PHE A  34       3.244  -4.918  10.422  1.00 92.26           C  
ATOM    505  HD2 PHE A  34       3.817  -5.440  11.174  1.00 92.26           H  
ATOM    506  CE1 PHE A  34       1.767  -3.588   8.441  1.00 92.26           C  
ATOM    507  HE1 PHE A  34       1.211  -3.093   7.659  1.00 92.26           H  
ATOM    508  CE2 PHE A  34       2.118  -5.534   9.849  1.00 92.26           C  
ATOM    509  HE2 PHE A  34       1.811  -6.515  10.179  1.00 92.26           H  
ATOM    510  CZ  PHE A  34       1.387  -4.876   8.849  1.00 92.26           C  
ATOM    511  HZ  PHE A  34       0.542  -5.367   8.389  1.00 92.26           H  
ATOM    512  N   SER A  35       6.293  -2.498   7.815  1.00 91.57           N  
ATOM    513  H   SER A  35       6.382  -1.618   8.303  1.00 91.57           H  
ATOM    514  CA  SER A  35       6.308  -2.448   6.352  1.00 91.57           C  
ATOM    515  HA  SER A  35       5.332  -2.771   5.990  1.00 91.57           H  
ATOM    516  C   SER A  35       7.321  -3.417   5.767  1.00 91.57           C  
ATOM    517  CB  SER A  35       6.608  -1.037   5.819  1.00 91.57           C  
ATOM    518  HB2 SER A  35       7.566  -0.688   6.206  1.00 91.57           H  
ATOM    519  HB3 SER A  35       6.693  -1.082   4.733  1.00 91.57           H  
ATOM    520  O   SER A  35       6.946  -4.256   4.953  1.00 91.57           O  
ATOM    521  OG  SER A  35       5.605  -0.097   6.152  1.00 91.57           O  
ATOM    522  HG  SER A  35       5.877   0.745   5.779  1.00 91.57           H  
ATOM    523  N   TYR A  36       8.573  -3.367   6.228  1.00 89.26           N  
ATOM    524  H   TYR A  36       8.825  -2.634   6.876  1.00 89.26           H  
ATOM    525  CA  TYR A  36       9.625  -4.252   5.728  1.00 89.26           C  
ATOM    526  HA  TYR A  36       9.668  -4.165   4.642  1.00 89.26           H  
ATOM    527  C   TYR A  36       9.367  -5.726   6.041  1.00 89.26           C  
ATOM    528  CB  TYR A  36      10.973  -3.827   6.319  1.00 89.26           C  
ATOM    529  HB2 TYR A  36      11.717  -4.582   6.067  1.00 89.26           H  
ATOM    530  HB3 TYR A  36      10.894  -3.794   7.406  1.00 89.26           H  
ATOM    531  O   TYR A  36       9.578  -6.591   5.187  1.00 89.26           O  
ATOM    532  CG  TYR A  36      11.490  -2.501   5.805  1.00 89.26           C  
ATOM    533  CD1 TYR A  36      11.624  -2.294   4.417  1.00 89.26           C  
ATOM    534  HD1 TYR A  36      11.347  -3.063   3.711  1.00 89.26           H  
ATOM    535  CD2 TYR A  36      11.894  -1.497   6.707  1.00 89.26           C  
ATOM    536  HD2 TYR A  36      11.815  -1.656   7.772  1.00 89.26           H  
ATOM    537  CE1 TYR A  36      12.138  -1.080   3.931  1.00 89.26           C  
ATOM    538  HE1 TYR A  36      12.237  -0.904   2.871  1.00 89.26           H  
ATOM    539  CE2 TYR A  36      12.445  -0.296   6.220  1.00 89.26           C  
ATOM    540  HE2 TYR A  36      12.808   0.455   6.906  1.00 89.26           H  
ATOM    541  OH  TYR A  36      13.093   1.071   4.352  1.00 89.26           O  
ATOM    542  HH  TYR A  36      13.386   1.666   5.046  1.00 89.26           H  
ATOM    543  CZ  TYR A  36      12.557  -0.081   4.830  1.00 89.26           C  
ATOM    544  N   LYS A  37       8.897  -6.029   7.258  1.00 90.28           N  
ATOM    545  H   LYS A  37       8.756  -5.275   7.915  1.00 90.28           H  
ATOM    546  CA  LYS A  37       8.590  -7.407   7.662  1.00 90.28           C  
ATOM    547  HA  LYS A  37       9.453  -8.035   7.438  1.00 90.28           H  
ATOM    548  C   LYS A  37       7.416  -7.971   6.861  1.00 90.28           C  
ATOM    549  CB  LYS A  37       8.319  -7.442   9.172  1.00 90.28           C  
ATOM    550  HB2 LYS A  37       9.154  -6.972   9.693  1.00 90.28           H  
ATOM    551  HB3 LYS A  37       7.416  -6.872   9.388  1.00 90.28           H  
ATOM    552  O   LYS A  37       7.494  -9.097   6.374  1.00 90.28           O  
ATOM    553  CG  LYS A  37       8.160  -8.881   9.689  1.00 90.28           C  
ATOM    554  HG2 LYS A  37       7.372  -9.389   9.134  1.00 90.28           H  
ATOM    555  HG3 LYS A  37       9.096  -9.420   9.547  1.00 90.28           H  
ATOM    556  CD  LYS A  37       7.786  -8.881  11.174  1.00 90.28           C  
ATOM    557  HD2 LYS A  37       6.847  -8.340  11.292  1.00 90.28           H  
ATOM    558  HD3 LYS A  37       8.562  -8.374  11.747  1.00 90.28           H  
ATOM    559  CE  LYS A  37       7.622 -10.320  11.676  1.00 90.28           C  
ATOM    560  HE2 LYS A  37       8.602 -10.796  11.703  1.00 90.28           H  
ATOM    561  HE3 LYS A  37       7.012 -10.868  10.957  1.00 90.28           H  
ATOM    562  NZ  LYS A  37       6.978 -10.354  13.014  1.00 90.28           N  
ATOM    563  HZ1 LYS A  37       7.529  -9.852  13.695  1.00 90.28           H  
ATOM    564  HZ2 LYS A  37       6.840 -11.305  13.325  1.00 90.28           H  
ATOM    565  HZ3 LYS A  37       6.067  -9.917  12.973  1.00 90.28           H  
ATOM    566  N   PHE A  38       6.338  -7.198   6.733  1.00 93.09           N  
ATOM    567  H   PHE A  38       6.353  -6.274   7.140  1.00 93.09           H  
ATOM    568  CA  PHE A  38       5.125  -7.632   6.051  1.00 93.09           C  
ATOM    569  HA  PHE A  38       4.874  -8.632   6.407  1.00 93.09           H  
ATOM    570  C   PHE A  38       5.339  -7.744   4.542  1.00 93.09           C  
ATOM    571  CB  PHE A  38       3.960  -6.697   6.399  1.00 93.09           C  
ATOM    572  HB2 PHE A  38       4.163  -5.704   5.996  1.00 93.09           H  
ATOM    573  HB3 PHE A  38       3.892  -6.604   7.483  1.00 93.09           H  
ATOM    574  O   PHE A  38       4.978  -8.766   3.971  1.00 93.09           O  
ATOM    575  CG  PHE A  38       2.623  -7.197   5.886  1.00 93.09           C  
ATOM    576  CD1 PHE A  38       1.954  -6.519   4.854  1.00 93.09           C  
ATOM    577  HD1 PHE A  38       2.386  -5.622   4.437  1.00 93.09           H  
ATOM    578  CD2 PHE A  38       2.063  -8.379   6.405  1.00 93.09           C  
ATOM    579  HD2 PHE A  38       2.598  -8.966   7.136  1.00 93.09           H  
ATOM    580  CE1 PHE A  38       0.746  -7.030   4.343  1.00 93.09           C  
ATOM    581  HE1 PHE A  38       0.260  -6.546   3.509  1.00 93.09           H  
ATOM    582  CE2 PHE A  38       0.826  -8.851   5.944  1.00 93.09           C  
ATOM    583  HE2 PHE A  38       0.410  -9.759   6.356  1.00 93.09           H  
ATOM    584  CZ  PHE A  38       0.169  -8.182   4.901  1.00 93.09           C  
ATOM    585  HZ  PHE A  38      -0.755  -8.575   4.503  1.00 93.09           H  
ATOM    586  N   TYR A  39       5.993  -6.761   3.913  1.00 93.11           N  
ATOM    587  H   TYR A  39       6.287  -5.949   4.438  1.00 93.11           H  
ATOM    588  CA  TYR A  39       6.341  -6.809   2.490  1.00 93.11           C  
ATOM    589  HA  TYR A  39       5.426  -6.822   1.898  1.00 93.11           H  
ATOM    590  C   TYR A  39       7.125  -8.080   2.145  1.00 93.11           C  
ATOM    591  CB  TYR A  39       7.152  -5.560   2.114  1.00 93.11           C  
ATOM    592  HB2 TYR A  39       8.034  -5.494   2.751  1.00 93.11           H  
ATOM    593  HB3 TYR A  39       6.544  -4.674   2.294  1.00 93.11           H  
ATOM    594  O   TYR A  39       6.738  -8.818   1.244  1.00 93.11           O  
ATOM    595  CG  TYR A  39       7.592  -5.555   0.665  1.00 93.11           C  
ATOM    596  CD1 TYR A  39       8.893  -5.963   0.303  1.00 93.11           C  
ATOM    597  HD1 TYR A  39       9.610  -6.243   1.061  1.00 93.11           H  
ATOM    598  CD2 TYR A  39       6.666  -5.202  -0.331  1.00 93.11           C  
ATOM    599  HD2 TYR A  39       5.671  -4.881  -0.059  1.00 93.11           H  
ATOM    600  CE1 TYR A  39       9.256  -6.046  -1.057  1.00 93.11           C  
ATOM    601  HE1 TYR A  39      10.238  -6.387  -1.349  1.00 93.11           H  
ATOM    602  CE2 TYR A  39       7.027  -5.287  -1.686  1.00 93.11           C  
ATOM    603  HE2 TYR A  39       6.305  -5.062  -2.457  1.00 93.11           H  
ATOM    604  OH  TYR A  39       8.606  -5.854  -3.374  1.00 93.11           O  
ATOM    605  HH  TYR A  39       9.393  -6.381  -3.536  1.00 93.11           H  
ATOM    606  CZ  TYR A  39       8.315  -5.721  -2.056  1.00 93.11           C  
ATOM    607  N   TYR A  40       8.168  -8.392   2.915  1.00 90.41           N  
ATOM    608  H   TYR A  40       8.449  -7.752   3.645  1.00 90.41           H  
ATOM    609  CA  TYR A  40       8.998  -9.566   2.654  1.00 90.41           C  
ATOM    610  HA  TYR A  40       9.343  -9.518   1.621  1.00 90.41           H  
ATOM    611  C   TYR A  40       8.259 -10.895   2.849  1.00 90.41           C  
ATOM    612  CB  TYR A  40      10.208  -9.495   3.562  1.00 90.41           C  
ATOM    613  HB2 TYR A  40      10.735  -8.569   3.334  1.00 90.41           H  
ATOM    614  HB3 TYR A  40       9.856  -9.460   4.593  1.00 90.41           H  
ATOM    615  O   TYR A  40       8.427 -11.829   2.069  1.00 90.41           O  
ATOM    616  CG  TYR A  40      11.173 -10.649   3.401  1.00 90.41           C  
ATOM    617  CD1 TYR A  40      11.190 -11.698   4.342  1.00 90.41           C  
ATOM    618  HD1 TYR A  40      10.511 -11.688   5.181  1.00 90.41           H  
ATOM    619  CD2 TYR A  40      11.994 -10.706   2.260  1.00 90.41           C  
ATOM    620  HD2 TYR A  40      11.939  -9.930   1.511  1.00 90.41           H  
ATOM    621  CE1 TYR A  40      12.021 -12.814   4.132  1.00 90.41           C  
ATOM    622  HE1 TYR A  40      11.961 -13.673   4.783  1.00 90.41           H  
ATOM    623  CE2 TYR A  40      12.806 -11.832   2.038  1.00 90.41           C  
ATOM    624  HE2 TYR A  40      13.346 -11.931   1.108  1.00 90.41           H  
ATOM    625  OH  TYR A  40      13.479 -14.038   2.685  1.00 90.41           O  
ATOM    626  HH  TYR A  40      12.905 -14.476   2.052  1.00 90.41           H  
ATOM    627  CZ  TYR A  40      12.821 -12.886   2.974  1.00 90.41           C  
ATOM    628  N   GLN A  41       7.375 -10.978   3.849  1.00 91.73           N  
ATOM    629  H   GLN A  41       7.260 -10.194   4.475  1.00 91.73           H  
ATOM    630  CA  GLN A  41       6.497 -12.142   3.983  1.00 91.73           C  
ATOM    631  HA  GLN A  41       7.113 -13.027   4.140  1.00 91.73           H  
ATOM    632  C   GLN A  41       5.678 -12.369   2.700  1.00 91.73           C  
ATOM    633  CB  GLN A  41       5.574 -11.949   5.194  1.00 91.73           C  
ATOM    634  HB2 GLN A  41       6.178 -11.751   6.079  1.00 91.73           H  
ATOM    635  HB3 GLN A  41       4.922 -11.093   5.021  1.00 91.73           H  
ATOM    636  O   GLN A  41       5.496 -13.511   2.280  1.00 91.73           O  
ATOM    637  CG  GLN A  41       4.702 -13.187   5.454  1.00 91.73           C  
ATOM    638  HG2 GLN A  41       4.159 -13.464   4.551  1.00 91.73           H  
ATOM    639  HG3 GLN A  41       5.334 -14.026   5.743  1.00 91.73           H  
ATOM    640  CD  GLN A  41       3.690 -12.926   6.557  1.00 91.73           C  
ATOM    641  NE2 GLN A  41       2.414 -12.859   6.238  1.00 91.73           N  
ATOM    642 HE21 GLN A  41       1.752 -12.702   6.984  1.00 91.73           H  
ATOM    643 HE22 GLN A  41       2.084 -13.102   5.315  1.00 91.73           H  
ATOM    644  OE1 GLN A  41       4.038 -12.768   7.719  1.00 91.73           O  
ATOM    645  N   GLN A  42       5.212 -11.292   2.059  1.00 92.95           N  
ATOM    646  H   GLN A  42       5.432 -10.373   2.416  1.00 92.95           H  
ATOM    647  CA  GLN A  42       4.471 -11.392   0.802  1.00 92.95           C  
ATOM    648  HA  GLN A  42       3.743 -12.198   0.894  1.00 92.95           H  
ATOM    649  C   GLN A  42       5.375 -11.771  -0.381  1.00 92.95           C  
ATOM    650  CB  GLN A  42       3.701 -10.090   0.517  1.00 92.95           C  
ATOM    651  HB2 GLN A  42       4.406  -9.271   0.375  1.00 92.95           H  
ATOM    652  HB3 GLN A  42       3.155 -10.228  -0.416  1.00 92.95           H  
ATOM    653  O   GLN A  42       4.955 -12.554  -1.232  1.00 92.95           O  
ATOM    654  CG  GLN A  42       2.689  -9.672   1.598  1.00 92.95           C  
ATOM    655  HG2 GLN A  42       2.065  -8.869   1.207  1.00 92.95           H  
ATOM    656  HG3 GLN A  42       3.214  -9.281   2.469  1.00 92.95           H  
ATOM    657  CD  GLN A  42       1.789 -10.819   2.028  1.00 92.95           C  
ATOM    658  NE2 GLN A  42       1.901 -11.299   3.246  1.00 92.95           N  
ATOM    659 HE21 GLN A  42       2.569 -10.906   3.894  1.00 92.95           H  
ATOM    660 HE22 GLN A  42       1.382 -12.148   3.419  1.00 92.95           H  
ATOM    661  OE1 GLN A  42       0.990 -11.315   1.259  1.00 92.95           O  
ATOM    662  N   THR A  43       6.624 -11.291  -0.434  1.00 90.76           N  
ATOM    663  H   THR A  43       6.932 -10.629   0.265  1.00 90.76           H  
ATOM    664  CA  THR A  43       7.565 -11.687  -1.498  1.00 90.76           C  
ATOM    665  HA  THR A  43       7.071 -11.528  -2.456  1.00 90.76           H  
ATOM    666  C   THR A  43       7.930 -13.168  -1.438  1.00 90.76           C  
ATOM    667  CB  THR A  43       8.857 -10.854  -1.514  1.00 90.76           C  
ATOM    668  HB  THR A  43       9.500 -11.233  -2.308  1.00 90.76           H  
ATOM    669  O   THR A  43       8.067 -13.785  -2.496  1.00 90.76           O  
ATOM    670  CG2 THR A  43       8.576  -9.381  -1.795  1.00 90.76           C  
ATOM    671 HG21 THR A  43       8.092  -9.272  -2.765  1.00 90.76           H  
ATOM    672 HG22 THR A  43       9.522  -8.839  -1.819  1.00 90.76           H  
ATOM    673 HG23 THR A  43       7.942  -8.950  -1.020  1.00 90.76           H  
ATOM    674  OG1 THR A  43       9.578 -10.907  -0.307  1.00 90.76           O  
ATOM    675  HG1 THR A  43       9.626 -11.805   0.029  1.00 90.76           H  
ATOM    676  N   ASP A  44       8.036 -13.739  -0.231  1.00 87.52           N  
ATOM    677  H   ASP A  44       7.971 -13.147   0.585  1.00 87.52           H  
ATOM    678  CA  ASP A  44       8.270 -15.173  -0.002  1.00 87.52           C  
ATOM    679  HA  ASP A  44       9.140 -15.498  -0.572  1.00 87.52           H  
ATOM    680  C   ASP A  44       7.068 -16.021  -0.453  1.00 87.52           C  
ATOM    681  CB  ASP A  44       8.529 -15.438   1.500  1.00 87.52           C  
ATOM    682  HB2 ASP A  44       7.787 -14.903   2.094  1.00 87.52           H  
ATOM    683  HB3 ASP A  44       8.382 -16.502   1.683  1.00 87.52           H  
ATOM    684  O   ASP A  44       7.241 -17.108  -1.008  1.00 87.52           O  
ATOM    685  CG  ASP A  44       9.930 -15.083   2.017  1.00 87.52           C  
ATOM    686  OD1 ASP A  44      10.728 -14.493   1.262  1.00 87.52           O  
ATOM    687  OD2 ASP A  44      10.230 -15.448   3.178  1.00 87.52           O  
ATOM    688  N   ALA A  45       5.846 -15.530  -0.225  1.00 87.15           N  
ATOM    689  H   ALA A  45       5.770 -14.650   0.265  1.00 87.15           H  
ATOM    690  CA  ALA A  45       4.613 -16.233  -0.575  1.00 87.15           C  
ATOM    691  HA  ALA A  45       4.719 -17.279  -0.289  1.00 87.15           H  
ATOM    692  C   ALA A  45       4.303 -16.211  -2.085  1.00 87.15           C  
ATOM    693  CB  ALA A  45       3.472 -15.625   0.249  1.00 87.15           C  
ATOM    694  HB1 ALA A  45       3.361 -14.567   0.009  1.00 87.15           H  
ATOM    695  HB2 ALA A  45       3.684 -15.725   1.313  1.00 87.15           H  
ATOM    696  HB3 ALA A  45       2.537 -16.136   0.017  1.00 87.15           H  
ATOM    697  O   ALA A  45       3.680 -17.148  -2.588  1.00 87.15           O  
ATOM    698  N   HIS A  46       4.747 -15.173  -2.803  1.00 87.52           N  
ATOM    699  H   HIS A  46       5.207 -14.430  -2.298  1.00 87.52           H  
ATOM    700  CA  HIS A  46       4.371 -14.912  -4.199  1.00 87.52           C  
ATOM    701  HA  HIS A  46       3.857 -15.785  -4.604  1.00 87.52           H  
ATOM    702  C   HIS A  46       5.569 -14.654  -5.132  1.00 87.52           C  
ATOM    703  CB  HIS A  46       3.365 -13.749  -4.214  1.00 87.52           C  
ATOM    704  HB2 HIS A  46       3.108 -13.502  -5.244  1.00 87.52           H  
ATOM    705  HB3 HIS A  46       3.806 -12.867  -3.749  1.00 87.52           H  
ATOM    706  O   HIS A  46       5.543 -13.672  -5.870  1.00 87.52           O  
ATOM    707  CG  HIS A  46       2.086 -14.103  -3.518  1.00 87.52           C  
ATOM    708  CD2 HIS A  46       1.669 -13.705  -2.277  1.00 87.52           C  
ATOM    709  HD2 HIS A  46       2.199 -13.043  -1.609  1.00 87.52           H  
ATOM    710  ND1 HIS A  46       1.137 -14.952  -4.025  1.00 87.52           N  
ATOM    711  HD1 HIS A  46       1.130 -15.309  -4.970  1.00 87.52           H  
ATOM    712  CE1 HIS A  46       0.169 -15.077  -3.105  1.00 87.52           C  
ATOM    713  HE1 HIS A  46      -0.736 -15.651  -3.237  1.00 87.52           H  
ATOM    714  NE2 HIS A  46       0.451 -14.345  -2.015  1.00 87.52           N  
ATOM    715  N   PRO A  47       6.631 -15.489  -5.146  1.00 83.58           N  
ATOM    716  CA  PRO A  47       7.972 -15.166  -5.672  1.00 83.58           C  
ATOM    717  HA  PRO A  47       8.410 -14.373  -5.067  1.00 83.58           H  
ATOM    718  C   PRO A  47       8.055 -14.731  -7.146  1.00 83.58           C  
ATOM    719  CB  PRO A  47       8.811 -16.431  -5.444  1.00 83.58           C  
ATOM    720  HB2 PRO A  47       9.327 -16.352  -4.487  1.00 83.58           H  
ATOM    721  HB3 PRO A  47       9.529 -16.608  -6.244  1.00 83.58           H  
ATOM    722  O   PRO A  47       9.059 -14.139  -7.538  1.00 83.58           O  
ATOM    723  CG  PRO A  47       7.773 -17.547  -5.366  1.00 83.58           C  
ATOM    724  HG2 PRO A  47       7.465 -17.841  -6.369  1.00 83.58           H  
ATOM    725  HG3 PRO A  47       8.140 -18.405  -4.803  1.00 83.58           H  
ATOM    726  CD  PRO A  47       6.617 -16.856  -4.652  1.00 83.58           C  
ATOM    727  HD2 PRO A  47       6.797 -16.857  -3.577  1.00 83.58           H  
ATOM    728  HD3 PRO A  47       5.675 -17.358  -4.878  1.00 83.58           H  
ATOM    729  N   HIS A  48       7.031 -15.007  -7.955  1.00 87.13           N  
ATOM    730  H   HIS A  48       6.209 -15.434  -7.554  1.00 87.13           H  
ATOM    731  CA  HIS A  48       7.020 -14.739  -9.398  1.00 87.13           C  
ATOM    732  HA  HIS A  48       7.968 -14.288  -9.688  1.00 87.13           H  
ATOM    733  C   HIS A  48       5.947 -13.736  -9.835  1.00 87.13           C  
ATOM    734  CB  HIS A  48       6.895 -16.074 -10.142  1.00 87.13           C  
ATOM    735  HB2 HIS A  48       5.933 -16.528  -9.904  1.00 87.13           H  
ATOM    736  HB3 HIS A  48       6.925 -15.891 -11.216  1.00 87.13           H  
ATOM    737  O   HIS A  48       5.805 -13.483 -11.029  1.00 87.13           O  
ATOM    738  CG  HIS A  48       8.005 -17.032  -9.794  1.00 87.13           C  
ATOM    739  CD2 HIS A  48       7.876 -18.276  -9.241  1.00 87.13           C  
ATOM    740  HD2 HIS A  48       6.944 -18.765  -8.996  1.00 87.13           H  
ATOM    741  ND1 HIS A  48       9.350 -16.778  -9.912  1.00 87.13           N  
ATOM    742  HD1 HIS A  48       9.760 -15.916 -10.245  1.00 87.13           H  
ATOM    743  CE1 HIS A  48      10.017 -17.845  -9.448  1.00 87.13           C  
ATOM    744  HE1 HIS A  48      11.093 -17.930  -9.404  1.00 87.13           H  
ATOM    745  NE2 HIS A  48       9.160 -18.789  -9.025  1.00 87.13           N  
ATOM    746  N   ASP A  49       5.215 -13.153  -8.886  1.00 92.59           N  
ATOM    747  H   ASP A  49       5.377 -13.385  -7.917  1.00 92.59           H  
ATOM    748  CA  ASP A  49       4.112 -12.248  -9.183  1.00 92.59           C  
ATOM    749  HA  ASP A  49       3.839 -12.359 -10.233  1.00 92.59           H  
ATOM    750  C   ASP A  49       4.507 -10.782  -8.968  1.00 92.59           C  
ATOM    751  CB  ASP A  49       2.868 -12.641  -8.371  1.00 92.59           C  
ATOM    752  HB2 ASP A  49       2.053 -11.964  -8.628  1.00 92.59           H  
ATOM    753  HB3 ASP A  49       3.088 -12.513  -7.311  1.00 92.59           H  
ATOM    754  O   ASP A  49       5.342 -10.439  -8.114  1.00 92.59           O  
ATOM    755  CG  ASP A  49       2.402 -14.081  -8.637  1.00 92.59           C  
ATOM    756  OD1 ASP A  49       2.450 -14.507  -9.815  1.00 92.59           O  
ATOM    757  OD2 ASP A  49       2.008 -14.756  -7.656  1.00 92.59           O  
ATOM    758  N   ASN A  50       3.845  -9.911  -9.733  1.00 96.41           N  
ATOM    759  H   ASN A  50       3.186 -10.285 -10.400  1.00 96.41           H  
ATOM    760  CA  ASN A  50       3.718  -8.501  -9.390  1.00 96.41           C  
ATOM    761  HA  ASN A  50       4.701  -8.031  -9.402  1.00 96.41           H  
ATOM    762  C   ASN A  50       3.141  -8.387  -7.974  1.00 96.41           C  
ATOM    763  CB  ASN A  50       2.793  -7.810 -10.412  1.00 96.41           C  
ATOM    764  HB2 ASN A  50       1.915  -8.430 -10.597  1.00 96.41           H  
ATOM    765  HB3 ASN A  50       2.432  -6.870  -9.995  1.00 96.41           H  
ATOM    766  O   ASN A  50       2.193  -9.087  -7.621  1.00 96.41           O  
ATOM    767  CG  ASN A  50       3.456  -7.491 -11.735  1.00 96.41           C  
ATOM    768  ND2 ASN A  50       2.739  -6.913 -12.665  1.00 96.41           N  
ATOM    769 HD21 ASN A  50       1.753  -6.704 -12.602  1.00 96.41           H  
ATOM    770 HD22 ASN A  50       3.146  -6.811 -13.584  1.00 96.41           H  
ATOM    771  OD1 ASN A  50       4.630  -7.752 -11.950  1.00 96.41           O  
ATOM    772  N   LEU A  51       3.697  -7.486  -7.169  1.00 96.48           N  
ATOM    773  H   LEU A  51       4.426  -6.893  -7.540  1.00 96.48           H  
ATOM    774  CA  LEU A  51       3.251  -7.266  -5.798  1.00 96.48           C  
ATOM    775  HA  LEU A  51       2.290  -7.758  -5.650  1.00 96.48           H  
ATOM    776  C   LEU A  51       3.057  -5.775  -5.571  1.00 96.48           C  
ATOM    777  CB  LEU A  51       4.270  -7.888  -4.822  1.00 96.48           C  
ATOM    778  HB2 LEU A  51       4.393  -8.944  -5.061  1.00 96.48           H  
ATOM    779  HB3 LEU A  51       5.227  -7.388  -4.970  1.00 96.48           H  
ATOM    780  O   LEU A  51       3.923  -4.974  -5.918  1.00 96.48           O  
ATOM    781  CG  LEU A  51       3.908  -7.747  -3.336  1.00 96.48           C  
ATOM    782  HG  LEU A  51       3.765  -6.690  -3.113  1.00 96.48           H  
ATOM    783  CD1 LEU A  51       2.640  -8.518  -2.962  1.00 96.48           C  
ATOM    784 HD11 LEU A  51       1.775  -8.112  -3.486  1.00 96.48           H  
ATOM    785 HD12 LEU A  51       2.460  -8.439  -1.889  1.00 96.48           H  
ATOM    786 HD13 LEU A  51       2.753  -9.570  -3.224  1.00 96.48           H  
ATOM    787  CD2 LEU A  51       5.064  -8.251  -2.474  1.00 96.48           C  
ATOM    788 HD21 LEU A  51       4.874  -8.015  -1.427  1.00 96.48           H  
ATOM    789 HD22 LEU A  51       5.181  -9.328  -2.591  1.00 96.48           H  
ATOM    790 HD23 LEU A  51       5.991  -7.758  -2.767  1.00 96.48           H  
ATOM    791  N   ILE A  52       1.943  -5.401  -4.951  1.00 96.20           N  
ATOM    792  H   ILE A  52       1.249  -6.099  -4.726  1.00 96.20           H  
ATOM    793  CA  ILE A  52       1.738  -4.052  -4.439  1.00 96.20           C  
ATOM    794  HA  ILE A  52       2.715  -3.654  -4.162  1.00 96.20           H  
ATOM    795  C   ILE A  52       0.891  -4.092  -3.176  1.00 96.20           C  
ATOM    796  CB  ILE A  52       1.144  -3.115  -5.510  1.00 96.20           C  
ATOM    797  HB  ILE A  52       1.827  -3.109  -6.360  1.00 96.20           H  
ATOM    798  O   ILE A  52      -0.143  -4.756  -3.118  1.00 96.20           O  
ATOM    799  CG1 ILE A  52       1.092  -1.687  -4.934  1.00 96.20           C  
ATOM    800 HG12 ILE A  52       0.309  -1.622  -4.178  1.00 96.20           H  
ATOM    801 HG13 ILE A  52       2.046  -1.460  -4.458  1.00 96.20           H  
ATOM    802  CG2 ILE A  52      -0.239  -3.567  -6.010  1.00 96.20           C  
ATOM    803 HG21 ILE A  52      -0.580  -2.921  -6.819  1.00 96.20           H  
ATOM    804 HG22 ILE A  52      -0.973  -3.524  -5.206  1.00 96.20           H  
ATOM    805 HG23 ILE A  52      -0.182  -4.587  -6.390  1.00 96.20           H  
ATOM    806  CD1 ILE A  52       0.839  -0.613  -5.982  1.00 96.20           C  
ATOM    807 HD11 ILE A  52      -0.135  -0.748  -6.454  1.00 96.20           H  
ATOM    808 HD12 ILE A  52       0.859   0.361  -5.494  1.00 96.20           H  
ATOM    809 HD13 ILE A  52       1.637  -0.644  -6.724  1.00 96.20           H  
ATOM    810  N   LEU A  53       1.326  -3.348  -2.164  1.00 96.49           N  
ATOM    811  H   LEU A  53       2.216  -2.879  -2.254  1.00 96.49           H  
ATOM    812  CA  LEU A  53       0.571  -3.144  -0.938  1.00 96.49           C  
ATOM    813  HA  LEU A  53      -0.489  -3.099  -1.185  1.00 96.49           H  
ATOM    814  C   LEU A  53       0.939  -1.815  -0.272  1.00 96.49           C  
ATOM    815  CB  LEU A  53       0.779  -4.339   0.013  1.00 96.49           C  
ATOM    816  HB2 LEU A  53       0.211  -4.144   0.922  1.00 96.49           H  
ATOM    817  HB3 LEU A  53       0.333  -5.226  -0.436  1.00 96.49           H  
ATOM    818  O   LEU A  53       1.968  -1.205  -0.560  1.00 96.49           O  
ATOM    819  CG  LEU A  53       2.254  -4.630   0.371  1.00 96.49           C  
ATOM    820  HG  LEU A  53       2.882  -3.764   0.162  1.00 96.49           H  
ATOM    821  CD1 LEU A  53       2.380  -4.955   1.851  1.00 96.49           C  
ATOM    822 HD11 LEU A  53       3.433  -5.063   2.109  1.00 96.49           H  
ATOM    823 HD12 LEU A  53       1.873  -5.900   2.047  1.00 96.49           H  
ATOM    824 HD13 LEU A  53       1.927  -4.164   2.448  1.00 96.49           H  
ATOM    825  CD2 LEU A  53       2.782  -5.844  -0.388  1.00 96.49           C  
ATOM    826 HD21 LEU A  53       2.144  -6.711  -0.213  1.00 96.49           H  
ATOM    827 HD22 LEU A  53       2.787  -5.616  -1.454  1.00 96.49           H  
ATOM    828 HD23 LEU A  53       3.797  -6.087  -0.074  1.00 96.49           H  
ATOM    829  N   SER A  54       0.099  -1.394   0.668  1.00 96.14           N  
ATOM    830  H   SER A  54      -0.753  -1.922   0.796  1.00 96.14           H  
ATOM    831  CA  SER A  54       0.381  -0.320   1.615  1.00 96.14           C  
ATOM    832  HA  SER A  54       1.361   0.109   1.408  1.00 96.14           H  
ATOM    833  C   SER A  54       0.366  -0.876   3.036  1.00 96.14           C  
ATOM    834  CB  SER A  54      -0.623   0.811   1.458  1.00 96.14           C  
ATOM    835  HB2 SER A  54      -1.635   0.434   1.606  1.00 96.14           H  
ATOM    836  HB3 SER A  54      -0.519   1.221   0.453  1.00 96.14           H  
ATOM    837  O   SER A  54      -0.693  -0.941   3.677  1.00 96.14           O  
ATOM    838  OG  SER A  54      -0.349   1.830   2.398  1.00 96.14           O  
ATOM    839  HG  SER A  54       0.368   2.333   2.005  1.00 96.14           H  
ATOM    840  N   PRO A  55       1.537  -1.258   3.573  1.00 93.44           N  
ATOM    841  CA  PRO A  55       1.621  -1.668   4.966  1.00 93.44           C  
ATOM    842  HA  PRO A  55       0.982  -2.538   5.121  1.00 93.44           H  
ATOM    843  C   PRO A  55       1.188  -0.548   5.922  1.00 93.44           C  
ATOM    844  CB  PRO A  55       3.068  -2.069   5.200  1.00 93.44           C  
ATOM    845  HB2 PRO A  55       3.122  -3.018   5.734  1.00 93.44           H  
ATOM    846  HB3 PRO A  55       3.554  -1.289   5.787  1.00 93.44           H  
ATOM    847  O   PRO A  55       0.599  -0.828   6.960  1.00 93.44           O  
ATOM    848  CG  PRO A  55       3.717  -2.179   3.818  1.00 93.44           C  
ATOM    849  HG2 PRO A  55       3.707  -3.220   3.498  1.00 93.44           H  
ATOM    850  HG3 PRO A  55       4.742  -1.808   3.816  1.00 93.44           H  
ATOM    851  CD  PRO A  55       2.834  -1.332   2.910  1.00 93.44           C  
ATOM    852  HD2 PRO A  55       2.763  -1.798   1.927  1.00 93.44           H  
ATOM    853  HD3 PRO A  55       3.257  -0.331   2.819  1.00 93.44           H  
ATOM    854  N   LEU A  56       1.380   0.723   5.549  1.00 92.50           N  
ATOM    855  H   LEU A  56       1.896   0.897   4.698  1.00 92.50           H  
ATOM    856  CA  LEU A  56       0.867   1.872   6.296  1.00 92.50           C  
ATOM    857  HA  LEU A  56       1.318   1.861   7.288  1.00 92.50           H  
ATOM    858  C   LEU A  56      -0.660   1.809   6.484  1.00 92.50           C  
ATOM    859  CB  LEU A  56       1.303   3.154   5.562  1.00 92.50           C  
ATOM    860  HB2 LEU A  56       2.388   3.240   5.620  1.00 92.50           H  
ATOM    861  HB3 LEU A  56       1.033   3.065   4.510  1.00 92.50           H  
ATOM    862  O   LEU A  56      -1.152   1.967   7.604  1.00 92.50           O  
ATOM    863  CG  LEU A  56       0.664   4.443   6.106  1.00 92.50           C  
ATOM    864  HG  LEU A  56      -0.421   4.380   6.012  1.00 92.50           H  
ATOM    865  CD1 LEU A  56       1.006   4.714   7.567  1.00 92.50           C  
ATOM    866 HD11 LEU A  56       2.074   4.908   7.669  1.00 92.50           H  
ATOM    867 HD12 LEU A  56       0.716   3.867   8.188  1.00 92.50           H  
ATOM    868 HD13 LEU A  56       0.438   5.585   7.893  1.00 92.50           H  
ATOM    869  CD2 LEU A  56       1.126   5.641   5.286  1.00 92.50           C  
ATOM    870 HD21 LEU A  56       2.213   5.717   5.311  1.00 92.50           H  
ATOM    871 HD22 LEU A  56       0.807   5.520   4.250  1.00 92.50           H  
ATOM    872 HD23 LEU A  56       0.688   6.552   5.692  1.00 92.50           H  
ATOM    873  N   CYS A  57      -1.424   1.561   5.415  1.00 94.60           N  
ATOM    874  H   CYS A  57      -0.987   1.453   4.511  1.00 94.60           H  
ATOM    875  CA  CYS A  57      -2.878   1.429   5.510  1.00 94.60           C  
ATOM    876  HA  CYS A  57      -3.275   2.292   6.045  1.00 94.60           H  
ATOM    877  C   CYS A  57      -3.293   0.191   6.315  1.00 94.60           C  
ATOM    878  CB  CYS A  57      -3.482   1.412   4.102  1.00 94.60           C  
ATOM    879  HB2 CYS A  57      -4.505   1.037   4.142  1.00 94.60           H  
ATOM    880  HB3 CYS A  57      -2.891   0.769   3.449  1.00 94.60           H  
ATOM    881  O   CYS A  57      -4.242   0.259   7.093  1.00 94.60           O  
ATOM    882  SG  CYS A  57      -3.550   3.094   3.442  1.00 94.60           S  
ATOM    883  HG  CYS A  57      -4.645   3.485   4.100  1.00 94.60           H  
ATOM    884  N   ILE A  58      -2.575  -0.926   6.188  1.00 95.97           N  
ATOM    885  H   ILE A  58      -1.807  -0.932   5.533  1.00 95.97           H  
ATOM    886  CA  ILE A  58      -2.837  -2.137   6.983  1.00 95.97           C  
ATOM    887  HA  ILE A  58      -3.889  -2.404   6.883  1.00 95.97           H  
ATOM    888  C   ILE A  58      -2.589  -1.872   8.475  1.00 95.97           C  
ATOM    889  CB  ILE A  58      -1.998  -3.315   6.444  1.00 95.97           C  
ATOM    890  HB  ILE A  58      -0.949  -3.020   6.435  1.00 95.97           H  
ATOM    891  O   ILE A  58      -3.468  -2.127   9.299  1.00 95.97           O  
ATOM    892  CG1 ILE A  58      -2.435  -3.645   4.997  1.00 95.97           C  
ATOM    893 HG12 ILE A  58      -3.428  -4.094   5.009  1.00 95.97           H  
ATOM    894 HG13 ILE A  58      -2.492  -2.736   4.399  1.00 95.97           H  
ATOM    895  CG2 ILE A  58      -2.144  -4.550   7.355  1.00 95.97           C  
ATOM    896 HG21 ILE A  58      -1.574  -5.389   6.955  1.00 95.97           H  
ATOM    897 HG22 ILE A  58      -3.192  -4.841   7.435  1.00 95.97           H  
ATOM    898 HG23 ILE A  58      -1.755  -4.345   8.352  1.00 95.97           H  
ATOM    899  CD1 ILE A  58      -1.469  -4.585   4.277  1.00 95.97           C  
ATOM    900 HD11 ILE A  58      -1.481  -5.565   4.754  1.00 95.97           H  
ATOM    901 HD12 ILE A  58      -1.781  -4.704   3.240  1.00 95.97           H  
ATOM    902 HD13 ILE A  58      -0.460  -4.174   4.296  1.00 95.97           H  
ATOM    903  N   ALA A  59      -1.446  -1.278   8.827  1.00 95.07           N  
ATOM    904  H   ALA A  59      -0.753  -1.099   8.115  1.00 95.07           H  
ATOM    905  CA  ALA A  59      -1.121  -0.899  10.199  1.00 95.07           C  
ATOM    906  HA  ALA A  59      -1.119  -1.796  10.819  1.00 95.07           H  
ATOM    907  C   ALA A  59      -2.162   0.070  10.774  1.00 95.07           C  
ATOM    908  CB  ALA A  59       0.283  -0.286  10.225  1.00 95.07           C  
ATOM    909  HB1 ALA A  59       0.320   0.610   9.605  1.00 95.07           H  
ATOM    910  HB2 ALA A  59       0.553  -0.030  11.250  1.00 95.07           H  
ATOM    911  HB3 ALA A  59       1.007  -1.008   9.847  1.00 95.07           H  
ATOM    912  O   ALA A  59      -2.615  -0.111  11.903  1.00 95.07           O  
ATOM    913  N   LYS A  60      -2.610   1.056   9.983  1.00 94.89           N  
ATOM    914  H   LYS A  60      -2.174   1.169   9.079  1.00 94.89           H  
ATOM    915  CA  LYS A  60      -3.693   1.969  10.375  1.00 94.89           C  
ATOM    916  HA  LYS A  60      -3.408   2.452  11.310  1.00 94.89           H  
ATOM    917  C   LYS A  60      -4.996   1.216  10.663  1.00 94.89           C  
ATOM    918  CB  LYS A  60      -3.876   3.053   9.296  1.00 94.89           C  
ATOM    919  HB2 LYS A  60      -2.936   3.586   9.156  1.00 94.89           H  
ATOM    920  HB3 LYS A  60      -4.136   2.571   8.354  1.00 94.89           H  
ATOM    921  O   LYS A  60      -5.645   1.528  11.657  1.00 94.89           O  
ATOM    922  CG  LYS A  60      -4.970   4.062   9.689  1.00 94.89           C  
ATOM    923  HG2 LYS A  60      -4.614   4.631  10.548  1.00 94.89           H  
ATOM    924  HG3 LYS A  60      -5.873   3.530   9.987  1.00 94.89           H  
ATOM    925  CD  LYS A  60      -5.345   5.044   8.569  1.00 94.89           C  
ATOM    926  HD2 LYS A  60      -4.598   5.837   8.557  1.00 94.89           H  
ATOM    927  HD3 LYS A  60      -5.312   4.560   7.593  1.00 94.89           H  
ATOM    928  CE  LYS A  60      -6.747   5.619   8.837  1.00 94.89           C  
ATOM    929  HE2 LYS A  60      -7.438   4.794   9.009  1.00 94.89           H  
ATOM    930  HE3 LYS A  60      -6.719   6.201   9.758  1.00 94.89           H  
ATOM    931  NZ  LYS A  60      -7.267   6.460   7.731  1.00 94.89           N  
ATOM    932  HZ1 LYS A  60      -8.141   6.870   8.026  1.00 94.89           H  
ATOM    933  HZ2 LYS A  60      -7.442   5.904   6.906  1.00 94.89           H  
ATOM    934  HZ3 LYS A  60      -6.626   7.207   7.506  1.00 94.89           H  
ATOM    935  N   ALA A  61      -5.385   0.245   9.834  1.00 96.69           N  
ATOM    936  H   ALA A  61      -4.810   0.033   9.031  1.00 96.69           H  
ATOM    937  CA  ALA A  61      -6.623  -0.515  10.022  1.00 96.69           C  
ATOM    938  HA  ALA A  61      -7.459   0.183  10.077  1.00 96.69           H  
ATOM    939  C   ALA A  61      -6.632  -1.304  11.339  1.00 96.69           C  
ATOM    940  CB  ALA A  61      -6.834  -1.441   8.817  1.00 96.69           C  
ATOM    941  HB1 ALA A  61      -6.803  -0.878   7.884  1.00 96.69           H  
ATOM    942  HB2 ALA A  61      -6.065  -2.213   8.791  1.00 96.69           H  
ATOM    943  HB3 ALA A  61      -7.811  -1.915   8.903  1.00 96.69           H  
ATOM    944  O   ALA A  61      -7.621  -1.288  12.072  1.00 96.69           O  
ATOM    945  N   PHE A  62      -5.510  -1.934  11.680  1.00 96.68           N  
ATOM    946  H   PHE A  62      -4.736  -1.934  11.031  1.00 96.68           H  
ATOM    947  CA  PHE A  62      -5.394  -2.711  12.913  1.00 96.68           C  
ATOM    948  HA  PHE A  62      -6.349  -3.202  13.101  1.00 96.68           H  
ATOM    949  C   PHE A  62      -5.142  -1.837  14.147  1.00 96.68           C  
ATOM    950  CB  PHE A  62      -4.362  -3.823  12.706  1.00 96.68           C  
ATOM    951  HB2 PHE A  62      -4.016  -4.174  13.678  1.00 96.68           H  
ATOM    952  HB3 PHE A  62      -3.497  -3.443  12.163  1.00 96.68           H  
ATOM    953  O   PHE A  62      -5.642  -2.153  15.223  1.00 96.68           O  
ATOM    954  CG  PHE A  62      -4.974  -4.996  11.965  1.00 96.68           C  
ATOM    955  CD1 PHE A  62      -5.506  -6.081  12.687  1.00 96.68           C  
ATOM    956  HD1 PHE A  62      -5.407  -6.117  13.762  1.00 96.68           H  
ATOM    957  CD2 PHE A  62      -5.123  -4.951  10.567  1.00 96.68           C  
ATOM    958  HD2 PHE A  62      -4.721  -4.123  10.002  1.00 96.68           H  
ATOM    959  CE1 PHE A  62      -6.190  -7.110  12.018  1.00 96.68           C  
ATOM    960  HE1 PHE A  62      -6.598  -7.942  12.572  1.00 96.68           H  
ATOM    961  CE2 PHE A  62      -5.840  -5.959   9.903  1.00 96.68           C  
ATOM    962  HE2 PHE A  62      -5.983  -5.909   8.833  1.00 96.68           H  
ATOM    963  CZ  PHE A  62      -6.375  -7.038  10.627  1.00 96.68           C  
ATOM    964  HZ  PHE A  62      -6.922  -7.814  10.113  1.00 96.68           H  
ATOM    965  N   ALA A  63      -4.483  -0.686  14.004  1.00 96.01           N  
ATOM    966  H   ALA A  63      -4.026  -0.486  13.125  1.00 96.01           H  
ATOM    967  CA  ALA A  63      -4.406   0.309  15.073  1.00 96.01           C  
ATOM    968  HA  ALA A  63      -4.087  -0.187  15.990  1.00 96.01           H  
ATOM    969  C   ALA A  63      -5.769   0.969  15.362  1.00 96.01           C  
ATOM    970  CB  ALA A  63      -3.341   1.337  14.690  1.00 96.01           C  
ATOM    971  HB1 ALA A  63      -2.407   0.825  14.460  1.00 96.01           H  
ATOM    972  HB2 ALA A  63      -3.662   1.905  13.817  1.00 96.01           H  
ATOM    973  HB3 ALA A  63      -3.166   2.004  15.534  1.00 96.01           H  
ATOM    974  O   ALA A  63      -6.083   1.266  16.510  1.00 96.01           O  
ATOM    975  N   LEU A  64      -6.611   1.166  14.341  1.00 97.34           N  
ATOM    976  H   LEU A  64      -6.286   0.985  13.402  1.00 97.34           H  
ATOM    977  CA  LEU A  64      -8.010   1.565  14.526  1.00 97.34           C  
ATOM    978  HA  LEU A  64      -8.044   2.483  15.113  1.00 97.34           H  
ATOM    979  C   LEU A  64      -8.773   0.500  15.321  1.00 97.34           C  
ATOM    980  CB  LEU A  64      -8.640   1.839  13.146  1.00 97.34           C  
ATOM    981  HB2 LEU A  64      -8.242   2.780  12.766  1.00 97.34           H  
ATOM    982  HB3 LEU A  64      -8.331   1.054  12.456  1.00 97.34           H  
ATOM    983  O   LEU A  64      -9.431   0.823  16.307  1.00 97.34           O  
ATOM    984  CG  LEU A  64     -10.178   1.889  13.125  1.00 97.34           C  
ATOM    985  HG  LEU A  64     -10.580   0.938  13.474  1.00 97.34           H  
ATOM    986  CD1 LEU A  64     -10.748   3.004  13.992  1.00 97.34           C  
ATOM    987 HD11 LEU A  64     -10.482   2.830  15.035  1.00 97.34           H  
ATOM    988 HD12 LEU A  64     -11.836   2.980  13.919  1.00 97.34           H  
ATOM    989 HD13 LEU A  64     -10.373   3.973  13.664  1.00 97.34           H  
ATOM    990  CD2 LEU A  64     -10.659   2.097  11.693  1.00 97.34           C  
ATOM    991 HD21 LEU A  64     -10.389   1.228  11.093  1.00 97.34           H  
ATOM    992 HD22 LEU A  64     -10.190   2.984  11.268  1.00 97.34           H  
ATOM    993 HD23 LEU A  64     -11.744   2.207  11.673  1.00 97.34           H  
ATOM    994  N   LEU A  65      -8.654  -0.772  14.930  1.00 97.53           N  
ATOM    995  H   LEU A  65      -8.131  -0.974  14.090  1.00 97.53           H  
ATOM    996  CA  LEU A  65      -9.294  -1.878  15.642  1.00 97.53           C  
ATOM    997  HA  LEU A  65     -10.369  -1.699  15.649  1.00 97.53           H  
ATOM    998  C   LEU A  65      -8.828  -1.972  17.107  1.00 97.53           C  
ATOM    999  CB  LEU A  65      -8.993  -3.170  14.870  1.00 97.53           C  
ATOM   1000  HB2 LEU A  65      -9.217  -3.019  13.815  1.00 97.53           H  
ATOM   1001  HB3 LEU A  65      -7.928  -3.384  14.960  1.00 97.53           H  
ATOM   1002  O   LEU A  65      -9.619  -2.312  17.990  1.00 97.53           O  
ATOM   1003  CG  LEU A  65      -9.782  -4.389  15.370  1.00 97.53           C  
ATOM   1004  HG  LEU A  65      -9.670  -4.501  16.448  1.00 97.53           H  
ATOM   1005  CD1 LEU A  65     -11.270  -4.295  15.026  1.00 97.53           C  
ATOM   1006 HD11 LEU A  65     -11.786  -5.184  15.387  1.00 97.53           H  
ATOM   1007 HD12 LEU A  65     -11.713  -3.422  15.506  1.00 97.53           H  
ATOM   1008 HD13 LEU A  65     -11.403  -4.216  13.947  1.00 97.53           H  
ATOM   1009  CD2 LEU A  65      -9.201  -5.627  14.704  1.00 97.53           C  
ATOM   1010 HD21 LEU A  65      -8.200  -5.811  15.092  1.00 97.53           H  
ATOM   1011 HD22 LEU A  65      -9.127  -5.486  13.626  1.00 97.53           H  
ATOM   1012 HD23 LEU A  65      -9.846  -6.478  14.922  1.00 97.53           H  
ATOM   1013  N   SER A  66      -7.571  -1.612  17.386  1.00 97.06           N  
ATOM   1014  H   SER A  66      -6.958  -1.358  16.625  1.00 97.06           H  
ATOM   1015  CA  SER A  66      -7.004  -1.678  18.734  1.00 97.06           C  
ATOM   1016  HA  SER A  66      -7.225  -2.679  19.104  1.00 97.06           H  
ATOM   1017  C   SER A  66      -7.647  -0.711  19.738  1.00 97.06           C  
ATOM   1018  CB  SER A  66      -5.475  -1.574  18.706  1.00 97.06           C  
ATOM   1019  HB2 SER A  66      -5.087  -2.072  17.817  1.00 97.06           H  
ATOM   1020  HB3 SER A  66      -5.089  -2.104  19.577  1.00 97.06           H  
ATOM   1021  O   SER A  66      -7.611  -0.996  20.933  1.00 97.06           O  
ATOM   1022  OG  SER A  66      -4.980  -0.257  18.756  1.00 97.06           O  
ATOM   1023  HG  SER A  66      -4.188  -0.285  19.297  1.00 97.06           H  
ATOM   1024  N   LEU A  67      -8.356   0.340  19.288  1.00 97.39           N  
ATOM   1025  H   LEU A  67      -8.357   0.521  18.294  1.00 97.39           H  
ATOM   1026  CA  LEU A  67      -9.194   1.181  20.165  1.00 97.39           C  
ATOM   1027  HA  LEU A  67      -8.556   1.674  20.900  1.00 97.39           H  
ATOM   1028  C   LEU A  67     -10.234   0.358  20.946  1.00 97.39           C  
ATOM   1029  CB  LEU A  67      -9.951   2.230  19.323  1.00 97.39           C  
ATOM   1030  HB2 LEU A  67     -10.802   2.593  19.899  1.00 97.39           H  
ATOM   1031  HB3 LEU A  67     -10.357   1.741  18.438  1.00 97.39           H  
ATOM   1032  O   LEU A  67     -10.583   0.690  22.083  1.00 97.39           O  
ATOM   1033  CG  LEU A  67      -9.135   3.453  18.883  1.00 97.39           C  
ATOM   1034  HG  LEU A  67      -8.199   3.134  18.423  1.00 97.39           H  
ATOM   1035  CD1 LEU A  67      -9.940   4.261  17.865  1.00 97.39           C  
ATOM   1036 HD11 LEU A  67     -10.041   3.671  16.954  1.00 97.39           H  
ATOM   1037 HD12 LEU A  67      -9.433   5.197  17.634  1.00 97.39           H  
ATOM   1038 HD13 LEU A  67     -10.934   4.475  18.257  1.00 97.39           H  
ATOM   1039  CD2 LEU A  67      -8.846   4.379  20.066  1.00 97.39           C  
ATOM   1040 HD21 LEU A  67      -9.778   4.704  20.528  1.00 97.39           H  
ATOM   1041 HD22 LEU A  67      -8.252   3.851  20.812  1.00 97.39           H  
ATOM   1042 HD23 LEU A  67      -8.278   5.245  19.727  1.00 97.39           H  
ATOM   1043  N   GLY A  68     -10.745  -0.702  20.318  1.00 97.16           N  
ATOM   1044  H   GLY A  68     -10.380  -0.929  19.404  1.00 97.16           H  
ATOM   1045  CA  GLY A  68     -11.784  -1.565  20.865  1.00 97.16           C  
ATOM   1046  HA2 GLY A  68     -12.315  -1.053  21.668  1.00 97.16           H  
ATOM   1047  HA3 GLY A  68     -12.489  -1.756  20.057  1.00 97.16           H  
ATOM   1048  C   GLY A  68     -11.287  -2.915  21.380  1.00 97.16           C  
ATOM   1049  O   GLY A  68     -12.020  -3.586  22.104  1.00 97.16           O  
ATOM   1050  N   ALA A  69     -10.054  -3.300  21.048  1.00 97.79           N  
ATOM   1051  H   ALA A  69      -9.494  -2.689  20.471  1.00 97.79           H  
ATOM   1052  CA  ALA A  69      -9.468  -4.555  21.496  1.00 97.79           C  
ATOM   1053  HA  ALA A  69     -10.237  -5.322  21.413  1.00 97.79           H  
ATOM   1054  C   ALA A  69      -9.025  -4.496  22.968  1.00 97.79           C  
ATOM   1055  CB  ALA A  69      -8.323  -4.949  20.559  1.00 97.79           C  
ATOM   1056  HB1 ALA A  69      -7.515  -4.221  20.633  1.00 97.79           H  
ATOM   1057  HB2 ALA A  69      -7.943  -5.928  20.849  1.00 97.79           H  
ATOM   1058  HB3 ALA A  69      -8.683  -4.996  19.531  1.00 97.79           H  
ATOM   1059  O   ALA A  69      -8.658  -3.436  23.494  1.00 97.79           O  
ATOM   1060  N   LYS A  70      -9.029  -5.652  23.639  1.00 96.61           N  
ATOM   1061  H   LYS A  70      -9.446  -6.452  23.186  1.00 96.61           H  
ATOM   1062  CA  LYS A  70      -8.531  -5.818  25.014  1.00 96.61           C  
ATOM   1063  HA  LYS A  70      -7.882  -4.977  25.260  1.00 96.61           H  
ATOM   1064  C   LYS A  70      -7.653  -7.062  25.153  1.00 96.61           C  
ATOM   1065  CB  LYS A  70      -9.723  -5.847  25.995  1.00 96.61           C  
ATOM   1066  HB2 LYS A  70      -9.371  -6.008  27.014  1.00 96.61           H  
ATOM   1067  HB3 LYS A  70     -10.347  -6.697  25.720  1.00 96.61           H  
ATOM   1068  O   LYS A  70      -7.469  -7.831  24.212  1.00 96.61           O  
ATOM   1069  CG  LYS A  70     -10.635  -4.611  25.983  1.00 96.61           C  
ATOM   1070  HG2 LYS A  70     -11.014  -4.455  24.973  1.00 96.61           H  
ATOM   1071  HG3 LYS A  70     -11.490  -4.802  26.631  1.00 96.61           H  
ATOM   1072  CD  LYS A  70      -9.923  -3.351  26.486  1.00 96.61           C  
ATOM   1073  HD2 LYS A  70      -8.910  -3.316  26.085  1.00 96.61           H  
ATOM   1074  HD3 LYS A  70      -9.855  -3.380  27.574  1.00 96.61           H  
ATOM   1075  CE  LYS A  70     -10.691  -2.106  26.041  1.00 96.61           C  
ATOM   1076  HE2 LYS A  70     -11.260  -1.705  26.880  1.00 96.61           H  
ATOM   1077  HE3 LYS A  70     -11.398  -2.402  25.266  1.00 96.61           H  
ATOM   1078  NZ  LYS A  70      -9.752  -1.104  25.480  1.00 96.61           N  
ATOM   1079  HZ1 LYS A  70      -9.076  -0.780  26.156  1.00 96.61           H  
ATOM   1080  HZ2 LYS A  70     -10.235  -0.324  25.057  1.00 96.61           H  
ATOM   1081  HZ3 LYS A  70      -9.230  -1.540  24.733  1.00 96.61           H  
ATOM   1082  N   ALA A  71      -7.044  -7.203  26.330  1.00 95.18           N  
ATOM   1083  H   ALA A  71      -7.275  -6.522  27.039  1.00 95.18           H  
ATOM   1084  CA  ALA A  71      -6.283  -8.379  26.748  1.00 95.18           C  
ATOM   1085  HA  ALA A  71      -5.675  -8.084  27.603  1.00 95.18           H  
ATOM   1086  C   ALA A  71      -5.284  -8.894  25.685  1.00 95.18           C  
ATOM   1087  CB  ALA A  71      -7.290  -9.424  27.264  1.00 95.18           C  
ATOM   1088  HB1 ALA A  71      -7.931  -9.766  26.451  1.00 95.18           H  
ATOM   1089  HB2 ALA A  71      -7.927  -8.982  28.030  1.00 95.18           H  
ATOM   1090  HB3 ALA A  71      -6.769 -10.276  27.700  1.00 95.18           H  
ATOM   1091  O   ALA A  71      -4.425  -8.147  25.198  1.00 95.18           O  
ATOM   1092  N   LYS A  72      -5.339 -10.188  25.357  1.00 96.85           N  
ATOM   1093  H   LYS A  72      -6.112 -10.735  25.707  1.00 96.85           H  
ATOM   1094  CA  LYS A  72      -4.406 -10.833  24.431  1.00 96.85           C  
ATOM   1095  HA  LYS A  72      -3.389 -10.531  24.681  1.00 96.85           H  
ATOM   1096  C   LYS A  72      -4.624 -10.369  22.984  1.00 96.85           C  
ATOM   1097  CB  LYS A  72      -4.464 -12.344  24.673  1.00 96.85           C  
ATOM   1098  HB2 LYS A  72      -5.496 -12.692  24.714  1.00 96.85           H  
ATOM   1099  HB3 LYS A  72      -4.029 -12.533  25.655  1.00 96.85           H  
ATOM   1100  O   LYS A  72      -3.639 -10.066  22.321  1.00 96.85           O  
ATOM   1101  CG  LYS A  72      -3.683 -13.149  23.632  1.00 96.85           C  
ATOM   1102  HG2 LYS A  72      -2.694 -12.715  23.490  1.00 96.85           H  
ATOM   1103  HG3 LYS A  72      -4.217 -13.125  22.682  1.00 96.85           H  
ATOM   1104  CD  LYS A  72      -3.529 -14.592  24.128  1.00 96.85           C  
ATOM   1105  HD2 LYS A  72      -4.482 -14.972  24.496  1.00 96.85           H  
ATOM   1106  HD3 LYS A  72      -2.813 -14.602  24.950  1.00 96.85           H  
ATOM   1107  CE  LYS A  72      -3.010 -15.492  23.015  1.00 96.85           C  
ATOM   1108  HE2 LYS A  72      -2.210 -14.974  22.487  1.00 96.85           H  
ATOM   1109  HE3 LYS A  72      -2.621 -16.417  23.440  1.00 96.85           H  
ATOM   1110  NZ  LYS A  72      -4.103 -15.773  22.072  1.00 96.85           N  
ATOM   1111  HZ1 LYS A  72      -4.970 -15.384  22.414  1.00 96.85           H  
ATOM   1112  HZ2 LYS A  72      -3.891 -15.269  21.222  1.00 96.85           H  
ATOM   1113  HZ3 LYS A  72      -4.238 -16.755  21.881  1.00 96.85           H  
ATOM   1114  N   THR A  73      -5.864 -10.118  22.575  1.00 97.78           N  
ATOM   1115  H   THR A  73      -6.601 -10.541  23.120  1.00 97.78           H  
ATOM   1116  CA  THR A  73      -6.221  -9.553  21.263  1.00 97.78           C  
ATOM   1117  HA  THR A  73      -5.908 -10.242  20.478  1.00 97.78           H  
ATOM   1118  C   THR A  73      -5.511  -8.219  21.026  1.00 97.78           C  
ATOM   1119  CB  THR A  73      -7.747  -9.385  21.182  1.00 97.78           C  
ATOM   1120  HB  THR A  73      -8.088  -8.734  21.987  1.00 97.78           H  
ATOM   1121  O   THR A  73      -4.850  -8.031  20.007  1.00 97.78           O  
ATOM   1122  CG2 THR A  73      -8.233  -8.813  19.853  1.00 97.78           C  
ATOM   1123 HG21 THR A  73      -8.030  -9.538  19.064  1.00 97.78           H  
ATOM   1124 HG22 THR A  73      -9.308  -8.642  19.910  1.00 97.78           H  
ATOM   1125 HG23 THR A  73      -7.738  -7.871  19.618  1.00 97.78           H  
ATOM   1126  OG1 THR A  73      -8.374 -10.643  21.304  1.00 97.78           O  
ATOM   1127  HG1 THR A  73      -7.864 -11.227  21.870  1.00 97.78           H  
ATOM   1128  N   LEU A  74      -5.555  -7.316  22.010  1.00 96.84           N  
ATOM   1129  H   LEU A  74      -6.131  -7.523  22.812  1.00 96.84           H  
ATOM   1130  CA  LEU A  74      -4.838  -6.038  21.959  1.00 96.84           C  
ATOM   1131  HA  LEU A  74      -5.144  -5.508  21.057  1.00 96.84           H  
ATOM   1132  C   LEU A  74      -3.314  -6.218  21.903  1.00 96.84           C  
ATOM   1133  CB  LEU A  74      -5.249  -5.228  23.197  1.00 96.84           C  
ATOM   1134  HB2 LEU A  74      -4.980  -5.788  24.092  1.00 96.84           H  
ATOM   1135  HB3 LEU A  74      -6.333  -5.117  23.181  1.00 96.84           H  
ATOM   1136  O   LEU A  74      -2.625  -5.496  21.184  1.00 96.84           O  
ATOM   1137  CG  LEU A  74      -4.622  -3.829  23.293  1.00 96.84           C  
ATOM   1138  HG  LEU A  74      -3.536  -3.902  23.346  1.00 96.84           H  
ATOM   1139  CD1 LEU A  74      -5.017  -2.965  22.105  1.00 96.84           C  
ATOM   1140 HD11 LEU A  74      -4.735  -1.926  22.280  1.00 96.84           H  
ATOM   1141 HD12 LEU A  74      -4.504  -3.324  21.213  1.00 96.84           H  
ATOM   1142 HD13 LEU A  74      -6.097  -2.991  21.962  1.00 96.84           H  
ATOM   1143  CD2 LEU A  74      -5.123  -3.166  24.567  1.00 96.84           C  
ATOM   1144 HD21 LEU A  74      -4.745  -2.144  24.606  1.00 96.84           H  
ATOM   1145 HD22 LEU A  74      -4.770  -3.705  25.446  1.00 96.84           H  
ATOM   1146 HD23 LEU A  74      -6.212  -3.119  24.565  1.00 96.84           H  
ATOM   1147  N   SER A  75      -2.788  -7.184  22.663  1.00 95.68           N  
ATOM   1148  H   SER A  75      -3.438  -7.783  23.151  1.00 95.68           H  
ATOM   1149  CA  SER A  75      -1.354  -7.515  22.673  1.00 95.68           C  
ATOM   1150  HA  SER A  75      -0.784  -6.636  22.973  1.00 95.68           H  
ATOM   1151  C   SER A  75      -0.859  -7.914  21.299  1.00 95.68           C  
ATOM   1152  CB  SER A  75      -1.017  -8.705  23.584  1.00 95.68           C  
ATOM   1153  HB2 SER A  75      -1.282  -9.646  23.103  1.00 95.68           H  
ATOM   1154  HB3 SER A  75       0.059  -8.721  23.759  1.00 95.68           H  
ATOM   1155  O   SER A  75       0.101  -7.334  20.807  1.00 95.68           O  
ATOM   1156  OG  SER A  75      -1.702  -8.637  24.810  1.00 95.68           O  
ATOM   1157  HG  SER A  75      -2.646  -8.702  24.652  1.00 95.68           H  
ATOM   1158  N   GLU A  76      -1.538  -8.889  20.701  1.00 96.84           N  
ATOM   1159  H   GLU A  76      -2.335  -9.292  21.172  1.00 96.84           H  
ATOM   1160  CA  GLU A  76      -1.157  -9.470  19.425  1.00 96.84           C  
ATOM   1161  HA  GLU A  76      -0.129  -9.829  19.471  1.00 96.84           H  
ATOM   1162  C   GLU A  76      -1.225  -8.419  18.318  1.00 96.84           C  
ATOM   1163  CB  GLU A  76      -2.082 -10.653  19.115  1.00 96.84           C  
ATOM   1164  HB2 GLU A  76      -1.903 -10.939  18.079  1.00 96.84           H  
ATOM   1165  HB3 GLU A  76      -3.119 -10.332  19.209  1.00 96.84           H  
ATOM   1166  O   GLU A  76      -0.296  -8.326  17.523  1.00 96.84           O  
ATOM   1167  CG  GLU A  76      -1.847 -11.900  19.991  1.00 96.84           C  
ATOM   1168  HG2 GLU A  76      -1.997 -11.647  21.041  1.00 96.84           H  
ATOM   1169  HG3 GLU A  76      -0.814 -12.225  19.873  1.00 96.84           H  
ATOM   1170  CD  GLU A  76      -2.783 -13.061  19.611  1.00 96.84           C  
ATOM   1171  OE1 GLU A  76      -2.775 -14.116  20.300  1.00 96.84           O  
ATOM   1172  OE2 GLU A  76      -3.549 -12.920  18.632  1.00 96.84           O  
ATOM   1173  N   ILE A  77      -2.263  -7.570  18.309  1.00 96.49           N  
ATOM   1174  H   ILE A  77      -3.004  -7.707  18.982  1.00 96.49           H  
ATOM   1175  CA  ILE A  77      -2.364  -6.457  17.357  1.00 96.49           C  
ATOM   1176  HA  ILE A  77      -2.316  -6.865  16.347  1.00 96.49           H  
ATOM   1177  C   ILE A  77      -1.174  -5.506  17.500  1.00 96.49           C  
ATOM   1178  CB  ILE A  77      -3.707  -5.711  17.511  1.00 96.49           C  
ATOM   1179  HB  ILE A  77      -3.859  -5.473  18.564  1.00 96.49           H  
ATOM   1180  O   ILE A  77      -0.507  -5.226  16.506  1.00 96.49           O  
ATOM   1181  CG1 ILE A  77      -4.875  -6.598  17.027  1.00 96.49           C  
ATOM   1182 HG12 ILE A  77      -4.789  -7.590  17.472  1.00 96.49           H  
ATOM   1183 HG13 ILE A  77      -4.818  -6.723  15.945  1.00 96.49           H  
ATOM   1184  CG2 ILE A  77      -3.680  -4.394  16.714  1.00 96.49           C  
ATOM   1185 HG21 ILE A  77      -4.675  -3.950  16.674  1.00 96.49           H  
ATOM   1186 HG22 ILE A  77      -3.328  -4.587  15.701  1.00 96.49           H  
ATOM   1187 HG23 ILE A  77      -3.018  -3.670  17.188  1.00 96.49           H  
ATOM   1188  CD1 ILE A  77      -6.256  -6.043  17.400  1.00 96.49           C  
ATOM   1189 HD11 ILE A  77      -7.012  -6.803  17.204  1.00 96.49           H  
ATOM   1190 HD12 ILE A  77      -6.495  -5.156  16.813  1.00 96.49           H  
ATOM   1191 HD13 ILE A  77      -6.282  -5.797  18.462  1.00 96.49           H  
ATOM   1192  N   HIS A  78      -0.896  -5.011  18.711  1.00 95.00           N  
ATOM   1193  H   HIS A  78      -1.454  -5.307  19.499  1.00 95.00           H  
ATOM   1194  CA  HIS A  78       0.190  -4.054  18.937  1.00 95.00           C  
ATOM   1195  HA  HIS A  78       0.061  -3.210  18.261  1.00 95.00           H  
ATOM   1196  C   HIS A  78       1.559  -4.646  18.596  1.00 95.00           C  
ATOM   1197  CB  HIS A  78       0.143  -3.539  20.385  1.00 95.00           C  
ATOM   1198  HB2 HIS A  78       1.096  -3.066  20.621  1.00 95.00           H  
ATOM   1199  HB3 HIS A  78       0.021  -4.383  21.063  1.00 95.00           H  
ATOM   1200  O   HIS A  78       2.318  -4.020  17.861  1.00 95.00           O  
ATOM   1201  CG  HIS A  78      -0.946  -2.526  20.654  1.00 95.00           C  
ATOM   1202  CD2 HIS A  78      -1.794  -1.951  19.741  1.00 95.00           C  
ATOM   1203  HD2 HIS A  78      -1.823  -2.152  18.680  1.00 95.00           H  
ATOM   1204  ND1 HIS A  78      -1.250  -1.973  21.878  1.00 95.00           N  
ATOM   1205  HD1 HIS A  78      -0.817  -2.196  22.763  1.00 95.00           H  
ATOM   1206  CE1 HIS A  78      -2.257  -1.102  21.703  1.00 95.00           C  
ATOM   1207  HE1 HIS A  78      -2.752  -0.547  22.486  1.00 95.00           H  
ATOM   1208  NE2 HIS A  78      -2.617  -1.045  20.413  1.00 95.00           N  
ATOM   1209  N   GLU A  79       1.857  -5.857  19.061  1.00 93.39           N  
ATOM   1210  H   GLU A  79       1.178  -6.348  19.624  1.00 93.39           H  
ATOM   1211  CA  GLU A  79       3.124  -6.534  18.773  1.00 93.39           C  
ATOM   1212  HA  GLU A  79       3.953  -5.878  19.040  1.00 93.39           H  
ATOM   1213  C   GLU A  79       3.266  -6.854  17.278  1.00 93.39           C  
ATOM   1214  CB  GLU A  79       3.217  -7.817  19.617  1.00 93.39           C  
ATOM   1215  HB2 GLU A  79       4.061  -8.410  19.266  1.00 93.39           H  
ATOM   1216  HB3 GLU A  79       2.306  -8.400  19.483  1.00 93.39           H  
ATOM   1217  O   GLU A  79       4.331  -6.641  16.697  1.00 93.39           O  
ATOM   1218  CG  GLU A  79       3.425  -7.504  21.110  1.00 93.39           C  
ATOM   1219  HG2 GLU A  79       2.705  -6.749  21.427  1.00 93.39           H  
ATOM   1220  HG3 GLU A  79       4.419  -7.076  21.240  1.00 93.39           H  
ATOM   1221  CD  GLU A  79       3.281  -8.730  22.027  1.00 93.39           C  
ATOM   1222  OE1 GLU A  79       2.981  -8.505  23.229  1.00 93.39           O  
ATOM   1223  OE2 GLU A  79       3.482  -9.871  21.553  1.00 93.39           O  
ATOM   1224  N   GLY A  80       2.182  -7.297  16.634  1.00 93.35           N  
ATOM   1225  H   GLY A  80       1.338  -7.457  17.165  1.00 93.35           H  
ATOM   1226  CA  GLY A  80       2.150  -7.643  15.215  1.00 93.35           C  
ATOM   1227  HA2 GLY A  80       1.158  -8.025  14.978  1.00 93.35           H  
ATOM   1228  HA3 GLY A  80       2.880  -8.428  15.017  1.00 93.35           H  
ATOM   1229  C   GLY A  80       2.438  -6.458  14.292  1.00 93.35           C  
ATOM   1230  O   GLY A  80       3.149  -6.627  13.304  1.00 93.35           O  
ATOM   1231  N   ILE A  81       1.959  -5.257  14.642  1.00 92.71           N  
ATOM   1232  H   ILE A  81       1.357  -5.208  15.451  1.00 92.71           H  
ATOM   1233  CA  ILE A  81       2.248  -4.007  13.910  1.00 92.71           C  
ATOM   1234  HA  ILE A  81       2.515  -4.287  12.891  1.00 92.71           H  
ATOM   1235  C   ILE A  81       3.487  -3.257  14.438  1.00 92.71           C  
ATOM   1236  CB  ILE A  81       0.994  -3.114  13.775  1.00 92.71           C  
ATOM   1237  HB  ILE A  81       1.242  -2.300  13.094  1.00 92.71           H  
ATOM   1238  O   ILE A  81       3.742  -2.124  14.036  1.00 92.71           O  
ATOM   1239  CG1 ILE A  81       0.616  -2.479  15.128  1.00 92.71           C  
ATOM   1240 HG12 ILE A  81       0.677  -3.220  15.924  1.00 92.71           H  
ATOM   1241 HG13 ILE A  81       1.367  -1.719  15.343  1.00 92.71           H  
ATOM   1242  CG2 ILE A  81      -0.156  -3.896  13.112  1.00 92.71           C  
ATOM   1243 HG21 ILE A  81      -0.553  -4.643  13.800  1.00 92.71           H  
ATOM   1244 HG22 ILE A  81      -0.956  -3.216  12.820  1.00 92.71           H  
ATOM   1245 HG23 ILE A  81       0.210  -4.396  12.215  1.00 92.71           H  
ATOM   1246  CD1 ILE A  81      -0.770  -1.822  15.177  1.00 92.71           C  
ATOM   1247 HD11 ILE A  81      -1.548  -2.571  15.033  1.00 92.71           H  
ATOM   1248 HD12 ILE A  81      -0.932  -1.366  16.154  1.00 92.71           H  
ATOM   1249 HD13 ILE A  81      -0.847  -1.063  14.399  1.00 92.71           H  
ATOM   1250  N   GLY A  82       4.276  -3.884  15.319  1.00 89.69           N  
ATOM   1251  H   GLY A  82       3.998  -4.804  15.632  1.00 89.69           H  
ATOM   1252  CA  GLY A  82       5.597  -3.402  15.733  1.00 89.69           C  
ATOM   1253  HA2 GLY A  82       6.222  -4.270  15.941  1.00 89.69           H  
ATOM   1254  HA3 GLY A  82       6.051  -2.850  14.910  1.00 89.69           H  
ATOM   1255  C   GLY A  82       5.635  -2.503  16.974  1.00 89.69           C  
ATOM   1256  O   GLY A  82       6.697  -1.973  17.299  1.00 89.69           O  
ATOM   1257  N   PHE A  83       4.527  -2.331  17.697  1.00 89.16           N  
ATOM   1258  H   PHE A  83       3.699  -2.848  17.439  1.00 89.16           H  
ATOM   1259  CA  PHE A  83       4.499  -1.555  18.937  1.00 89.16           C  
ATOM   1260  HA  PHE A  83       5.197  -0.725  18.823  1.00 89.16           H  
ATOM   1261  C   PHE A  83       4.959  -2.374  20.142  1.00 89.16           C  
ATOM   1262  CB  PHE A  83       3.108  -0.961  19.192  1.00 89.16           C  
ATOM   1263  HB2 PHE A  83       2.380  -1.771  19.250  1.00 89.16           H  
ATOM   1264  HB3 PHE A  83       3.115  -0.453  20.156  1.00 89.16           H  
ATOM   1265  O   PHE A  83       4.387  -3.409  20.480  1.00 89.16           O  
ATOM   1266  CG  PHE A  83       2.668   0.033  18.145  1.00 89.16           C  
ATOM   1267  CD1 PHE A  83       3.481   1.141  17.864  1.00 89.16           C  
ATOM   1268  HD1 PHE A  83       4.407   1.296  18.398  1.00 89.16           H  
ATOM   1269  CD2 PHE A  83       1.468  -0.146  17.438  1.00 89.16           C  
ATOM   1270  HD2 PHE A  83       0.833  -0.991  17.663  1.00 89.16           H  
ATOM   1271  CE1 PHE A  83       3.120   2.031  16.850  1.00 89.16           C  
ATOM   1272  HE1 PHE A  83       3.788   2.851  16.632  1.00 89.16           H  
ATOM   1273  CE2 PHE A  83       1.108   0.755  16.418  1.00 89.16           C  
ATOM   1274  HE2 PHE A  83       0.196   0.607  15.858  1.00 89.16           H  
ATOM   1275  CZ  PHE A  83       1.948   1.836  16.107  1.00 89.16           C  
ATOM   1276  HZ  PHE A  83       1.703   2.512  15.302  1.00 89.16           H  
ATOM   1277  N   ASN A  84       5.955  -1.852  20.860  1.00 80.23           N  
ATOM   1278  H   ASN A  84       6.387  -1.000  20.533  1.00 80.23           H  
ATOM   1279  CA  ASN A  84       6.390  -2.411  22.134  1.00 80.23           C  
ATOM   1280  HA  ASN A  84       6.120  -3.467  22.162  1.00 80.23           H  
ATOM   1281  C   ASN A  84       5.677  -1.714  23.304  1.00 80.23           C  
ATOM   1282  CB  ASN A  84       7.920  -2.341  22.215  1.00 80.23           C  
ATOM   1283  HB2 ASN A  84       8.337  -2.825  21.332  1.00 80.23           H  
ATOM   1284  HB3 ASN A  84       8.244  -1.300  22.222  1.00 80.23           H  
ATOM   1285  O   ASN A  84       5.849  -0.514  23.533  1.00 80.23           O  
ATOM   1286  CG  ASN A  84       8.477  -3.032  23.447  1.00 80.23           C  
ATOM   1287  ND2 ASN A  84       9.756  -3.317  23.451  1.00 80.23           N  
ATOM   1288 HD21 ASN A  84      10.328  -3.098  22.648  1.00 80.23           H  
ATOM   1289 HD22 ASN A  84      10.099  -3.829  24.252  1.00 80.23           H  
ATOM   1290  OD1 ASN A  84       7.782  -3.350  24.402  1.00 80.23           O  
ATOM   1291  N   LYS A  85       4.927  -2.490  24.095  1.00 74.29           N  
ATOM   1292  H   LYS A  85       4.847  -3.465  23.843  1.00 74.29           H  
ATOM   1293  CA  LYS A  85       4.177  -1.997  25.262  1.00 74.29           C  
ATOM   1294  HA  LYS A  85       3.472  -1.232  24.936  1.00 74.29           H  
ATOM   1295  C   LYS A  85       5.049  -1.336  26.332  1.00 74.29           C  
ATOM   1296  CB  LYS A  85       3.409  -3.154  25.911  1.00 74.29           C  
ATOM   1297  HB2 LYS A  85       2.919  -2.778  26.809  1.00 74.29           H  
ATOM   1298  HB3 LYS A  85       4.115  -3.929  26.208  1.00 74.29           H  
ATOM   1299  O   LYS A  85       4.536  -0.547  27.118  1.00 74.29           O  
ATOM   1300  CG  LYS A  85       2.338  -3.765  24.998  1.00 74.29           C  
ATOM   1301  HG2 LYS A  85       2.806  -4.223  24.127  1.00 74.29           H  
ATOM   1302  HG3 LYS A  85       1.645  -2.990  24.672  1.00 74.29           H  
ATOM   1303  CD  LYS A  85       1.583  -4.832  25.792  1.00 74.29           C  
ATOM   1304  HD2 LYS A  85       1.093  -4.362  26.644  1.00 74.29           H  
ATOM   1305  HD3 LYS A  85       2.293  -5.576  26.151  1.00 74.29           H  
ATOM   1306  CE  LYS A  85       0.540  -5.522  24.921  1.00 74.29           C  
ATOM   1307  HE2 LYS A  85       1.046  -5.994  24.079  1.00 74.29           H  
ATOM   1308  HE3 LYS A  85      -0.156  -4.780  24.529  1.00 74.29           H  
ATOM   1309  NZ  LYS A  85      -0.177  -6.541  25.716  1.00 74.29           N  
ATOM   1310  HZ1 LYS A  85       0.466  -7.258  26.020  1.00 74.29           H  
ATOM   1311  HZ2 LYS A  85      -0.861  -7.032  25.158  1.00 74.29           H  
ATOM   1312  HZ3 LYS A  85      -0.653  -6.136  26.508  1.00 74.29           H  
ATOM   1313  N   SER A  86       6.345  -1.655  26.399  1.00 77.48           N  
ATOM   1314  H   SER A  86       6.733  -2.294  25.720  1.00 77.48           H  
ATOM   1315  CA  SER A  86       7.248  -1.039  27.378  1.00 77.48           C  
ATOM   1316  HA  SER A  86       6.714  -0.942  28.324  1.00 77.48           H  
ATOM   1317  C   SER A  86       7.697   0.372  26.988  1.00 77.48           C  
ATOM   1318  CB  SER A  86       8.460  -1.935  27.635  1.00 77.48           C  
ATOM   1319  HB2 SER A  86       8.117  -2.939  27.884  1.00 77.48           H  
ATOM   1320  HB3 SER A  86       9.022  -1.538  28.481  1.00 77.48           H  
ATOM   1321  O   SER A  86       8.127   1.125  27.859  1.00 77.48           O  
ATOM   1322  OG  SER A  86       9.307  -1.991  26.507  1.00 77.48           O  
ATOM   1323  HG  SER A  86       9.964  -2.676  26.654  1.00 77.48           H  
ATOM   1324  N   SER A  87       7.597   0.747  25.707  1.00 77.57           N  
ATOM   1325  H   SER A  87       7.235   0.084  25.036  1.00 77.57           H  
ATOM   1326  CA  SER A  87       8.114   2.020  25.185  1.00 77.57           C  
ATOM   1327  HA  SER A  87       8.593   2.568  25.996  1.00 77.57           H  
ATOM   1328  C   SER A  87       7.043   2.956  24.616  1.00 77.57           C  
ATOM   1329  CB  SER A  87       9.195   1.742  24.138  1.00 77.57           C  
ATOM   1330  HB2 SER A  87       9.632   2.688  23.818  1.00 77.57           H  
ATOM   1331  HB3 SER A  87       9.977   1.127  24.583  1.00 77.57           H  
ATOM   1332  O   SER A  87       7.289   4.167  24.518  1.00 77.57           O  
ATOM   1333  OG  SER A  87       8.656   1.075  23.016  1.00 77.57           O  
ATOM   1334  HG  SER A  87       9.323   1.029  22.327  1.00 77.57           H  
ATOM   1335  N   VAL A  88       5.864   2.431  24.261  1.00 83.45           N  
ATOM   1336  H   VAL A  88       5.757   1.427  24.309  1.00 83.45           H  
ATOM   1337  CA  VAL A  88       4.757   3.192  23.665  1.00 83.45           C  
ATOM   1338  HA  VAL A  88       4.964   4.257  23.776  1.00 83.45           H  
ATOM   1339  C   VAL A  88       3.449   2.885  24.395  1.00 83.45           C  
ATOM   1340  CB  VAL A  88       4.605   2.898  22.154  1.00 83.45           C  
ATOM   1341  HB  VAL A  88       4.080   1.952  22.015  1.00 83.45           H  
ATOM   1342  O   VAL A  88       3.026   1.732  24.464  1.00 83.45           O  
ATOM   1343  CG1 VAL A  88       3.790   4.014  21.493  1.00 83.45           C  
ATOM   1344 HG11 VAL A  88       4.338   4.956  21.530  1.00 83.45           H  
ATOM   1345 HG12 VAL A  88       3.593   3.758  20.452  1.00 83.45           H  
ATOM   1346 HG13 VAL A  88       2.837   4.136  22.007  1.00 83.45           H  
ATOM   1347  CG2 VAL A  88       5.942   2.806  21.406  1.00 83.45           C  
ATOM   1348 HG21 VAL A  88       6.574   3.661  21.642  1.00 83.45           H  
ATOM   1349 HG22 VAL A  88       6.455   1.890  21.699  1.00 83.45           H  
ATOM   1350 HG23 VAL A  88       5.769   2.761  20.331  1.00 83.45           H  
ATOM   1351  N   SER A  89       2.789   3.916  24.931  1.00 89.92           N  
ATOM   1352  H   SER A  89       3.148   4.852  24.808  1.00 89.92           H  
ATOM   1353  CA  SER A  89       1.446   3.771  25.505  1.00 89.92           C  
ATOM   1354  HA  SER A  89       1.398   2.815  26.025  1.00 89.92           H  
ATOM   1355  C   SER A  89       0.369   3.760  24.417  1.00 89.92           C  
ATOM   1356  CB  SER A  89       1.166   4.868  26.539  1.00 89.92           C  
ATOM   1357  HB2 SER A  89       1.991   4.913  27.250  1.00 89.92           H  
ATOM   1358  HB3 SER A  89       0.255   4.613  27.081  1.00 89.92           H  
ATOM   1359  O   SER A  89       0.559   4.324  23.339  1.00 89.92           O  
ATOM   1360  OG  SER A  89       0.992   6.132  25.927  1.00 89.92           O  
ATOM   1361  HG  SER A  89       0.759   6.769  26.607  1.00 89.92           H  
ATOM   1362  N   GLU A  90      -0.798   3.186  24.715  1.00 91.03           N  
ATOM   1363  H   GLU A  90      -0.889   2.675  25.581  1.00 91.03           H  
ATOM   1364  CA  GLU A  90      -1.947   3.153  23.790  1.00 91.03           C  
ATOM   1365  HA  GLU A  90      -1.683   2.582  22.899  1.00 91.03           H  
ATOM   1366  C   GLU A  90      -2.348   4.564  23.329  1.00 91.03           C  
ATOM   1367  CB  GLU A  90      -3.150   2.472  24.467  1.00 91.03           C  
ATOM   1368  HB2 GLU A  90      -3.950   2.387  23.732  1.00 91.03           H  
ATOM   1369  HB3 GLU A  90      -3.496   3.096  25.290  1.00 91.03           H  
ATOM   1370  O   GLU A  90      -2.541   4.821  22.143  1.00 91.03           O  
ATOM   1371  CG  GLU A  90      -2.815   1.075  25.014  1.00 91.03           C  
ATOM   1372  HG2 GLU A  90      -2.049   1.180  25.782  1.00 91.03           H  
ATOM   1373  HG3 GLU A  90      -2.386   0.470  24.216  1.00 91.03           H  
ATOM   1374  CD  GLU A  90      -4.011   0.342  25.642  1.00 91.03           C  
ATOM   1375  OE1 GLU A  90      -3.736  -0.701  26.276  1.00 91.03           O  
ATOM   1376  OE2 GLU A  90      -5.161   0.827  25.541  1.00 91.03           O  
ATOM   1377  N   GLU A  91      -2.372   5.526  24.257  1.00 91.46           N  
ATOM   1378  H   GLU A  91      -2.201   5.265  25.217  1.00 91.46           H  
ATOM   1379  CA  GLU A  91      -2.656   6.928  23.939  1.00 91.46           C  
ATOM   1380  HA  GLU A  91      -3.640   6.984  23.473  1.00 91.46           H  
ATOM   1381  C   GLU A  91      -1.640   7.515  22.944  1.00 91.46           C  
ATOM   1382  CB  GLU A  91      -2.674   7.743  25.241  1.00 91.46           C  
ATOM   1383  HB2 GLU A  91      -3.354   7.268  25.948  1.00 91.46           H  
ATOM   1384  HB3 GLU A  91      -1.671   7.746  25.669  1.00 91.46           H  
ATOM   1385  O   GLU A  91      -2.027   8.257  22.037  1.00 91.46           O  
ATOM   1386  CG  GLU A  91      -3.138   9.191  25.007  1.00 91.46           C  
ATOM   1387  HG2 GLU A  91      -4.162   9.178  24.634  1.00 91.46           H  
ATOM   1388  HG3 GLU A  91      -2.512   9.651  24.243  1.00 91.46           H  
ATOM   1389  CD  GLU A  91      -3.064  10.080  26.256  1.00 91.46           C  
ATOM   1390  OE1 GLU A  91      -3.320  11.299  26.085  1.00 91.46           O  
ATOM   1391  OE2 GLU A  91      -2.697   9.593  27.342  1.00 91.46           O  
ATOM   1392  N   MET A  92      -0.350   7.182  23.085  1.00 91.60           N  
ATOM   1393  H   MET A  92      -0.102   6.493  23.780  1.00 91.60           H  
ATOM   1394  CA  MET A  92       0.688   7.634  22.153  1.00 91.60           C  
ATOM   1395  HA  MET A  92       0.599   8.713  22.025  1.00 91.60           H  
ATOM   1396  C   MET A  92       0.511   7.016  20.767  1.00 91.60           C  
ATOM   1397  CB  MET A  92       2.094   7.329  22.690  1.00 91.60           C  
ATOM   1398  HB2 MET A  92       2.819   7.486  21.891  1.00 91.60           H  
ATOM   1399  HB3 MET A  92       2.158   6.289  23.008  1.00 91.60           H  
ATOM   1400  O   MET A  92       0.694   7.728  19.782  1.00 91.60           O  
ATOM   1401  CG  MET A  92       2.469   8.241  23.859  1.00 91.60           C  
ATOM   1402  HG2 MET A  92       2.446   9.278  23.524  1.00 91.60           H  
ATOM   1403  HG3 MET A  92       1.720   8.133  24.643  1.00 91.60           H  
ATOM   1404  SD  MET A  92       4.099   7.892  24.575  1.00 91.60           S  
ATOM   1405  CE  MET A  92       5.144   8.837  23.434  1.00 91.60           C  
ATOM   1406  HE1 MET A  92       4.833   9.881  23.413  1.00 91.60           H  
ATOM   1407  HE2 MET A  92       5.074   8.418  22.430  1.00 91.60           H  
ATOM   1408  HE3 MET A  92       6.178   8.784  23.774  1.00 91.60           H  
ATOM   1409  N   ILE A  93       0.099   5.747  20.674  1.00 93.70           N  
ATOM   1410  H   ILE A  93      -0.047   5.223  21.526  1.00 93.70           H  
ATOM   1411  CA  ILE A  93      -0.193   5.091  19.391  1.00 93.70           C  
ATOM   1412  HA  ILE A  93       0.699   5.135  18.766  1.00 93.70           H  
ATOM   1413  C   ILE A  93      -1.295   5.863  18.656  1.00 93.70           C  
ATOM   1414  CB  ILE A  93      -0.565   3.598  19.589  1.00 93.70           C  
ATOM   1415  HB  ILE A  93      -1.393   3.528  20.294  1.00 93.70           H  
ATOM   1416  O   ILE A  93      -1.085   6.340  17.538  1.00 93.70           O  
ATOM   1417  CG1 ILE A  93       0.634   2.812  20.164  1.00 93.70           C  
ATOM   1418 HG12 ILE A  93       1.432   2.769  19.422  1.00 93.70           H  
ATOM   1419 HG13 ILE A  93       1.015   3.341  21.038  1.00 93.70           H  
ATOM   1420  CG2 ILE A  93      -1.026   2.973  18.259  1.00 93.70           C  
ATOM   1421 HG21 ILE A  93      -1.241   1.913  18.391  1.00 93.70           H  
ATOM   1422 HG22 ILE A  93      -1.948   3.441  17.913  1.00 93.70           H  
ATOM   1423 HG23 ILE A  93      -0.248   3.089  17.504  1.00 93.70           H  
ATOM   1424  CD1 ILE A  93       0.305   1.389  20.630  1.00 93.70           C  
ATOM   1425 HD11 ILE A  93      -0.534   1.408  21.326  1.00 93.70           H  
ATOM   1426 HD12 ILE A  93       0.056   0.751  19.783  1.00 93.70           H  
ATOM   1427 HD13 ILE A  93       1.173   0.967  21.137  1.00 93.70           H  
ATOM   1428  N   HIS A  94      -2.452   6.057  19.295  1.00 95.46           N  
ATOM   1429  H   HIS A  94      -2.576   5.632  20.203  1.00 95.46           H  
ATOM   1430  CA  HIS A  94      -3.605   6.690  18.649  1.00 95.46           C  
ATOM   1431  HA  HIS A  94      -3.800   6.171  17.710  1.00 95.46           H  
ATOM   1432  C   HIS A  94      -3.352   8.166  18.300  1.00 95.46           C  
ATOM   1433  CB  HIS A  94      -4.842   6.527  19.540  1.00 95.46           C  
ATOM   1434  HB2 HIS A  94      -4.687   7.073  20.471  1.00 95.46           H  
ATOM   1435  HB3 HIS A  94      -5.701   6.963  19.030  1.00 95.46           H  
ATOM   1436  O   HIS A  94      -3.702   8.612  17.205  1.00 95.46           O  
ATOM   1437  CG  HIS A  94      -5.176   5.091  19.866  1.00 95.46           C  
ATOM   1438  CD2 HIS A  94      -5.374   4.561  21.112  1.00 95.46           C  
ATOM   1439  HD2 HIS A  94      -5.308   5.094  22.048  1.00 95.46           H  
ATOM   1440  ND1 HIS A  94      -5.340   4.058  18.973  1.00 95.46           N  
ATOM   1441  HD1 HIS A  94      -5.242   4.092  17.969  1.00 95.46           H  
ATOM   1442  CE1 HIS A  94      -5.623   2.940  19.654  1.00 95.46           C  
ATOM   1443  HE1 HIS A  94      -5.820   1.976  19.207  1.00 95.46           H  
ATOM   1444  NE2 HIS A  94      -5.658   3.202  20.968  1.00 95.46           N  
ATOM   1445  N   LYS A  95      -2.689   8.935  19.180  1.00 95.03           N  
ATOM   1446  H   LYS A  95      -2.416   8.524  20.062  1.00 95.03           H  
ATOM   1447  CA  LYS A  95      -2.288  10.323  18.876  1.00 95.03           C  
ATOM   1448  HA  LYS A  95      -3.151  10.872  18.500  1.00 95.03           H  
ATOM   1449  C   LYS A  95      -1.233  10.401  17.771  1.00 95.03           C  
ATOM   1450  CB  LYS A  95      -1.763  11.027  20.133  1.00 95.03           C  
ATOM   1451  HB2 LYS A  95      -1.262  11.945  19.827  1.00 95.03           H  
ATOM   1452  HB3 LYS A  95      -1.031  10.391  20.630  1.00 95.03           H  
ATOM   1453  O   LYS A  95      -1.292  11.308  16.941  1.00 95.03           O  
ATOM   1454  CG  LYS A  95      -2.886  11.402  21.107  1.00 95.03           C  
ATOM   1455  HG2 LYS A  95      -3.371  10.501  21.482  1.00 95.03           H  
ATOM   1456  HG3 LYS A  95      -3.622  12.016  20.588  1.00 95.03           H  
ATOM   1457  CD  LYS A  95      -2.298  12.201  22.274  1.00 95.03           C  
ATOM   1458  HD2 LYS A  95      -1.834  13.110  21.891  1.00 95.03           H  
ATOM   1459  HD3 LYS A  95      -1.543  11.593  22.772  1.00 95.03           H  
ATOM   1460  CE  LYS A  95      -3.398  12.565  23.268  1.00 95.03           C  
ATOM   1461  HE2 LYS A  95      -4.158  13.167  22.770  1.00 95.03           H  
ATOM   1462  HE3 LYS A  95      -3.854  11.637  23.614  1.00 95.03           H  
ATOM   1463  NZ  LYS A  95      -2.844  13.281  24.436  1.00 95.03           N  
ATOM   1464  HZ1 LYS A  95      -3.201  12.830  25.266  1.00 95.03           H  
ATOM   1465  HZ2 LYS A  95      -1.846  13.133  24.492  1.00 95.03           H  
ATOM   1466  HZ3 LYS A  95      -3.062  14.267  24.433  1.00 95.03           H  
ATOM   1467  N   GLY A  96      -0.289   9.460  17.731  1.00 94.14           N  
ATOM   1468  H   GLY A  96      -0.272   8.748  18.447  1.00 94.14           H  
ATOM   1469  CA  GLY A  96       0.715   9.379  16.672  1.00 94.14           C  
ATOM   1470  HA2 GLY A  96       1.281  10.309  16.632  1.00 94.14           H  
ATOM   1471  HA3 GLY A  96       1.407   8.566  16.892  1.00 94.14           H  
ATOM   1472  C   GLY A  96       0.074   9.136  15.305  1.00 94.14           C  
ATOM   1473  O   GLY A  96       0.362   9.875  14.364  1.00 94.14           O  
ATOM   1474  N   PHE A  97      -0.881   8.201  15.212  1.00 94.58           N  
ATOM   1475  H   PHE A  97      -1.056   7.607  16.010  1.00 94.58           H  
ATOM   1476  CA  PHE A  97      -1.679   7.998  13.996  1.00 94.58           C  
ATOM   1477  HA  PHE A  97      -0.999   7.821  13.163  1.00 94.58           H  
ATOM   1478  C   PHE A  97      -2.516   9.225  13.625  1.00 94.58           C  
ATOM   1479  CB  PHE A  97      -2.589   6.774  14.138  1.00 94.58           C  
ATOM   1480  HB2 PHE A  97      -3.464   6.907  13.502  1.00 94.58           H  
ATOM   1481  HB3 PHE A  97      -2.951   6.694  15.163  1.00 94.58           H  
ATOM   1482  O   PHE A  97      -2.559   9.598  12.455  1.00 94.58           O  
ATOM   1483  CG  PHE A  97      -1.922   5.485  13.713  1.00 94.58           C  
ATOM   1484  CD1 PHE A  97      -1.745   5.206  12.344  1.00 94.58           C  
ATOM   1485  HD1 PHE A  97      -2.071   5.917  11.599  1.00 94.58           H  
ATOM   1486  CD2 PHE A  97      -1.488   4.560  14.677  1.00 94.58           C  
ATOM   1487  HD2 PHE A  97      -1.620   4.763  15.729  1.00 94.58           H  
ATOM   1488  CE1 PHE A  97      -1.138   4.004  11.941  1.00 94.58           C  
ATOM   1489  HE1 PHE A  97      -0.993   3.788  10.893  1.00 94.58           H  
ATOM   1490  CE2 PHE A  97      -0.881   3.361  14.273  1.00 94.58           C  
ATOM   1491  HE2 PHE A  97      -0.563   2.645  15.016  1.00 94.58           H  
ATOM   1492  CZ  PHE A  97      -0.710   3.078  12.908  1.00 94.58           C  
ATOM   1493  HZ  PHE A  97      -0.246   2.151  12.602  1.00 94.58           H  
ATOM   1494  N   GLN A  98      -3.132   9.899  14.597  1.00 95.06           N  
ATOM   1495  H   GLN A  98      -3.144   9.510  15.529  1.00 95.06           H  
ATOM   1496  CA  GLN A  98      -3.889  11.124  14.331  1.00 95.06           C  
ATOM   1497  HA  GLN A  98      -4.697  10.890  13.638  1.00 95.06           H  
ATOM   1498  C   GLN A  98      -3.014  12.196  13.673  1.00 95.06           C  
ATOM   1499  CB  GLN A  98      -4.490  11.631  15.646  1.00 95.06           C  
ATOM   1500  HB2 GLN A  98      -3.693  11.927  16.327  1.00 95.06           H  
ATOM   1501  HB3 GLN A  98      -5.056  10.819  16.102  1.00 95.06           H  
ATOM   1502  O   GLN A  98      -3.393  12.779  12.655  1.00 95.06           O  
ATOM   1503  CG  GLN A  98      -5.428  12.820  15.419  1.00 95.06           C  
ATOM   1504  HG2 GLN A  98      -4.896  13.631  14.923  1.00 95.06           H  
ATOM   1505  HG3 GLN A  98      -6.245  12.501  14.772  1.00 95.06           H  
ATOM   1506  CD  GLN A  98      -5.999  13.374  16.719  1.00 95.06           C  
ATOM   1507  NE2 GLN A  98      -7.238  13.806  16.708  1.00 95.06           N  
ATOM   1508 HE21 GLN A  98      -7.841  13.534  15.946  1.00 95.06           H  
ATOM   1509 HE22 GLN A  98      -7.585  14.206  17.568  1.00 95.06           H  
ATOM   1510  OE1 GLN A  98      -5.361  13.446  17.758  1.00 95.06           O  
ATOM   1511  N   LYS A  99      -1.818  12.434  14.222  1.00 93.60           N  
ATOM   1512  H   LYS A  99      -1.571  11.925  15.059  1.00 93.60           H  
ATOM   1513  CA  LYS A  99      -0.857  13.387  13.659  1.00 93.60           C  
ATOM   1514  HA  LYS A  99      -1.359  14.344  13.518  1.00 93.60           H  
ATOM   1515  C   LYS A  99      -0.375  12.952  12.275  1.00 93.60           C  
ATOM   1516  CB  LYS A  99       0.283  13.583  14.663  1.00 93.60           C  
ATOM   1517  HB2 LYS A  99      -0.142  13.975  15.587  1.00 93.60           H  
ATOM   1518  HB3 LYS A  99       0.752  12.624  14.883  1.00 93.60           H  
ATOM   1519  O   LYS A  99      -0.385  13.770  11.357  1.00 93.60           O  
ATOM   1520  CG  LYS A  99       1.351  14.557  14.147  1.00 93.60           C  
ATOM   1521  HG2 LYS A  99       0.880  15.434  13.704  1.00 93.60           H  
ATOM   1522  HG3 LYS A  99       1.951  14.054  13.388  1.00 93.60           H  
ATOM   1523  CD  LYS A  99       2.249  15.005  15.304  1.00 93.60           C  
ATOM   1524  HD2 LYS A  99       1.711  15.732  15.912  1.00 93.60           H  
ATOM   1525  HD3 LYS A  99       2.480  14.148  15.936  1.00 93.60           H  
ATOM   1526  CE  LYS A  99       3.547  15.623  14.782  1.00 93.60           C  
ATOM   1527  HE2 LYS A  99       4.002  14.923  14.080  1.00 93.60           H  
ATOM   1528  HE3 LYS A  99       3.320  16.542  14.242  1.00 93.60           H  
ATOM   1529  NZ  LYS A  99       4.482  15.882  15.903  1.00 93.60           N  
ATOM   1530  HZ1 LYS A  99       4.612  15.038  16.442  1.00 93.60           H  
ATOM   1531  HZ2 LYS A  99       4.112  16.588  16.523  1.00 93.60           H  
ATOM   1532  HZ3 LYS A  99       5.385  16.177  15.559  1.00 93.60           H  
ATOM   1533  N   LEU A 100      -0.035  11.675  12.107  1.00 92.68           N  
ATOM   1534  H   LEU A 100      -0.054  11.069  12.916  1.00 92.68           H  
ATOM   1535  CA  LEU A 100       0.361  11.087  10.826  1.00 92.68           C  
ATOM   1536  HA  LEU A 100       1.285  11.559  10.493  1.00 92.68           H  
ATOM   1537  C   LEU A 100      -0.681  11.336   9.730  1.00 92.68           C  
ATOM   1538  CB  LEU A 100       0.592   9.582  11.061  1.00 92.68           C  
ATOM   1539  HB2 LEU A 100      -0.340   9.140  11.415  1.00 92.68           H  
ATOM   1540  HB3 LEU A 100       1.336   9.459  11.848  1.00 92.68           H  
ATOM   1541  O   LEU A 100      -0.353  11.805   8.643  1.00 92.68           O  
ATOM   1542  CG  LEU A 100       1.042   8.781   9.832  1.00 92.68           C  
ATOM   1543  HG  LEU A 100       0.362   8.947   8.996  1.00 92.68           H  
ATOM   1544  CD1 LEU A 100       2.452   9.177   9.431  1.00 92.68           C  
ATOM   1545 HD11 LEU A 100       2.784   8.574   8.586  1.00 92.68           H  
ATOM   1546 HD12 LEU A 100       2.466  10.229   9.146  1.00 92.68           H  
ATOM   1547 HD13 LEU A 100       3.132   9.031  10.271  1.00 92.68           H  
ATOM   1548  CD2 LEU A 100       1.035   7.296  10.180  1.00 92.68           C  
ATOM   1549 HD21 LEU A 100       1.573   7.127  11.113  1.00 92.68           H  
ATOM   1550 HD22 LEU A 100       0.011   6.938  10.281  1.00 92.68           H  
ATOM   1551 HD23 LEU A 100       1.544   6.736   9.395  1.00 92.68           H  
ATOM   1552  N   LEU A 101      -1.956  11.091  10.027  1.00 90.62           N  
ATOM   1553  H   LEU A 101      -2.171  10.705  10.936  1.00 90.62           H  
ATOM   1554  CA  LEU A 101      -3.035  11.247   9.054  1.00 90.62           C  
ATOM   1555  HA  LEU A 101      -2.703  10.821   8.107  1.00 90.62           H  
ATOM   1556  C   LEU A 101      -3.346  12.706   8.739  1.00 90.62           C  
ATOM   1557  CB  LEU A 101      -4.280  10.507   9.563  1.00 90.62           C  
ATOM   1558  HB2 LEU A 101      -4.534  10.896  10.549  1.00 90.62           H  
ATOM   1559  HB3 LEU A 101      -5.117  10.706   8.893  1.00 90.62           H  
ATOM   1560  O   LEU A 101      -3.670  13.028   7.596  1.00 90.62           O  
ATOM   1561  CG  LEU A 101      -4.061   8.990   9.652  1.00 90.62           C  
ATOM   1562  HG  LEU A 101      -3.148   8.775  10.206  1.00 90.62           H  
ATOM   1563  CD1 LEU A 101      -5.231   8.354  10.401  1.00 90.62           C  
ATOM   1564 HD11 LEU A 101      -5.295   8.801  11.393  1.00 90.62           H  
ATOM   1565 HD12 LEU A 101      -6.167   8.527   9.870  1.00 90.62           H  
ATOM   1566 HD13 LEU A 101      -5.042   7.288  10.532  1.00 90.62           H  
ATOM   1567  CD2 LEU A 101      -3.909   8.349   8.270  1.00 90.62           C  
ATOM   1568 HD21 LEU A 101      -3.334   8.977   7.589  1.00 90.62           H  
ATOM   1569 HD22 LEU A 101      -3.324   7.435   8.372  1.00 90.62           H  
ATOM   1570 HD23 LEU A 101      -4.881   8.166   7.813  1.00 90.62           H  
ATOM   1571  N   ASN A 102      -3.197  13.600   9.716  1.00 91.20           N  
ATOM   1572  H   ASN A 102      -2.965  13.270  10.642  1.00 91.20           H  
ATOM   1573  CA  ASN A 102      -3.324  15.037   9.484  1.00 91.20           C  
ATOM   1574  HA  ASN A 102      -4.277  15.233   8.994  1.00 91.20           H  
ATOM   1575  C   ASN A 102      -2.236  15.579   8.543  1.00 91.20           C  
ATOM   1576  CB  ASN A 102      -3.301  15.763  10.837  1.00 91.20           C  
ATOM   1577  HB2 ASN A 102      -2.442  15.427  11.418  1.00 91.20           H  
ATOM   1578  HB3 ASN A 102      -3.195  16.834  10.664  1.00 91.20           H  
ATOM   1579  O   ASN A 102      -2.499  16.543   7.825  1.00 91.20           O  
ATOM   1580  CG  ASN A 102      -4.566  15.561  11.650  1.00 91.20           C  
ATOM   1581  ND2 ASN A 102      -4.528  15.887  12.920  1.00 91.20           N  
ATOM   1582 HD21 ASN A 102      -5.376  15.740  13.448  1.00 91.20           H  
ATOM   1583 HD22 ASN A 102      -3.664  16.199  13.341  1.00 91.20           H  
ATOM   1584  OD1 ASN A 102      -5.613  15.162  11.163  1.00 91.20           O  
ATOM   1585  N   ILE A 103      -1.048  14.963   8.530  1.00 89.59           N  
ATOM   1586  H   ILE A 103      -0.893  14.209   9.184  1.00 89.59           H  
ATOM   1587  CA  ILE A 103       0.042  15.299   7.604  1.00 89.59           C  
ATOM   1588  HA  ILE A 103       0.116  16.384   7.522  1.00 89.59           H  
ATOM   1589  C   ILE A 103      -0.272  14.776   6.196  1.00 89.59           C  
ATOM   1590  CB  ILE A 103       1.391  14.775   8.153  1.00 89.59           C  
ATOM   1591  HB  ILE A 103       1.283  13.719   8.403  1.00 89.59           H  
ATOM   1592  O   ILE A 103      -0.248  15.547   5.239  1.00 89.59           O  
ATOM   1593  CG1 ILE A 103       1.788  15.550   9.431  1.00 89.59           C  
ATOM   1594 HG12 ILE A 103       0.921  15.663  10.082  1.00 89.59           H  
ATOM   1595 HG13 ILE A 103       2.125  16.550   9.159  1.00 89.59           H  
ATOM   1596  CG2 ILE A 103       2.507  14.897   7.102  1.00 89.59           C  
ATOM   1597 HG21 ILE A 103       3.454  14.548   7.512  1.00 89.59           H  
ATOM   1598 HG22 ILE A 103       2.617  15.932   6.781  1.00 89.59           H  
ATOM   1599 HG23 ILE A 103       2.293  14.276   6.232  1.00 89.59           H  
ATOM   1600  CD1 ILE A 103       2.883  14.859  10.253  1.00 89.59           C  
ATOM   1601 HD11 ILE A 103       2.549  13.858  10.524  1.00 89.59           H  
ATOM   1602 HD12 ILE A 103       3.815  14.797   9.692  1.00 89.59           H  
ATOM   1603 HD13 ILE A 103       3.063  15.429  11.165  1.00 89.59           H  
ATOM   1604  N   ILE A 104      -0.632  13.493   6.066  1.00 85.75           N  
ATOM   1605  H   ILE A 104      -0.613  12.912   6.892  1.00 85.75           H  
ATOM   1606  CA  ILE A 104      -0.877  12.848   4.760  1.00 85.75           C  
ATOM   1607  HA  ILE A 104      -0.008  13.017   4.123  1.00 85.75           H  
ATOM   1608  C   ILE A 104      -2.080  13.459   4.027  1.00 85.75           C  
ATOM   1609  CB  ILE A 104      -1.046  11.321   4.944  1.00 85.75           C  
ATOM   1610  HB  ILE A 104      -1.829  11.155   5.684  1.00 85.75           H  
ATOM   1611  O   ILE A 104      -2.069  13.560   2.805  1.00 85.75           O  
ATOM   1612  CG1 ILE A 104       0.269  10.699   5.463  1.00 85.75           C  
ATOM   1613 HG12 ILE A 104       1.033  10.751   4.687  1.00 85.75           H  
ATOM   1614 HG13 ILE A 104       0.631  11.266   6.321  1.00 85.75           H  
ATOM   1615  CG2 ILE A 104      -1.468  10.622   3.636  1.00 85.75           C  
ATOM   1616 HG21 ILE A 104      -0.725  10.807   2.861  1.00 85.75           H  
ATOM   1617 HG22 ILE A 104      -1.570   9.547   3.781  1.00 85.75           H  
ATOM   1618 HG23 ILE A 104      -2.437  10.986   3.292  1.00 85.75           H  
ATOM   1619  CD1 ILE A 104       0.103   9.246   5.917  1.00 85.75           C  
ATOM   1620 HD11 ILE A 104      -0.023   8.596   5.051  1.00 85.75           H  
ATOM   1621 HD12 ILE A 104      -0.761   9.156   6.576  1.00 85.75           H  
ATOM   1622 HD13 ILE A 104       0.989   8.931   6.469  1.00 85.75           H  
ATOM   1623  N   LYS A 105      -3.120  13.885   4.755  1.00 80.97           N  
ATOM   1624  H   LYS A 105      -3.080  13.745   5.755  1.00 80.97           H  
ATOM   1625  CA  LYS A 105      -4.365  14.405   4.166  1.00 80.97           C  
ATOM   1626  HA  LYS A 105      -4.649  13.748   3.344  1.00 80.97           H  
ATOM   1627  C   LYS A 105      -4.241  15.800   3.550  1.00 80.97           C  
ATOM   1628  CB  LYS A 105      -5.457  14.354   5.240  1.00 80.97           C  
ATOM   1629  HB2 LYS A 105      -5.494  13.336   5.628  1.00 80.97           H  
ATOM   1630  HB3 LYS A 105      -5.189  15.023   6.059  1.00 80.97           H  
ATOM   1631  O   LYS A 105      -5.160  16.223   2.851  1.00 80.97           O  
ATOM   1632  CG  LYS A 105      -6.854  14.726   4.717  1.00 80.97           C  
ATOM   1633  HG2 LYS A 105      -7.075  14.154   3.816  1.00 80.97           H  
ATOM   1634  HG3 LYS A 105      -6.911  15.794   4.504  1.00 80.97           H  
ATOM   1635  CD  LYS A 105      -7.882  14.407   5.789  1.00 80.97           C  
ATOM   1636  HD2 LYS A 105      -7.802  13.343   6.009  1.00 80.97           H  
ATOM   1637  HD3 LYS A 105      -7.654  14.981   6.687  1.00 80.97           H  
ATOM   1638  CE  LYS A 105      -9.303  14.706   5.322  1.00 80.97           C  
ATOM   1639  HE2 LYS A 105      -9.514  14.078   4.457  1.00 80.97           H  
ATOM   1640  HE3 LYS A 105      -9.378  15.750   5.017  1.00 80.97           H  
ATOM   1641  NZ  LYS A 105     -10.244  14.402   6.424  1.00 80.97           N  
ATOM   1642  HZ1 LYS A 105     -11.192  14.299   6.091  1.00 80.97           H  
ATOM   1643  HZ2 LYS A 105     -10.194  15.112   7.140  1.00 80.97           H  
ATOM   1644  HZ3 LYS A 105      -9.950  13.545   6.871  1.00 80.97           H  
ATOM   1645  N   GLN A 106      -3.166  16.541   3.825  1.00 80.36           N  
ATOM   1646  H   GLN A 106      -2.389  16.119   4.313  1.00 80.36           H  
ATOM   1647  CA  GLN A 106      -3.019  17.884   3.266  1.00 80.36           C  
ATOM   1648  HA  GLN A 106      -3.853  18.490   3.621  1.00 80.36           H  
ATOM   1649  C   GLN A 106      -3.062  17.805   1.732  1.00 80.36           C  
ATOM   1650  CB  GLN A 106      -1.718  18.550   3.737  1.00 80.36           C  
ATOM   1651  HB2 GLN A 106      -0.869  17.932   3.447  1.00 80.36           H  
ATOM   1652  HB3 GLN A 106      -1.619  19.516   3.242  1.00 80.36           H  
ATOM   1653  O   GLN A 106      -2.241  17.090   1.158  1.00 80.36           O  
ATOM   1654  CG  GLN A 106      -1.676  18.769   5.255  1.00 80.36           C  
ATOM   1655  HG2 GLN A 106      -0.743  19.270   5.515  1.00 80.36           H  
ATOM   1656  HG3 GLN A 106      -1.669  17.796   5.748  1.00 80.36           H  
ATOM   1657  CD  GLN A 106      -2.834  19.603   5.795  1.00 80.36           C  
ATOM   1658  NE2 GLN A 106      -3.288  19.316   6.994  1.00 80.36           N  
ATOM   1659 HE21 GLN A 106      -4.055  19.877   7.335  1.00 80.36           H  
ATOM   1660 HE22 GLN A 106      -2.938  18.491   7.460  1.00 80.36           H  
ATOM   1661  OE1 GLN A 106      -3.359  20.505   5.162  1.00 80.36           O  
ATOM   1662  N   PRO A 107      -3.990  18.509   1.054  1.00 72.84           N  
ATOM   1663  CA  PRO A 107      -4.037  18.513  -0.401  1.00 72.84           C  
ATOM   1664  HA  PRO A 107      -4.238  17.500  -0.748  1.00 72.84           H  
ATOM   1665  C   PRO A 107      -2.706  19.010  -0.969  1.00 72.84           C  
ATOM   1666  CB  PRO A 107      -5.201  19.432  -0.787  1.00 72.84           C  
ATOM   1667  HB2 PRO A 107      -4.842  20.446  -0.966  1.00 72.84           H  
ATOM   1668  HB3 PRO A 107      -5.734  19.059  -1.661  1.00 72.84           H  
ATOM   1669  O   PRO A 107      -2.191  20.046  -0.545  1.00 72.84           O  
ATOM   1670  CG  PRO A 107      -6.088  19.431   0.457  1.00 72.84           C  
ATOM   1671  HG2 PRO A 107      -6.740  18.558   0.439  1.00 72.84           H  
ATOM   1672  HG3 PRO A 107      -6.672  20.347   0.541  1.00 72.84           H  
ATOM   1673  CD  PRO A 107      -5.087  19.292   1.600  1.00 72.84           C  
ATOM   1674  HD2 PRO A 107      -4.718  20.274   1.897  1.00 72.84           H  
ATOM   1675  HD3 PRO A 107      -5.567  18.794   2.442  1.00 72.84           H  
ATOM   1676  N   LYS A 108      -2.151  18.286  -1.941  1.00 77.94           N  
ATOM   1677  H   LYS A 108      -2.608  17.433  -2.230  1.00 77.94           H  
ATOM   1678  CA  LYS A 108      -0.899  18.646  -2.618  1.00 77.94           C  
ATOM   1679  HA  LYS A 108      -0.592  19.650  -2.323  1.00 77.94           H  
ATOM   1680  C   LYS A 108      -1.168  18.652  -4.120  1.00 77.94           C  
ATOM   1681  CB  LYS A 108       0.223  17.661  -2.232  1.00 77.94           C  
ATOM   1682  HB2 LYS A 108       1.128  17.901  -2.790  1.00 77.94           H  
ATOM   1683  HB3 LYS A 108      -0.097  16.670  -2.552  1.00 77.94           H  
ATOM   1684  O   LYS A 108      -1.740  17.705  -4.655  1.00 77.94           O  
ATOM   1685  CG  LYS A 108       0.557  17.574  -0.724  1.00 77.94           C  
ATOM   1686  HG2 LYS A 108       0.783  16.529  -0.510  1.00 77.94           H  
ATOM   1687  HG3 LYS A 108      -0.318  17.843  -0.132  1.00 77.94           H  
ATOM   1688  CD  LYS A 108       1.743  18.415  -0.218  1.00 77.94           C  
ATOM   1689  HD2 LYS A 108       1.521  19.476  -0.333  1.00 77.94           H  
ATOM   1690  HD3 LYS A 108       2.632  18.155  -0.793  1.00 77.94           H  
ATOM   1691  CE  LYS A 108       1.960  18.064   1.271  1.00 77.94           C  
ATOM   1692  HE2 LYS A 108       1.103  18.411   1.848  1.00 77.94           H  
ATOM   1693  HE3 LYS A 108       1.972  16.977   1.347  1.00 77.94           H  
ATOM   1694  NZ  LYS A 108       3.230  18.583   1.855  1.00 77.94           N  
ATOM   1695  HZ1 LYS A 108       3.202  19.577   2.033  1.00 77.94           H  
ATOM   1696  HZ2 LYS A 108       4.024  18.355   1.274  1.00 77.94           H  
ATOM   1697  HZ3 LYS A 108       3.440  18.114   2.725  1.00 77.94           H  
ATOM   1698  N   SER A 109      -0.806  19.736  -4.805  1.00 79.25           N  
ATOM   1699  H   SER A 109      -0.246  20.449  -4.360  1.00 79.25           H  
ATOM   1700  CA  SER A 109      -1.052  19.850  -6.243  1.00 79.25           C  
ATOM   1701  HA  SER A 109      -2.118  19.700  -6.415  1.00 79.25           H  
ATOM   1702  C   SER A 109      -0.294  18.764  -7.011  1.00 79.25           C  
ATOM   1703  CB  SER A 109      -0.695  21.247  -6.763  1.00 79.25           C  
ATOM   1704  HB2 SER A 109      -1.370  21.978  -6.317  1.00 79.25           H  
ATOM   1705  HB3 SER A 109      -0.823  21.269  -7.846  1.00 79.25           H  
ATOM   1706  O   SER A 109       0.895  18.547  -6.796  1.00 79.25           O  
ATOM   1707  OG  SER A 109       0.636  21.591  -6.438  1.00 79.25           O  
ATOM   1708  HG  SER A 109       0.894  22.382  -6.918  1.00 79.25           H  
ATOM   1709  N   GLY A 110      -0.993  18.080  -7.918  1.00 84.82           N  
ATOM   1710  H   GLY A 110      -1.984  18.251  -8.004  1.00 84.82           H  
ATOM   1711  CA  GLY A 110      -0.413  17.018  -8.742  1.00 84.82           C  
ATOM   1712  HA2 GLY A 110      -1.009  16.905  -9.648  1.00 84.82           H  
ATOM   1713  HA3 GLY A 110       0.597  17.300  -9.037  1.00 84.82           H  
ATOM   1714  C   GLY A 110      -0.328  15.641  -8.077  1.00 84.82           C  
ATOM   1715  O   GLY A 110       0.131  14.719  -8.735  1.00 84.82           O  
ATOM   1716  N   LEU A 111      -0.776  15.462  -6.829  1.00 88.39           N  
ATOM   1717  H   LEU A 111      -1.140  16.250  -6.312  1.00 88.39           H  
ATOM   1718  CA  LEU A 111      -0.867  14.143  -6.193  1.00 88.39           C  
ATOM   1719  HA  LEU A 111      -0.435  13.381  -6.842  1.00 88.39           H  
ATOM   1720  C   LEU A 111      -2.330  13.760  -5.966  1.00 88.39           C  
ATOM   1721  CB  LEU A 111      -0.086  14.127  -4.866  1.00 88.39           C  
ATOM   1722  HB2 LEU A 111      -0.526  14.867  -4.197  1.00 88.39           H  
ATOM   1723  HB3 LEU A 111      -0.216  13.146  -4.408  1.00 88.39           H  
ATOM   1724  O   LEU A 111      -3.061  14.471  -5.278  1.00 88.39           O  
ATOM   1725  CG  LEU A 111       1.418  14.413  -4.990  1.00 88.39           C  
ATOM   1726  HG  LEU A 111       1.554  15.421  -5.382  1.00 88.39           H  
ATOM   1727  CD1 LEU A 111       2.070  14.332  -3.606  1.00 88.39           C  
ATOM   1728 HD11 LEU A 111       1.968  13.323  -3.206  1.00 88.39           H  
ATOM   1729 HD12 LEU A 111       3.129  14.578  -3.687  1.00 88.39           H  
ATOM   1730 HD13 LEU A 111       1.595  15.039  -2.927  1.00 88.39           H  
ATOM   1731  CD2 LEU A 111       2.122  13.410  -5.900  1.00 88.39           C  
ATOM   1732 HD21 LEU A 111       1.853  12.390  -5.623  1.00 88.39           H  
ATOM   1733 HD22 LEU A 111       1.855  13.595  -6.940  1.00 88.39           H  
ATOM   1734 HD23 LEU A 111       3.199  13.540  -5.791  1.00 88.39           H  
ATOM   1735  N   GLN A 112      -2.740  12.612  -6.500  1.00 88.07           N  
ATOM   1736  H   GLN A 112      -2.105  12.089  -7.086  1.00 88.07           H  
ATOM   1737  CA  GLN A 112      -3.984  11.944  -6.141  1.00 88.07           C  
ATOM   1738  HA  GLN A 112      -4.619  12.635  -5.587  1.00 88.07           H  
ATOM   1739  C   GLN A 112      -3.656  10.760  -5.232  1.00 88.07           C  
ATOM   1740  CB  GLN A 112      -4.753  11.526  -7.405  1.00 88.07           C  
ATOM   1741  HB2 GLN A 112      -4.921  12.406  -8.024  1.00 88.07           H  
ATOM   1742  HB3 GLN A 112      -4.174  10.799  -7.975  1.00 88.07           H  
ATOM   1743  O   GLN A 112      -3.108   9.755  -5.681  1.00 88.07           O  
ATOM   1744  CG  GLN A 112      -6.111  10.914  -7.026  1.00 88.07           C  
ATOM   1745  HG2 GLN A 112      -6.639  11.604  -6.369  1.00 88.07           H  
ATOM   1746  HG3 GLN A 112      -5.957   9.985  -6.477  1.00 88.07           H  
ATOM   1747  CD  GLN A 112      -7.018  10.610  -8.215  1.00 88.07           C  
ATOM   1748  NE2 GLN A 112      -8.268  10.317  -7.951  1.00 88.07           N  
ATOM   1749 HE21 GLN A 112      -8.520  10.118  -6.993  1.00 88.07           H  
ATOM   1750 HE22 GLN A 112      -8.909  10.169  -8.718  1.00 88.07           H  
ATOM   1751  OE1 GLN A 112      -6.650  10.603  -9.381  1.00 88.07           O  
ATOM   1752  N   LEU A 113      -4.009  10.885  -3.955  1.00 89.38           N  
ATOM   1753  H   LEU A 113      -4.456  11.743  -3.663  1.00 89.38           H  
ATOM   1754  CA  LEU A 113      -3.900   9.822  -2.963  1.00 89.38           C  
ATOM   1755  HA  LEU A 113      -3.610   8.896  -3.459  1.00 89.38           H  
ATOM   1756  C   LEU A 113      -5.273   9.607  -2.324  1.00 89.38           C  
ATOM   1757  CB  LEU A 113      -2.807  10.188  -1.943  1.00 89.38           C  
ATOM   1758  HB2 LEU A 113      -3.054  11.153  -1.501  1.00 89.38           H  
ATOM   1759  HB3 LEU A 113      -1.856  10.291  -2.467  1.00 89.38           H  
ATOM   1760  O   LEU A 113      -5.669  10.339  -1.418  1.00 89.38           O  
ATOM   1761  CG  LEU A 113      -2.650   9.156  -0.811  1.00 89.38           C  
ATOM   1762  HG  LEU A 113      -3.598   9.034  -0.287  1.00 89.38           H  
ATOM   1763  CD1 LEU A 113      -2.192   7.785  -1.304  1.00 89.38           C  
ATOM   1764 HD11 LEU A 113      -2.905   7.371  -2.018  1.00 89.38           H  
ATOM   1765 HD12 LEU A 113      -2.138   7.113  -0.448  1.00 89.38           H  
ATOM   1766 HD13 LEU A 113      -1.206   7.853  -1.763  1.00 89.38           H  
ATOM   1767  CD2 LEU A 113      -1.620   9.654   0.202  1.00 89.38           C  
ATOM   1768 HD21 LEU A 113      -0.650   9.771  -0.280  1.00 89.38           H  
ATOM   1769 HD22 LEU A 113      -1.533   8.939   1.021  1.00 89.38           H  
ATOM   1770 HD23 LEU A 113      -1.941  10.616   0.602  1.00 89.38           H  
ATOM   1771  N   ASP A 114      -5.983   8.588  -2.796  1.00 88.79           N  
ATOM   1772  H   ASP A 114      -5.557   7.989  -3.488  1.00 88.79           H  
ATOM   1773  CA  ASP A 114      -7.306   8.226  -2.298  1.00 88.79           C  
ATOM   1774  HA  ASP A 114      -7.702   9.028  -1.675  1.00 88.79           H  
ATOM   1775  C   ASP A 114      -7.173   6.974  -1.428  1.00 88.79           C  
ATOM   1776  CB  ASP A 114      -8.288   8.045  -3.468  1.00 88.79           C  
ATOM   1777  HB2 ASP A 114      -7.864   7.352  -4.195  1.00 88.79           H  
ATOM   1778  HB3 ASP A 114      -9.207   7.607  -3.080  1.00 88.79           H  
ATOM   1779  O   ASP A 114      -7.034   5.859  -1.928  1.00 88.79           O  
ATOM   1780  CG  ASP A 114      -8.651   9.358  -4.174  1.00 88.79           C  
ATOM   1781  OD1 ASP A 114      -8.878  10.372  -3.483  1.00 88.79           O  
ATOM   1782  OD2 ASP A 114      -8.798   9.354  -5.420  1.00 88.79           O  
ATOM   1783  N   SER A 115      -7.183   7.157  -0.105  1.00 89.61           N  
ATOM   1784  H   SER A 115      -7.350   8.092   0.239  1.00 89.61           H  
ATOM   1785  CA  SER A 115      -7.134   6.055   0.862  1.00 89.61           C  
ATOM   1786  HA  SER A 115      -7.098   5.115   0.311  1.00 89.61           H  
ATOM   1787  C   SER A 115      -8.397   6.018   1.712  1.00 89.61           C  
ATOM   1788  CB  SER A 115      -5.863   6.096   1.721  1.00 89.61           C  
ATOM   1789  HB2 SER A 115      -5.777   5.158   2.270  1.00 89.61           H  
ATOM   1790  HB3 SER A 115      -4.994   6.202   1.073  1.00 89.61           H  
ATOM   1791  O   SER A 115      -8.886   7.056   2.163  1.00 89.61           O  
ATOM   1792  OG  SER A 115      -5.872   7.171   2.642  1.00 89.61           O  
ATOM   1793  HG  SER A 115      -5.901   7.982   2.130  1.00 89.61           H  
ATOM   1794  N   THR A 116      -8.924   4.822   1.960  1.00 90.99           N  
ATOM   1795  H   THR A 116      -8.471   4.000   1.585  1.00 90.99           H  
ATOM   1796  CA  THR A 116     -10.043   4.629   2.883  1.00 90.99           C  
ATOM   1797  HA  THR A 116     -10.057   5.474   3.571  1.00 90.99           H  
ATOM   1798  C   THR A 116      -9.835   3.388   3.729  1.00 90.99           C  
ATOM   1799  CB  THR A 116     -11.410   4.649   2.183  1.00 90.99           C  
ATOM   1800  HB  THR A 116     -11.526   5.616   1.693  1.00 90.99           H  
ATOM   1801  O   THR A 116      -9.337   2.359   3.273  1.00 90.99           O  
ATOM   1802  CG2 THR A 116     -11.639   3.564   1.147  1.00 90.99           C  
ATOM   1803 HG21 THR A 116     -10.995   3.777   0.293  1.00 90.99           H  
ATOM   1804 HG22 THR A 116     -12.671   3.580   0.795  1.00 90.99           H  
ATOM   1805 HG23 THR A 116     -11.416   2.580   1.558  1.00 90.99           H  
ATOM   1806  OG1 THR A 116     -12.448   4.511   3.123  1.00 90.99           O  
ATOM   1807  HG1 THR A 116     -13.090   3.923   2.717  1.00 90.99           H  
ATOM   1808  N   ILE A 117     -10.202   3.522   4.998  1.00 94.35           N  
ATOM   1809  H   ILE A 117     -10.709   4.357   5.253  1.00 94.35           H  
ATOM   1810  CA  ILE A 117     -10.266   2.426   5.951  1.00 94.35           C  
ATOM   1811  HA  ILE A 117     -10.182   1.484   5.408  1.00 94.35           H  
ATOM   1812  C   ILE A 117     -11.635   2.495   6.593  1.00 94.35           C  
ATOM   1813  CB  ILE A 117      -9.134   2.489   6.985  1.00 94.35           C  
ATOM   1814  HB  ILE A 117      -9.199   3.437   7.518  1.00 94.35           H  
ATOM   1815  O   ILE A 117     -12.067   3.572   7.010  1.00 94.35           O  
ATOM   1816  CG1 ILE A 117      -7.790   2.437   6.230  1.00 94.35           C  
ATOM   1817 HG12 ILE A 117      -7.662   3.356   5.658  1.00 94.35           H  
ATOM   1818 HG13 ILE A 117      -7.780   1.595   5.538  1.00 94.35           H  
ATOM   1819  CG2 ILE A 117      -9.273   1.354   8.019  1.00 94.35           C  
ATOM   1820 HG21 ILE A 117     -10.246   1.388   8.509  1.00 94.35           H  
ATOM   1821 HG22 ILE A 117      -9.150   0.384   7.536  1.00 94.35           H  
ATOM   1822 HG23 ILE A 117      -8.528   1.478   8.805  1.00 94.35           H  
ATOM   1823  CD1 ILE A 117      -6.600   2.304   7.155  1.00 94.35           C  
ATOM   1824 HD11 ILE A 117      -6.519   1.268   7.483  1.00 94.35           H  
ATOM   1825 HD12 ILE A 117      -5.691   2.579   6.619  1.00 94.35           H  
ATOM   1826 HD13 ILE A 117      -6.767   2.926   8.034  1.00 94.35           H  
ATOM   1827  N   ALA A 118     -12.306   1.354   6.650  1.00 96.28           N  
ATOM   1828  H   ALA A 118     -11.865   0.505   6.327  1.00 96.28           H  
ATOM   1829  CA  ALA A 118     -13.620   1.245   7.252  1.00 96.28           C  
ATOM   1830  HA  ALA A 118     -13.739   2.037   7.991  1.00 96.28           H  
ATOM   1831  C   ALA A 118     -13.769  -0.085   7.981  1.00 96.28           C  
ATOM   1832  CB  ALA A 118     -14.693   1.437   6.178  1.00 96.28           C  
ATOM   1833  HB1 ALA A 118     -14.588   2.432   5.744  1.00 96.28           H  
ATOM   1834  HB2 ALA A 118     -15.683   1.355   6.627  1.00 96.28           H  
ATOM   1835  HB3 ALA A 118     -14.594   0.680   5.401  1.00 96.28           H  
ATOM   1836  O   ALA A 118     -13.168  -1.096   7.599  1.00 96.28           O  
ATOM   1837  N   LEU A 119     -14.582  -0.046   9.034  1.00 98.16           N  
ATOM   1838  H   LEU A 119     -15.038   0.831   9.241  1.00 98.16           H  
ATOM   1839  CA  LEU A 119     -15.053  -1.226   9.740  1.00 98.16           C  
ATOM   1840  HA  LEU A 119     -14.547  -2.115   9.364  1.00 98.16           H  
ATOM   1841  C   LEU A 119     -16.545  -1.383   9.464  1.00 98.16           C  
ATOM   1842  CB  LEU A 119     -14.778  -1.105  11.248  1.00 98.16           C  
ATOM   1843  HB2 LEU A 119     -15.377  -0.281  11.636  1.00 98.16           H  
ATOM   1844  HB3 LEU A 119     -15.122  -2.021  11.728  1.00 98.16           H  
ATOM   1845  O   LEU A 119     -17.325  -0.468   9.722  1.00 98.16           O  
ATOM   1846  CG  LEU A 119     -13.313  -0.854  11.642  1.00 98.16           C  
ATOM   1847  HG  LEU A 119     -12.978   0.100  11.235  1.00 98.16           H  
ATOM   1848  CD1 LEU A 119     -13.212  -0.801  13.165  1.00 98.16           C  
ATOM   1849 HD11 LEU A 119     -12.172  -0.676  13.465  1.00 98.16           H  
ATOM   1850 HD12 LEU A 119     -13.598  -1.722  13.602  1.00 98.16           H  
ATOM   1851 HD13 LEU A 119     -13.791   0.046  13.532  1.00 98.16           H  
ATOM   1852  CD2 LEU A 119     -12.373  -1.953  11.167  1.00 98.16           C  
ATOM   1853 HD21 LEU A 119     -12.410  -2.036  10.081  1.00 98.16           H  
ATOM   1854 HD22 LEU A 119     -11.350  -1.723  11.464  1.00 98.16           H  
ATOM   1855 HD23 LEU A 119     -12.678  -2.894  11.625  1.00 98.16           H  
ATOM   1856  N   PHE A 120     -16.936  -2.549   8.975  1.00 98.03           N  
ATOM   1857  H   PHE A 120     -16.237  -3.249   8.772  1.00 98.03           H  
ATOM   1858  CA  PHE A 120     -18.331  -2.920   8.791  1.00 98.03           C  
ATOM   1859  HA  PHE A 120     -18.972  -2.050   8.932  1.00 98.03           H  
ATOM   1860  C   PHE A 120     -18.677  -3.969   9.836  1.00 98.03           C  
ATOM   1861  CB  PHE A 120     -18.547  -3.424   7.369  1.00 98.03           C  
ATOM   1862  HB2 PHE A 120     -19.599  -3.684   7.248  1.00 98.03           H  
ATOM   1863  HB3 PHE A 120     -17.974  -4.340   7.228  1.00 98.03           H  
ATOM   1864  O   PHE A 120     -18.063  -5.032   9.858  1.00 98.03           O  
ATOM   1865  CG  PHE A 120     -18.143  -2.425   6.309  1.00 98.03           C  
ATOM   1866  CD1 PHE A 120     -19.027  -1.401   5.922  1.00 98.03           C  
ATOM   1867  HD1 PHE A 120     -20.004  -1.331   6.376  1.00 98.03           H  
ATOM   1868  CD2 PHE A 120     -16.864  -2.504   5.729  1.00 98.03           C  
ATOM   1869  HD2 PHE A 120     -16.173  -3.276   6.035  1.00 98.03           H  
ATOM   1870  CE1 PHE A 120     -18.649  -0.476   4.934  1.00 98.03           C  
ATOM   1871  HE1 PHE A 120     -19.334   0.299   4.624  1.00 98.03           H  
ATOM   1872  CE2 PHE A 120     -16.487  -1.572   4.751  1.00 98.03           C  
ATOM   1873  HE2 PHE A 120     -15.510  -1.628   4.294  1.00 98.03           H  
ATOM   1874  CZ  PHE A 120     -17.379  -0.570   4.346  1.00 98.03           C  
ATOM   1875  HZ  PHE A 120     -17.086   0.126   3.575  1.00 98.03           H  
ATOM   1876  N   ILE A 121     -19.605  -3.654  10.731  1.00 97.86           N  
ATOM   1877  H   ILE A 121     -20.132  -2.804  10.593  1.00 97.86           H  
ATOM   1878  CA  ILE A 121     -19.948  -4.484  11.893  1.00 97.86           C  
ATOM   1879  HA  ILE A 121     -19.308  -5.366  11.928  1.00 97.86           H  
ATOM   1880  C   ILE A 121     -21.382  -4.972  11.733  1.00 97.86           C  
ATOM   1881  CB  ILE A 121     -19.735  -3.686  13.198  1.00 97.86           C  
ATOM   1882  HB  ILE A 121     -20.302  -2.759  13.123  1.00 97.86           H  
ATOM   1883  O   ILE A 121     -22.219  -4.223  11.234  1.00 97.86           O  
ATOM   1884  CG1 ILE A 121     -18.238  -3.333  13.364  1.00 97.86           C  
ATOM   1885 HG12 ILE A 121     -17.863  -2.862  12.456  1.00 97.86           H  
ATOM   1886 HG13 ILE A 121     -17.674  -4.251  13.531  1.00 97.86           H  
ATOM   1887  CG2 ILE A 121     -20.252  -4.471  14.420  1.00 97.86           C  
ATOM   1888 HG21 ILE A 121     -20.057  -3.943  15.353  1.00 97.86           H  
ATOM   1889 HG22 ILE A 121     -19.795  -5.460  14.457  1.00 97.86           H  
ATOM   1890 HG23 ILE A 121     -21.334  -4.593  14.357  1.00 97.86           H  
ATOM   1891  CD1 ILE A 121     -17.957  -2.367  14.517  1.00 97.86           C  
ATOM   1892 HD11 ILE A 121     -18.206  -2.836  15.468  1.00 97.86           H  
ATOM   1893 HD12 ILE A 121     -16.900  -2.100  14.518  1.00 97.86           H  
ATOM   1894 HD13 ILE A 121     -18.558  -1.465  14.397  1.00 97.86           H  
ATOM   1895  N   ASP A 122     -21.675  -6.204  12.151  1.00 96.63           N  
ATOM   1896  H   ASP A 122     -20.950  -6.797  12.528  1.00 96.63           H  
ATOM   1897  CA  ASP A 122     -23.033  -6.730  12.076  1.00 96.63           C  
ATOM   1898  HA  ASP A 122     -23.303  -6.759  11.020  1.00 96.63           H  
ATOM   1899  C   ASP A 122     -24.015  -5.805  12.807  1.00 96.63           C  
ATOM   1900  CB  ASP A 122     -23.140  -8.172  12.586  1.00 96.63           C  
ATOM   1901  HB2 ASP A 122     -22.953  -8.199  13.660  1.00 96.63           H  
ATOM   1902  HB3 ASP A 122     -22.393  -8.790  12.088  1.00 96.63           H  
ATOM   1903  O   ASP A 122     -23.819  -5.415  13.958  1.00 96.63           O  
ATOM   1904  CG  ASP A 122     -24.542  -8.718  12.280  1.00 96.63           C  
ATOM   1905  OD1 ASP A 122     -25.465  -8.476  13.089  1.00 96.63           O  
ATOM   1906  OD2 ASP A 122     -24.762  -9.277  11.184  1.00 96.63           O  
ATOM   1907  N   SER A 123     -25.085  -5.432  12.112  1.00 94.97           N  
ATOM   1908  H   SER A 123     -25.104  -5.718  11.143  1.00 94.97           H  
ATOM   1909  CA  SER A 123     -26.077  -4.469  12.593  1.00 94.97           C  
ATOM   1910  HA  SER A 123     -25.554  -3.546  12.842  1.00 94.97           H  
ATOM   1911  C   SER A 123     -26.824  -4.904  13.861  1.00 94.97           C  
ATOM   1912  CB  SER A 123     -27.071  -4.172  11.470  1.00 94.97           C  
ATOM   1913  HB2 SER A 123     -26.531  -3.761  10.617  1.00 94.97           H  
ATOM   1914  HB3 SER A 123     -27.800  -3.436  11.808  1.00 94.97           H  
ATOM   1915  O   SER A 123     -27.463  -4.065  14.497  1.00 94.97           O  
ATOM   1916  OG  SER A 123     -27.741  -5.354  11.071  1.00 94.97           O  
ATOM   1917  HG  SER A 123     -27.110  -6.077  11.101  1.00 94.97           H  
ATOM   1918  N   LYS A 124     -26.758  -6.186  14.249  1.00 93.56           N  
ATOM   1919  H   LYS A 124     -26.199  -6.829  13.706  1.00 93.56           H  
ATOM   1920  CA  LYS A 124     -27.326  -6.690  15.509  1.00 93.56           C  
ATOM   1921  HA  LYS A 124     -28.294  -6.219  15.681  1.00 93.56           H  
ATOM   1922  C   LYS A 124     -26.449  -6.339  16.711  1.00 93.56           C  
ATOM   1923  CB  LYS A 124     -27.507  -8.213  15.437  1.00 93.56           C  
ATOM   1924  HB2 LYS A 124     -26.523  -8.670  15.336  1.00 93.56           H  
ATOM   1925  HB3 LYS A 124     -27.931  -8.564  16.377  1.00 93.56           H  
ATOM   1926  O   LYS A 124     -26.966  -6.278  17.827  1.00 93.56           O  
ATOM   1927  CG  LYS A 124     -28.425  -8.665  14.288  1.00 93.56           C  
ATOM   1928  HG2 LYS A 124     -29.462  -8.442  14.538  1.00 93.56           H  
ATOM   1929  HG3 LYS A 124     -28.167  -8.139  13.369  1.00 93.56           H  
ATOM   1930  CD  LYS A 124     -28.251 -10.165  14.043  1.00 93.56           C  
ATOM   1931  HD2 LYS A 124     -28.605 -10.734  14.902  1.00 93.56           H  
ATOM   1932  HD3 LYS A 124     -27.187 -10.358  13.904  1.00 93.56           H  
ATOM   1933  CE  LYS A 124     -29.005 -10.570  12.776  1.00 93.56           C  
ATOM   1934  HE2 LYS A 124     -28.950  -9.739  12.073  1.00 93.56           H  
ATOM   1935  HE3 LYS A 124     -30.053 -10.751  13.013  1.00 93.56           H  
ATOM   1936  NZ  LYS A 124     -28.369 -11.753  12.156  1.00 93.56           N  
ATOM   1937  HZ1 LYS A 124     -27.415 -11.508  11.930  1.00 93.56           H  
ATOM   1938  HZ2 LYS A 124     -28.818 -11.996  11.284  1.00 93.56           H  
ATOM   1939  HZ3 LYS A 124     -28.343 -12.542  12.786  1.00 93.56           H  
ATOM   1940  N   SER A 125     -25.154  -6.096  16.508  1.00 92.85           N  
ATOM   1941  H   SER A 125     -24.780  -6.161  15.572  1.00 92.85           H  
ATOM   1942  CA  SER A 125     -24.230  -5.713  17.573  1.00 92.85           C  
ATOM   1943  HA  SER A 125     -24.488  -6.272  18.473  1.00 92.85           H  
ATOM   1944  C   SER A 125     -24.362  -4.215  17.867  1.00 92.85           C  
ATOM   1945  CB  SER A 125     -22.785  -6.090  17.215  1.00 92.85           C  
ATOM   1946  HB2 SER A 125     -22.453  -5.457  16.392  1.00 92.85           H  
ATOM   1947  HB3 SER A 125     -22.138  -5.911  18.074  1.00 92.85           H  
ATOM   1948  O   SER A 125     -24.204  -3.360  16.994  1.00 92.85           O  
ATOM   1949  OG  SER A 125     -22.669  -7.446  16.810  1.00 92.85           O  
ATOM   1950  HG  SER A 125     -22.658  -8.071  17.539  1.00 92.85           H  
ATOM   1951  N   ASN A 126     -24.639  -3.863  19.124  1.00 95.42           N  
ATOM   1952  H   ASN A 126     -24.774  -4.592  19.810  1.00 95.42           H  
ATOM   1953  CA  ASN A 126     -24.729  -2.462  19.532  1.00 95.42           C  
ATOM   1954  HA  ASN A 126     -25.263  -1.910  18.759  1.00 95.42           H  
ATOM   1955  C   ASN A 126     -23.321  -1.862  19.666  1.00 95.42           C  
ATOM   1956  CB  ASN A 126     -25.537  -2.358  20.833  1.00 95.42           C  
ATOM   1957  HB2 ASN A 126     -26.505  -2.841  20.700  1.00 95.42           H  
ATOM   1958  HB3 ASN A 126     -25.001  -2.868  21.634  1.00 95.42           H  
ATOM   1959  O   ASN A 126     -22.569  -2.243  20.569  1.00 95.42           O  
ATOM   1960  CG  ASN A 126     -25.787  -0.915  21.234  1.00 95.42           C  
ATOM   1961  ND2 ASN A 126     -25.909  -0.646  22.513  1.00 95.42           N  
ATOM   1962 HD21 ASN A 126     -25.784  -1.376  23.199  1.00 95.42           H  
ATOM   1963 HD22 ASN A 126     -26.050   0.325  22.752  1.00 95.42           H  
ATOM   1964  OD1 ASN A 126     -25.893  -0.013  20.421  1.00 95.42           O  
ATOM   1965  N   ILE A 127     -22.959  -0.941  18.773  1.00 96.97           N  
ATOM   1966  H   ILE A 127     -23.615  -0.703  18.042  1.00 96.97           H  
ATOM   1967  CA  ILE A 127     -21.629  -0.322  18.750  1.00 96.97           C  
ATOM   1968  HA  ILE A 127     -20.904  -1.084  19.039  1.00 96.97           H  
ATOM   1969  C   ILE A 127     -21.571   0.809  19.780  1.00 96.97           C  
ATOM   1970  CB  ILE A 127     -21.231   0.171  17.340  1.00 96.97           C  
ATOM   1971  HB  ILE A 127     -21.871   1.014  17.080  1.00 96.97           H  
ATOM   1972  O   ILE A 127     -22.404   1.718  19.795  1.00 96.97           O  
ATOM   1973  CG1 ILE A 127     -21.409  -0.928  16.264  1.00 96.97           C  
ATOM   1974 HG12 ILE A 127     -20.637  -1.688  16.380  1.00 96.97           H  
ATOM   1975 HG13 ILE A 127     -22.377  -1.416  16.377  1.00 96.97           H  
ATOM   1976  CG2 ILE A 127     -19.763   0.647  17.368  1.00 96.97           C  
ATOM   1977 HG21 ILE A 127     -19.648   1.499  18.039  1.00 96.97           H  
ATOM   1978 HG22 ILE A 127     -19.438   0.954  16.374  1.00 96.97           H  
ATOM   1979 HG23 ILE A 127     -19.116  -0.162  17.708  1.00 96.97           H  
ATOM   1980  CD1 ILE A 127     -21.377  -0.378  14.833  1.00 96.97           C  
ATOM   1981 HD11 ILE A 127     -21.627  -1.177  14.135  1.00 96.97           H  
ATOM   1982 HD12 ILE A 127     -20.387   0.009  14.592  1.00 96.97           H  
ATOM   1983 HD13 ILE A 127     -22.114   0.418  14.724  1.00 96.97           H  
ATOM   1984  N   GLN A 128     -20.554   0.787  20.635  1.00 97.43           N  
ATOM   1985  H   GLN A 128     -19.886   0.032  20.562  1.00 97.43           H  
ATOM   1986  CA  GLN A 128     -20.351   1.808  21.651  1.00 97.43           C  
ATOM   1987  HA  GLN A 128     -21.269   1.899  22.230  1.00 97.43           H  
ATOM   1988  C   GLN A 128     -20.043   3.159  21.008  1.00 97.43           C  
ATOM   1989  CB  GLN A 128     -19.217   1.409  22.600  1.00 97.43           C  
ATOM   1990  HB2 GLN A 128     -18.315   1.197  22.026  1.00 97.43           H  
ATOM   1991  HB3 GLN A 128     -19.012   2.248  23.266  1.00 97.43           H  
ATOM   1992  O   GLN A 128     -19.099   3.307  20.231  1.00 97.43           O  
ATOM   1993  CG  GLN A 128     -19.579   0.184  23.448  1.00 97.43           C  
ATOM   1994  HG2 GLN A 128     -20.473   0.389  24.036  1.00 97.43           H  
ATOM   1995  HG3 GLN A 128     -19.789  -0.662  22.793  1.00 97.43           H  
ATOM   1996  CD  GLN A 128     -18.454  -0.197  24.400  1.00 97.43           C  
ATOM   1997  NE2 GLN A 128     -18.288  -1.475  24.646  1.00 97.43           N  
ATOM   1998 HE21 GLN A 128     -18.885  -2.175  24.230  1.00 97.43           H  
ATOM   1999 HE22 GLN A 128     -17.481  -1.789  25.165  1.00 97.43           H  
ATOM   2000  OE1 GLN A 128     -17.739   0.645  24.931  1.00 97.43           O  
ATOM   2001  N   LYS A 129     -20.780   4.194  21.422  1.00 97.22           N  
ATOM   2002  H   LYS A 129     -21.593   3.986  21.984  1.00 97.22           H  
ATOM   2003  CA  LYS A 129     -20.577   5.566  20.937  1.00 97.22           C  
ATOM   2004  HA  LYS A 129     -20.774   5.582  19.865  1.00 97.22           H  
ATOM   2005  C   LYS A 129     -19.132   6.049  21.108  1.00 97.22           C  
ATOM   2006  CB  LYS A 129     -21.571   6.497  21.640  1.00 97.22           C  
ATOM   2007  HB2 LYS A 129     -22.584   6.135  21.466  1.00 97.22           H  
ATOM   2008  HB3 LYS A 129     -21.375   6.506  22.712  1.00 97.22           H  
ATOM   2009  O   LYS A 129     -18.595   6.681  20.208  1.00 97.22           O  
ATOM   2010  CG  LYS A 129     -21.442   7.916  21.082  1.00 97.22           C  
ATOM   2011  HG2 LYS A 129     -20.439   8.292  21.283  1.00 97.22           H  
ATOM   2012  HG3 LYS A 129     -21.602   7.897  20.004  1.00 97.22           H  
ATOM   2013  CD  LYS A 129     -22.438   8.875  21.724  1.00 97.22           C  
ATOM   2014  HD2 LYS A 129     -23.456   8.569  21.482  1.00 97.22           H  
ATOM   2015  HD3 LYS A 129     -22.291   8.883  22.804  1.00 97.22           H  
ATOM   2016  CE  LYS A 129     -22.134  10.253  21.139  1.00 97.22           C  
ATOM   2017  HE2 LYS A 129     -22.259  10.210  20.057  1.00 97.22           H  
ATOM   2018  HE3 LYS A 129     -21.082  10.478  21.316  1.00 97.22           H  
ATOM   2019  NZ  LYS A 129     -23.001  11.295  21.730  1.00 97.22           N  
ATOM   2020  HZ1 LYS A 129     -22.840  11.340  22.726  1.00 97.22           H  
ATOM   2021  HZ2 LYS A 129     -22.756  12.185  21.321  1.00 97.22           H  
ATOM   2022  HZ3 LYS A 129     -23.971  11.090  21.539  1.00 97.22           H  
ATOM   2023  N   LYS A 130     -18.485   5.703  22.227  1.00 97.30           N  
ATOM   2024  H   LYS A 130     -18.983   5.142  22.903  1.00 97.30           H  
ATOM   2025  CA  LYS A 130     -17.081   6.058  22.476  1.00 97.30           C  
ATOM   2026  HA  LYS A 130     -16.985   7.143  22.450  1.00 97.30           H  
ATOM   2027  C   LYS A 130     -16.153   5.526  21.377  1.00 97.30           C  
ATOM   2028  CB  LYS A 130     -16.658   5.544  23.862  1.00 97.30           C  
ATOM   2029  HB2 LYS A 130     -16.718   4.456  23.877  1.00 97.30           H  
ATOM   2030  HB3 LYS A 130     -17.334   5.943  24.618  1.00 97.30           H  
ATOM   2031  O   LYS A 130     -15.260   6.248  20.951  1.00 97.30           O  
ATOM   2032  CG  LYS A 130     -15.223   5.982  24.193  1.00 97.30           C  
ATOM   2033  HG2 LYS A 130     -14.558   5.645  23.398  1.00 97.30           H  
ATOM   2034  HG3 LYS A 130     -15.180   7.069  24.247  1.00 97.30           H  
ATOM   2035  CD  LYS A 130     -14.727   5.383  25.514  1.00 97.30           C  
ATOM   2036  HD2 LYS A 130     -15.354   5.743  26.329  1.00 97.30           H  
ATOM   2037  HD3 LYS A 130     -14.806   4.296  25.472  1.00 97.30           H  
ATOM   2038  CE  LYS A 130     -13.268   5.779  25.786  1.00 97.30           C  
ATOM   2039  HE2 LYS A 130     -13.209   6.865  25.859  1.00 97.30           H  
ATOM   2040  HE3 LYS A 130     -12.970   5.355  26.745  1.00 97.30           H  
ATOM   2041  NZ  LYS A 130     -12.346   5.307  24.719  1.00 97.30           N  
ATOM   2042  HZ1 LYS A 130     -12.510   5.797  23.852  1.00 97.30           H  
ATOM   2043  HZ2 LYS A 130     -11.376   5.504  24.919  1.00 97.30           H  
ATOM   2044  HZ3 LYS A 130     -12.459   4.327  24.505  1.00 97.30           H  
ATOM   2045  N   PHE A 131     -16.366   4.292  20.916  1.00 97.95           N  
ATOM   2046  H   PHE A 131     -17.167   3.769  21.240  1.00 97.95           H  
ATOM   2047  CA  PHE A 131     -15.564   3.707  19.843  1.00 97.95           C  
ATOM   2048  HA  PHE A 131     -14.509   3.794  20.099  1.00 97.95           H  
ATOM   2049  C   PHE A 131     -15.768   4.454  18.522  1.00 97.95           C  
ATOM   2050  CB  PHE A 131     -15.900   2.219  19.698  1.00 97.95           C  
ATOM   2051  HB2 PHE A 131     -15.693   1.720  20.645  1.00 97.95           H  
ATOM   2052  HB3 PHE A 131     -16.962   2.097  19.486  1.00 97.95           H  
ATOM   2053  O   PHE A 131     -14.788   4.776  17.860  1.00 97.95           O  
ATOM   2054  CG  PHE A 131     -15.104   1.537  18.606  1.00 97.95           C  
ATOM   2055  CD1 PHE A 131     -15.696   1.277  17.355  1.00 97.95           C  
ATOM   2056  HD1 PHE A 131     -16.728   1.542  17.176  1.00 97.95           H  
ATOM   2057  CD2 PHE A 131     -13.759   1.189  18.832  1.00 97.95           C  
ATOM   2058  HD2 PHE A 131     -13.302   1.383  19.791  1.00 97.95           H  
ATOM   2059  CE1 PHE A 131     -14.948   0.656  16.340  1.00 97.95           C  
ATOM   2060  HE1 PHE A 131     -15.407   0.429  15.389  1.00 97.95           H  
ATOM   2061  CE2 PHE A 131     -13.010   0.581  17.809  1.00 97.95           C  
ATOM   2062  HE2 PHE A 131     -11.981   0.298  17.973  1.00 97.95           H  
ATOM   2063  CZ  PHE A 131     -13.605   0.314  16.567  1.00 97.95           C  
ATOM   2064  HZ  PHE A 131     -13.024  -0.170  15.796  1.00 97.95           H  
ATOM   2065  N   LEU A 132     -17.016   4.798  18.181  1.00 97.77           N  
ATOM   2066  H   LEU A 132     -17.772   4.501  18.780  1.00 97.77           H  
ATOM   2067  CA  LEU A 132     -17.332   5.608  16.997  1.00 97.77           C  
ATOM   2068  HA  LEU A 132     -16.958   5.101  16.107  1.00 97.77           H  
ATOM   2069  C   LEU A 132     -16.641   6.983  17.050  1.00 97.77           C  
ATOM   2070  CB  LEU A 132     -18.859   5.790  16.877  1.00 97.77           C  
ATOM   2071  HB2 LEU A 132     -19.218   6.329  17.753  1.00 97.77           H  
ATOM   2072  HB3 LEU A 132     -19.058   6.421  16.010  1.00 97.77           H  
ATOM   2073  O   LEU A 132     -15.997   7.396  16.085  1.00 97.77           O  
ATOM   2074  CG  LEU A 132     -19.679   4.496  16.734  1.00 97.77           C  
ATOM   2075  HG  LEU A 132     -19.477   3.839  17.580  1.00 97.77           H  
ATOM   2076  CD1 LEU A 132     -21.173   4.815  16.726  1.00 97.77           C  
ATOM   2077 HD11 LEU A 132     -21.443   5.348  17.638  1.00 97.77           H  
ATOM   2078 HD12 LEU A 132     -21.742   3.887  16.683  1.00 97.77           H  
ATOM   2079 HD13 LEU A 132     -21.418   5.429  15.859  1.00 97.77           H  
ATOM   2080  CD2 LEU A 132     -19.342   3.764  15.440  1.00 97.77           C  
ATOM   2081 HD21 LEU A 132     -19.422   4.441  14.590  1.00 97.77           H  
ATOM   2082 HD22 LEU A 132     -20.030   2.931  15.289  1.00 97.77           H  
ATOM   2083 HD23 LEU A 132     -18.329   3.369  15.508  1.00 97.77           H  
ATOM   2084  N   ASP A 133     -16.739   7.666  18.194  1.00 98.05           N  
ATOM   2085  H   ASP A 133     -17.324   7.286  18.924  1.00 98.05           H  
ATOM   2086  CA  ASP A 133     -16.150   8.990  18.403  1.00 98.05           C  
ATOM   2087  HA  ASP A 133     -16.503   9.659  17.619  1.00 98.05           H  
ATOM   2088  C   ASP A 133     -14.611   8.936  18.307  1.00 98.05           C  
ATOM   2089  CB  ASP A 133     -16.603   9.560  19.768  1.00 98.05           C  
ATOM   2090  HB2 ASP A 133     -16.363   8.839  20.549  1.00 98.05           H  
ATOM   2091  HB3 ASP A 133     -16.020  10.460  19.966  1.00 98.05           H  
ATOM   2092  O   ASP A 133     -13.997   9.775  17.642  1.00 98.05           O  
ATOM   2093  CG  ASP A 133     -18.095   9.943  19.878  1.00 98.05           C  
ATOM   2094  OD1 ASP A 133     -18.763  10.143  18.840  1.00 98.05           O  
ATOM   2095  OD2 ASP A 133     -18.580  10.111  21.026  1.00 98.05           O  
ATOM   2096  N   ASP A 134     -13.975   7.930  18.918  1.00 97.65           N  
ATOM   2097  H   ASP A 134     -14.525   7.276  19.456  1.00 97.65           H  
ATOM   2098  CA  ASP A 134     -12.519   7.755  18.888  1.00 97.65           C  
ATOM   2099  HA  ASP A 134     -12.052   8.716  19.099  1.00 97.65           H  
ATOM   2100  C   ASP A 134     -12.009   7.312  17.505  1.00 97.65           C  
ATOM   2101  CB  ASP A 134     -12.074   6.769  19.984  1.00 97.65           C  
ATOM   2102  HB2 ASP A 134     -12.694   5.873  19.943  1.00 97.65           H  
ATOM   2103  HB3 ASP A 134     -11.049   6.469  19.765  1.00 97.65           H  
ATOM   2104  O   ASP A 134     -10.984   7.822  17.040  1.00 97.65           O  
ATOM   2105  CG  ASP A 134     -12.076   7.346  21.409  1.00 97.65           C  
ATOM   2106  OD1 ASP A 134     -11.948   8.583  21.574  1.00 97.65           O  
ATOM   2107  OD2 ASP A 134     -12.090   6.539  22.373  1.00 97.65           O  
ATOM   2108  N   ALA A 135     -12.730   6.426  16.809  1.00 97.81           N  
ATOM   2109  H   ALA A 135     -13.556   6.032  17.236  1.00 97.81           H  
ATOM   2110  CA  ALA A 135     -12.421   6.021  15.436  1.00 97.81           C  
ATOM   2111  HA  ALA A 135     -11.440   5.548  15.415  1.00 97.81           H  
ATOM   2112  C   ALA A 135     -12.387   7.236  14.500  1.00 97.81           C  
ATOM   2113  CB  ALA A 135     -13.472   5.003  14.972  1.00 97.81           C  
ATOM   2114  HB1 ALA A 135     -13.402   4.097  15.572  1.00 97.81           H  
ATOM   2115  HB2 ALA A 135     -13.309   4.757  13.922  1.00 97.81           H  
ATOM   2116  HB3 ALA A 135     -14.474   5.419  15.074  1.00 97.81           H  
ATOM   2117  O   ALA A 135     -11.419   7.440  13.755  1.00 97.81           O  
ATOM   2118  N   GLN A 136     -13.392   8.107  14.601  1.00 96.48           N  
ATOM   2119  H   GLN A 136     -14.176   7.877  15.195  1.00 96.48           H  
ATOM   2120  CA  GLN A 136     -13.441   9.329  13.810  1.00 96.48           C  
ATOM   2121  HA  GLN A 136     -13.250   9.046  12.775  1.00 96.48           H  
ATOM   2122  C   GLN A 136     -12.350  10.325  14.224  1.00 96.48           C  
ATOM   2123  CB  GLN A 136     -14.852   9.929  13.913  1.00 96.48           C  
ATOM   2124  HB2 GLN A 136     -15.070  10.159  14.956  1.00 96.48           H  
ATOM   2125  HB3 GLN A 136     -15.575   9.186  13.575  1.00 96.48           H  
ATOM   2126  O   GLN A 136     -11.672  10.899  13.369  1.00 96.48           O  
ATOM   2127  CG  GLN A 136     -15.035  11.207  13.079  1.00 96.48           C  
ATOM   2128  HG2 GLN A 136     -16.063  11.550  13.197  1.00 96.48           H  
ATOM   2129  HG3 GLN A 136     -14.382  11.989  13.466  1.00 96.48           H  
ATOM   2130  CD  GLN A 136     -14.762  11.029  11.585  1.00 96.48           C  
ATOM   2131  NE2 GLN A 136     -14.698  12.097  10.825  1.00 96.48           N  
ATOM   2132 HE21 GLN A 136     -14.903  13.010  11.206  1.00 96.48           H  
ATOM   2133 HE22 GLN A 136     -14.624  11.884   9.841  1.00 96.48           H  
ATOM   2134  OE1 GLN A 136     -14.581   9.956  11.048  1.00 96.48           O  
ATOM   2135  N   LYS A 137     -12.143  10.521  15.529  1.00 96.29           N  
ATOM   2136  H   LYS A 137     -12.743  10.029  16.176  1.00 96.29           H  
ATOM   2137  CA  LYS A 137     -11.169  11.477  16.073  1.00 96.29           C  
ATOM   2138  HA  LYS A 137     -11.373  12.464  15.657  1.00 96.29           H  
ATOM   2139  C   LYS A 137      -9.725  11.131  15.710  1.00 96.29           C  
ATOM   2140  CB  LYS A 137     -11.360  11.521  17.592  1.00 96.29           C  
ATOM   2141  HB2 LYS A 137     -11.266  10.505  17.976  1.00 96.29           H  
ATOM   2142  HB3 LYS A 137     -12.369  11.873  17.810  1.00 96.29           H  
ATOM   2143  O   LYS A 137      -8.984  12.018  15.279  1.00 96.29           O  
ATOM   2144  CG  LYS A 137     -10.353  12.416  18.326  1.00 96.29           C  
ATOM   2145  HG2 LYS A 137      -9.333  12.118  18.085  1.00 96.29           H  
ATOM   2146  HG3 LYS A 137     -10.507  13.458  18.046  1.00 96.29           H  
ATOM   2147  CD  LYS A 137     -10.563  12.233  19.827  1.00 96.29           C  
ATOM   2148  HD2 LYS A 137     -10.476  11.172  20.061  1.00 96.29           H  
ATOM   2149  HD3 LYS A 137     -11.566  12.562  20.099  1.00 96.29           H  
ATOM   2150  CE  LYS A 137      -9.522  13.012  20.626  1.00 96.29           C  
ATOM   2151  HE2 LYS A 137      -8.535  12.802  20.214  1.00 96.29           H  
ATOM   2152  HE3 LYS A 137      -9.727  14.077  20.527  1.00 96.29           H  
ATOM   2153  NZ  LYS A 137      -9.580  12.587  22.043  1.00 96.29           N  
ATOM   2154  HZ1 LYS A 137      -9.000  13.163  22.636  1.00 96.29           H  
ATOM   2155  HZ2 LYS A 137      -9.260  11.631  22.116  1.00 96.29           H  
ATOM   2156  HZ3 LYS A 137     -10.534  12.594  22.375  1.00 96.29           H  
ATOM   2157  N   TYR A 138      -9.307   9.885  15.937  1.00 95.85           N  
ATOM   2158  H   TYR A 138      -9.969   9.221  16.310  1.00 95.85           H  
ATOM   2159  CA  TYR A 138      -7.908   9.471  15.798  1.00 95.85           C  
ATOM   2160  HA  TYR A 138      -7.266  10.335  15.973  1.00 95.85           H  
ATOM   2161  C   TYR A 138      -7.574   8.964  14.394  1.00 95.85           C  
ATOM   2162  CB  TYR A 138      -7.561   8.419  16.863  1.00 95.85           C  
ATOM   2163  HB2 TYR A 138      -8.247   7.578  16.771  1.00 95.85           H  
ATOM   2164  HB3 TYR A 138      -6.557   8.042  16.664  1.00 95.85           H  
ATOM   2165  O   TYR A 138      -6.464   9.190  13.920  1.00 95.85           O  
ATOM   2166  CG  TYR A 138      -7.587   8.941  18.288  1.00 95.85           C  
ATOM   2167  CD1 TYR A 138      -6.607   9.856  18.717  1.00 95.85           C  
ATOM   2168  HD1 TYR A 138      -5.832  10.171  18.035  1.00 95.85           H  
ATOM   2169  CD2 TYR A 138      -8.570   8.499  19.193  1.00 95.85           C  
ATOM   2170  HD2 TYR A 138      -9.308   7.776  18.878  1.00 95.85           H  
ATOM   2171  CE1 TYR A 138      -6.610  10.332  20.040  1.00 95.85           C  
ATOM   2172  HE1 TYR A 138      -5.845  11.027  20.353  1.00 95.85           H  
ATOM   2173  CE2 TYR A 138      -8.594   8.989  20.513  1.00 95.85           C  
ATOM   2174  HE2 TYR A 138      -9.353   8.647  21.201  1.00 95.85           H  
ATOM   2175  OH  TYR A 138      -7.614  10.382  22.211  1.00 95.85           O  
ATOM   2176  HH  TYR A 138      -6.722  10.626  22.470  1.00 95.85           H  
ATOM   2177  CZ  TYR A 138      -7.606   9.898  20.939  1.00 95.85           C  
ATOM   2178  N   TYR A 139      -8.525   8.325  13.708  1.00 95.92           N  
ATOM   2179  H   TYR A 139      -9.416   8.157  14.152  1.00 95.92           H  
ATOM   2180  CA  TYR A 139      -8.263   7.630  12.443  1.00 95.92           C  
ATOM   2181  HA  TYR A 139      -7.208   7.732  12.190  1.00 95.92           H  
ATOM   2182  C   TYR A 139      -9.032   8.187  11.247  1.00 95.92           C  
ATOM   2183  CB  TYR A 139      -8.526   6.133  12.631  1.00 95.92           C  
ATOM   2184  HB2 TYR A 139      -9.551   5.974  12.967  1.00 95.92           H  
ATOM   2185  HB3 TYR A 139      -8.415   5.622  11.674  1.00 95.92           H  
ATOM   2186  O   TYR A 139      -8.768   7.758  10.116  1.00 95.92           O  
ATOM   2187  CG  TYR A 139      -7.562   5.506  13.608  1.00 95.92           C  
ATOM   2188  CD1 TYR A 139      -6.304   5.096  13.142  1.00 95.92           C  
ATOM   2189  HD1 TYR A 139      -6.065   5.189  12.093  1.00 95.92           H  
ATOM   2190  CD2 TYR A 139      -7.891   5.382  14.971  1.00 95.92           C  
ATOM   2191  HD2 TYR A 139      -8.866   5.685  15.324  1.00 95.92           H  
ATOM   2192  CE1 TYR A 139      -5.360   4.562  14.029  1.00 95.92           C  
ATOM   2193  HE1 TYR A 139      -4.398   4.233  13.664  1.00 95.92           H  
ATOM   2194  CE2 TYR A 139      -6.936   4.876  15.873  1.00 95.92           C  
ATOM   2195  HE2 TYR A 139      -7.166   4.782  16.924  1.00 95.92           H  
ATOM   2196  OH  TYR A 139      -4.719   4.019  16.248  1.00 95.92           O  
ATOM   2197  HH  TYR A 139      -3.958   3.683  15.768  1.00 95.92           H  
ATOM   2198  CZ  TYR A 139      -5.670   4.471  15.398  1.00 95.92           C  
ATOM   2199  N   GLN A 140      -9.959   9.128  11.472  1.00 93.56           N  
ATOM   2200  H   GLN A 140     -10.149   9.396  12.427  1.00 93.56           H  
ATOM   2201  CA  GLN A 140     -10.831   9.689  10.434  1.00 93.56           C  
ATOM   2202  HA  GLN A 140     -11.630  10.243  10.928  1.00 93.56           H  
ATOM   2203  C   GLN A 140     -11.513   8.581   9.616  1.00 93.56           C  
ATOM   2204  CB  GLN A 140     -10.048  10.669   9.544  1.00 93.56           C  
ATOM   2205  HB2 GLN A 140     -10.762  11.184   8.900  1.00 93.56           H  
ATOM   2206  HB3 GLN A 140      -9.368  10.103   8.907  1.00 93.56           H  
ATOM   2207  O   GLN A 140     -11.540   8.636   8.386  1.00 93.56           O  
ATOM   2208  CG  GLN A 140      -9.224  11.718  10.305  1.00 93.56           C  
ATOM   2209  HG2 GLN A 140      -8.503  11.222  10.956  1.00 93.56           H  
ATOM   2210  HG3 GLN A 140      -9.882  12.330  10.921  1.00 93.56           H  
ATOM   2211  CD  GLN A 140      -8.454  12.618   9.349  1.00 93.56           C  
ATOM   2212  NE2 GLN A 140      -7.438  13.310   9.809  1.00 93.56           N  
ATOM   2213 HE21 GLN A 140      -7.152  13.263  10.777  1.00 93.56           H  
ATOM   2214 HE22 GLN A 140      -6.902  13.885   9.175  1.00 93.56           H  
ATOM   2215  OE1 GLN A 140      -8.778  12.754   8.175  1.00 93.56           O  
ATOM   2216  N   SER A 141     -11.915   7.509  10.299  1.00 95.38           N  
ATOM   2217  H   SER A 141     -11.961   7.564  11.306  1.00 95.38           H  
ATOM   2218  CA  SER A 141     -12.409   6.279   9.683  1.00 95.38           C  
ATOM   2219  HA  SER A 141     -12.373   6.362   8.597  1.00 95.38           H  
ATOM   2220  C   SER A 141     -13.856   6.049  10.082  1.00 95.38           C  
ATOM   2221  CB  SER A 141     -11.538   5.086  10.080  1.00 95.38           C  
ATOM   2222  HB2 SER A 141     -11.553   4.975  11.165  1.00 95.38           H  
ATOM   2223  HB3 SER A 141     -11.928   4.176   9.624  1.00 95.38           H  
ATOM   2224  O   SER A 141     -14.221   6.248  11.241  1.00 95.38           O  
ATOM   2225  OG  SER A 141     -10.206   5.312   9.638  1.00 95.38           O  
ATOM   2226  HG  SER A 141     -10.011   6.228   9.850  1.00 95.38           H  
ATOM   2227  N   ASP A 142     -14.654   5.612   9.114  1.00 95.09           N  
ATOM   2228  H   ASP A 142     -14.266   5.411   8.203  1.00 95.09           H  
ATOM   2229  CA  ASP A 142     -16.063   5.317   9.327  1.00 95.09           C  
ATOM   2230  HA  ASP A 142     -16.450   6.008  10.076  1.00 95.09           H  
ATOM   2231  C   ASP A 142     -16.231   3.889   9.867  1.00 95.09           C  
ATOM   2232  CB  ASP A 142     -16.870   5.552   8.039  1.00 95.09           C  
ATOM   2233  HB2 ASP A 142     -17.907   5.273   8.226  1.00 95.09           H  
ATOM   2234  HB3 ASP A 142     -16.488   4.887   7.265  1.00 95.09           H  
ATOM   2235  O   ASP A 142     -15.525   2.953   9.477  1.00 95.09           O  
ATOM   2236  CG  ASP A 142     -16.851   7.015   7.556  1.00 95.09           C  
ATOM   2237  OD1 ASP A 142     -17.149   7.917   8.362  1.00 95.09           O  
ATOM   2238  OD2 ASP A 142     -16.586   7.279   6.356  1.00 95.09           O  
ATOM   2239  N   VAL A 143     -17.199   3.732  10.765  1.00 97.50           N  
ATOM   2240  H   VAL A 143     -17.740   4.542  11.030  1.00 97.50           H  
ATOM   2241  CA  VAL A 143     -17.631   2.443  11.306  1.00 97.50           C  
ATOM   2242  HA  VAL A 143     -17.098   1.636  10.804  1.00 97.50           H  
ATOM   2243  C   VAL A 143     -19.119   2.320  11.014  1.00 97.50           C  
ATOM   2244  CB  VAL A 143     -17.338   2.345  12.809  1.00 97.50           C  
ATOM   2245  HB  VAL A 143     -17.896   3.136  13.311  1.00 97.50           H  
ATOM   2246  O   VAL A 143     -19.907   3.160  11.453  1.00 97.50           O  
ATOM   2247  CG1 VAL A 143     -17.781   0.990  13.369  1.00 97.50           C  
ATOM   2248 HG11 VAL A 143     -17.243   0.181  12.874  1.00 97.50           H  
ATOM   2249 HG12 VAL A 143     -17.592   0.952  14.442  1.00 97.50           H  
ATOM   2250 HG13 VAL A 143     -18.850   0.852  13.204  1.00 97.50           H  
ATOM   2251  CG2 VAL A 143     -15.853   2.550  13.135  1.00 97.50           C  
ATOM   2252 HG21 VAL A 143     -15.538   3.546  12.826  1.00 97.50           H  
ATOM   2253 HG22 VAL A 143     -15.246   1.812  12.610  1.00 97.50           H  
ATOM   2254 HG23 VAL A 143     -15.693   2.468  14.210  1.00 97.50           H  
ATOM   2255  N   MET A 144     -19.503   1.313  10.234  1.00 96.37           N  
ATOM   2256  H   MET A 144     -18.810   0.638   9.945  1.00 96.37           H  
ATOM   2257  CA  MET A 144     -20.846   1.200   9.670  1.00 96.37           C  
ATOM   2258  HA  MET A 144     -21.445   2.043  10.016  1.00 96.37           H  
ATOM   2259  C   MET A 144     -21.525  -0.106  10.099  1.00 96.37           C  
ATOM   2260  CB  MET A 144     -20.785   1.302   8.141  1.00 96.37           C  
ATOM   2261  HB2 MET A 144     -20.097   0.550   7.755  1.00 96.37           H  
ATOM   2262  HB3 MET A 144     -21.779   1.103   7.740  1.00 96.37           H  
ATOM   2263  O   MET A 144     -20.933  -1.172   9.927  1.00 96.37           O  
ATOM   2264  CG  MET A 144     -20.322   2.691   7.680  1.00 96.37           C  
ATOM   2265  HG2 MET A 144     -19.313   2.862   8.057  1.00 96.37           H  
ATOM   2266  HG3 MET A 144     -20.975   3.446   8.117  1.00 96.37           H  
ATOM   2267  SD  MET A 144     -20.283   2.933   5.884  1.00 96.37           S  
ATOM   2268  CE  MET A 144     -22.043   2.809   5.466  1.00 96.37           C  
ATOM   2269  HE1 MET A 144     -22.401   1.799   5.669  1.00 96.37           H  
ATOM   2270  HE2 MET A 144     -22.616   3.525   6.054  1.00 96.37           H  
ATOM   2271  HE3 MET A 144     -22.175   3.017   4.404  1.00 96.37           H  
ATOM   2272  N   PRO A 145     -22.765  -0.058  10.618  1.00 97.10           N  
ATOM   2273  CA  PRO A 145     -23.558  -1.261  10.830  1.00 97.10           C  
ATOM   2274  HA  PRO A 145     -22.962  -2.011  11.350  1.00 97.10           H  
ATOM   2275  C   PRO A 145     -24.047  -1.816   9.482  1.00 97.10           C  
ATOM   2276  CB  PRO A 145     -24.708  -0.831  11.742  1.00 97.10           C  
ATOM   2277  HB2 PRO A 145     -24.389  -0.905  12.782  1.00 97.10           H  
ATOM   2278  HB3 PRO A 145     -25.608  -1.423  11.579  1.00 97.10           H  
ATOM   2279  O   PRO A 145     -24.636  -1.078   8.694  1.00 97.10           O  
ATOM   2280  CG  PRO A 145     -24.922   0.637  11.375  1.00 97.10           C  
ATOM   2281  HG2 PRO A 145     -25.577   0.707  10.507  1.00 97.10           H  
ATOM   2282  HG3 PRO A 145     -25.337   1.203  12.209  1.00 97.10           H  
ATOM   2283  CD  PRO A 145     -23.523   1.127  11.002  1.00 97.10           C  
ATOM   2284  HD2 PRO A 145     -23.592   1.837  10.178  1.00 97.10           H  
ATOM   2285  HD3 PRO A 145     -23.050   1.592  11.867  1.00 97.10           H  
ATOM   2286  N   ILE A 146     -23.835  -3.107   9.230  1.00 97.59           N  
ATOM   2287  H   ILE A 146     -23.331  -3.642   9.923  1.00 97.59           H  
ATOM   2288  CA  ILE A 146     -24.256  -3.828   8.019  1.00 97.59           C  
ATOM   2289  HA  ILE A 146     -24.924  -3.197   7.432  1.00 97.59           H  
ATOM   2290  C   ILE A 146     -25.039  -5.075   8.430  1.00 97.59           C  
ATOM   2291  CB  ILE A 146     -23.032  -4.192   7.146  1.00 97.59           C  
ATOM   2292  HB  ILE A 146     -22.340  -4.764   7.764  1.00 97.59           H  
ATOM   2293  O   ILE A 146     -24.654  -5.779   9.356  1.00 97.59           O  
ATOM   2294  CG1 ILE A 146     -22.264  -2.953   6.633  1.00 97.59           C  
ATOM   2295 HG12 ILE A 146     -21.894  -2.384   7.486  1.00 97.59           H  
ATOM   2296 HG13 ILE A 146     -21.400  -3.304   6.069  1.00 97.59           H  
ATOM   2297  CG2 ILE A 146     -23.416  -5.085   5.951  1.00 97.59           C  
ATOM   2298 HG21 ILE A 146     -23.723  -6.071   6.300  1.00 97.59           H  
ATOM   2299 HG22 ILE A 146     -24.225  -4.635   5.375  1.00 97.59           H  
ATOM   2300 HG23 ILE A 146     -22.554  -5.225   5.300  1.00 97.59           H  
ATOM   2301  CD1 ILE A 146     -23.037  -2.004   5.709  1.00 97.59           C  
ATOM   2302 HD11 ILE A 146     -23.330  -2.525   4.798  1.00 97.59           H  
ATOM   2303 HD12 ILE A 146     -22.394  -1.167   5.436  1.00 97.59           H  
ATOM   2304 HD13 ILE A 146     -23.923  -1.612   6.210  1.00 97.59           H  
ATOM   2305  N   ASN A 147     -26.150  -5.371   7.757  1.00 97.10           N  
ATOM   2306  H   ASN A 147     -26.411  -4.798   6.967  1.00 97.10           H  
ATOM   2307  CA  ASN A 147     -26.866  -6.628   7.972  1.00 97.10           C  
ATOM   2308  HA  ASN A 147     -26.746  -6.951   9.006  1.00 97.10           H  
ATOM   2309  C   ASN A 147     -26.269  -7.725   7.083  1.00 97.10           C  
ATOM   2310  CB  ASN A 147     -28.369  -6.417   7.727  1.00 97.10           C  
ATOM   2311  HB2 ASN A 147     -28.528  -6.102   6.696  1.00 97.10           H  
ATOM   2312  HB3 ASN A 147     -28.743  -5.643   8.396  1.00 97.10           H  
ATOM   2313  O   ASN A 147     -26.686  -7.881   5.939  1.00 97.10           O  
ATOM   2314  CG  ASN A 147     -29.167  -7.688   7.972  1.00 97.10           C  
ATOM   2315  ND2 ASN A 147     -30.420  -7.696   7.588  1.00 97.10           N  
ATOM   2316 HD21 ASN A 147     -30.874  -8.598   7.569  1.00 97.10           H  
ATOM   2317 HD22 ASN A 147     -30.767  -6.945   7.009  1.00 97.10           H  
ATOM   2318  OD1 ASN A 147     -28.692  -8.675   8.518  1.00 97.10           O  
ATOM   2319  N   PHE A 148     -25.316  -8.499   7.606  1.00 97.27           N  
ATOM   2320  H   PHE A 148     -25.003  -8.338   8.552  1.00 97.27           H  
ATOM   2321  CA  PHE A 148     -24.642  -9.547   6.830  1.00 97.27           C  
ATOM   2322  HA  PHE A 148     -24.342  -9.124   5.871  1.00 97.27           H  
ATOM   2323  C   PHE A 148     -25.537 -10.750   6.489  1.00 97.27           C  
ATOM   2324  CB  PHE A 148     -23.374  -9.985   7.571  1.00 97.27           C  
ATOM   2325  HB2 PHE A 148     -22.954 -10.851   7.061  1.00 97.27           H  
ATOM   2326  HB3 PHE A 148     -23.638 -10.301   8.580  1.00 97.27           H  
ATOM   2327  O   PHE A 148     -25.146 -11.585   5.676  1.00 97.27           O  
ATOM   2328  CG  PHE A 148     -22.297  -8.917   7.631  1.00 97.27           C  
ATOM   2329  CD1 PHE A 148     -21.631  -8.529   6.455  1.00 97.27           C  
ATOM   2330  HD1 PHE A 148     -21.898  -8.985   5.513  1.00 97.27           H  
ATOM   2331  CD2 PHE A 148     -21.930  -8.335   8.857  1.00 97.27           C  
ATOM   2332  HD2 PHE A 148     -22.427  -8.646   9.764  1.00 97.27           H  
ATOM   2333  CE1 PHE A 148     -20.607  -7.568   6.502  1.00 97.27           C  
ATOM   2334  HE1 PHE A 148     -20.088  -7.297   5.595  1.00 97.27           H  
ATOM   2335  CE2 PHE A 148     -20.897  -7.383   8.908  1.00 97.27           C  
ATOM   2336  HE2 PHE A 148     -20.596  -6.965   9.857  1.00 97.27           H  
ATOM   2337  CZ  PHE A 148     -20.241  -6.992   7.730  1.00 97.27           C  
ATOM   2338  HZ  PHE A 148     -19.444  -6.265   7.773  1.00 97.27           H  
ATOM   2339  N   ALA A 149     -26.744 -10.844   7.062  1.00 95.63           N  
ATOM   2340  H   ALA A 149     -27.037 -10.114   7.696  1.00 95.63           H  
ATOM   2341  CA  ALA A 149     -27.713 -11.873   6.683  1.00 95.63           C  
ATOM   2342  HA  ALA A 149     -27.199 -12.834   6.657  1.00 95.63           H  
ATOM   2343  C   ALA A 149     -28.306 -11.645   5.278  1.00 95.63           C  
ATOM   2344  CB  ALA A 149     -28.808 -11.945   7.754  1.00 95.63           C  
ATOM   2345  HB1 ALA A 149     -28.356 -12.087   8.736  1.00 95.63           H  
ATOM   2346  HB2 ALA A 149     -29.468 -12.784   7.532  1.00 95.63           H  
ATOM   2347  HB3 ALA A 149     -29.397 -11.028   7.743  1.00 95.63           H  
ATOM   2348  O   ALA A 149     -28.650 -12.617   4.609  1.00 95.63           O  
ATOM   2349  N   GLU A 150     -28.383 -10.389   4.824  1.00 96.60           N  
ATOM   2350  H   GLU A 150     -27.994  -9.648   5.389  1.00 96.60           H  
ATOM   2351  CA  GLU A 150     -28.831 -10.010   3.476  1.00 96.60           C  
ATOM   2352  HA  GLU A 150     -29.437 -10.805   3.042  1.00 96.60           H  
ATOM   2353  C   GLU A 150     -27.593  -9.829   2.581  1.00 96.60           C  
ATOM   2354  CB  GLU A 150     -29.714  -8.751   3.536  1.00 96.60           C  
ATOM   2355  HB2 GLU A 150     -30.033  -8.488   2.528  1.00 96.60           H  
ATOM   2356  HB3 GLU A 150     -29.123  -7.923   3.926  1.00 96.60           H  
ATOM   2357  O   GLU A 150     -27.075  -8.727   2.398  1.00 96.60           O  
ATOM   2358  CG  GLU A 150     -30.964  -8.890   4.421  1.00 96.60           C  
ATOM   2359  HG2 GLU A 150     -30.634  -9.081   5.442  1.00 96.60           H  
ATOM   2360  HG3 GLU A 150     -31.486  -7.933   4.428  1.00 96.60           H  
ATOM   2361  CD  GLU A 150     -31.956  -9.996   4.021  1.00 96.60           C  
ATOM   2362  OE1 GLU A 150     -32.683 -10.443   4.942  1.00 96.60           O  
ATOM   2363  OE2 GLU A 150     -32.011 -10.382   2.836  1.00 96.60           O  
ATOM   2364  N   ILE A 151     -27.037 -10.956   2.118  1.00 97.02           N  
ATOM   2365  H   ILE A 151     -27.494 -11.821   2.368  1.00 97.02           H  
ATOM   2366  CA  ILE A 151     -25.716 -11.016   1.466  1.00 97.02           C  
ATOM   2367  HA  ILE A 151     -24.987 -10.650   2.189  1.00 97.02           H  
ATOM   2368  C   ILE A 151     -25.595 -10.074   0.249  1.00 97.02           C  
ATOM   2369  CB  ILE A 151     -25.331 -12.483   1.132  1.00 97.02           C  
ATOM   2370  HB  ILE A 151     -26.168 -12.968   0.632  1.00 97.02           H  
ATOM   2371  O   ILE A 151     -24.612  -9.328   0.198  1.00 97.02           O  
ATOM   2372  CG1 ILE A 151     -25.073 -13.274   2.435  1.00 97.02           C  
ATOM   2373 HG12 ILE A 151     -25.919 -13.139   3.109  1.00 97.02           H  
ATOM   2374 HG13 ILE A 151     -24.187 -12.879   2.933  1.00 97.02           H  
ATOM   2375  CG2 ILE A 151     -24.122 -12.556   0.175  1.00 97.02           C  
ATOM   2376 HG21 ILE A 151     -23.806 -13.587   0.017  1.00 97.02           H  
ATOM   2377 HG22 ILE A 151     -23.287 -11.983   0.578  1.00 97.02           H  
ATOM   2378 HG23 ILE A 151     -24.384 -12.146  -0.801  1.00 97.02           H  
ATOM   2379  CD1 ILE A 151     -24.897 -14.784   2.224  1.00 97.02           C  
ATOM   2380 HD11 ILE A 151     -23.956 -14.996   1.717  1.00 97.02           H  
ATOM   2381 HD12 ILE A 151     -24.879 -15.279   3.195  1.00 97.02           H  
ATOM   2382 HD13 ILE A 151     -25.729 -15.180   1.641  1.00 97.02           H  
ATOM   2383  N   PRO A 152     -26.529 -10.067  -0.727  1.00 97.25           N  
ATOM   2384  CA  PRO A 152     -26.416  -9.188  -1.893  1.00 97.25           C  
ATOM   2385  HA  PRO A 152     -25.499  -9.433  -2.429  1.00 97.25           H  
ATOM   2386  C   PRO A 152     -26.381  -7.701  -1.517  1.00 97.25           C  
ATOM   2387  CB  PRO A 152     -27.623  -9.519  -2.782  1.00 97.25           C  
ATOM   2388  HB2 PRO A 152     -28.458  -8.856  -2.554  1.00 97.25           H  
ATOM   2389  HB3 PRO A 152     -27.370  -9.456  -3.840  1.00 97.25           H  
ATOM   2390  O   PRO A 152     -25.518  -6.964  -1.990  1.00 97.25           O  
ATOM   2391  CG  PRO A 152     -27.993 -10.941  -2.371  1.00 97.25           C  
ATOM   2392  HG2 PRO A 152     -29.042 -11.160  -2.568  1.00 97.25           H  
ATOM   2393  HG3 PRO A 152     -27.342 -11.654  -2.877  1.00 97.25           H  
ATOM   2394  CD  PRO A 152     -27.690 -10.936  -0.878  1.00 97.25           C  
ATOM   2395  HD2 PRO A 152     -27.508 -11.957  -0.543  1.00 97.25           H  
ATOM   2396  HD3 PRO A 152     -28.533 -10.512  -0.332  1.00 97.25           H  
ATOM   2397  N   GLU A 153     -27.265  -7.274  -0.619  1.00 97.67           N  
ATOM   2398  H   GLU A 153     -27.973  -7.920  -0.297  1.00 97.67           H  
ATOM   2399  CA  GLU A 153     -27.377  -5.896  -0.148  1.00 97.67           C  
ATOM   2400  HA  GLU A 153     -27.457  -5.228  -1.005  1.00 97.67           H  
ATOM   2401  C   GLU A 153     -26.146  -5.476   0.661  1.00 97.67           C  
ATOM   2402  CB  GLU A 153     -28.632  -5.739   0.733  1.00 97.67           C  
ATOM   2403  HB2 GLU A 153     -28.605  -4.733   1.152  1.00 97.67           H  
ATOM   2404  HB3 GLU A 153     -28.592  -6.434   1.572  1.00 97.67           H  
ATOM   2405  O   GLU A 153     -25.669  -4.347   0.534  1.00 97.67           O  
ATOM   2406  CG  GLU A 153     -29.979  -5.880   0.001  1.00 97.67           C  
ATOM   2407  HG2 GLU A 153     -30.735  -5.404   0.626  1.00 97.67           H  
ATOM   2408  HG3 GLU A 153     -29.931  -5.312  -0.928  1.00 97.67           H  
ATOM   2409  CD  GLU A 153     -30.449  -7.319  -0.296  1.00 97.67           C  
ATOM   2410  OE1 GLU A 153     -31.563  -7.434  -0.857  1.00 97.67           O  
ATOM   2411  OE2 GLU A 153     -29.707  -8.283   0.000  1.00 97.67           O  
ATOM   2412  N   ALA A 154     -25.602  -6.373   1.485  1.00 97.86           N  
ATOM   2413  H   ALA A 154     -26.059  -7.268   1.588  1.00 97.86           H  
ATOM   2414  CA  ALA A 154     -24.388  -6.115   2.247  1.00 97.86           C  
ATOM   2415  HA  ALA A 154     -24.510  -5.177   2.789  1.00 97.86           H  
ATOM   2416  C   ALA A 154     -23.159  -5.945   1.333  1.00 97.86           C  
ATOM   2417  CB  ALA A 154     -24.227  -7.236   3.277  1.00 97.86           C  
ATOM   2418  HB1 ALA A 154     -24.340  -8.205   2.790  1.00 97.86           H  
ATOM   2419  HB2 ALA A 154     -25.011  -7.149   4.028  1.00 97.86           H  
ATOM   2420  HB3 ALA A 154     -23.253  -7.168   3.761  1.00 97.86           H  
ATOM   2421  O   ALA A 154     -22.379  -5.010   1.534  1.00 97.86           O  
ATOM   2422  N   LEU A 155     -23.008  -6.784   0.298  1.00 97.93           N  
ATOM   2423  H   LEU A 155     -23.689  -7.519   0.175  1.00 97.93           H  
ATOM   2424  CA  LEU A 155     -21.959  -6.619  -0.719  1.00 97.93           C  
ATOM   2425  HA  LEU A 155     -20.988  -6.582  -0.225  1.00 97.93           H  
ATOM   2426  C   LEU A 155     -22.111  -5.295  -1.472  1.00 97.93           C  
ATOM   2427  CB  LEU A 155     -21.986  -7.792  -1.718  1.00 97.93           C  
ATOM   2428  HB2 LEU A 155     -21.395  -7.520  -2.593  1.00 97.93           H  
ATOM   2429  HB3 LEU A 155     -23.013  -7.943  -2.051  1.00 97.93           H  
ATOM   2430  O   LEU A 155     -21.133  -4.558  -1.614  1.00 97.93           O  
ATOM   2431  CG  LEU A 155     -21.440  -9.116  -1.168  1.00 97.93           C  
ATOM   2432  HG  LEU A 155     -21.968  -9.363  -0.248  1.00 97.93           H  
ATOM   2433  CD1 LEU A 155     -21.674 -10.242  -2.175  1.00 97.93           C  
ATOM   2434 HD11 LEU A 155     -21.326 -11.189  -1.761  1.00 97.93           H  
ATOM   2435 HD12 LEU A 155     -22.740 -10.324  -2.387  1.00 97.93           H  
ATOM   2436 HD13 LEU A 155     -21.133 -10.038  -3.099  1.00 97.93           H  
ATOM   2437  CD2 LEU A 155     -19.937  -9.039  -0.886  1.00 97.93           C  
ATOM   2438 HD21 LEU A 155     -19.563 -10.027  -0.617  1.00 97.93           H  
ATOM   2439 HD22 LEU A 155     -19.741  -8.353  -0.062  1.00 97.93           H  
ATOM   2440 HD23 LEU A 155     -19.411  -8.698  -1.778  1.00 97.93           H  
ATOM   2441  N   GLU A 156     -23.328  -4.962  -1.910  1.00 97.95           N  
ATOM   2442  H   GLU A 156     -24.085  -5.619  -1.787  1.00 97.95           H  
ATOM   2443  CA  GLU A 156     -23.614  -3.706  -2.607  1.00 97.95           C  
ATOM   2444  HA  GLU A 156     -22.999  -3.658  -3.505  1.00 97.95           H  
ATOM   2445  C   GLU A 156     -23.264  -2.490  -1.741  1.00 97.95           C  
ATOM   2446  CB  GLU A 156     -25.091  -3.668  -3.037  1.00 97.95           C  
ATOM   2447  HB2 GLU A 156     -25.306  -4.555  -3.634  1.00 97.95           H  
ATOM   2448  HB3 GLU A 156     -25.721  -3.680  -2.148  1.00 97.95           H  
ATOM   2449  O   GLU A 156     -22.595  -1.571  -2.218  1.00 97.95           O  
ATOM   2450  CG  GLU A 156     -25.408  -2.416  -3.876  1.00 97.95           C  
ATOM   2451  HG2 GLU A 156     -25.162  -1.526  -3.297  1.00 97.95           H  
ATOM   2452  HG3 GLU A 156     -24.773  -2.424  -4.762  1.00 97.95           H  
ATOM   2453  CD  GLU A 156     -26.881  -2.305  -4.306  1.00 97.95           C  
ATOM   2454  OE1 GLU A 156     -27.180  -1.361  -5.074  1.00 97.95           O  
ATOM   2455  OE2 GLU A 156     -27.710  -3.120  -3.846  1.00 97.95           O  
ATOM   2456  N   GLN A 157     -23.653  -2.486  -0.461  1.00 97.87           N  
ATOM   2457  H   GLN A 157     -24.213  -3.261  -0.134  1.00 97.87           H  
ATOM   2458  CA  GLN A 157     -23.361  -1.386   0.461  1.00 97.87           C  
ATOM   2459  HA  GLN A 157     -23.744  -0.460   0.032  1.00 97.87           H  
ATOM   2460  C   GLN A 157     -21.857  -1.190   0.671  1.00 97.87           C  
ATOM   2461  CB  GLN A 157     -24.050  -1.627   1.812  1.00 97.87           C  
ATOM   2462  HB2 GLN A 157     -23.611  -0.961   2.555  1.00 97.87           H  
ATOM   2463  HB3 GLN A 157     -23.885  -2.655   2.133  1.00 97.87           H  
ATOM   2464  O   GLN A 157     -21.376  -0.055   0.597  1.00 97.87           O  
ATOM   2465  CG  GLN A 157     -25.555  -1.339   1.740  1.00 97.87           C  
ATOM   2466  HG2 GLN A 157     -25.708  -0.287   1.500  1.00 97.87           H  
ATOM   2467  HG3 GLN A 157     -26.009  -1.926   0.942  1.00 97.87           H  
ATOM   2468  CD  GLN A 157     -26.270  -1.634   3.054  1.00 97.87           C  
ATOM   2469  NE2 GLN A 157     -27.523  -2.024   3.007  1.00 97.87           N  
ATOM   2470 HE21 GLN A 157     -27.934  -2.295   3.889  1.00 97.87           H  
ATOM   2471 HE22 GLN A 157     -27.921  -2.289   2.118  1.00 97.87           H  
ATOM   2472  OE1 GLN A 157     -25.747  -1.479   4.144  1.00 97.87           O  
ATOM   2473  N   ILE A 158     -21.109  -2.273   0.904  1.00 97.58           N  
ATOM   2474  H   ILE A 158     -21.562  -3.175   0.935  1.00 97.58           H  
ATOM   2475  CA  ILE A 158     -19.660  -2.200   1.135  1.00 97.58           C  
ATOM   2476  HA  ILE A 158     -19.471  -1.435   1.888  1.00 97.58           H  
ATOM   2477  C   ILE A 158     -18.935  -1.753  -0.139  1.00 97.58           C  
ATOM   2478  CB  ILE A 158     -19.114  -3.539   1.680  1.00 97.58           C  
ATOM   2479  HB  ILE A 158     -19.409  -4.346   1.009  1.00 97.58           H  
ATOM   2480  O   ILE A 158     -18.147  -0.804  -0.096  1.00 97.58           O  
ATOM   2481  CG1 ILE A 158     -19.698  -3.813   3.085  1.00 97.58           C  
ATOM   2482 HG12 ILE A 158     -20.777  -3.660   3.074  1.00 97.58           H  
ATOM   2483 HG13 ILE A 158     -19.276  -3.095   3.789  1.00 97.58           H  
ATOM   2484  CG2 ILE A 158     -17.574  -3.478   1.740  1.00 97.58           C  
ATOM   2485 HG21 ILE A 158     -17.155  -3.536   0.736  1.00 97.58           H  
ATOM   2486 HG22 ILE A 158     -17.169  -4.308   2.320  1.00 97.58           H  
ATOM   2487 HG23 ILE A 158     -17.255  -2.547   2.210  1.00 97.58           H  
ATOM   2488  CD1 ILE A 158     -19.448  -5.229   3.614  1.00 97.58           C  
ATOM   2489 HD11 ILE A 158     -19.825  -5.965   2.904  1.00 97.58           H  
ATOM   2490 HD12 ILE A 158     -18.387  -5.399   3.797  1.00 97.58           H  
ATOM   2491 HD13 ILE A 158     -19.983  -5.336   4.558  1.00 97.58           H  
ATOM   2492  N   ASN A 159     -19.227  -2.378  -1.283  1.00 97.71           N  
ATOM   2493  H   ASN A 159     -19.901  -3.131  -1.271  1.00 97.71           H  
ATOM   2494  CA  ASN A 159     -18.582  -2.040  -2.551  1.00 97.71           C  
ATOM   2495  HA  ASN A 159     -17.501  -2.065  -2.410  1.00 97.71           H  
ATOM   2496  C   ASN A 159     -18.917  -0.613  -2.999  1.00 97.71           C  
ATOM   2497  CB  ASN A 159     -18.958  -3.084  -3.616  1.00 97.71           C  
ATOM   2498  HB2 ASN A 159     -20.037  -3.236  -3.622  1.00 97.71           H  
ATOM   2499  HB3 ASN A 159     -18.668  -2.718  -4.601  1.00 97.71           H  
ATOM   2500  O   ASN A 159     -18.009   0.130  -3.367  1.00 97.71           O  
ATOM   2501  CG  ASN A 159     -18.253  -4.412  -3.408  1.00 97.71           C  
ATOM   2502  ND2 ASN A 159     -18.808  -5.482  -3.917  1.00 97.71           N  
ATOM   2503 HD21 ASN A 159     -19.682  -5.421  -4.422  1.00 97.71           H  
ATOM   2504 HD22 ASN A 159     -18.346  -6.370  -3.789  1.00 97.71           H  
ATOM   2505  OD1 ASN A 159     -17.172  -4.486  -2.839  1.00 97.71           O  
ATOM   2506  N   SER A 160     -20.177  -0.183  -2.874  1.00 97.60           N  
ATOM   2507  H   SER A 160     -20.886  -0.841  -2.582  1.00 97.60           H  
ATOM   2508  CA  SER A 160     -20.590   1.190  -3.200  1.00 97.60           C  
ATOM   2509  HA  SER A 160     -20.309   1.412  -4.229  1.00 97.60           H  
ATOM   2510  C   SER A 160     -19.929   2.223  -2.287  1.00 97.60           C  
ATOM   2511  CB  SER A 160     -22.105   1.358  -3.066  1.00 97.60           C  
ATOM   2512  HB2 SER A 160     -22.416   1.128  -2.047  1.00 97.60           H  
ATOM   2513  HB3 SER A 160     -22.367   2.392  -3.288  1.00 97.60           H  
ATOM   2514  O   SER A 160     -19.551   3.309  -2.733  1.00 97.60           O  
ATOM   2515  OG  SER A 160     -22.790   0.523  -3.965  1.00 97.60           O  
ATOM   2516  HG  SER A 160     -22.847  -0.349  -3.567  1.00 97.60           H  
ATOM   2517  N   TYR A 161     -19.768   1.905  -0.998  1.00 97.08           N  
ATOM   2518  H   TYR A 161     -20.114   1.016  -0.665  1.00 97.08           H  
ATOM   2519  CA  TYR A 161     -19.058   2.771  -0.063  1.00 97.08           C  
ATOM   2520  HA  TYR A 161     -19.518   3.759  -0.082  1.00 97.08           H  
ATOM   2521  C   TYR A 161     -17.591   2.950  -0.478  1.00 97.08           C  
ATOM   2522  CB  TYR A 161     -19.184   2.217   1.363  1.00 97.08           C  
ATOM   2523  HB2 TYR A 161     -20.221   2.298   1.687  1.00 97.08           H  
ATOM   2524  HB3 TYR A 161     -18.925   1.158   1.368  1.00 97.08           H  
ATOM   2525  O   TYR A 161     -17.110   4.085  -0.556  1.00 97.08           O  
ATOM   2526  CG  TYR A 161     -18.289   2.930   2.355  1.00 97.08           C  
ATOM   2527  CD1 TYR A 161     -16.964   2.488   2.520  1.00 97.08           C  
ATOM   2528  HD1 TYR A 161     -16.611   1.632   1.965  1.00 97.08           H  
ATOM   2529  CD2 TYR A 161     -18.756   4.046   3.075  1.00 97.08           C  
ATOM   2530  HD2 TYR A 161     -19.784   4.360   2.972  1.00 97.08           H  
ATOM   2531  CE1 TYR A 161     -16.100   3.148   3.403  1.00 97.08           C  
ATOM   2532  HE1 TYR A 161     -15.085   2.798   3.520  1.00 97.08           H  
ATOM   2533  CE2 TYR A 161     -17.891   4.717   3.963  1.00 97.08           C  
ATOM   2534  HE2 TYR A 161     -18.237   5.549   4.558  1.00 97.08           H  
ATOM   2535  OH  TYR A 161     -15.689   4.946   4.900  1.00 97.08           O  
ATOM   2536  HH  TYR A 161     -14.868   4.467   5.035  1.00 97.08           H  
ATOM   2537  CZ  TYR A 161     -16.563   4.265   4.121  1.00 97.08           C  
ATOM   2538  N   VAL A 162     -16.890   1.851  -0.774  1.00 95.43           N  
ATOM   2539  H   VAL A 162     -17.355   0.957  -0.712  1.00 95.43           H  
ATOM   2540  CA  VAL A 162     -15.478   1.876  -1.188  1.00 95.43           C  
ATOM   2541  HA  VAL A 162     -14.903   2.437  -0.451  1.00 95.43           H  
ATOM   2542  C   VAL A 162     -15.317   2.598  -2.522  1.00 95.43           C  
ATOM   2543  CB  VAL A 162     -14.903   0.451  -1.258  1.00 95.43           C  
ATOM   2544  HB  VAL A 162     -15.556  -0.171  -1.870  1.00 95.43           H  
ATOM   2545  O   VAL A 162     -14.460   3.477  -2.635  1.00 95.43           O  
ATOM   2546  CG1 VAL A 162     -13.493   0.419  -1.865  1.00 95.43           C  
ATOM   2547 HG11 VAL A 162     -12.819   1.066  -1.302  1.00 95.43           H  
ATOM   2548 HG12 VAL A 162     -13.115  -0.603  -1.849  1.00 95.43           H  
ATOM   2549 HG13 VAL A 162     -13.518   0.738  -2.907  1.00 95.43           H  
ATOM   2550  CG2 VAL A 162     -14.823  -0.152   0.151  1.00 95.43           C  
ATOM   2551 HG21 VAL A 162     -14.549  -1.204   0.073  1.00 95.43           H  
ATOM   2552 HG22 VAL A 162     -15.794  -0.113   0.644  1.00 95.43           H  
ATOM   2553 HG23 VAL A 162     -14.086   0.376   0.756  1.00 95.43           H  
ATOM   2554  N   GLU A 163     -16.170   2.308  -3.503  1.00 95.80           N  
ATOM   2555  H   GLU A 163     -16.828   1.553  -3.374  1.00 95.80           H  
ATOM   2556  CA  GLU A 163     -16.153   2.972  -4.806  1.00 95.80           C  
ATOM   2557  HA  GLU A 163     -15.183   2.806  -5.275  1.00 95.80           H  
ATOM   2558  C   GLU A 163     -16.327   4.485  -4.647  1.00 95.80           C  
ATOM   2559  CB  GLU A 163     -17.240   2.372  -5.715  1.00 95.80           C  
ATOM   2560  HB2 GLU A 163     -18.225   2.583  -5.299  1.00 95.80           H  
ATOM   2561  HB3 GLU A 163     -17.098   1.293  -5.773  1.00 95.80           H  
ATOM   2562  O   GLU A 163     -15.541   5.270  -5.179  1.00 95.80           O  
ATOM   2563  CG  GLU A 163     -17.129   2.963  -7.128  1.00 95.80           C  
ATOM   2564  HG2 GLU A 163     -16.116   2.770  -7.480  1.00 95.80           H  
ATOM   2565  HG3 GLU A 163     -17.272   4.042  -7.078  1.00 95.80           H  
ATOM   2566  CD  GLU A 163     -18.116   2.399  -8.158  1.00 95.80           C  
ATOM   2567  OE1 GLU A 163     -17.920   2.719  -9.362  1.00 95.80           O  
ATOM   2568  OE2 GLU A 163     -19.055   1.681  -7.771  1.00 95.80           O  
ATOM   2569  N   LYS A 164     -17.298   4.916  -3.835  1.00 95.38           N  
ATOM   2570  H   LYS A 164     -17.920   4.227  -3.438  1.00 95.38           H  
ATOM   2571  CA  LYS A 164     -17.523   6.336  -3.555  1.00 95.38           C  
ATOM   2572  HA  LYS A 164     -17.651   6.854  -4.506  1.00 95.38           H  
ATOM   2573  C   LYS A 164     -16.327   6.986  -2.859  1.00 95.38           C  
ATOM   2574  CB  LYS A 164     -18.807   6.471  -2.733  1.00 95.38           C  
ATOM   2575  HB2 LYS A 164     -19.627   6.019  -3.291  1.00 95.38           H  
ATOM   2576  HB3 LYS A 164     -18.692   5.931  -1.793  1.00 95.38           H  
ATOM   2577  O   LYS A 164     -15.930   8.085  -3.238  1.00 95.38           O  
ATOM   2578  CG  LYS A 164     -19.148   7.937  -2.442  1.00 95.38           C  
ATOM   2579  HG2 LYS A 164     -19.273   8.475  -3.382  1.00 95.38           H  
ATOM   2580  HG3 LYS A 164     -18.347   8.400  -1.866  1.00 95.38           H  
ATOM   2581  CD  LYS A 164     -20.440   8.010  -1.631  1.00 95.38           C  
ATOM   2582  HD2 LYS A 164     -20.314   7.441  -0.709  1.00 95.38           H  
ATOM   2583  HD3 LYS A 164     -21.250   7.569  -2.212  1.00 95.38           H  
ATOM   2584  CE  LYS A 164     -20.764   9.468  -1.303  1.00 95.38           C  
ATOM   2585  HE2 LYS A 164     -19.927   9.895  -0.750  1.00 95.38           H  
ATOM   2586  HE3 LYS A 164     -20.865  10.017  -2.239  1.00 95.38           H  
ATOM   2587  NZ  LYS A 164     -22.013   9.555  -0.511  1.00 95.38           N  
ATOM   2588  HZ1 LYS A 164     -22.777   9.148  -1.032  1.00 95.38           H  
ATOM   2589  HZ2 LYS A 164     -22.240  10.516  -0.297  1.00 95.38           H  
ATOM   2590  HZ3 LYS A 164     -21.919   9.035   0.349  1.00 95.38           H  
ATOM   2591  N   LYS A 165     -15.755   6.340  -1.838  1.00 91.42           N  
ATOM   2592  H   LYS A 165     -16.129   5.435  -1.591  1.00 91.42           H  
ATOM   2593  CA  LYS A 165     -14.611   6.873  -1.073  1.00 91.42           C  
ATOM   2594  HA  LYS A 165     -14.810   7.910  -0.803  1.00 91.42           H  
ATOM   2595  C   LYS A 165     -13.317   6.920  -1.881  1.00 91.42           C  
ATOM   2596  CB  LYS A 165     -14.404   6.034   0.192  1.00 91.42           C  
ATOM   2597  HB2 LYS A 165     -13.422   6.250   0.613  1.00 91.42           H  
ATOM   2598  HB3 LYS A 165     -14.425   4.978  -0.080  1.00 91.42           H  
ATOM   2599  O   LYS A 165     -12.441   7.710  -1.551  1.00 91.42           O  
ATOM   2600  CG  LYS A 165     -15.461   6.292   1.269  1.00 91.42           C  
ATOM   2601  HG2 LYS A 165     -16.460   6.247   0.835  1.00 91.42           H  
ATOM   2602  HG3 LYS A 165     -15.371   5.490   2.002  1.00 91.42           H  
ATOM   2603  CD  LYS A 165     -15.273   7.633   1.994  1.00 91.42           C  
ATOM   2604  HD2 LYS A 165     -14.268   7.661   2.415  1.00 91.42           H  
ATOM   2605  HD3 LYS A 165     -15.407   8.469   1.306  1.00 91.42           H  
ATOM   2606  CE  LYS A 165     -16.311   7.698   3.118  1.00 91.42           C  
ATOM   2607  HE2 LYS A 165     -17.299   7.908   2.708  1.00 91.42           H  
ATOM   2608  HE3 LYS A 165     -16.359   6.710   3.574  1.00 91.42           H  
ATOM   2609  NZ  LYS A 165     -15.956   8.653   4.188  1.00 91.42           N  
ATOM   2610  HZ1 LYS A 165     -15.002   8.502   4.484  1.00 91.42           H  
ATOM   2611  HZ2 LYS A 165     -16.456   8.376   5.022  1.00 91.42           H  
ATOM   2612  HZ3 LYS A 165     -16.140   9.620   3.965  1.00 91.42           H  
ATOM   2613  N   THR A 166     -13.216   6.107  -2.927  1.00 90.32           N  
ATOM   2614  H   THR A 166     -13.958   5.440  -3.081  1.00 90.32           H  
ATOM   2615  CA  THR A 166     -12.066   6.057  -3.838  1.00 90.32           C  
ATOM   2616  HA  THR A 166     -11.240   6.611  -3.391  1.00 90.32           H  
ATOM   2617  C   THR A 166     -12.344   6.745  -5.173  1.00 90.32           C  
ATOM   2618  CB  THR A 166     -11.572   4.617  -4.043  1.00 90.32           C  
ATOM   2619  HB  THR A 166     -10.701   4.632  -4.698  1.00 90.32           H  
ATOM   2620  O   THR A 166     -11.621   6.514  -6.135  1.00 90.32           O  
ATOM   2621  CG2 THR A 166     -11.153   3.965  -2.724  1.00 90.32           C  
ATOM   2622 HG21 THR A 166     -10.338   4.537  -2.281  1.00 90.32           H  
ATOM   2623 HG22 THR A 166     -10.808   2.948  -2.911  1.00 90.32           H  
ATOM   2624 HG23 THR A 166     -11.987   3.924  -2.022  1.00 90.32           H  
ATOM   2625  OG1 THR A 166     -12.571   3.829  -4.648  1.00 90.32           O  
ATOM   2626  HG1 THR A 166     -13.209   3.589  -3.972  1.00 90.32           H  
ATOM   2627  N   ASN A 167     -13.389   7.579  -5.272  1.00 90.71           N  
ATOM   2628  H   ASN A 167     -13.969   7.717  -4.457  1.00 90.71           H  
ATOM   2629  CA  ASN A 167     -13.747   8.315  -6.492  1.00 90.71           C  
ATOM   2630  HA  ASN A 167     -14.739   8.736  -6.328  1.00 90.71           H  
ATOM   2631  C   ASN A 167     -13.874   7.416  -7.743  1.00 90.71           C  
ATOM   2632  CB  ASN A 167     -12.774   9.494  -6.690  1.00 90.71           C  
ATOM   2633  HB2 ASN A 167     -11.768   9.108  -6.858  1.00 90.71           H  
ATOM   2634  HB3 ASN A 167     -13.067  10.066  -7.570  1.00 90.71           H  
ATOM   2635  O   ASN A 167     -13.471   7.796  -8.846  1.00 90.71           O  
ATOM   2636  CG  ASN A 167     -12.755  10.448  -5.514  1.00 90.71           C  
ATOM   2637  ND2 ASN A 167     -11.596  10.716  -4.956  1.00 90.71           N  
ATOM   2638 HD21 ASN A 167     -11.578  11.284  -4.122  1.00 90.71           H  
ATOM   2639 HD22 ASN A 167     -10.741  10.252  -5.229  1.00 90.71           H  
ATOM   2640  OD1 ASN A 167     -13.782  10.965  -5.099  1.00 90.71           O  
ATOM   2641  N   GLY A 168     -14.396   6.200  -7.574  1.00 92.41           N  
ATOM   2642  H   GLY A 168     -14.698   5.935  -6.647  1.00 92.41           H  
ATOM   2643  CA  GLY A 168     -14.576   5.223  -8.647  1.00 92.41           C  
ATOM   2644  HA2 GLY A 168     -15.346   4.512  -8.349  1.00 92.41           H  
ATOM   2645  HA3 GLY A 168     -14.931   5.738  -9.540  1.00 92.41           H  
ATOM   2646  C   GLY A 168     -13.322   4.434  -9.029  1.00 92.41           C  
ATOM   2647  O   GLY A 168     -13.368   3.687 -10.006  1.00 92.41           O  
ATOM   2648  N   LYS A 169     -12.197   4.610  -8.322  1.00 90.84           N  
ATOM   2649  H   LYS A 169     -12.216   5.252  -7.543  1.00 90.84           H  
ATOM   2650  CA  LYS A 169     -10.913   3.975  -8.666  1.00 90.84           C  
ATOM   2651  HA  LYS A 169     -10.823   3.909  -9.750  1.00 90.84           H  
ATOM   2652  C   LYS A 169     -10.796   2.536  -8.189  1.00 90.84           C  
ATOM   2653  CB  LYS A 169      -9.742   4.798  -8.108  1.00 90.84           C  
ATOM   2654  HB2 LYS A 169      -9.796   4.814  -7.019  1.00 90.84           H  
ATOM   2655  HB3 LYS A 169      -8.814   4.297  -8.382  1.00 90.84           H  
ATOM   2656  O   LYS A 169     -10.096   1.754  -8.824  1.00 90.84           O  
ATOM   2657  CG  LYS A 169      -9.679   6.244  -8.620  1.00 90.84           C  
ATOM   2658  HG2 LYS A 169      -8.815   6.732  -8.170  1.00 90.84           H  
ATOM   2659  HG3 LYS A 169     -10.571   6.793  -8.319  1.00 90.84           H  
ATOM   2660  CD  LYS A 169      -9.568   6.324 -10.142  1.00 90.84           C  
ATOM   2661  HD2 LYS A 169      -8.681   5.783 -10.469  1.00 90.84           H  
ATOM   2662  HD3 LYS A 169     -10.458   5.892 -10.600  1.00 90.84           H  
ATOM   2663  CE  LYS A 169      -9.468   7.796 -10.530  1.00 90.84           C  
ATOM   2664  HE2 LYS A 169     -10.328   8.319 -10.115  1.00 90.84           H  
ATOM   2665  HE3 LYS A 169      -8.567   8.209 -10.076  1.00 90.84           H  
ATOM   2666  NZ  LYS A 169      -9.426   7.949 -12.001  1.00 90.84           N  
ATOM   2667  HZ1 LYS A 169     -10.277   7.590 -12.410  1.00 90.84           H  
ATOM   2668  HZ2 LYS A 169      -8.640   7.435 -12.371  1.00 90.84           H  
ATOM   2669  HZ3 LYS A 169      -9.317   8.924 -12.244  1.00 90.84           H  
ATOM   2670  N   ILE A 170     -11.469   2.188  -7.096  1.00 90.78           N  
ATOM   2671  H   ILE A 170     -12.006   2.890  -6.606  1.00 90.78           H  
ATOM   2672  CA  ILE A 170     -11.511   0.824  -6.576  1.00 90.78           C  
ATOM   2673  HA  ILE A 170     -10.976   0.160  -7.256  1.00 90.78           H  
ATOM   2674  C   ILE A 170     -12.966   0.379  -6.555  1.00 90.78           C  
ATOM   2675  CB  ILE A 170     -10.806   0.728  -5.207  1.00 90.78           C  
ATOM   2676  HB  ILE A 170     -11.289   1.410  -4.507  1.00 90.78           H  
ATOM   2677  O   ILE A 170     -13.786   0.941  -5.834  1.00 90.78           O  
ATOM   2678  CG1 ILE A 170      -9.321   1.134  -5.383  1.00 90.78           C  
ATOM   2679 HG12 ILE A 170      -8.860   0.482  -6.124  1.00 90.78           H  
ATOM   2680 HG13 ILE A 170      -9.268   2.155  -5.761  1.00 90.78           H  
ATOM   2681  CG2 ILE A 170     -10.936  -0.702  -4.657  1.00 90.78           C  
ATOM   2682 HG21 ILE A 170     -11.983  -0.966  -4.515  1.00 90.78           H  
ATOM   2683 HG22 ILE A 170     -10.480  -1.402  -5.357  1.00 90.78           H  
ATOM   2684 HG23 ILE A 170     -10.448  -0.784  -3.686  1.00 90.78           H  
ATOM   2685  CD1 ILE A 170      -8.462   1.101  -4.119  1.00 90.78           C  
ATOM   2686 HD11 ILE A 170      -8.362   0.080  -3.750  1.00 90.78           H  
ATOM   2687 HD12 ILE A 170      -8.897   1.749  -3.358  1.00 90.78           H  
ATOM   2688 HD13 ILE A 170      -7.466   1.471  -4.363  1.00 90.78           H  
ATOM   2689  N   LYS A 171     -13.263  -0.628  -7.374  1.00 92.58           N  
ATOM   2690  H   LYS A 171     -12.508  -1.060  -7.888  1.00 92.58           H  
ATOM   2691  CA  LYS A 171     -14.579  -1.252  -7.514  1.00 92.58           C  
ATOM   2692  HA  LYS A 171     -15.298  -0.757  -6.861  1.00 92.58           H  
ATOM   2693  C   LYS A 171     -14.496  -2.709  -7.089  1.00 92.58           C  
ATOM   2694  CB  LYS A 171     -15.076  -1.143  -8.961  1.00 92.58           C  
ATOM   2695  HB2 LYS A 171     -16.092  -1.535  -9.011  1.00 92.58           H  
ATOM   2696  HB3 LYS A 171     -14.445  -1.756  -9.605  1.00 92.58           H  
ATOM   2697  O   LYS A 171     -13.393  -3.267  -7.062  1.00 92.58           O  
ATOM   2698  CG  LYS A 171     -15.068   0.302  -9.473  1.00 92.58           C  
ATOM   2699  HG2 LYS A 171     -14.045   0.674  -9.523  1.00 92.58           H  
ATOM   2700  HG3 LYS A 171     -15.647   0.929  -8.795  1.00 92.58           H  
ATOM   2701  CD  LYS A 171     -15.683   0.353 -10.868  1.00 92.58           C  
ATOM   2702  HD2 LYS A 171     -15.157  -0.338 -11.526  1.00 92.58           H  
ATOM   2703  HD3 LYS A 171     -16.725   0.042 -10.795  1.00 92.58           H  
ATOM   2704  CE  LYS A 171     -15.566   1.772 -11.423  1.00 92.58           C  
ATOM   2705  HE2 LYS A 171     -14.876   1.768 -12.267  1.00 92.58           H  
ATOM   2706  HE3 LYS A 171     -15.153   2.416 -10.647  1.00 92.58           H  
ATOM   2707  NZ  LYS A 171     -16.892   2.275 -11.817  1.00 92.58           N  
ATOM   2708  HZ1 LYS A 171     -17.434   2.360 -10.969  1.00 92.58           H  
ATOM   2709  HZ2 LYS A 171     -17.381   1.618 -12.408  1.00 92.58           H  
ATOM   2710  HZ3 LYS A 171     -16.845   3.201 -12.219  1.00 92.58           H  
ATOM   2711  N   ASP A 172     -15.655  -3.277  -6.762  1.00 92.03           N  
ATOM   2712  H   ASP A 172     -16.503  -2.758  -6.939  1.00 92.03           H  
ATOM   2713  CA  ASP A 172     -15.825  -4.707  -6.489  1.00 92.03           C  
ATOM   2714  HA  ASP A 172     -16.783  -4.841  -5.987  1.00 92.03           H  
ATOM   2715  C   ASP A 172     -14.744  -5.226  -5.525  1.00 92.03           C  
ATOM   2716  CB  ASP A 172     -15.918  -5.469  -7.825  1.00 92.03           C  
ATOM   2717  HB2 ASP A 172     -16.209  -6.501  -7.628  1.00 92.03           H  
ATOM   2718  HB3 ASP A 172     -14.942  -5.473  -8.308  1.00 92.03           H  
ATOM   2719  O   ASP A 172     -13.954  -6.109  -5.853  1.00 92.03           O  
ATOM   2720  CG  ASP A 172     -16.945  -4.826  -8.763  1.00 92.03           C  
ATOM   2721  OD1 ASP A 172     -18.101  -4.653  -8.316  1.00 92.03           O  
ATOM   2722  OD2 ASP A 172     -16.546  -4.412  -9.877  1.00 92.03           O  
ATOM   2723  N   LEU A 173     -14.619  -4.574  -4.360  1.00 94.20           N  
ATOM   2724  H   LEU A 173     -15.336  -3.908  -4.110  1.00 94.20           H  
ATOM   2725  CA  LEU A 173     -13.618  -4.939  -3.353  1.00 94.20           C  
ATOM   2726  HA  LEU A 173     -12.642  -5.002  -3.834  1.00 94.20           H  
ATOM   2727  C   LEU A 173     -13.916  -6.316  -2.756  1.00 94.20           C  
ATOM   2728  CB  LEU A 173     -13.584  -3.875  -2.239  1.00 94.20           C  
ATOM   2729  HB2 LEU A 173     -13.336  -2.908  -2.676  1.00 94.20           H  
ATOM   2730  HB3 LEU A 173     -14.579  -3.804  -1.800  1.00 94.20           H  
ATOM   2731  O   LEU A 173     -12.994  -7.057  -2.444  1.00 94.20           O  
ATOM   2732  CG  LEU A 173     -12.575  -4.207  -1.117  1.00 94.20           C  
ATOM   2733  HG  LEU A 173     -12.754  -5.205  -0.717  1.00 94.20           H  
ATOM   2734  CD1 LEU A 173     -11.132  -4.116  -1.605  1.00 94.20           C  
ATOM   2735 HD11 LEU A 173     -10.448  -4.256  -0.768  1.00 94.20           H  
ATOM   2736 HD12 LEU A 173     -10.953  -3.148  -2.073  1.00 94.20           H  
ATOM   2737 HD13 LEU A 173     -10.948  -4.920  -2.317  1.00 94.20           H  
ATOM   2738  CD2 LEU A 173     -12.727  -3.251   0.055  1.00 94.20           C  
ATOM   2739 HD21 LEU A 173     -12.024  -3.541   0.836  1.00 94.20           H  
ATOM   2740 HD22 LEU A 173     -12.525  -2.228  -0.263  1.00 94.20           H  
ATOM   2741 HD23 LEU A 173     -13.743  -3.332   0.442  1.00 94.20           H  
ATOM   2742  N   LEU A 174     -15.196  -6.620  -2.544  1.00 94.71           N  
ATOM   2743  H   LEU A 174     -15.896  -5.947  -2.822  1.00 94.71           H  
ATOM   2744  CA  LEU A 174     -15.658  -7.900  -2.031  1.00 94.71           C  
ATOM   2745  HA  LEU A 174     -14.806  -8.564  -1.884  1.00 94.71           H  
ATOM   2746  C   LEU A 174     -16.577  -8.553  -3.056  1.00 94.71           C  
ATOM   2747  CB  LEU A 174     -16.381  -7.713  -0.687  1.00 94.71           C  
ATOM   2748  HB2 LEU A 174     -16.722  -8.688  -0.341  1.00 94.71           H  
ATOM   2749  HB3 LEU A 174     -17.263  -7.096  -0.861  1.00 94.71           H  
ATOM   2750  O   LEU A 174     -17.563  -7.963  -3.491  1.00 94.71           O  
ATOM   2751  CG  LEU A 174     -15.543  -7.055   0.420  1.00 94.71           C  
ATOM   2752  HG  LEU A 174     -15.241  -6.055   0.110  1.00 94.71           H  
ATOM   2753  CD1 LEU A 174     -16.396  -6.930   1.679  1.00 94.71           C  
ATOM   2754 HD11 LEU A 174     -17.343  -6.450   1.429  1.00 94.71           H  
ATOM   2755 HD12 LEU A 174     -15.865  -6.311   2.402  1.00 94.71           H  
ATOM   2756 HD13 LEU A 174     -16.604  -7.913   2.100  1.00 94.71           H  
ATOM   2757  CD2 LEU A 174     -14.299  -7.860   0.797  1.00 94.71           C  
ATOM   2758 HD21 LEU A 174     -13.624  -7.916  -0.057  1.00 94.71           H  
ATOM   2759 HD22 LEU A 174     -14.586  -8.866   1.104  1.00 94.71           H  
ATOM   2760 HD23 LEU A 174     -13.775  -7.359   1.611  1.00 94.71           H  
ATOM   2761  N   ASP A 175     -16.274  -9.795  -3.389  1.00 93.77           N  
ATOM   2762  H   ASP A 175     -15.404 -10.194  -3.064  1.00 93.77           H  
ATOM   2763  CA  ASP A 175     -17.067 -10.671  -4.249  1.00 93.77           C  
ATOM   2764  HA  ASP A 175     -17.713 -10.073  -4.892  1.00 93.77           H  
ATOM   2765  C   ASP A 175     -17.961 -11.631  -3.443  1.00 93.77           C  
ATOM   2766  CB  ASP A 175     -16.078 -11.442  -5.137  1.00 93.77           C  
ATOM   2767  HB2 ASP A 175     -16.650 -12.033  -5.852  1.00 93.77           H  
ATOM   2768  HB3 ASP A 175     -15.478 -10.729  -5.702  1.00 93.77           H  
ATOM   2769  O   ASP A 175     -18.991 -12.097  -3.925  1.00 93.77           O  
ATOM   2770  CG  ASP A 175     -15.135 -12.377  -4.355  1.00 93.77           C  
ATOM   2771  OD1 ASP A 175     -14.913 -12.153  -3.135  1.00 93.77           O  
ATOM   2772  OD2 ASP A 175     -14.689 -13.370  -4.963  1.00 93.77           O  
ATOM   2773  N   ASN A 176     -17.572 -11.918  -2.200  1.00 94.30           N  
ATOM   2774  H   ASN A 176     -16.639 -11.616  -1.956  1.00 94.30           H  
ATOM   2775  CA  ASN A 176     -18.261 -12.824  -1.294  1.00 94.30           C  
ATOM   2776  HA  ASN A 176     -19.310 -12.858  -1.588  1.00 94.30           H  
ATOM   2777  C   ASN A 176     -18.217 -12.341   0.166  1.00 94.30           C  
ATOM   2778  CB  ASN A 176     -17.681 -14.241  -1.470  1.00 94.30           C  
ATOM   2779  HB2 ASN A 176     -17.815 -14.543  -2.509  1.00 94.30           H  
ATOM   2780  HB3 ASN A 176     -18.237 -14.943  -0.848  1.00 94.30           H  
ATOM   2781  O   ASN A 176     -17.268 -11.681   0.607  1.00 94.30           O  
ATOM   2782  CG  ASN A 176     -16.206 -14.366  -1.105  1.00 94.30           C  
ATOM   2783  ND2 ASN A 176     -15.394 -14.910  -1.975  1.00 94.30           N  
ATOM   2784 HD21 ASN A 176     -14.409 -14.802  -1.777  1.00 94.30           H  
ATOM   2785 HD22 ASN A 176     -15.658 -14.906  -2.950  1.00 94.30           H  
ATOM   2786  OD1 ASN A 176     -15.761 -13.982  -0.032  1.00 94.30           O  
ATOM   2787  N   ILE A 177     -19.259 -12.710   0.909  1.00 95.35           N  
ATOM   2788  H   ILE A 177     -19.993 -13.233   0.452  1.00 95.35           H  
ATOM   2789  CA  ILE A 177     -19.375 -12.661   2.372  1.00 95.35           C  
ATOM   2790  HA  ILE A 177     -18.392 -12.828   2.811  1.00 95.35           H  
ATOM   2791  C   ILE A 177     -20.283 -13.815   2.816  1.00 95.35           C  
ATOM   2792  CB  ILE A 177     -19.930 -11.311   2.894  1.00 95.35           C  
ATOM   2793  HB  ILE A 177     -20.095 -11.413   3.967  1.00 95.35           H  
ATOM   2794  O   ILE A 177     -21.068 -14.339   2.024  1.00 95.35           O  
ATOM   2795  CG1 ILE A 177     -21.282 -10.981   2.233  1.00 95.35           C  
ATOM   2796 HG12 ILE A 177     -21.117 -10.827   1.167  1.00 95.35           H  
ATOM   2797 HG13 ILE A 177     -21.955 -11.830   2.351  1.00 95.35           H  
ATOM   2798  CG2 ILE A 177     -18.901 -10.181   2.705  1.00 95.35           C  
ATOM   2799 HG21 ILE A 177     -17.917 -10.521   3.029  1.00 95.35           H  
ATOM   2800 HG22 ILE A 177     -18.846  -9.886   1.657  1.00 95.35           H  
ATOM   2801 HG23 ILE A 177     -19.172  -9.313   3.305  1.00 95.35           H  
ATOM   2802  CD1 ILE A 177     -22.016  -9.762   2.790  1.00 95.35           C  
ATOM   2803 HD11 ILE A 177     -22.694  -9.399   2.018  1.00 95.35           H  
ATOM   2804 HD12 ILE A 177     -21.332  -8.955   3.052  1.00 95.35           H  
ATOM   2805 HD13 ILE A 177     -22.599 -10.056   3.663  1.00 95.35           H  
ATOM   2806  N   GLU A 178     -20.195 -14.196   4.085  1.00 93.33           N  
ATOM   2807  H   GLU A 178     -19.536 -13.728   4.690  1.00 93.33           H  
ATOM   2808  CA  GLU A 178     -21.029 -15.248   4.676  1.00 93.33           C  
ATOM   2809  HA  GLU A 178     -21.562 -15.785   3.891  1.00 93.33           H  
ATOM   2810  C   GLU A 178     -22.069 -14.647   5.625  1.00 93.33           C  
ATOM   2811  CB  GLU A 178     -20.145 -16.258   5.415  1.00 93.33           C  
ATOM   2812  HB2 GLU A 178     -19.583 -15.729   6.186  1.00 93.33           H  
ATOM   2813  HB3 GLU A 178     -20.787 -16.995   5.897  1.00 93.33           H  
ATOM   2814  O   GLU A 178     -21.816 -13.621   6.256  1.00 93.33           O  
ATOM   2815  CG  GLU A 178     -19.173 -16.984   4.468  1.00 93.33           C  
ATOM   2816  HG2 GLU A 178     -18.551 -16.250   3.955  1.00 93.33           H  
ATOM   2817  HG3 GLU A 178     -19.758 -17.517   3.718  1.00 93.33           H  
ATOM   2818  CD  GLU A 178     -18.255 -17.973   5.198  1.00 93.33           C  
ATOM   2819  OE1 GLU A 178     -17.511 -18.696   4.502  1.00 93.33           O  
ATOM   2820  OE2 GLU A 178     -18.307 -18.013   6.446  1.00 93.33           O  
ATOM   2821  N   SER A 179     -23.209 -15.315   5.815  1.00 91.33           N  
ATOM   2822  H   SER A 179     -23.373 -16.174   5.309  1.00 91.33           H  
ATOM   2823  CA  SER A 179     -24.279 -14.824   6.703  1.00 91.33           C  
ATOM   2824  HA  SER A 179     -24.546 -13.815   6.389  1.00 91.33           H  
ATOM   2825  C   SER A 179     -23.880 -14.744   8.182  1.00 91.33           C  
ATOM   2826  CB  SER A 179     -25.520 -15.708   6.560  1.00 91.33           C  
ATOM   2827  HB2 SER A 179     -25.861 -15.679   5.525  1.00 91.33           H  
ATOM   2828  HB3 SER A 179     -26.317 -15.322   7.196  1.00 91.33           H  
ATOM   2829  O   SER A 179     -24.576 -14.118   8.975  1.00 91.33           O  
ATOM   2830  OG  SER A 179     -25.224 -17.049   6.919  1.00 91.33           O  
ATOM   2831  HG  SER A 179     -25.036 -17.083   7.860  1.00 91.33           H  
ATOM   2832  N   MET A 180     -22.790 -15.417   8.565  1.00 92.75           N  
ATOM   2833  H   MET A 180     -22.280 -15.915   7.849  1.00 92.75           H  
ATOM   2834  CA  MET A 180     -22.211 -15.390   9.913  1.00 92.75           C  
ATOM   2835  HA  MET A 180     -22.982 -15.064  10.611  1.00 92.75           H  
ATOM   2836  C   MET A 180     -21.063 -14.382  10.066  1.00 92.75           C  
ATOM   2837  CB  MET A 180     -21.802 -16.810  10.322  1.00 92.75           C  
ATOM   2838  HB2 MET A 180     -22.667 -17.462  10.201  1.00 92.75           H  
ATOM   2839  HB3 MET A 180     -21.536 -16.818  11.379  1.00 92.75           H  
ATOM   2840  O   MET A 180     -20.388 -14.374  11.093  1.00 92.75           O  
ATOM   2841  CG  MET A 180     -20.623 -17.375   9.517  1.00 92.75           C  
ATOM   2842  HG2 MET A 180     -19.736 -17.352  10.150  1.00 92.75           H  
ATOM   2843  HG3 MET A 180     -20.421 -16.756   8.642  1.00 92.75           H  
ATOM   2844  SD  MET A 180     -20.905 -19.073   8.947  1.00 92.75           S  
ATOM   2845  CE  MET A 180     -19.187 -19.617   8.743  1.00 92.75           C  
ATOM   2846  HE1 MET A 180     -19.089 -20.182   7.816  1.00 92.75           H  
ATOM   2847  HE2 MET A 180     -18.524 -18.754   8.700  1.00 92.75           H  
ATOM   2848  HE3 MET A 180     -18.896 -20.242   9.588  1.00 92.75           H  
ATOM   2849  N   THR A 181     -20.824 -13.550   9.049  1.00 96.30           N  
ATOM   2850  H   THR A 181     -21.422 -13.593   8.236  1.00 96.30           H  
ATOM   2851  CA  THR A 181     -19.853 -12.454   9.114  1.00 96.30           C  
ATOM   2852  HA  THR A 181     -18.867 -12.860   9.338  1.00 96.30           H  
ATOM   2853  C   THR A 181     -20.241 -11.494  10.232  1.00 96.30           C  
ATOM   2854  CB  THR A 181     -19.780 -11.708   7.775  1.00 96.30           C  
ATOM   2855  HB  THR A 181     -20.757 -11.282   7.547  1.00 96.30           H  
ATOM   2856  O   THR A 181     -21.351 -10.975  10.238  1.00 96.30           O  
ATOM   2857  CG2 THR A 181     -18.744 -10.593   7.748  1.00 96.30           C  
ATOM   2858 HG21 THR A 181     -17.745 -11.000   7.905  1.00 96.30           H  
ATOM   2859 HG22 THR A 181     -18.787 -10.119   6.768  1.00 96.30           H  
ATOM   2860 HG23 THR A 181     -18.973  -9.844   8.506  1.00 96.30           H  
ATOM   2861  OG1 THR A 181     -19.426 -12.598   6.743  1.00 96.30           O  
ATOM   2862  HG1 THR A 181     -20.254 -13.025   6.509  1.00 96.30           H  
ATOM   2863  N   ALA A 182     -19.328 -11.256  11.174  1.00 96.37           N  
ATOM   2864  H   ALA A 182     -18.482 -11.808  11.167  1.00 96.37           H  
ATOM   2865  CA  ALA A 182     -19.567 -10.357  12.306  1.00 96.37           C  
ATOM   2866  HA  ALA A 182     -20.637 -10.178  12.412  1.00 96.37           H  
ATOM   2867  C   ALA A 182     -18.891  -8.990  12.116  1.00 96.37           C  
ATOM   2868  CB  ALA A 182     -19.095 -11.067  13.579  1.00 96.37           C  
ATOM   2869  HB1 ALA A 182     -19.384 -10.479  14.451  1.00 96.37           H  
ATOM   2870  HB2 ALA A 182     -18.013 -11.197  13.566  1.00 96.37           H  
ATOM   2871  HB3 ALA A 182     -19.575 -12.042  13.656  1.00 96.37           H  
ATOM   2872  O   ALA A 182     -19.450  -7.951  12.466  1.00 96.37           O  
ATOM   2873  N   LEU A 183     -17.680  -8.981  11.551  1.00 98.03           N  
ATOM   2874  H   LEU A 183     -17.271  -9.869  11.297  1.00 98.03           H  
ATOM   2875  CA  LEU A 183     -16.908  -7.766  11.301  1.00 98.03           C  
ATOM   2876  HA  LEU A 183     -17.613  -6.953  11.129  1.00 98.03           H  
ATOM   2877  C   LEU A 183     -16.039  -7.928  10.051  1.00 98.03           C  
ATOM   2878  CB  LEU A 183     -16.095  -7.429  12.565  1.00 98.03           C  
ATOM   2879  HB2 LEU A 183     -15.362  -8.215  12.747  1.00 98.03           H  
ATOM   2880  HB3 LEU A 183     -16.791  -7.441  13.404  1.00 98.03           H  
ATOM   2881  O   LEU A 183     -15.283  -8.900   9.934  1.00 98.03           O  
ATOM   2882  CG  LEU A 183     -15.374  -6.070  12.575  1.00 98.03           C  
ATOM   2883  HG  LEU A 183     -16.054  -5.291  12.229  1.00 98.03           H  
ATOM   2884  CD1 LEU A 183     -14.951  -5.731  14.004  1.00 98.03           C  
ATOM   2885 HD11 LEU A 183     -14.260  -6.487  14.378  1.00 98.03           H  
ATOM   2886 HD12 LEU A 183     -14.479  -4.749  14.035  1.00 98.03           H  
ATOM   2887 HD13 LEU A 183     -15.838  -5.707  14.638  1.00 98.03           H  
ATOM   2888  CD2 LEU A 183     -14.118  -6.052  11.704  1.00 98.03           C  
ATOM   2889 HD21 LEU A 183     -13.348  -5.419  12.146  1.00 98.03           H  
ATOM   2890 HD22 LEU A 183     -14.375  -5.628  10.733  1.00 98.03           H  
ATOM   2891 HD23 LEU A 183     -13.730  -7.060  11.561  1.00 98.03           H  
ATOM   2892  N   VAL A 184     -16.122  -6.949   9.150  1.00 98.25           N  
ATOM   2893  H   VAL A 184     -16.784  -6.208   9.331  1.00 98.25           H  
ATOM   2894  CA  VAL A 184     -15.266  -6.815   7.966  1.00 98.25           C  
ATOM   2895  HA  VAL A 184     -14.614  -7.687   7.925  1.00 98.25           H  
ATOM   2896  C   VAL A 184     -14.399  -5.567   8.074  1.00 98.25           C  
ATOM   2897  CB  VAL A 184     -16.067  -6.804   6.654  1.00 98.25           C  
ATOM   2898  HB  VAL A 184     -16.731  -5.940   6.636  1.00 98.25           H  
ATOM   2899  O   VAL A 184     -14.900  -4.470   8.322  1.00 98.25           O  
ATOM   2900  CG1 VAL A 184     -15.144  -6.716   5.434  1.00 98.25           C  
ATOM   2901 HG11 VAL A 184     -15.738  -6.836   4.529  1.00 98.25           H  
ATOM   2902 HG12 VAL A 184     -14.657  -5.741   5.395  1.00 98.25           H  
ATOM   2903 HG13 VAL A 184     -14.387  -7.499   5.471  1.00 98.25           H  
ATOM   2904  CG2 VAL A 184     -16.923  -8.063   6.520  1.00 98.25           C  
ATOM   2905 HG21 VAL A 184     -16.307  -8.958   6.612  1.00 98.25           H  
ATOM   2906 HG22 VAL A 184     -17.676  -8.068   7.308  1.00 98.25           H  
ATOM   2907 HG23 VAL A 184     -17.439  -8.070   5.559  1.00 98.25           H  
ATOM   2908  N   ILE A 185     -13.095  -5.728   7.854  1.00 97.93           N  
ATOM   2909  H   ILE A 185     -12.766  -6.666   7.672  1.00 97.93           H  
ATOM   2910  CA  ILE A 185     -12.137  -4.624   7.744  1.00 97.93           C  
ATOM   2911  HA  ILE A 185     -12.601  -3.707   8.107  1.00 97.93           H  
ATOM   2912  C   ILE A 185     -11.782  -4.428   6.279  1.00 97.93           C  
ATOM   2913  CB  ILE A 185     -10.870  -4.876   8.589  1.00 97.93           C  
ATOM   2914  HB  ILE A 185     -10.340  -5.737   8.182  1.00 97.93           H  
ATOM   2915  O   ILE A 185     -11.330  -5.362   5.618  1.00 97.93           O  
ATOM   2916  CG1 ILE A 185     -11.278  -5.213  10.034  1.00 97.93           C  
ATOM   2917 HG12 ILE A 185     -11.734  -6.204  10.037  1.00 97.93           H  
ATOM   2918 HG13 ILE A 185     -12.038  -4.503  10.359  1.00 97.93           H  
ATOM   2919  CG2 ILE A 185      -9.924  -3.663   8.516  1.00 97.93           C  
ATOM   2920 HG21 ILE A 185     -10.400  -2.784   8.950  1.00 97.93           H  
ATOM   2921 HG22 ILE A 185      -9.646  -3.451   7.483  1.00 97.93           H  
ATOM   2922 HG23 ILE A 185      -9.004  -3.885   9.056  1.00 97.93           H  
ATOM   2923  CD1 ILE A 185     -10.153  -5.236  11.067  1.00 97.93           C  
ATOM   2924 HD11 ILE A 185     -10.577  -5.582  12.010  1.00 97.93           H  
ATOM   2925 HD12 ILE A 185      -9.747  -4.236  11.218  1.00 97.93           H  
ATOM   2926 HD13 ILE A 185      -9.365  -5.919  10.750  1.00 97.93           H  
ATOM   2927  N   THR A 186     -11.918  -3.205   5.781  1.00 97.12           N  
ATOM   2928  H   THR A 186     -12.340  -2.488   6.353  1.00 97.12           H  
ATOM   2929  CA  THR A 186     -11.446  -2.850   4.438  1.00 97.12           C  
ATOM   2930  HA  THR A 186     -11.029  -3.727   3.944  1.00 97.12           H  
ATOM   2931  C   THR A 186     -10.348  -1.810   4.534  1.00 97.12           C  
ATOM   2932  CB  THR A 186     -12.576  -2.341   3.542  1.00 97.12           C  
ATOM   2933  HB  THR A 186     -12.160  -2.108   2.562  1.00 97.12           H  
ATOM   2934  O   THR A 186     -10.526  -0.787   5.197  1.00 97.12           O  
ATOM   2935  CG2 THR A 186     -13.682  -3.386   3.382  1.00 97.12           C  
ATOM   2936 HG21 THR A 186     -13.263  -4.312   2.989  1.00 97.12           H  
ATOM   2937 HG22 THR A 186     -14.435  -3.014   2.687  1.00 97.12           H  
ATOM   2938 HG23 THR A 186     -14.157  -3.588   4.342  1.00 97.12           H  
ATOM   2939  OG1 THR A 186     -13.118  -1.159   4.080  1.00 97.12           O  
ATOM   2940  HG1 THR A 186     -12.409  -0.718   4.554  1.00 97.12           H  
ATOM   2941  N   SER A 187      -9.239  -2.049   3.844  1.00 96.18           N  
ATOM   2942  H   SER A 187      -9.158  -2.940   3.375  1.00 96.18           H  
ATOM   2943  CA  SER A 187      -8.111  -1.131   3.728  1.00 96.18           C  
ATOM   2944  HA  SER A 187      -8.347  -0.168   4.181  1.00 96.18           H  
ATOM   2945  C   SER A 187      -7.809  -0.917   2.254  1.00 96.18           C  
ATOM   2946  CB  SER A 187      -6.916  -1.744   4.463  1.00 96.18           C  
ATOM   2947  HB2 SER A 187      -7.132  -1.775   5.531  1.00 96.18           H  
ATOM   2948  HB3 SER A 187      -6.758  -2.764   4.111  1.00 96.18           H  
ATOM   2949  O   SER A 187      -7.272  -1.808   1.603  1.00 96.18           O  
ATOM   2950  OG  SER A 187      -5.741  -0.996   4.243  1.00 96.18           O  
ATOM   2951  HG  SER A 187      -5.038  -1.404   4.754  1.00 96.18           H  
ATOM   2952  N   THR A 188      -8.148   0.241   1.697  1.00 96.31           N  
ATOM   2953  H   THR A 188      -8.594   0.961   2.247  1.00 96.31           H  
ATOM   2954  CA  THR A 188      -7.913   0.495   0.274  1.00 96.31           C  
ATOM   2955  HA  THR A 188      -7.308  -0.321  -0.123  1.00 96.31           H  
ATOM   2956  C   THR A 188      -7.110   1.754   0.041  1.00 96.31           C  
ATOM   2957  CB  THR A 188      -9.189   0.494  -0.568  1.00 96.31           C  
ATOM   2958  HB  THR A 188      -8.894   0.440  -1.616  1.00 96.31           H  
ATOM   2959  O   THR A 188      -7.241   2.739   0.772  1.00 96.31           O  
ATOM   2960  CG2 THR A 188     -10.109  -0.687  -0.286  1.00 96.31           C  
ATOM   2961 HG21 THR A 188      -9.541  -1.616  -0.318  1.00 96.31           H  
ATOM   2962 HG22 THR A 188     -10.579  -0.580   0.691  1.00 96.31           H  
ATOM   2963 HG23 THR A 188     -10.881  -0.721  -1.056  1.00 96.31           H  
ATOM   2964  OG1 THR A 188      -9.923   1.666  -0.365  1.00 96.31           O  
ATOM   2965  HG1 THR A 188      -9.386   2.408  -0.652  1.00 96.31           H  
ATOM   2966  N   ILE A 189      -6.300   1.733  -1.009  1.00 94.31           N  
ATOM   2967  H   ILE A 189      -6.210   0.882  -1.546  1.00 94.31           H  
ATOM   2968  CA  ILE A 189      -5.445   2.854  -1.370  1.00 94.31           C  
ATOM   2969  HA  ILE A 189      -5.951   3.774  -1.077  1.00 94.31           H  
ATOM   2970  C   ILE A 189      -5.239   2.912  -2.884  1.00 94.31           C  
ATOM   2971  CB  ILE A 189      -4.134   2.767  -0.564  1.00 94.31           C  
ATOM   2972  HB  ILE A 189      -4.403   2.642   0.485  1.00 94.31           H  
ATOM   2973  O   ILE A 189      -4.932   1.914  -3.532  1.00 94.31           O  
ATOM   2974  CG1 ILE A 189      -3.365   4.098  -0.655  1.00 94.31           C  
ATOM   2975 HG12 ILE A 189      -4.005   4.891  -0.267  1.00 94.31           H  
ATOM   2976 HG13 ILE A 189      -3.156   4.348  -1.695  1.00 94.31           H  
ATOM   2977  CG2 ILE A 189      -3.316   1.529  -0.960  1.00 94.31           C  
ATOM   2978 HG21 ILE A 189      -3.920   0.625  -0.883  1.00 94.31           H  
ATOM   2979 HG22 ILE A 189      -2.946   1.624  -1.980  1.00 94.31           H  
ATOM   2980 HG23 ILE A 189      -2.463   1.419  -0.290  1.00 94.31           H  
ATOM   2981  CD1 ILE A 189      -2.058   4.108   0.144  1.00 94.31           C  
ATOM   2982 HD11 ILE A 189      -1.338   3.413  -0.287  1.00 94.31           H  
ATOM   2983 HD12 ILE A 189      -2.244   3.830   1.182  1.00 94.31           H  
ATOM   2984 HD13 ILE A 189      -1.630   5.110   0.126  1.00 94.31           H  
ATOM   2985  N   PHE A 190      -5.412   4.100  -3.445  1.00 94.54           N  
ATOM   2986  H   PHE A 190      -5.751   4.857  -2.868  1.00 94.54           H  
ATOM   2987  CA  PHE A 190      -5.131   4.420  -4.835  1.00 94.54           C  
ATOM   2988  HA  PHE A 190      -4.684   3.560  -5.335  1.00 94.54           H  
ATOM   2989  C   PHE A 190      -4.140   5.578  -4.884  1.00 94.54           C  
ATOM   2990  CB  PHE A 190      -6.441   4.760  -5.559  1.00 94.54           C  
ATOM   2991  HB2 PHE A 190      -7.001   5.478  -4.960  1.00 94.54           H  
ATOM   2992  HB3 PHE A 190      -7.046   3.857  -5.634  1.00 94.54           H  
ATOM   2993  O   PHE A 190      -4.326   6.578  -4.184  1.00 94.54           O  
ATOM   2994  CG  PHE A 190      -6.233   5.342  -6.943  1.00 94.54           C  
ATOM   2995  CD1 PHE A 190      -6.063   6.730  -7.116  1.00 94.54           C  
ATOM   2996  HD1 PHE A 190      -6.112   7.391  -6.264  1.00 94.54           H  
ATOM   2997  CD2 PHE A 190      -6.150   4.490  -8.057  1.00 94.54           C  
ATOM   2998  HD2 PHE A 190      -6.290   3.426  -7.935  1.00 94.54           H  
ATOM   2999  CE1 PHE A 190      -5.790   7.251  -8.392  1.00 94.54           C  
ATOM   3000  HE1 PHE A 190      -5.606   8.308  -8.516  1.00 94.54           H  
ATOM   3001  CE2 PHE A 190      -5.891   5.011  -9.335  1.00 94.54           C  
ATOM   3002  HE2 PHE A 190      -5.805   4.340 -10.177  1.00 94.54           H  
ATOM   3003  CZ  PHE A 190      -5.707   6.394  -9.502  1.00 94.54           C  
ATOM   3004  HZ  PHE A 190      -5.468   6.796 -10.475  1.00 94.54           H  
ATOM   3005  N   PHE A 191      -3.116   5.461  -5.727  1.00 93.59           N  
ATOM   3006  H   PHE A 191      -2.990   4.598  -6.236  1.00 93.59           H  
ATOM   3007  CA  PHE A 191      -2.184   6.551  -5.982  1.00 93.59           C  
ATOM   3008  HA  PHE A 191      -2.617   7.469  -5.586  1.00 93.59           H  
ATOM   3009  C   PHE A 191      -1.944   6.779  -7.470  1.00 93.59           C  
ATOM   3010  CB  PHE A 191      -0.886   6.327  -5.214  1.00 93.59           C  
ATOM   3011  HB2 PHE A 191      -1.161   6.278  -4.160  1.00 93.59           H  
ATOM   3012  HB3 PHE A 191      -0.448   5.373  -5.507  1.00 93.59           H  
ATOM   3013  O   PHE A 191      -1.663   5.853  -8.234  1.00 93.59           O  
ATOM   3014  CG  PHE A 191       0.149   7.425  -5.369  1.00 93.59           C  
ATOM   3015  CD1 PHE A 191       1.109   7.350  -6.389  1.00 93.59           C  
ATOM   3016  HD1 PHE A 191       1.074   6.540  -7.103  1.00 93.59           H  
ATOM   3017  CD2 PHE A 191       0.152   8.536  -4.506  1.00 93.59           C  
ATOM   3018  HD2 PHE A 191      -0.611   8.629  -3.747  1.00 93.59           H  
ATOM   3019  CE1 PHE A 191       2.093   8.338  -6.523  1.00 93.59           C  
ATOM   3020  HE1 PHE A 191       2.818   8.265  -7.320  1.00 93.59           H  
ATOM   3021  CE2 PHE A 191       1.138   9.531  -4.635  1.00 93.59           C  
ATOM   3022  HE2 PHE A 191       1.144  10.378  -3.964  1.00 93.59           H  
ATOM   3023  CZ  PHE A 191       2.119   9.426  -5.638  1.00 93.59           C  
ATOM   3024  HZ  PHE A 191       2.882  10.183  -5.745  1.00 93.59           H  
ATOM   3025  N   LYS A 192      -2.004   8.057  -7.844  1.00 93.15           N  
ATOM   3026  H   LYS A 192      -2.272   8.732  -7.142  1.00 93.15           H  
ATOM   3027  CA  LYS A 192      -1.521   8.582  -9.115  1.00 93.15           C  
ATOM   3028  HA  LYS A 192      -0.761   7.906  -9.508  1.00 93.15           H  
ATOM   3029  C   LYS A 192      -0.879   9.943  -8.868  1.00 93.15           C  
ATOM   3030  CB  LYS A 192      -2.683   8.663 -10.117  1.00 93.15           C  
ATOM   3031  HB2 LYS A 192      -3.198   7.703 -10.147  1.00 93.15           H  
ATOM   3032  HB3 LYS A 192      -3.386   9.442  -9.823  1.00 93.15           H  
ATOM   3033  O   LYS A 192      -1.497  10.811  -8.254  1.00 93.15           O  
ATOM   3034  CG  LYS A 192      -2.116   8.958 -11.504  1.00 93.15           C  
ATOM   3035  HG2 LYS A 192      -1.425   8.153 -11.756  1.00 93.15           H  
ATOM   3036  HG3 LYS A 192      -1.552   9.890 -11.481  1.00 93.15           H  
ATOM   3037  CD  LYS A 192      -3.175   9.077 -12.603  1.00 93.15           C  
ATOM   3038  HD2 LYS A 192      -3.679  10.040 -12.522  1.00 93.15           H  
ATOM   3039  HD3 LYS A 192      -3.887   8.253 -12.551  1.00 93.15           H  
ATOM   3040  CE  LYS A 192      -2.357   8.992 -13.890  1.00 93.15           C  
ATOM   3041  HE2 LYS A 192      -2.026   7.966 -14.046  1.00 93.15           H  
ATOM   3042  HE3 LYS A 192      -1.450   9.585 -13.768  1.00 93.15           H  
ATOM   3043  NZ  LYS A 192      -3.027   9.490 -15.099  1.00 93.15           N  
ATOM   3044  HZ1 LYS A 192      -2.401   9.250 -15.854  1.00 93.15           H  
ATOM   3045  HZ2 LYS A 192      -2.990  10.499 -15.055  1.00 93.15           H  
ATOM   3046  HZ3 LYS A 192      -3.954   9.118 -15.250  1.00 93.15           H  
ATOM   3047  N   GLY A 193       0.347  10.140  -9.336  1.00 92.14           N  
ATOM   3048  H   GLY A 193       0.791   9.415  -9.881  1.00 92.14           H  
ATOM   3049  CA  GLY A 193       1.089  11.381  -9.130  1.00 92.14           C  
ATOM   3050  HA2 GLY A 193       1.932  11.188  -8.467  1.00 92.14           H  
ATOM   3051  HA3 GLY A 193       0.458  12.134  -8.659  1.00 92.14           H  
ATOM   3052  C   GLY A 193       1.629  11.952 -10.434  1.00 92.14           C  
ATOM   3053  O   GLY A 193       2.041  11.215 -11.318  1.00 92.14           O  
ATOM   3054  N   SER A 194       1.662  13.277 -10.522  1.00 94.42           N  
ATOM   3055  H   SER A 194       1.257  13.803  -9.761  1.00 94.42           H  
ATOM   3056  CA  SER A 194       2.418  14.019 -11.525  1.00 94.42           C  
ATOM   3057  HA  SER A 194       2.312  13.538 -12.498  1.00 94.42           H  
ATOM   3058  C   SER A 194       3.884  14.070 -11.129  1.00 94.42           C  
ATOM   3059  CB  SER A 194       1.921  15.460 -11.594  1.00 94.42           C  
ATOM   3060  HB2 SER A 194       1.844  15.859 -10.583  1.00 94.42           H  
ATOM   3061  HB3 SER A 194       2.647  16.068 -12.134  1.00 94.42           H  
ATOM   3062  O   SER A 194       4.195  14.520 -10.022  1.00 94.42           O  
ATOM   3063  OG  SER A 194       0.665  15.560 -12.230  1.00 94.42           O  
ATOM   3064  HG  SER A 194       0.270  14.685 -12.255  1.00 94.42           H  
ATOM   3065  N   TRP A 195       4.789  13.694 -12.025  1.00 95.46           N  
ATOM   3066  H   TRP A 195       4.482  13.299 -12.903  1.00 95.46           H  
ATOM   3067  CA  TRP A 195       6.221  13.882 -11.797  1.00 95.46           C  
ATOM   3068  HA  TRP A 195       6.506  13.329 -10.902  1.00 95.46           H  
ATOM   3069  C   TRP A 195       6.558  15.362 -11.596  1.00 95.46           C  
ATOM   3070  CB  TRP A 195       7.010  13.292 -12.959  1.00 95.46           C  
ATOM   3071  HB2 TRP A 195       6.788  13.869 -13.857  1.00 95.46           H  
ATOM   3072  HB3 TRP A 195       8.075  13.383 -12.748  1.00 95.46           H  
ATOM   3073  O   TRP A 195       5.923  16.243 -12.190  1.00 95.46           O  
ATOM   3074  CG  TRP A 195       6.701  11.858 -13.213  1.00 95.46           C  
ATOM   3075  CD1 TRP A 195       6.036  11.380 -14.286  1.00 95.46           C  
ATOM   3076  HD1 TRP A 195       5.632  11.973 -15.093  1.00 95.46           H  
ATOM   3077  CD2 TRP A 195       6.929  10.713 -12.334  1.00 95.46           C  
ATOM   3078  CE2 TRP A 195       6.428   9.554 -12.987  1.00 95.46           C  
ATOM   3079  CE3 TRP A 195       7.480  10.533 -11.047  1.00 95.46           C  
ATOM   3080  HE3 TRP A 195       7.842  11.391 -10.499  1.00 95.46           H  
ATOM   3081  NE1 TRP A 195       5.892  10.018 -14.162  1.00 95.46           N  
ATOM   3082  HE1 TRP A 195       5.334   9.468 -14.800  1.00 95.46           H  
ATOM   3083  CH2 TRP A 195       7.098   8.122 -11.161  1.00 95.46           C  
ATOM   3084  HH2 TRP A 195       7.161   7.142 -10.711  1.00 95.46           H  
ATOM   3085  CZ2 TRP A 195       6.513   8.281 -12.427  1.00 95.46           C  
ATOM   3086  HZ2 TRP A 195       6.120   7.447 -12.991  1.00 95.46           H  
ATOM   3087  CZ3 TRP A 195       7.574   9.252 -10.470  1.00 95.46           C  
ATOM   3088  HZ3 TRP A 195       8.005   9.141  -9.486  1.00 95.46           H  
ATOM   3089  N   GLU A 196       7.577  15.654 -10.782  1.00 93.84           N  
ATOM   3090  H   GLU A 196       8.067  14.906 -10.312  1.00 93.84           H  
ATOM   3091  CA  GLU A 196       8.137  17.010 -10.694  1.00 93.84           C  
ATOM   3092  HA  GLU A 196       7.356  17.702 -10.380  1.00 93.84           H  
ATOM   3093  C   GLU A 196       8.634  17.466 -12.073  1.00 93.84           C  
ATOM   3094  CB  GLU A 196       9.260  17.040  -9.647  1.00 93.84           C  
ATOM   3095  HB2 GLU A 196       8.850  16.690  -8.700  1.00 93.84           H  
ATOM   3096  HB3 GLU A 196      10.059  16.369  -9.962  1.00 93.84           H  
ATOM   3097  O   GLU A 196       8.376  18.593 -12.499  1.00 93.84           O  
ATOM   3098  CG  GLU A 196       9.827  18.457  -9.462  1.00 93.84           C  
ATOM   3099  HG2 GLU A 196       8.989  19.143  -9.337  1.00 93.84           H  
ATOM   3100  HG3 GLU A 196      10.363  18.745 -10.366  1.00 93.84           H  
ATOM   3101  CD  GLU A 196      10.765  18.604  -8.252  1.00 93.84           C  
ATOM   3102  OE1 GLU A 196      11.085  19.771  -7.930  1.00 93.84           O  
ATOM   3103  OE2 GLU A 196      11.121  17.579  -7.630  1.00 93.84           O  
ATOM   3104  N   HIS A 197       9.234  16.534 -12.818  1.00 94.56           N  
ATOM   3105  H   HIS A 197       9.383  15.628 -12.398  1.00 94.56           H  
ATOM   3106  CA  HIS A 197       9.594  16.696 -14.217  1.00 94.56           C  
ATOM   3107  HA  HIS A 197       9.193  17.636 -14.594  1.00 94.56           H  
ATOM   3108  C   HIS A 197       9.012  15.551 -15.055  1.00 94.56           C  
ATOM   3109  CB  HIS A 197      11.113  16.745 -14.327  1.00 94.56           C  
ATOM   3110  HB2 HIS A 197      11.520  15.776 -14.040  1.00 94.56           H  
ATOM   3111  HB3 HIS A 197      11.351  16.937 -15.374  1.00 94.56           H  
ATOM   3112  O   HIS A 197       9.466  14.412 -14.952  1.00 94.56           O  
ATOM   3113  CG  HIS A 197      11.776  17.809 -13.492  1.00 94.56           C  
ATOM   3114  CD2 HIS A 197      12.729  17.614 -12.529  1.00 94.56           C  
ATOM   3115  HD2 HIS A 197      13.130  16.665 -12.205  1.00 94.56           H  
ATOM   3116  ND1 HIS A 197      11.538  19.162 -13.565  1.00 94.56           N  
ATOM   3117  HD1 HIS A 197      10.749  19.601 -14.017  1.00 94.56           H  
ATOM   3118  CE1 HIS A 197      12.338  19.768 -12.673  1.00 94.56           C  
ATOM   3119  HE1 HIS A 197      12.330  20.823 -12.442  1.00 94.56           H  
ATOM   3120  NE2 HIS A 197      13.108  18.867 -12.049  1.00 94.56           N  
ATOM   3121  N   ALA A 198       8.011  15.866 -15.879  1.00 94.51           N  
ATOM   3122  H   ALA A 198       7.716  16.831 -15.935  1.00 94.51           H  
ATOM   3123  CA  ALA A 198       7.265  14.896 -16.679  1.00 94.51           C  
ATOM   3124  HA  ALA A 198       6.842  14.142 -16.015  1.00 94.51           H  
ATOM   3125  C   ALA A 198       8.136  14.171 -17.714  1.00 94.51           C  
ATOM   3126  CB  ALA A 198       6.107  15.626 -17.368  1.00 94.51           C  
ATOM   3127  HB1 ALA A 198       5.525  16.186 -16.637  1.00 94.51           H  
ATOM   3128  HB2 ALA A 198       5.458  14.903 -17.864  1.00 94.51           H  
ATOM   3129  HB3 ALA A 198       6.497  16.317 -18.115  1.00 94.51           H  
ATOM   3130  O   ALA A 198       9.086  14.742 -18.261  1.00 94.51           O  
ATOM   3131  N   PHE A 199       7.762  12.934 -18.036  1.00 95.16           N  
ATOM   3132  H   PHE A 199       6.908  12.574 -17.634  1.00 95.16           H  
ATOM   3133  CA  PHE A 199       8.296  12.240 -19.203  1.00 95.16           C  
ATOM   3134  HA  PHE A 199       9.366  12.437 -19.276  1.00 95.16           H  
ATOM   3135  C   PHE A 199       7.623  12.796 -20.462  1.00 95.16           C  
ATOM   3136  CB  PHE A 199       8.110  10.724 -19.062  1.00 95.16           C  
ATOM   3137  HB2 PHE A 199       7.054  10.506 -18.899  1.00 95.16           H  
ATOM   3138  HB3 PHE A 199       8.393  10.253 -20.003  1.00 95.16           H  
ATOM   3139  O   PHE A 199       6.427  13.088 -20.464  1.00 95.16           O  
ATOM   3140  CG  PHE A 199       8.929  10.104 -17.942  1.00 95.16           C  
ATOM   3141  CD1 PHE A 199      10.174   9.515 -18.224  1.00 95.16           C  
ATOM   3142  HD1 PHE A 199      10.537   9.493 -19.241  1.00 95.16           H  
ATOM   3143  CD2 PHE A 199       8.452  10.111 -16.619  1.00 95.16           C  
ATOM   3144  HD2 PHE A 199       7.487  10.541 -16.396  1.00 95.16           H  
ATOM   3145  CE1 PHE A 199      10.940   8.936 -17.196  1.00 95.16           C  
ATOM   3146  HE1 PHE A 199      11.883   8.463 -17.425  1.00 95.16           H  
ATOM   3147  CE2 PHE A 199       9.220   9.545 -15.585  1.00 95.16           C  
ATOM   3148  HE2 PHE A 199       8.840   9.545 -14.574  1.00 95.16           H  
ATOM   3149  CZ  PHE A 199      10.462   8.953 -15.873  1.00 95.16           C  
ATOM   3150  HZ  PHE A 199      11.034   8.491 -15.083  1.00 95.16           H  
ATOM   3151  N   ASN A 200       8.379  12.966 -21.547  1.00 92.64           N  
ATOM   3152  H   ASN A 200       9.337  12.644 -21.540  1.00 92.64           H  
ATOM   3153  CA  ASN A 200       7.773  13.367 -22.812  1.00 92.64           C  
ATOM   3154  HA  ASN A 200       7.008  14.119 -22.615  1.00 92.64           H  
ATOM   3155  C   ASN A 200       7.088  12.148 -23.443  1.00 92.64           C  
ATOM   3156  CB  ASN A 200       8.825  14.006 -23.737  1.00 92.64           C  
ATOM   3157  HB2 ASN A 200       9.569  13.260 -24.014  1.00 92.64           H  
ATOM   3158  HB3 ASN A 200       9.317  14.826 -23.214  1.00 92.64           H  
ATOM   3159  O   ASN A 200       7.769  11.183 -23.783  1.00 92.64           O  
ATOM   3160  CG  ASN A 200       8.195  14.561 -25.005  1.00 92.64           C  
ATOM   3161  ND2 ASN A 200       8.959  15.176 -25.873  1.00 92.64           N  
ATOM   3162 HD21 ASN A 200       8.478  15.470 -26.711  1.00 92.64           H  
ATOM   3163 HD22 ASN A 200       9.966  15.126 -25.810  1.00 92.64           H  
ATOM   3164  OD1 ASN A 200       7.007  14.444 -25.244  1.00 92.64           O  
ATOM   3165  N   VAL A 201       5.772  12.213 -23.656  1.00 93.38           N  
ATOM   3166  H   VAL A 201       5.278  13.037 -23.343  1.00 93.38           H  
ATOM   3167  CA  VAL A 201       5.007  11.150 -24.333  1.00 93.38           C  
ATOM   3168  HA  VAL A 201       5.115  10.235 -23.752  1.00 93.38           H  
ATOM   3169  C   VAL A 201       5.556  10.845 -25.730  1.00 93.38           C  
ATOM   3170  CB  VAL A 201       3.512  11.518 -24.377  1.00 93.38           C  
ATOM   3171  HB  VAL A 201       3.217  11.813 -23.370  1.00 93.38           H  
ATOM   3172  O   VAL A 201       5.561   9.694 -26.162  1.00 93.38           O  
ATOM   3173  CG1 VAL A 201       3.195  12.692 -25.317  1.00 93.38           C  
ATOM   3174 HG11 VAL A 201       3.377  12.416 -26.355  1.00 93.38           H  
ATOM   3175 HG12 VAL A 201       2.147  12.971 -25.210  1.00 93.38           H  
ATOM   3176 HG13 VAL A 201       3.813  13.555 -25.068  1.00 93.38           H  
ATOM   3177  CG2 VAL A 201       2.649  10.313 -24.761  1.00 93.38           C  
ATOM   3178 HG21 VAL A 201       2.865  10.003 -25.784  1.00 93.38           H  
ATOM   3179 HG22 VAL A 201       1.594  10.574 -24.679  1.00 93.38           H  
ATOM   3180 HG23 VAL A 201       2.861   9.483 -24.087  1.00 93.38           H  
ATOM   3181  N   ASP A 202       6.129  11.845 -26.407  1.00 93.64           N  
ATOM   3182  H   ASP A 202       6.103  12.776 -26.015  1.00 93.64           H  
ATOM   3183  CA  ASP A 202       6.765  11.663 -27.710  1.00 93.64           C  
ATOM   3184  HA  ASP A 202       6.080  11.109 -28.352  1.00 93.64           H  
ATOM   3185  C   ASP A 202       8.071  10.870 -27.625  1.00 93.64           C  
ATOM   3186  CB  ASP A 202       7.057  13.014 -28.376  1.00 93.64           C  
ATOM   3187  HB2 ASP A 202       7.703  13.602 -27.724  1.00 93.64           H  
ATOM   3188  HB3 ASP A 202       7.607  12.836 -29.300  1.00 93.64           H  
ATOM   3189  O   ASP A 202       8.582  10.460 -28.665  1.00 93.64           O  
ATOM   3190  CG  ASP A 202       5.813  13.819 -28.741  1.00 93.64           C  
ATOM   3191  OD1 ASP A 202       4.768  13.193 -29.030  1.00 93.64           O  
ATOM   3192  OD2 ASP A 202       5.953  15.060 -28.802  1.00 93.64           O  
ATOM   3193  N   HIS A 203       8.627  10.643 -26.434  1.00 94.56           N  
ATOM   3194  H   HIS A 203       8.147  10.992 -25.616  1.00 94.56           H  
ATOM   3195  CA  HIS A 203       9.796   9.792 -26.201  1.00 94.56           C  
ATOM   3196  HA  HIS A 203      10.319   9.632 -27.144  1.00 94.56           H  
ATOM   3197  C   HIS A 203       9.425   8.395 -25.687  1.00 94.56           C  
ATOM   3198  CB  HIS A 203      10.778  10.482 -25.245  1.00 94.56           C  
ATOM   3199  HB2 HIS A 203      11.611   9.804 -25.060  1.00 94.56           H  
ATOM   3200  HB3 HIS A 203      10.284  10.651 -24.288  1.00 94.56           H  
ATOM   3201  O   HIS A 203      10.306   7.541 -25.635  1.00 94.56           O  
ATOM   3202  CG  HIS A 203      11.361  11.788 -25.727  1.00 94.56           C  
ATOM   3203  CD2 HIS A 203      11.268  12.362 -26.969  1.00 94.56           C  
ATOM   3204  HD2 HIS A 203      10.733  11.963 -27.818  1.00 94.56           H  
ATOM   3205  ND1 HIS A 203      12.136  12.621 -24.957  1.00 94.56           N  
ATOM   3206  HD1 HIS A 203      12.411  12.433 -24.004  1.00 94.56           H  
ATOM   3207  CE1 HIS A 203      12.504  13.669 -25.711  1.00 94.56           C  
ATOM   3208  HE1 HIS A 203      13.137  14.479 -25.379  1.00 94.56           H  
ATOM   3209  NE2 HIS A 203      11.987  13.564 -26.944  1.00 94.56           N  
ATOM   3210  N   THR A 204       8.155   8.130 -25.362  1.00 96.74           N  
ATOM   3211  H   THR A 204       7.461   8.864 -25.380  1.00 96.74           H  
ATOM   3212  CA  THR A 204       7.707   6.783 -24.989  1.00 96.74           C  
ATOM   3213  HA  THR A 204       8.423   6.401 -24.261  1.00 96.74           H  
ATOM   3214  C   THR A 204       7.721   5.867 -26.215  1.00 96.74           C  
ATOM   3215  CB  THR A 204       6.328   6.789 -24.309  1.00 96.74           C  
ATOM   3216  HB  THR A 204       5.581   7.171 -25.004  1.00 96.74           H  
ATOM   3217  O   THR A 204       7.181   6.216 -27.274  1.00 96.74           O  
ATOM   3218  CG2 THR A 204       5.910   5.392 -23.839  1.00 96.74           C  
ATOM   3219 HG21 THR A 204       4.935   5.448 -23.356  1.00 96.74           H  
ATOM   3220 HG22 THR A 204       6.636   5.000 -23.126  1.00 96.74           H  
ATOM   3221 HG23 THR A 204       5.830   4.708 -24.684  1.00 96.74           H  
ATOM   3222  OG1 THR A 204       6.356   7.608 -23.163  1.00 96.74           O  
ATOM   3223  HG1 THR A 204       5.489   7.538 -22.758  1.00 96.74           H  
ATOM   3224  N   ARG A 205       8.359   4.697 -26.107  1.00 97.62           N  
ATOM   3225  H   ARG A 205       8.794   4.476 -25.223  1.00 97.62           H  
ATOM   3226  CA  ARG A 205       8.487   3.715 -27.200  1.00 97.62           C  
ATOM   3227  HA  ARG A 205       7.708   3.895 -27.940  1.00 97.62           H  
ATOM   3228  C   ARG A 205       8.267   2.296 -26.697  1.00 97.62           C  
ATOM   3229  CB  ARG A 205       9.881   3.827 -27.850  1.00 97.62           C  
ATOM   3230  HB2 ARG A 205       9.999   3.030 -28.585  1.00 97.62           H  
ATOM   3231  HB3 ARG A 205      10.636   3.671 -27.079  1.00 97.62           H  
ATOM   3232  O   ARG A 205       8.541   2.006 -25.543  1.00 97.62           O  
ATOM   3233  CG  ARG A 205      10.160   5.172 -28.536  1.00 97.62           C  
ATOM   3234  HG2 ARG A 205      11.195   5.173 -28.878  1.00 97.62           H  
ATOM   3235  HG3 ARG A 205      10.044   5.987 -27.821  1.00 97.62           H  
ATOM   3236  CD  ARG A 205       9.239   5.404 -29.741  1.00 97.62           C  
ATOM   3237  HD2 ARG A 205       9.404   4.601 -30.460  1.00 97.62           H  
ATOM   3238  HD3 ARG A 205       8.196   5.357 -29.429  1.00 97.62           H  
ATOM   3239  NE  ARG A 205       9.521   6.696 -30.388  1.00 97.62           N  
ATOM   3240  HE  ARG A 205      10.344   6.738 -30.972  1.00 97.62           H  
ATOM   3241  NH1 ARG A 205       7.820   7.918 -29.422  1.00 97.62           N  
ATOM   3242 HH11 ARG A 205       7.556   7.152 -28.819  1.00 97.62           H  
ATOM   3243 HH12 ARG A 205       7.503   8.841 -29.159  1.00 97.62           H  
ATOM   3244  NH2 ARG A 205       9.288   8.918 -30.752  1.00 97.62           N  
ATOM   3245 HH21 ARG A 205       8.931   9.763 -30.331  1.00 97.62           H  
ATOM   3246 HH22 ARG A 205      10.156   8.939 -31.268  1.00 97.62           H  
ATOM   3247  CZ  ARG A 205       8.867   7.824 -30.188  1.00 97.62           C  
ATOM   3248  N   GLU A 206       7.795   1.417 -27.577  1.00 98.26           N  
ATOM   3249  H   GLU A 206       7.579   1.721 -28.515  1.00 98.26           H  
ATOM   3250  CA  GLU A 206       7.725  -0.018 -27.287  1.00 98.26           C  
ATOM   3251  HA  GLU A 206       7.244  -0.173 -26.321  1.00 98.26           H  
ATOM   3252  C   GLU A 206       9.139  -0.605 -27.213  1.00 98.26           C  
ATOM   3253  CB  GLU A 206       6.905  -0.749 -28.362  1.00 98.26           C  
ATOM   3254  HB2 GLU A 206       7.281  -0.477 -29.348  1.00 98.26           H  
ATOM   3255  HB3 GLU A 206       7.042  -1.824 -28.243  1.00 98.26           H  
ATOM   3256  O   GLU A 206       9.837  -0.696 -28.228  1.00 98.26           O  
ATOM   3257  CG  GLU A 206       5.405  -0.434 -28.304  1.00 98.26           C  
ATOM   3258  HG2 GLU A 206       5.261   0.632 -28.482  1.00 98.26           H  
ATOM   3259  HG3 GLU A 206       4.909  -0.970 -29.113  1.00 98.26           H  
ATOM   3260  CD  GLU A 206       4.775  -0.845 -26.967  1.00 98.26           C  
ATOM   3261  OE1 GLU A 206       4.067   0.005 -26.387  1.00 98.26           O  
ATOM   3262  OE2 GLU A 206       5.018  -1.996 -26.547  1.00 98.26           O  
ATOM   3263  N   GLU A 207       9.551  -1.024 -26.021  1.00 98.34           N  
ATOM   3264  H   GLU A 207       8.926  -0.922 -25.235  1.00 98.34           H  
ATOM   3265  CA  GLU A 207      10.853  -1.642 -25.766  1.00 98.34           C  
ATOM   3266  HA  GLU A 207      11.368  -1.794 -26.714  1.00 98.34           H  
ATOM   3267  C   GLU A 207      10.696  -3.026 -25.135  1.00 98.34           C  
ATOM   3268  CB  GLU A 207      11.755  -0.735 -24.916  1.00 98.34           C  
ATOM   3269  HB2 GLU A 207      12.673  -1.283 -24.706  1.00 98.34           H  
ATOM   3270  HB3 GLU A 207      11.265  -0.511 -23.968  1.00 98.34           H  
ATOM   3271  O   GLU A 207       9.622  -3.398 -24.664  1.00 98.34           O  
ATOM   3272  CG  GLU A 207      12.122   0.567 -25.650  1.00 98.34           C  
ATOM   3273  HG2 GLU A 207      12.496   0.310 -26.641  1.00 98.34           H  
ATOM   3274  HG3 GLU A 207      11.223   1.169 -25.780  1.00 98.34           H  
ATOM   3275  CD  GLU A 207      13.194   1.403 -24.931  1.00 98.34           C  
ATOM   3276  OE1 GLU A 207      13.334   2.588 -25.309  1.00 98.34           O  
ATOM   3277  OE2 GLU A 207      13.908   0.857 -24.057  1.00 98.34           O  
ATOM   3278  N   ASP A 208      11.769  -3.815 -25.180  1.00 98.30           N  
ATOM   3279  H   ASP A 208      12.655  -3.413 -25.452  1.00 98.30           H  
ATOM   3280  CA  ASP A 208      11.797  -5.136 -24.558  1.00 98.30           C  
ATOM   3281  HA  ASP A 208      10.867  -5.657 -24.788  1.00 98.30           H  
ATOM   3282  C   ASP A 208      11.894  -5.018 -23.036  1.00 98.30           C  
ATOM   3283  CB  ASP A 208      12.965  -5.967 -25.121  1.00 98.30           C  
ATOM   3284  HB2 ASP A 208      13.081  -6.872 -24.524  1.00 98.30           H  
ATOM   3285  HB3 ASP A 208      13.889  -5.394 -25.044  1.00 98.30           H  
ATOM   3286  O   ASP A 208      12.752  -4.310 -22.509  1.00 98.30           O  
ATOM   3287  CG  ASP A 208      12.720  -6.368 -26.575  1.00 98.30           C  
ATOM   3288  OD1 ASP A 208      11.580  -6.751 -26.912  1.00 98.30           O  
ATOM   3289  OD2 ASP A 208      13.590  -6.161 -27.445  1.00 98.30           O  
ATOM   3290  N   PHE A 209      11.048  -5.770 -22.338  1.00 98.41           N  
ATOM   3291  H   PHE A 209      10.317  -6.252 -22.842  1.00 98.41           H  
ATOM   3292  CA  PHE A 209      11.160  -6.043 -20.915  1.00 98.41           C  
ATOM   3293  HA  PHE A 209      12.026  -5.513 -20.518  1.00 98.41           H  
ATOM   3294  C   PHE A 209      11.377  -7.543 -20.706  1.00 98.41           C  
ATOM   3295  CB  PHE A 209       9.923  -5.516 -20.185  1.00 98.41           C  
ATOM   3296  HB2 PHE A 209       9.760  -4.482 -20.491  1.00 98.41           H  
ATOM   3297  HB3 PHE A 209       9.049  -6.092 -20.486  1.00 98.41           H  
ATOM   3298  O   PHE A 209      10.586  -8.376 -21.155  1.00 98.41           O  
ATOM   3299  CG  PHE A 209      10.051  -5.555 -18.677  1.00 98.41           C  
ATOM   3300  CD1 PHE A 209       9.877  -6.765 -17.981  1.00 98.41           C  
ATOM   3301  HD1 PHE A 209       9.635  -7.674 -18.513  1.00 98.41           H  
ATOM   3302  CD2 PHE A 209      10.365  -4.381 -17.968  1.00 98.41           C  
ATOM   3303  HD2 PHE A 209      10.504  -3.447 -18.493  1.00 98.41           H  
ATOM   3304  CE1 PHE A 209      10.013  -6.797 -16.584  1.00 98.41           C  
ATOM   3305  HE1 PHE A 209       9.895  -7.731 -16.056  1.00 98.41           H  
ATOM   3306  CE2 PHE A 209      10.474  -4.413 -16.568  1.00 98.41           C  
ATOM   3307  HE2 PHE A 209      10.711  -3.510 -16.025  1.00 98.41           H  
ATOM   3308  CZ  PHE A 209      10.276  -5.616 -15.873  1.00 98.41           C  
ATOM   3309  HZ  PHE A 209      10.335  -5.635 -14.795  1.00 98.41           H  
ATOM   3310  N   HIS A 210      12.463  -7.888 -20.025  1.00 97.50           N  
ATOM   3311  H   HIS A 210      13.044  -7.148 -19.658  1.00 97.50           H  
ATOM   3312  CA  HIS A 210      12.893  -9.257 -19.767  1.00 97.50           C  
ATOM   3313  HA  HIS A 210      12.559  -9.911 -20.573  1.00 97.50           H  
ATOM   3314  C   HIS A 210      12.276  -9.755 -18.458  1.00 97.50           C  
ATOM   3315  CB  HIS A 210      14.429  -9.286 -19.718  1.00 97.50           C  
ATOM   3316  HB2 HIS A 210      14.777  -8.667 -18.891  1.00 97.50           H  
ATOM   3317  HB3 HIS A 210      14.751 -10.310 -19.528  1.00 97.50           H  
ATOM   3318  O   HIS A 210      12.865  -9.553 -17.400  1.00 97.50           O  
ATOM   3319  CG  HIS A 210      15.090  -8.798 -20.981  1.00 97.50           C  
ATOM   3320  CD2 HIS A 210      15.546  -7.532 -21.236  1.00 97.50           C  
ATOM   3321  HD2 HIS A 210      15.495  -6.691 -20.561  1.00 97.50           H  
ATOM   3322  ND1 HIS A 210      15.352  -9.556 -22.096  1.00 97.50           N  
ATOM   3323  HD1 HIS A 210      15.104 -10.528 -22.217  1.00 97.50           H  
ATOM   3324  CE1 HIS A 210      15.942  -8.764 -23.005  1.00 97.50           C  
ATOM   3325  HE1 HIS A 210      16.245  -9.076 -23.994  1.00 97.50           H  
ATOM   3326  NE2 HIS A 210      16.101  -7.523 -22.521  1.00 97.50           N  
ATOM   3327  N   VAL A 211      11.096 -10.378 -18.530  1.00 95.74           N  
ATOM   3328  H   VAL A 211      10.715 -10.563 -19.447  1.00 95.74           H  
ATOM   3329  CA  VAL A 211      10.372 -10.925 -17.364  1.00 95.74           C  
ATOM   3330  HA  VAL A 211      10.205 -10.136 -16.631  1.00 95.74           H  
ATOM   3331  C   VAL A 211      11.201 -12.015 -16.681  1.00 95.74           C  
ATOM   3332  CB  VAL A 211       9.001 -11.488 -17.801  1.00 95.74           C  
ATOM   3333  HB  VAL A 211       9.159 -12.224 -18.589  1.00 95.74           H  
ATOM   3334  O   VAL A 211      11.361 -12.016 -15.462  1.00 95.74           O  
ATOM   3335  CG1 VAL A 211       8.237 -12.173 -16.664  1.00 95.74           C  
ATOM   3336 HG11 VAL A 211       7.255 -12.491 -17.015  1.00 95.74           H  
ATOM   3337 HG12 VAL A 211       8.776 -13.057 -16.323  1.00 95.74           H  
ATOM   3338 HG13 VAL A 211       8.114 -11.480 -15.832  1.00 95.74           H  
ATOM   3339  CG2 VAL A 211       8.111 -10.378 -18.374  1.00 95.74           C  
ATOM   3340 HG21 VAL A 211       7.971  -9.595 -17.628  1.00 95.74           H  
ATOM   3341 HG22 VAL A 211       8.575  -9.952 -19.264  1.00 95.74           H  
ATOM   3342 HG23 VAL A 211       7.138 -10.781 -18.653  1.00 95.74           H  
ATOM   3343  N   ASP A 212      11.775 -12.912 -17.482  1.00 92.38           N  
ATOM   3344  H   ASP A 212      11.651 -12.804 -18.479  1.00 92.38           H  
ATOM   3345  CA  ASP A 212      12.688 -13.970 -17.054  1.00 92.38           C  
ATOM   3346  HA  ASP A 212      13.311 -13.585 -16.246  1.00 92.38           H  
ATOM   3347  C   ASP A 212      13.636 -14.364 -18.210  1.00 92.38           C  
ATOM   3348  CB  ASP A 212      11.873 -15.155 -16.489  1.00 92.38           C  
ATOM   3349  HB2 ASP A 212      11.276 -14.804 -15.647  1.00 92.38           H  
ATOM   3350  HB3 ASP A 212      12.561 -15.905 -16.100  1.00 92.38           H  
ATOM   3351  O   ASP A 212      13.672 -13.703 -19.250  1.00 92.38           O  
ATOM   3352  CG  ASP A 212      10.951 -15.821 -17.515  1.00 92.38           C  
ATOM   3353  OD1 ASP A 212      11.469 -16.273 -18.557  1.00 92.38           O  
ATOM   3354  OD2 ASP A 212       9.731 -15.929 -17.280  1.00 92.38           O  
ATOM   3355  N   GLU A 213      14.437 -15.422 -18.038  1.00 89.65           N  
ATOM   3356  H   GLU A 213      14.352 -15.953 -17.183  1.00 89.65           H  
ATOM   3357  CA  GLU A 213      15.408 -15.888 -19.047  1.00 89.65           C  
ATOM   3358  HA  GLU A 213      16.101 -15.077 -19.274  1.00 89.65           H  
ATOM   3359  C   GLU A 213      14.774 -16.315 -20.384  1.00 89.65           C  
ATOM   3360  CB  GLU A 213      16.207 -17.081 -18.491  1.00 89.65           C  
ATOM   3361  HB2 GLU A 213      16.857 -17.455 -19.282  1.00 89.65           H  
ATOM   3362  HB3 GLU A 213      15.512 -17.874 -18.214  1.00 89.65           H  
ATOM   3363  O   GLU A 213      15.440 -16.280 -21.419  1.00 89.65           O  
ATOM   3364  CG  GLU A 213      17.085 -16.726 -17.280  1.00 89.65           C  
ATOM   3365  HG2 GLU A 213      16.444 -16.423 -16.453  1.00 89.65           H  
ATOM   3366  HG3 GLU A 213      17.713 -15.876 -17.549  1.00 89.65           H  
ATOM   3367  CD  GLU A 213      17.983 -17.889 -16.817  1.00 89.65           C  
ATOM   3368  OE1 GLU A 213      18.913 -17.611 -16.025  1.00 89.65           O  
ATOM   3369  OE2 GLU A 213      17.748 -19.046 -17.239  1.00 89.65           O  
ATOM   3370  N   ASN A 214      13.503 -16.720 -20.374  1.00 93.58           N  
ATOM   3371  H   ASN A 214      12.979 -16.613 -19.516  1.00 93.58           H  
ATOM   3372  CA  ASN A 214      12.786 -17.273 -21.523  1.00 93.58           C  
ATOM   3373  HA  ASN A 214      13.479 -17.396 -22.356  1.00 93.58           H  
ATOM   3374  C   ASN A 214      11.653 -16.362 -22.021  1.00 93.58           C  
ATOM   3375  CB  ASN A 214      12.249 -18.658 -21.136  1.00 93.58           C  
ATOM   3376  HB2 ASN A 214      11.740 -19.099 -21.993  1.00 93.58           H  
ATOM   3377  HB3 ASN A 214      11.523 -18.544 -20.330  1.00 93.58           H  
ATOM   3378  O   ASN A 214      11.145 -16.572 -23.125  1.00 93.58           O  
ATOM   3379  CG  ASN A 214      13.354 -19.603 -20.707  1.00 93.58           C  
ATOM   3380  ND2 ASN A 214      13.359 -20.018 -19.463  1.00 93.58           N  
ATOM   3381 HD21 ASN A 214      12.720 -19.585 -18.811  1.00 93.58           H  
ATOM   3382 HD22 ASN A 214      14.198 -20.494 -19.164  1.00 93.58           H  
ATOM   3383  OD1 ASN A 214      14.219 -19.985 -21.477  1.00 93.58           O  
ATOM   3384  N   THR A 215      11.262 -15.361 -21.232  1.00 95.91           N  
ATOM   3385  H   THR A 215      11.658 -15.328 -20.304  1.00 95.91           H  
ATOM   3386  CA  THR A 215      10.090 -14.523 -21.489  1.00 95.91           C  
ATOM   3387  HA  THR A 215       9.609 -14.857 -22.408  1.00 95.91           H  
ATOM   3388  C   THR A 215      10.487 -13.059 -21.659  1.00 95.91           C  
ATOM   3389  CB  THR A 215       9.050 -14.677 -20.369  1.00 95.91           C  
ATOM   3390  HB  THR A 215       9.429 -14.221 -19.455  1.00 95.91           H  
ATOM   3391  O   THR A 215      10.949 -12.400 -20.726  1.00 95.91           O  
ATOM   3392  CG2 THR A 215       7.721 -14.023 -20.753  1.00 95.91           C  
ATOM   3393 HG21 THR A 215       7.338 -14.463 -21.674  1.00 95.91           H  
ATOM   3394 HG22 THR A 215       7.854 -12.949 -20.884  1.00 95.91           H  
ATOM   3395 HG23 THR A 215       7.002 -14.184 -19.950  1.00 95.91           H  
ATOM   3396  OG1 THR A 215       8.784 -16.035 -20.105  1.00 95.91           O  
ATOM   3397  HG1 THR A 215       9.213 -16.212 -19.265  1.00 95.91           H  
ATOM   3398  N   VAL A 216      10.245 -12.526 -22.858  1.00 97.87           N  
ATOM   3399  H   VAL A 216       9.836 -13.117 -23.567  1.00 97.87           H  
ATOM   3400  CA  VAL A 216      10.389 -11.100 -23.182  1.00 97.87           C  
ATOM   3401  HA  VAL A 216      10.668 -10.556 -22.280  1.00 97.87           H  
ATOM   3402  C   VAL A 216       9.045 -10.567 -23.657  1.00 97.87           C  
ATOM   3403  CB  VAL A 216      11.487 -10.853 -24.234  1.00 97.87           C  
ATOM   3404  HB  VAL A 216      11.222 -11.359 -25.162  1.00 97.87           H  
ATOM   3405  O   VAL A 216       8.408 -11.168 -24.524  1.00 97.87           O  
ATOM   3406  CG1 VAL A 216      11.665  -9.357 -24.525  1.00 97.87           C  
ATOM   3407 HG11 VAL A 216      11.902  -8.822 -23.606  1.00 97.87           H  
ATOM   3408 HG12 VAL A 216      12.471  -9.211 -25.244  1.00 97.87           H  
ATOM   3409 HG13 VAL A 216      10.757  -8.937 -24.958  1.00 97.87           H  
ATOM   3410  CG2 VAL A 216      12.840 -11.396 -23.753  1.00 97.87           C  
ATOM   3411 HG21 VAL A 216      12.797 -12.482 -23.668  1.00 97.87           H  
ATOM   3412 HG22 VAL A 216      13.070 -10.977 -22.774  1.00 97.87           H  
ATOM   3413 HG23 VAL A 216      13.623 -11.134 -24.464  1.00 97.87           H  
ATOM   3414  N   VAL A 217       8.626  -9.435 -23.102  1.00 98.14           N  
ATOM   3415  H   VAL A 217       9.223  -8.990 -22.419  1.00 98.14           H  
ATOM   3416  CA  VAL A 217       7.394  -8.730 -23.477  1.00 98.14           C  
ATOM   3417  HA  VAL A 217       6.916  -9.267 -24.296  1.00 98.14           H  
ATOM   3418  C   VAL A 217       7.729  -7.337 -24.005  1.00 98.14           C  
ATOM   3419  CB  VAL A 217       6.378  -8.689 -22.317  1.00 98.14           C  
ATOM   3420  HB  VAL A 217       5.483  -8.179 -22.672  1.00 98.14           H  
ATOM   3421  O   VAL A 217       8.769  -6.775 -23.665  1.00 98.14           O  
ATOM   3422  CG1 VAL A 217       5.970 -10.105 -21.891  1.00 98.14           C  
ATOM   3423 HG11 VAL A 217       5.607 -10.664 -22.753  1.00 98.14           H  
ATOM   3424 HG12 VAL A 217       5.174 -10.044 -21.149  1.00 98.14           H  
ATOM   3425 HG13 VAL A 217       6.817 -10.629 -21.449  1.00 98.14           H  
ATOM   3426  CG2 VAL A 217       6.897  -7.940 -21.087  1.00 98.14           C  
ATOM   3427 HG21 VAL A 217       7.829  -8.380 -20.733  1.00 98.14           H  
ATOM   3428 HG22 VAL A 217       6.159  -7.986 -20.286  1.00 98.14           H  
ATOM   3429 HG23 VAL A 217       7.070  -6.895 -21.342  1.00 98.14           H  
ATOM   3430  N   LYS A 218       6.858  -6.776 -24.848  1.00 98.45           N  
ATOM   3431  H   LYS A 218       5.985  -7.255 -25.018  1.00 98.45           H  
ATOM   3432  CA  LYS A 218       6.953  -5.377 -25.283  1.00 98.45           C  
ATOM   3433  HA  LYS A 218       7.986  -5.042 -25.192  1.00 98.45           H  
ATOM   3434  C   LYS A 218       6.136  -4.498 -24.346  1.00 98.45           C  
ATOM   3435  CB  LYS A 218       6.497  -5.210 -26.740  1.00 98.45           C  
ATOM   3436  HB2 LYS A 218       6.397  -4.145 -26.953  1.00 98.45           H  
ATOM   3437  HB3 LYS A 218       5.512  -5.660 -26.859  1.00 98.45           H  
ATOM   3438  O   LYS A 218       4.997  -4.846 -24.035  1.00 98.45           O  
ATOM   3439  CG  LYS A 218       7.458  -5.813 -27.775  1.00 98.45           C  
ATOM   3440  HG2 LYS A 218       7.589  -6.878 -27.584  1.00 98.45           H  
ATOM   3441  HG3 LYS A 218       7.008  -5.692 -28.761  1.00 98.45           H  
ATOM   3442  CD  LYS A 218       8.825  -5.117 -27.767  1.00 98.45           C  
ATOM   3443  HD2 LYS A 218       8.688  -4.036 -27.789  1.00 98.45           H  
ATOM   3444  HD3 LYS A 218       9.351  -5.382 -26.849  1.00 98.45           H  
ATOM   3445  CE  LYS A 218       9.663  -5.553 -28.971  1.00 98.45           C  
ATOM   3446  HE2 LYS A 218       9.703  -6.642 -28.977  1.00 98.45           H  
ATOM   3447  HE3 LYS A 218       9.180  -5.202 -29.883  1.00 98.45           H  
ATOM   3448  NZ  LYS A 218      11.039  -5.022 -28.861  1.00 98.45           N  
ATOM   3449  HZ1 LYS A 218      11.469  -5.499 -28.081  1.00 98.45           H  
ATOM   3450  HZ2 LYS A 218      11.626  -5.258 -29.648  1.00 98.45           H  
ATOM   3451  HZ3 LYS A 218      11.053  -4.034 -28.653  1.00 98.45           H  
ATOM   3452  N   VAL A 219       6.735  -3.405 -23.883  1.00 98.34           N  
ATOM   3453  H   VAL A 219       7.681  -3.211 -24.178  1.00 98.34           H  
ATOM   3454  CA  VAL A 219       6.085  -2.439 -22.990  1.00 98.34           C  
ATOM   3455  HA  VAL A 219       5.011  -2.622 -23.036  1.00 98.34           H  
ATOM   3456  C   VAL A 219       6.347  -1.009 -23.459  1.00 98.34           C  
ATOM   3457  CB  VAL A 219       6.517  -2.612 -21.518  1.00 98.34           C  
ATOM   3458  HB  VAL A 219       5.965  -1.895 -20.911  1.00 98.34           H  
ATOM   3459  O   VAL A 219       7.446  -0.727 -23.952  1.00 98.34           O  
ATOM   3460  CG1 VAL A 219       6.169  -4.013 -21.012  1.00 98.34           C  
ATOM   3461 HG11 VAL A 219       6.416  -4.105 -19.954  1.00 98.34           H  
ATOM   3462 HG12 VAL A 219       5.102  -4.195 -21.147  1.00 98.34           H  
ATOM   3463 HG13 VAL A 219       6.738  -4.757 -21.569  1.00 98.34           H  
ATOM   3464  CG2 VAL A 219       8.015  -2.370 -21.286  1.00 98.34           C  
ATOM   3465 HG21 VAL A 219       8.271  -2.599 -20.252  1.00 98.34           H  
ATOM   3466 HG22 VAL A 219       8.258  -1.326 -21.481  1.00 98.34           H  
ATOM   3467 HG23 VAL A 219       8.607  -3.001 -21.949  1.00 98.34           H  
ATOM   3468  N   PRO A 220       5.406  -0.072 -23.242  1.00 98.09           N  
ATOM   3469  CA  PRO A 220       5.680   1.344 -23.417  1.00 98.09           C  
ATOM   3470  HA  PRO A 220       6.065   1.506 -24.424  1.00 98.09           H  
ATOM   3471  C   PRO A 220       6.715   1.789 -22.378  1.00 98.09           C  
ATOM   3472  CB  PRO A 220       4.336   2.072 -23.272  1.00 98.09           C  
ATOM   3473  HB2 PRO A 220       4.173   2.750 -24.110  1.00 98.09           H  
ATOM   3474  HB3 PRO A 220       4.293   2.633 -22.338  1.00 98.09           H  
ATOM   3475  O   PRO A 220       6.439   1.835 -21.180  1.00 98.09           O  
ATOM   3476  CG  PRO A 220       3.275   0.971 -23.260  1.00 98.09           C  
ATOM   3477  HG2 PRO A 220       2.876   0.838 -24.266  1.00 98.09           H  
ATOM   3478  HG3 PRO A 220       2.468   1.201 -22.565  1.00 98.09           H  
ATOM   3479  CD  PRO A 220       4.026  -0.288 -22.840  1.00 98.09           C  
ATOM   3480  HD2 PRO A 220       3.976  -0.408 -21.758  1.00 98.09           H  
ATOM   3481  HD3 PRO A 220       3.587  -1.148 -23.345  1.00 98.09           H  
ATOM   3482  N   MET A 221       7.919   2.109 -22.832  1.00 98.39           N  
ATOM   3483  H   MET A 221       8.103   1.965 -23.814  1.00 98.39           H  
ATOM   3484  CA  MET A 221       9.037   2.563 -22.014  1.00 98.39           C  
ATOM   3485  HA  MET A 221       8.883   2.258 -20.979  1.00 98.39           H  
ATOM   3486  C   MET A 221       9.117   4.084 -22.076  1.00 98.39           C  
ATOM   3487  CB  MET A 221      10.316   1.895 -22.526  1.00 98.39           C  
ATOM   3488  HB2 MET A 221      10.563   2.291 -23.512  1.00 98.39           H  
ATOM   3489  HB3 MET A 221      10.132   0.826 -22.629  1.00 98.39           H  
ATOM   3490  O   MET A 221       9.372   4.656 -23.136  1.00 98.39           O  
ATOM   3491  CG  MET A 221      11.513   2.106 -21.594  1.00 98.39           C  
ATOM   3492  HG2 MET A 221      11.619   3.173 -21.400  1.00 98.39           H  
ATOM   3493  HG3 MET A 221      12.412   1.779 -22.118  1.00 98.39           H  
ATOM   3494  SD  MET A 221      11.443   1.227 -20.006  1.00 98.39           S  
ATOM   3495  CE  MET A 221      11.538  -0.498 -20.560  1.00 98.39           C  
ATOM   3496  HE1 MET A 221      12.415  -0.634 -21.192  1.00 98.39           H  
ATOM   3497  HE2 MET A 221      11.611  -1.153 -19.692  1.00 98.39           H  
ATOM   3498  HE3 MET A 221      10.644  -0.760 -21.127  1.00 98.39           H  
ATOM   3499  N   MET A 222       8.875   4.746 -20.949  1.00 97.87           N  
ATOM   3500  H   MET A 222       8.746   4.218 -20.098  1.00 97.87           H  
ATOM   3501  CA  MET A 222       8.989   6.197 -20.828  1.00 97.87           C  
ATOM   3502  HA  MET A 222       8.588   6.671 -21.724  1.00 97.87           H  
ATOM   3503  C   MET A 222      10.458   6.565 -20.665  1.00 97.87           C  
ATOM   3504  CB  MET A 222       8.210   6.698 -19.610  1.00 97.87           C  
ATOM   3505  HB2 MET A 222       8.724   6.368 -18.707  1.00 97.87           H  
ATOM   3506  HB3 MET A 222       8.198   7.788 -19.624  1.00 97.87           H  
ATOM   3507  O   MET A 222      11.165   5.899 -19.911  1.00 97.87           O  
ATOM   3508  CG  MET A 222       6.768   6.193 -19.574  1.00 97.87           C  
ATOM   3509  HG2 MET A 222       6.764   5.104 -19.518  1.00 97.87           H  
ATOM   3510  HG3 MET A 222       6.265   6.493 -20.493  1.00 97.87           H  
ATOM   3511  SD  MET A 222       5.830   6.825 -18.169  1.00 97.87           S  
ATOM   3512  CE  MET A 222       6.702   6.071 -16.772  1.00 97.87           C  
ATOM   3513  HE1 MET A 222       6.653   4.985 -16.844  1.00 97.87           H  
ATOM   3514  HE2 MET A 222       7.743   6.392 -16.755  1.00 97.87           H  
ATOM   3515  HE3 MET A 222       6.226   6.402 -15.849  1.00 97.87           H  
ATOM   3516  N   SER A 223      10.919   7.634 -21.318  1.00 96.78           N  
ATOM   3517  H   SER A 223      10.293   8.140 -21.928  1.00 96.78           H  
ATOM   3518  CA  SER A 223      12.329   8.034 -21.269  1.00 96.78           C  
ATOM   3519  HA  SER A 223      12.799   7.520 -20.431  1.00 96.78           H  
ATOM   3520  C   SER A 223      12.514   9.532 -21.048  1.00 96.78           C  
ATOM   3521  CB  SER A 223      13.054   7.573 -22.533  1.00 96.78           C  
ATOM   3522  HB2 SER A 223      12.762   6.550 -22.769  1.00 96.78           H  
ATOM   3523  HB3 SER A 223      12.785   8.218 -23.369  1.00 96.78           H  
ATOM   3524  O   SER A 223      11.832  10.363 -21.659  1.00 96.78           O  
ATOM   3525  OG  SER A 223      14.451   7.611 -22.319  1.00 96.78           O  
ATOM   3526  HG  SER A 223      14.719   6.703 -22.158  1.00 96.78           H  
ATOM   3527  N   ARG A 224      13.448   9.892 -20.163  1.00 95.69           N  
ATOM   3528  H   ARG A 224      13.952   9.153 -19.693  1.00 95.69           H  
ATOM   3529  CA  ARG A 224      13.821  11.282 -19.882  1.00 95.69           C  
ATOM   3530  HA  ARG A 224      13.661  11.867 -20.788  1.00 95.69           H  
ATOM   3531  C   ARG A 224      15.299  11.387 -19.513  1.00 95.69           C  
ATOM   3532  CB  ARG A 224      12.903  11.846 -18.780  1.00 95.69           C  
ATOM   3533  HB2 ARG A 224      11.875  11.846 -19.141  1.00 95.69           H  
ATOM   3534  HB3 ARG A 224      12.958  11.204 -17.901  1.00 95.69           H  
ATOM   3535  O   ARG A 224      15.782  10.682 -18.633  1.00 95.69           O  
ATOM   3536  CG  ARG A 224      13.293  13.277 -18.382  1.00 95.69           C  
ATOM   3537  HG2 ARG A 224      14.280  13.255 -17.920  1.00 95.69           H  
ATOM   3538  HG3 ARG A 224      13.332  13.907 -19.271  1.00 95.69           H  
ATOM   3539  CD  ARG A 224      12.318  13.895 -17.378  1.00 95.69           C  
ATOM   3540  HD2 ARG A 224      11.361  14.053 -17.875  1.00 95.69           H  
ATOM   3541  HD3 ARG A 224      12.146  13.209 -16.548  1.00 95.69           H  
ATOM   3542  NE  ARG A 224      12.836  15.186 -16.884  1.00 95.69           N  
ATOM   3543  HE  ARG A 224      12.537  16.004 -17.395  1.00 95.69           H  
ATOM   3544  NH1 ARG A 224      14.074  14.415 -15.095  1.00 95.69           N  
ATOM   3545 HH11 ARG A 224      14.696  14.576 -14.316  1.00 95.69           H  
ATOM   3546 HH12 ARG A 224      13.867  13.461 -15.358  1.00 95.69           H  
ATOM   3547  NH2 ARG A 224      14.037  16.577 -15.524  1.00 95.69           N  
ATOM   3548 HH21 ARG A 224      14.584  16.707 -14.685  1.00 95.69           H  
ATOM   3549 HH22 ARG A 224      13.727  17.379 -16.054  1.00 95.69           H  
ATOM   3550  CZ  ARG A 224      13.641  15.379 -15.849  1.00 95.69           C  
ATOM   3551  N   GLN A 225      15.989  12.334 -20.146  1.00 95.44           N  
ATOM   3552  H   GLN A 225      15.515  12.886 -20.847  1.00 95.44           H  
ATOM   3553  CA  GLN A 225      17.297  12.807 -19.699  1.00 95.44           C  
ATOM   3554  HA  GLN A 225      17.845  11.972 -19.262  1.00 95.44           H  
ATOM   3555  C   GLN A 225      17.115  13.892 -18.634  1.00 95.44           C  
ATOM   3556  CB  GLN A 225      18.103  13.326 -20.897  1.00 95.44           C  
ATOM   3557  HB2 GLN A 225      17.597  14.192 -21.323  1.00 95.44           H  
ATOM   3558  HB3 GLN A 225      18.140  12.547 -21.659  1.00 95.44           H  
ATOM   3559  O   GLN A 225      16.321  14.817 -18.821  1.00 95.44           O  
ATOM   3560  CG  GLN A 225      19.538  13.727 -20.510  1.00 95.44           C  
ATOM   3561  HG2 GLN A 225      19.509  14.528 -19.771  1.00 95.44           H  
ATOM   3562  HG3 GLN A 225      20.055  12.875 -20.068  1.00 95.44           H  
ATOM   3563  CD  GLN A 225      20.349  14.216 -21.707  1.00 95.44           C  
ATOM   3564  NE2 GLN A 225      21.329  15.067 -21.506  1.00 95.44           N  
ATOM   3565 HE21 GLN A 225      21.550  15.422 -20.586  1.00 95.44           H  
ATOM   3566 HE22 GLN A 225      21.851  15.381 -22.311  1.00 95.44           H  
ATOM   3567  OE1 GLN A 225      20.116  13.851 -22.850  1.00 95.44           O  
ATOM   3568  N   GLY A 226      17.852  13.801 -17.533  1.00 95.21           N  
ATOM   3569  H   GLY A 226      18.458  13.004 -17.401  1.00 95.21           H  
ATOM   3570  CA  GLY A 226      17.874  14.852 -16.523  1.00 95.21           C  
ATOM   3571  HA2 GLY A 226      18.310  15.752 -16.956  1.00 95.21           H  
ATOM   3572  HA3 GLY A 226      16.853  15.076 -16.213  1.00 95.21           H  
ATOM   3573  C   GLY A 226      18.679  14.481 -15.287  1.00 95.21           C  
ATOM   3574  O   GLY A 226      19.252  13.398 -15.204  1.00 95.21           O  
ATOM   3575  N   GLU A 227      18.696  15.398 -14.326  1.00 96.91           N  
ATOM   3576  H   GLU A 227      18.241  16.286 -14.483  1.00 96.91           H  
ATOM   3577  CA  GLU A 227      19.273  15.178 -13.001  1.00 96.91           C  
ATOM   3578  HA  GLU A 227      20.218  14.643 -13.095  1.00 96.91           H  
ATOM   3579  C   GLU A 227      18.333  14.338 -12.133  1.00 96.91           C  
ATOM   3580  CB  GLU A 227      19.539  16.527 -12.320  1.00 96.91           C  
ATOM   3581  HB2 GLU A 227      18.649  17.150 -12.407  1.00 96.91           H  
ATOM   3582  HB3 GLU A 227      19.721  16.368 -11.257  1.00 96.91           H  
ATOM   3583  O   GLU A 227      17.146  14.656 -12.004  1.00 96.91           O  
ATOM   3584  CG  GLU A 227      20.729  17.283 -12.926  1.00 96.91           C  
ATOM   3585  HG2 GLU A 227      20.758  18.280 -12.486  1.00 96.91           H  
ATOM   3586  HG3 GLU A 227      20.569  17.403 -13.997  1.00 96.91           H  
ATOM   3587  CD  GLU A 227      22.073  16.589 -12.657  1.00 96.91           C  
ATOM   3588  OE1 GLU A 227      22.909  16.590 -13.580  1.00 96.91           O  
ATOM   3589  OE2 GLU A 227      22.280  16.085 -11.524  1.00 96.91           O  
ATOM   3590  N   TYR A 228      18.883  13.289 -11.526  1.00 97.25           N  
ATOM   3591  H   TYR A 228      19.849  13.072 -11.729  1.00 97.25           H  
ATOM   3592  CA  TYR A 228      18.199  12.426 -10.566  1.00 97.25           C  
ATOM   3593  HA  TYR A 228      17.316  12.935 -10.180  1.00 97.25           H  
ATOM   3594  C   TYR A 228      19.121  12.107  -9.392  1.00 97.25           C  
ATOM   3595  CB  TYR A 228      17.756  11.127 -11.248  1.00 97.25           C  
ATOM   3596  HB2 TYR A 228      17.349  10.459 -10.489  1.00 97.25           H  
ATOM   3597  HB3 TYR A 228      18.629  10.634 -11.676  1.00 97.25           H  
ATOM   3598  O   TYR A 228      20.340  12.050  -9.550  1.00 97.25           O  
ATOM   3599  CG  TYR A 228      16.709  11.310 -12.328  1.00 97.25           C  
ATOM   3600  CD1 TYR A 228      15.344  11.264 -11.994  1.00 97.25           C  
ATOM   3601  HD1 TYR A 228      15.048  11.117 -10.966  1.00 97.25           H  
ATOM   3602  CD2 TYR A 228      17.096  11.521 -13.664  1.00 97.25           C  
ATOM   3603  HD2 TYR A 228      18.145  11.604 -13.907  1.00 97.25           H  
ATOM   3604  CE1 TYR A 228      14.374  11.383 -13.005  1.00 97.25           C  
ATOM   3605  HE1 TYR A 228      13.325  11.339 -12.751  1.00 97.25           H  
ATOM   3606  CE2 TYR A 228      16.131  11.629 -14.682  1.00 97.25           C  
ATOM   3607  HE2 TYR A 228      16.435  11.752 -15.711  1.00 97.25           H  
ATOM   3608  OH  TYR A 228      13.814  11.601 -15.318  1.00 97.25           O  
ATOM   3609  HH  TYR A 228      12.970  11.280 -14.993  1.00 97.25           H  
ATOM   3610  CZ  TYR A 228      14.766  11.530 -14.350  1.00 97.25           C  
ATOM   3611  N   ILE A 229      18.543  11.842  -8.218  1.00 96.83           N  
ATOM   3612  H   ILE A 229      17.535  11.836  -8.164  1.00 96.83           H  
ATOM   3613  CA  ILE A 229      19.292  11.234  -7.116  1.00 96.83           C  
ATOM   3614  HA  ILE A 229      20.301  11.646  -7.105  1.00 96.83           H  
ATOM   3615  C   ILE A 229      19.391   9.735  -7.409  1.00 96.83           C  
ATOM   3616  CB  ILE A 229      18.647  11.550  -5.751  1.00 96.83           C  
ATOM   3617  HB  ILE A 229      17.636  11.145  -5.755  1.00 96.83           H  
ATOM   3618  O   ILE A 229      18.385   9.031  -7.435  1.00 96.83           O  
ATOM   3619  CG1 ILE A 229      18.489  13.056  -5.460  1.00 96.83           C  
ATOM   3620 HG12 ILE A 229      17.835  13.499  -6.211  1.00 96.83           H  
ATOM   3621 HG13 ILE A 229      17.989  13.171  -4.498  1.00 96.83           H  
ATOM   3622  CG2 ILE A 229      19.411  10.866  -4.609  1.00 96.83           C  
ATOM   3623 HG21 ILE A 229      19.250   9.790  -4.673  1.00 96.83           H  
ATOM   3624 HG22 ILE A 229      19.011  11.194  -3.649  1.00 96.83           H  
ATOM   3625 HG23 ILE A 229      20.477  11.088  -4.661  1.00 96.83           H  
ATOM   3626  CD1 ILE A 229      19.796  13.854  -5.424  1.00 96.83           C  
ATOM   3627 HD11 ILE A 229      20.484  13.441  -4.687  1.00 96.83           H  
ATOM   3628 HD12 ILE A 229      19.574  14.888  -5.157  1.00 96.83           H  
ATOM   3629 HD13 ILE A 229      20.256  13.846  -6.412  1.00 96.83           H  
ATOM   3630  N   THR A 230      20.599   9.247  -7.676  1.00 97.37           N  
ATOM   3631  H   THR A 230      21.384   9.883  -7.686  1.00 97.37           H  
ATOM   3632  CA  THR A 230      20.837   7.869  -8.122  1.00 97.37           C  
ATOM   3633  HA  THR A 230      20.039   7.243  -7.724  1.00 97.37           H  
ATOM   3634  C   THR A 230      22.152   7.323  -7.574  1.00 97.37           C  
ATOM   3635  CB  THR A 230      20.767   7.779  -9.660  1.00 97.37           C  
ATOM   3636  HB  THR A 230      19.773   8.094  -9.975  1.00 97.37           H  
ATOM   3637  O   THR A 230      23.066   8.077  -7.235  1.00 97.37           O  
ATOM   3638  CG2 THR A 230      21.797   8.649 -10.377  1.00 97.37           C  
ATOM   3639 HG21 THR A 230      22.810   8.388 -10.071  1.00 97.37           H  
ATOM   3640 HG22 THR A 230      21.696   8.521 -11.455  1.00 97.37           H  
ATOM   3641 HG23 THR A 230      21.615   9.698 -10.144  1.00 97.37           H  
ATOM   3642  OG1 THR A 230      20.979   6.469 -10.133  1.00 97.37           O  
ATOM   3643  HG1 THR A 230      21.922   6.294 -10.096  1.00 97.37           H  
ATOM   3644  N   GLY A 231      22.267   6.000  -7.491  1.00 95.81           N  
ATOM   3645  H   GLY A 231      21.457   5.439  -7.714  1.00 95.81           H  
ATOM   3646  CA  GLY A 231      23.474   5.324  -7.027  1.00 95.81           C  
ATOM   3647  HA2 GLY A 231      23.618   5.533  -5.967  1.00 95.81           H  
ATOM   3648  HA3 GLY A 231      24.335   5.712  -7.571  1.00 95.81           H  
ATOM   3649  C   GLY A 231      23.408   3.813  -7.216  1.00 95.81           C  
ATOM   3650  O   GLY A 231      22.342   3.244  -7.432  1.00 95.81           O  
ATOM   3651  N   TYR A 232      24.561   3.153  -7.141  1.00 95.66           N  
ATOM   3652  H   TYR A 232      25.394   3.674  -6.907  1.00 95.66           H  
ATOM   3653  CA  TYR A 232      24.628   1.701  -6.992  1.00 95.66           C  
ATOM   3654  HA  TYR A 232      23.680   1.251  -7.287  1.00 95.66           H  
ATOM   3655  C   TYR A 232      24.870   1.375  -5.519  1.00 95.66           C  
ATOM   3656  CB  TYR A 232      25.718   1.123  -7.901  1.00 95.66           C  
ATOM   3657  HB2 TYR A 232      25.487   1.382  -8.934  1.00 95.66           H  
ATOM   3658  HB3 TYR A 232      26.674   1.582  -7.648  1.00 95.66           H  
ATOM   3659  O   TYR A 232      25.791   1.940  -4.928  1.00 95.66           O  
ATOM   3660  CG  TYR A 232      25.841  -0.383  -7.797  1.00 95.66           C  
ATOM   3661  CD1 TYR A 232      26.911  -0.964  -7.085  1.00 95.66           C  
ATOM   3662  HD1 TYR A 232      27.650  -0.332  -6.615  1.00 95.66           H  
ATOM   3663  CD2 TYR A 232      24.861  -1.202  -8.388  1.00 95.66           C  
ATOM   3664  HD2 TYR A 232      24.030  -0.765  -8.923  1.00 95.66           H  
ATOM   3665  CE1 TYR A 232      27.009  -2.366  -6.977  1.00 95.66           C  
ATOM   3666  HE1 TYR A 232      27.822  -2.823  -6.433  1.00 95.66           H  
ATOM   3667  CE2 TYR A 232      24.941  -2.598  -8.259  1.00 95.66           C  
ATOM   3668  HE2 TYR A 232      24.191  -3.241  -8.695  1.00 95.66           H  
ATOM   3669  OH  TYR A 232      26.051  -4.527  -7.456  1.00 95.66           O  
ATOM   3670  HH  TYR A 232      26.883  -4.920  -7.180  1.00 95.66           H  
ATOM   3671  CZ  TYR A 232      26.013  -3.180  -7.559  1.00 95.66           C  
ATOM   3672  N   ILE A 233      24.056   0.488  -4.946  1.00 94.07           N  
ATOM   3673  H   ILE A 233      23.336   0.072  -5.518  1.00 94.07           H  
ATOM   3674  CA  ILE A 233      24.149   0.032  -3.555  1.00 94.07           C  
ATOM   3675  HA  ILE A 233      24.813   0.693  -2.999  1.00 94.07           H  
ATOM   3676  C   ILE A 233      24.727  -1.393  -3.557  1.00 94.07           C  
ATOM   3677  CB  ILE A 233      22.779   0.099  -2.841  1.00 94.07           C  
ATOM   3678  HB  ILE A 233      22.110  -0.630  -3.299  1.00 94.07           H  
ATOM   3679  O   ILE A 233      23.989  -2.345  -3.838  1.00 94.07           O  
ATOM   3680  CG1 ILE A 233      22.117   1.485  -2.995  1.00 94.07           C  
ATOM   3681 HG12 ILE A 233      22.804   2.258  -2.652  1.00 94.07           H  
ATOM   3682 HG13 ILE A 233      21.903   1.662  -4.049  1.00 94.07           H  
ATOM   3683  CG2 ILE A 233      22.981  -0.259  -1.355  1.00 94.07           C  
ATOM   3684 HG21 ILE A 233      23.605   0.488  -0.865  1.00 94.07           H  
ATOM   3685 HG22 ILE A 233      22.020  -0.311  -0.843  1.00 94.07           H  
ATOM   3686 HG23 ILE A 233      23.459  -1.232  -1.247  1.00 94.07           H  
ATOM   3687  CD1 ILE A 233      20.807   1.669  -2.229  1.00 94.07           C  
ATOM   3688 HD11 ILE A 233      20.135   0.831  -2.416  1.00 94.07           H  
ATOM   3689 HD12 ILE A 233      21.001   1.756  -1.160  1.00 94.07           H  
ATOM   3690 HD13 ILE A 233      20.338   2.590  -2.573  1.00 94.07           H  
ATOM   3691  N   PRO A 234      26.032  -1.571  -3.265  1.00 92.38           N  
ATOM   3692  CA  PRO A 234      26.680  -2.881  -3.295  1.00 92.38           C  
ATOM   3693  HA  PRO A 234      26.611  -3.284  -4.306  1.00 92.38           H  
ATOM   3694  C   PRO A 234      26.075  -3.896  -2.324  1.00 92.38           C  
ATOM   3695  CB  PRO A 234      28.149  -2.621  -2.941  1.00 92.38           C  
ATOM   3696  HB2 PRO A 234      28.300  -2.721  -1.866  1.00 92.38           H  
ATOM   3697  HB3 PRO A 234      28.816  -3.291  -3.482  1.00 92.38           H  
ATOM   3698  O   PRO A 234      26.062  -5.085  -2.619  1.00 92.38           O  
ATOM   3699  CG  PRO A 234      28.368  -1.165  -3.336  1.00 92.38           C  
ATOM   3700  HG2 PRO A 234      29.177  -0.706  -2.768  1.00 92.38           H  
ATOM   3701  HG3 PRO A 234      28.558  -1.097  -4.407  1.00 92.38           H  
ATOM   3702  CD  PRO A 234      27.023  -0.533  -3.010  1.00 92.38           C  
ATOM   3703  HD2 PRO A 234      26.882   0.342  -3.644  1.00 92.38           H  
ATOM   3704  HD3 PRO A 234      26.992  -0.241  -1.960  1.00 92.38           H  
ATOM   3705  N   GLU A 235      25.563  -3.438  -1.182  1.00 91.22           N  
ATOM   3706  H   GLU A 235      25.638  -2.450  -0.985  1.00 91.22           H  
ATOM   3707  CA  GLU A 235      25.001  -4.276  -0.121  1.00 91.22           C  
ATOM   3708  HA  GLU A 235      25.741  -5.019   0.179  1.00 91.22           H  
ATOM   3709  C   GLU A 235      23.754  -5.055  -0.569  1.00 91.22           C  
ATOM   3710  CB  GLU A 235      24.655  -3.402   1.101  1.00 91.22           C  
ATOM   3711  HB2 GLU A 235      23.939  -2.634   0.812  1.00 91.22           H  
ATOM   3712  HB3 GLU A 235      24.160  -4.044   1.830  1.00 91.22           H  
ATOM   3713  O   GLU A 235      23.483  -6.125  -0.028  1.00 91.22           O  
ATOM   3714  CG  GLU A 235      25.859  -2.754   1.819  1.00 91.22           C  
ATOM   3715  HG2 GLU A 235      25.535  -2.490   2.825  1.00 91.22           H  
ATOM   3716  HG3 GLU A 235      26.646  -3.501   1.921  1.00 91.22           H  
ATOM   3717  CD  GLU A 235      26.438  -1.483   1.163  1.00 91.22           C  
ATOM   3718  OE1 GLU A 235      27.439  -0.954   1.704  1.00 91.22           O  
ATOM   3719  OE2 GLU A 235      25.924  -1.049   0.107  1.00 91.22           O  
ATOM   3720  N   ILE A 236      23.018  -4.539  -1.561  1.00 93.10           N  
ATOM   3721  H   ILE A 236      23.323  -3.663  -1.961  1.00 93.10           H  
ATOM   3722  CA  ILE A 236      21.797  -5.161  -2.105  1.00 93.10           C  
ATOM   3723  HA  ILE A 236      21.659  -6.129  -1.624  1.00 93.10           H  
ATOM   3724  C   ILE A 236      21.893  -5.469  -3.606  1.00 93.10           C  
ATOM   3725  CB  ILE A 236      20.545  -4.315  -1.778  1.00 93.10           C  
ATOM   3726  HB  ILE A 236      19.670  -4.867  -2.121  1.00 93.10           H  
ATOM   3727  O   ILE A 236      20.915  -5.909  -4.203  1.00 93.10           O  
ATOM   3728  CG1 ILE A 236      20.574  -2.948  -2.491  1.00 93.10           C  
ATOM   3729 HG12 ILE A 236      21.350  -2.334  -2.033  1.00 93.10           H  
ATOM   3730 HG13 ILE A 236      20.830  -3.089  -3.541  1.00 93.10           H  
ATOM   3731  CG2 ILE A 236      20.410  -4.110  -0.262  1.00 93.10           C  
ATOM   3732 HG21 ILE A 236      21.193  -3.450   0.109  1.00 93.10           H  
ATOM   3733 HG22 ILE A 236      19.436  -3.675  -0.037  1.00 93.10           H  
ATOM   3734 HG23 ILE A 236      20.493  -5.067   0.254  1.00 93.10           H  
ATOM   3735  CD1 ILE A 236      19.244  -2.188  -2.434  1.00 93.10           C  
ATOM   3736 HD11 ILE A 236      19.315  -1.283  -3.037  1.00 93.10           H  
ATOM   3737 HD12 ILE A 236      19.003  -1.905  -1.409  1.00 93.10           H  
ATOM   3738 HD13 ILE A 236      18.449  -2.816  -2.836  1.00 93.10           H  
ATOM   3739  N   GLY A 237      23.037  -5.201  -4.241  1.00 95.17           N  
ATOM   3740  H   GLY A 237      23.817  -4.855  -3.700  1.00 95.17           H  
ATOM   3741  CA  GLY A 237      23.238  -5.442  -5.671  1.00 95.17           C  
ATOM   3742  HA2 GLY A 237      24.248  -5.128  -5.932  1.00 95.17           H  
ATOM   3743  HA3 GLY A 237      23.146  -6.509  -5.875  1.00 95.17           H  
ATOM   3744  C   GLY A 237      22.251  -4.691  -6.572  1.00 95.17           C  
ATOM   3745  O   GLY A 237      21.735  -5.274  -7.525  1.00 95.17           O  
ATOM   3746  N   CYS A 238      21.932  -3.429  -6.255  1.00 96.73           N  
ATOM   3747  H   CYS A 238      22.402  -3.000  -5.471  1.00 96.73           H  
ATOM   3748  CA  CYS A 238      20.938  -2.646  -7.000  1.00 96.73           C  
ATOM   3749  HA  CYS A 238      20.636  -3.209  -7.883  1.00 96.73           H  
ATOM   3750  C   CYS A 238      21.472  -1.301  -7.487  1.00 96.73           C  
ATOM   3751  CB  CYS A 238      19.681  -2.397  -6.158  1.00 96.73           C  
ATOM   3752  HB2 CYS A 238      19.956  -1.929  -5.213  1.00 96.73           H  
ATOM   3753  HB3 CYS A 238      19.022  -1.714  -6.694  1.00 96.73           H  
ATOM   3754  O   CYS A 238      22.130  -0.574  -6.744  1.00 96.73           O  
ATOM   3755  SG  CYS A 238      18.777  -3.934  -5.868  1.00 96.73           S  
ATOM   3756  HG  CYS A 238      19.762  -4.642  -5.308  1.00 96.73           H  
ATOM   3757  N   THR A 239      21.079  -0.914  -8.700  1.00 97.32           N  
ATOM   3758  H   THR A 239      20.523  -1.562  -9.239  1.00 97.32           H  
ATOM   3759  CA  THR A 239      21.045   0.499  -9.101  1.00 97.32           C  
ATOM   3760  HA  THR A 239      21.864   1.040  -8.627  1.00 97.32           H  
ATOM   3761  C   THR A 239      19.729   1.096  -8.628  1.00 97.32           C  
ATOM   3762  CB  THR A 239      21.174   0.661 -10.620  1.00 97.32           C  
ATOM   3763  HB  THR A 239      20.364   0.127 -11.117  1.00 97.32           H  
ATOM   3764  O   THR A 239      18.673   0.565  -8.953  1.00 97.32           O  
ATOM   3765  CG2 THR A 239      21.155   2.127 -11.057  1.00 97.32           C  
ATOM   3766 HG21 THR A 239      21.376   2.195 -12.122  1.00 97.32           H  
ATOM   3767 HG22 THR A 239      20.165   2.553 -10.888  1.00 97.32           H  
ATOM   3768 HG23 THR A 239      21.889   2.703 -10.494  1.00 97.32           H  
ATOM   3769  OG1 THR A 239      22.404   0.130 -11.057  1.00 97.32           O  
ATOM   3770  HG1 THR A 239      23.096   0.722 -10.752  1.00 97.32           H  
ATOM   3771  N   VAL A 240      19.774   2.191  -7.876  1.00 96.96           N  
ATOM   3772  H   VAL A 240      20.668   2.605  -7.656  1.00 96.96           H  
ATOM   3773  CA  VAL A 240      18.579   2.843  -7.338  1.00 96.96           C  
ATOM   3774  HA  VAL A 240      17.706   2.301  -7.702  1.00 96.96           H  
ATOM   3775  C   VAL A 240      18.465   4.268  -7.849  1.00 96.96           C  
ATOM   3776  CB  VAL A 240      18.525   2.794  -5.803  1.00 96.96           C  
ATOM   3777  HB  VAL A 240      19.299   3.436  -5.381  1.00 96.96           H  
ATOM   3778  O   VAL A 240      19.467   4.977  -7.921  1.00 96.96           O  
ATOM   3779  CG1 VAL A 240      17.148   3.300  -5.351  1.00 96.96           C  
ATOM   3780 HG11 VAL A 240      16.847   2.830  -4.414  1.00 96.96           H  
ATOM   3781 HG12 VAL A 240      17.156   4.385  -5.247  1.00 96.96           H  
ATOM   3782 HG13 VAL A 240      16.369   3.015  -6.058  1.00 96.96           H  
ATOM   3783  CG2 VAL A 240      18.744   1.372  -5.268  1.00 96.96           C  
ATOM   3784 HG21 VAL A 240      18.596   1.355  -4.188  1.00 96.96           H  
ATOM   3785 HG22 VAL A 240      18.042   0.682  -5.736  1.00 96.96           H  
ATOM   3786 HG23 VAL A 240      19.764   1.046  -5.474  1.00 96.96           H  
ATOM   3787  N   VAL A 241      17.242   4.683  -8.175  1.00 97.98           N  
ATOM   3788  H   VAL A 241      16.484   4.019  -8.096  1.00 97.98           H  
ATOM   3789  CA  VAL A 241      16.906   6.027  -8.651  1.00 97.98           C  
ATOM   3790  HA  VAL A 241      17.757   6.689  -8.490  1.00 97.98           H  
ATOM   3791  C   VAL A 241      15.716   6.565  -7.856  1.00 97.98           C  
ATOM   3792  CB  VAL A 241      16.585   6.018 -10.161  1.00 97.98           C  
ATOM   3793  HB  VAL A 241      15.637   5.507 -10.327  1.00 97.98           H  
ATOM   3794  O   VAL A 241      14.671   5.921  -7.790  1.00 97.98           O  
ATOM   3795  CG1 VAL A 241      16.468   7.450 -10.697  1.00 97.98           C  
ATOM   3796 HG11 VAL A 241      16.245   7.429 -11.764  1.00 97.98           H  
ATOM   3797 HG12 VAL A 241      17.403   7.986 -10.538  1.00 97.98           H  
ATOM   3798 HG13 VAL A 241      15.661   7.981 -10.192  1.00 97.98           H  
ATOM   3799  CG2 VAL A 241      17.657   5.302 -10.995  1.00 97.98           C  
ATOM   3800 HG21 VAL A 241      18.632   5.752 -10.811  1.00 97.98           H  
ATOM   3801 HG22 VAL A 241      17.693   4.244 -10.736  1.00 97.98           H  
ATOM   3802 HG23 VAL A 241      17.418   5.385 -12.056  1.00 97.98           H  
ATOM   3803  N   GLU A 242      15.857   7.756  -7.274  1.00 97.16           N  
ATOM   3804  H   GLU A 242      16.743   8.233  -7.365  1.00 97.16           H  
ATOM   3805  CA  GLU A 242      14.738   8.536  -6.741  1.00 97.16           C  
ATOM   3806  HA  GLU A 242      13.949   7.853  -6.422  1.00 97.16           H  
ATOM   3807  C   GLU A 242      14.176   9.437  -7.844  1.00 97.16           C  
ATOM   3808  CB  GLU A 242      15.162   9.353  -5.507  1.00 97.16           C  
ATOM   3809  HB2 GLU A 242      15.493   8.670  -4.723  1.00 97.16           H  
ATOM   3810  HB3 GLU A 242      16.001   9.984  -5.801  1.00 97.16           H  
ATOM   3811  O   GLU A 242      14.883  10.264  -8.428  1.00 97.16           O  
ATOM   3812  CG  GLU A 242      14.035  10.261  -4.969  1.00 97.16           C  
ATOM   3813  HG2 GLU A 242      13.726  10.947  -5.758  1.00 97.16           H  
ATOM   3814  HG3 GLU A 242      13.175   9.634  -4.735  1.00 97.16           H  
ATOM   3815  CD  GLU A 242      14.376  11.106  -3.727  1.00 97.16           C  
ATOM   3816  OE1 GLU A 242      13.548  12.012  -3.409  1.00 97.16           O  
ATOM   3817  OE2 GLU A 242      15.425  10.875  -3.093  1.00 97.16           O  
ATOM   3818  N   VAL A 243      12.878   9.298  -8.098  1.00 96.95           N  
ATOM   3819  H   VAL A 243      12.374   8.585  -7.589  1.00 96.95           H  
ATOM   3820  CA  VAL A 243      12.122  10.094  -9.061  1.00 96.95           C  
ATOM   3821  HA  VAL A 243      12.807  10.762  -9.582  1.00 96.95           H  
ATOM   3822  C   VAL A 243      11.073  10.906  -8.296  1.00 96.95           C  
ATOM   3823  CB  VAL A 243      11.476   9.205 -10.136  1.00 96.95           C  
ATOM   3824  HB  VAL A 243      10.707   8.579  -9.685  1.00 96.95           H  
ATOM   3825  O   VAL A 243      10.097  10.334  -7.797  1.00 96.95           O  
ATOM   3826  CG1 VAL A 243      10.841  10.078 -11.223  1.00 96.95           C  
ATOM   3827 HG11 VAL A 243      10.323   9.447 -11.946  1.00 96.95           H  
ATOM   3828 HG12 VAL A 243      10.115  10.760 -10.780  1.00 96.95           H  
ATOM   3829 HG13 VAL A 243      11.601  10.671 -11.733  1.00 96.95           H  
ATOM   3830  CG2 VAL A 243      12.506   8.294 -10.814  1.00 96.95           C  
ATOM   3831 HG21 VAL A 243      12.943   7.610 -10.087  1.00 96.95           H  
ATOM   3832 HG22 VAL A 243      13.302   8.891 -11.260  1.00 96.95           H  
ATOM   3833 HG23 VAL A 243      12.011   7.701 -11.583  1.00 96.95           H  
ATOM   3834  N   PRO A 244      11.252  12.229  -8.159  1.00 95.67           N  
ATOM   3835  CA  PRO A 244      10.329  13.053  -7.395  1.00 95.67           C  
ATOM   3836  HA  PRO A 244      10.115  12.575  -6.439  1.00 95.67           H  
ATOM   3837  C   PRO A 244       9.007  13.275  -8.139  1.00 95.67           C  
ATOM   3838  CB  PRO A 244      11.078  14.356  -7.120  1.00 95.67           C  
ATOM   3839  HB2 PRO A 244      11.647  14.257  -6.196  1.00 95.67           H  
ATOM   3840  HB3 PRO A 244      10.399  15.206  -7.057  1.00 95.67           H  
ATOM   3841  O   PRO A 244       8.973  13.559  -9.341  1.00 95.67           O  
ATOM   3842  CG  PRO A 244      12.045  14.471  -8.299  1.00 95.67           C  
ATOM   3843  HG2 PRO A 244      12.930  15.052  -8.042  1.00 95.67           H  
ATOM   3844  HG3 PRO A 244      11.535  14.913  -9.154  1.00 95.67           H  
ATOM   3845  CD  PRO A 244      12.390  13.018  -8.617  1.00 95.67           C  
ATOM   3846  HD2 PRO A 244      12.549  12.904  -9.689  1.00 95.67           H  
ATOM   3847  HD3 PRO A 244      13.282  12.720  -8.067  1.00 95.67           H  
ATOM   3848  N   TYR A 245       7.903  13.196  -7.400  1.00 94.22           N  
ATOM   3849  H   TYR A 245       8.004  12.996  -6.415  1.00 94.22           H  
ATOM   3850  CA  TYR A 245       6.618  13.744  -7.821  1.00 94.22           C  
ATOM   3851  HA  TYR A 245       6.540  13.702  -8.907  1.00 94.22           H  
ATOM   3852  C   TYR A 245       6.504  15.208  -7.398  1.00 94.22           C  
ATOM   3853  CB  TYR A 245       5.456  12.933  -7.244  1.00 94.22           C  
ATOM   3854  HB2 TYR A 245       5.502  12.950  -6.155  1.00 94.22           H  
ATOM   3855  HB3 TYR A 245       4.531  13.429  -7.537  1.00 94.22           H  
ATOM   3856  O   TYR A 245       7.242  15.695  -6.541  1.00 94.22           O  
ATOM   3857  CG  TYR A 245       5.353  11.504  -7.724  1.00 94.22           C  
ATOM   3858  CD1 TYR A 245       4.687  11.219  -8.929  1.00 94.22           C  
ATOM   3859  HD1 TYR A 245       4.303  12.020  -9.542  1.00 94.22           H  
ATOM   3860  CD2 TYR A 245       5.883  10.456  -6.952  1.00 94.22           C  
ATOM   3861  HD2 TYR A 245       6.411  10.678  -6.037  1.00 94.22           H  
ATOM   3862  CE1 TYR A 245       4.530   9.891  -9.360  1.00 94.22           C  
ATOM   3863  HE1 TYR A 245       4.041   9.667 -10.296  1.00 94.22           H  
ATOM   3864  CE2 TYR A 245       5.726   9.124  -7.374  1.00 94.22           C  
ATOM   3865  HE2 TYR A 245       6.118   8.324  -6.764  1.00 94.22           H  
ATOM   3866  OH  TYR A 245       4.876   7.552  -8.983  1.00 94.22           O  
ATOM   3867  HH  TYR A 245       5.311   6.924  -8.402  1.00 94.22           H  
ATOM   3868  CZ  TYR A 245       5.052   8.838  -8.583  1.00 94.22           C  
ATOM   3869  N   LYS A 246       5.511  15.916  -7.940  1.00 91.48           N  
ATOM   3870  H   LYS A 246       4.927  15.461  -8.627  1.00 91.48           H  
ATOM   3871  CA  LYS A 246       5.123  17.224  -7.410  1.00 91.48           C  
ATOM   3872  HA  LYS A 246       5.989  17.883  -7.476  1.00 91.48           H  
ATOM   3873  C   LYS A 246       4.752  17.099  -5.932  1.00 91.48           C  
ATOM   3874  CB  LYS A 246       3.967  17.820  -8.223  1.00 91.48           C  
ATOM   3875  HB2 LYS A 246       3.646  18.746  -7.746  1.00 91.48           H  
ATOM   3876  HB3 LYS A 246       3.127  17.126  -8.246  1.00 91.48           H  
ATOM   3877  O   LYS A 246       3.952  16.251  -5.551  1.00 91.48           O  
ATOM   3878  CG  LYS A 246       4.441  18.120  -9.646  1.00 91.48           C  
ATOM   3879  HG2 LYS A 246       4.585  17.182 -10.181  1.00 91.48           H  
ATOM   3880  HG3 LYS A 246       5.394  18.646  -9.591  1.00 91.48           H  
ATOM   3881  CD  LYS A 246       3.455  18.990 -10.419  1.00 91.48           C  
ATOM   3882  HD2 LYS A 246       2.510  18.464 -10.557  1.00 91.48           H  
ATOM   3883  HD3 LYS A 246       3.290  19.915  -9.866  1.00 91.48           H  
ATOM   3884  CE  LYS A 246       4.113  19.283 -11.767  1.00 91.48           C  
ATOM   3885  HE2 LYS A 246       5.173  19.474 -11.601  1.00 91.48           H  
ATOM   3886  HE3 LYS A 246       4.053  18.392 -12.393  1.00 91.48           H  
ATOM   3887  NZ  LYS A 246       3.502  20.453 -12.426  1.00 91.48           N  
ATOM   3888  HZ1 LYS A 246       2.521  20.292 -12.603  1.00 91.48           H  
ATOM   3889  HZ2 LYS A 246       3.606  21.272 -11.844  1.00 91.48           H  
ATOM   3890  HZ3 LYS A 246       3.979  20.641 -13.296  1.00 91.48           H  
ATOM   3891  N   GLY A 247       5.313  17.970  -5.097  1.00 89.25           N  
ATOM   3892  H   GLY A 247       6.079  18.525  -5.449  1.00 89.25           H  
ATOM   3893  CA  GLY A 247       5.061  17.983  -3.657  1.00 89.25           C  
ATOM   3894  HA2 GLY A 247       5.011  19.017  -3.318  1.00 89.25           H  
ATOM   3895  HA3 GLY A 247       4.100  17.515  -3.445  1.00 89.25           H  
ATOM   3896  C   GLY A 247       6.153  17.278  -2.853  1.00 89.25           C  
ATOM   3897  O   GLY A 247       7.332  17.563  -3.002  1.00 89.25           O  
ATOM   3898  N   ASN A 248       5.749  16.421  -1.921  1.00 89.44           N  
ATOM   3899  H   ASN A 248       4.771  16.169  -1.896  1.00 89.44           H  
ATOM   3900  CA  ASN A 248       6.594  15.815  -0.882  1.00 89.44           C  
ATOM   3901  HA  ASN A 248       7.592  16.253  -0.920  1.00 89.44           H  
ATOM   3902  C   ASN A 248       6.765  14.297  -1.059  1.00 89.44           C  
ATOM   3903  CB  ASN A 248       5.963  16.134   0.488  1.00 89.44           C  
ATOM   3904  HB2 ASN A 248       5.881  17.212   0.623  1.00 89.44           H  
ATOM   3905  HB3 ASN A 248       6.606  15.754   1.281  1.00 89.44           H  
ATOM   3906  O   ASN A 248       7.124  13.607  -0.108  1.00 89.44           O  
ATOM   3907  CG  ASN A 248       4.587  15.496   0.635  1.00 89.44           C  
ATOM   3908  ND2 ASN A 248       4.029  15.440   1.807  1.00 89.44           N  
ATOM   3909 HD21 ASN A 248       4.480  15.829   2.622  1.00 89.44           H  
ATOM   3910 HD22 ASN A 248       3.149  14.949   1.880  1.00 89.44           H  
ATOM   3911  OD1 ASN A 248       3.922  15.116  -0.313  1.00 89.44           O  
ATOM   3912  N   THR A 249       6.435  13.763  -2.232  1.00 92.85           N  
ATOM   3913  H   THR A 249       6.258  14.377  -3.014  1.00 92.85           H  
ATOM   3914  CA  THR A 249       6.426  12.321  -2.497  1.00 92.85           C  
ATOM   3915  HA  THR A 249       6.732  11.780  -1.602  1.00 92.85           H  
ATOM   3916  C   THR A 249       7.430  12.005  -3.596  1.00 92.85           C  
ATOM   3917  CB  THR A 249       5.008  11.846  -2.851  1.00 92.85           C  
ATOM   3918  HB  THR A 249       4.664  12.365  -3.745  1.00 92.85           H  
ATOM   3919  O   THR A 249       7.499  12.730  -4.585  1.00 92.85           O  
ATOM   3920  CG2 THR A 249       4.914  10.340  -3.082  1.00 92.85           C  
ATOM   3921 HG21 THR A 249       3.874  10.065  -3.259  1.00 92.85           H  
ATOM   3922 HG22 THR A 249       5.278   9.804  -2.205  1.00 92.85           H  
ATOM   3923 HG23 THR A 249       5.502  10.048  -3.952  1.00 92.85           H  
ATOM   3924  OG1 THR A 249       4.134  12.141  -1.778  1.00 92.85           O  
ATOM   3925  HG1 THR A 249       4.195  13.082  -1.598  1.00 92.85           H  
ATOM   3926  N   SER A 250       8.184  10.922  -3.444  1.00 95.34           N  
ATOM   3927  H   SER A 250       8.063  10.357  -2.616  1.00 95.34           H  
ATOM   3928  CA  SER A 250       9.085  10.405  -4.476  1.00 95.34           C  
ATOM   3929  HA  SER A 250       8.919  10.927  -5.419  1.00 95.34           H  
ATOM   3930  C   SER A 250       8.809   8.924  -4.710  1.00 95.34           C  
ATOM   3931  CB  SER A 250      10.558  10.579  -4.094  1.00 95.34           C  
ATOM   3932  HB2 SER A 250      10.770  10.002  -3.194  1.00 95.34           H  
ATOM   3933  HB3 SER A 250      11.151  10.175  -4.915  1.00 95.34           H  
ATOM   3934  O   SER A 250       8.475   8.201  -3.773  1.00 95.34           O  
ATOM   3935  OG  SER A 250      10.944  11.928  -3.888  1.00 95.34           O  
ATOM   3936  HG  SER A 250      11.898  11.908  -3.779  1.00 95.34           H  
ATOM   3937  N   ALA A 251       8.977   8.460  -5.944  1.00 97.18           N  
ATOM   3938  H   ALA A 251       9.280   9.098  -6.666  1.00 97.18           H  
ATOM   3939  CA  ALA A 251       9.142   7.038  -6.213  1.00 97.18           C  
ATOM   3940  HA  ALA A 251       8.574   6.457  -5.487  1.00 97.18           H  
ATOM   3941  C   ALA A 251      10.623   6.674  -6.077  1.00 97.18           C  
ATOM   3942  CB  ALA A 251       8.606   6.704  -7.606  1.00 97.18           C  
ATOM   3943  HB1 ALA A 251       7.537   6.909  -7.667  1.00 97.18           H  
ATOM   3944  HB2 ALA A 251       9.133   7.294  -8.355  1.00 97.18           H  
ATOM   3945  HB3 ALA A 251       8.767   5.644  -7.803  1.00 97.18           H  
ATOM   3946  O   ALA A 251      11.478   7.344  -6.654  1.00 97.18           O  
ATOM   3947  N   ILE A 252      10.924   5.617  -5.333  1.00 95.79           N  
ATOM   3948  H   ILE A 252      10.174   5.120  -4.874  1.00 95.79           H  
ATOM   3949  CA  ILE A 252      12.258   5.022  -5.266  1.00 95.79           C  
ATOM   3950  HA  ILE A 252      12.992   5.687  -5.721  1.00 95.79           H  
ATOM   3951  C   ILE A 252      12.209   3.738  -6.079  1.00 95.79           C  
ATOM   3952  CB  ILE A 252      12.681   4.759  -3.803  1.00 95.79           C  
ATOM   3953  HB  ILE A 252      12.049   3.969  -3.397  1.00 95.79           H  
ATOM   3954  O   ILE A 252      11.481   2.823  -5.710  1.00 95.79           O  
ATOM   3955  CG1 ILE A 252      12.507   5.984  -2.878  1.00 95.79           C  
ATOM   3956 HG12 ILE A 252      11.448   6.235  -2.813  1.00 95.79           H  
ATOM   3957 HG13 ILE A 252      12.828   5.713  -1.872  1.00 95.79           H  
ATOM   3958  CG2 ILE A 252      14.136   4.257  -3.770  1.00 95.79           C  
ATOM   3959 HG21 ILE A 252      14.799   4.967  -4.265  1.00 95.79           H  
ATOM   3960 HG22 ILE A 252      14.208   3.291  -4.269  1.00 95.79           H  
ATOM   3961 HG23 ILE A 252      14.456   4.127  -2.736  1.00 95.79           H  
ATOM   3962  CD1 ILE A 252      13.277   7.233  -3.314  1.00 95.79           C  
ATOM   3963 HD11 ILE A 252      14.351   7.047  -3.285  1.00 95.79           H  
ATOM   3964 HD12 ILE A 252      13.045   8.055  -2.636  1.00 95.79           H  
ATOM   3965 HD13 ILE A 252      12.976   7.509  -4.325  1.00 95.79           H  
ATOM   3966  N   PHE A 253      12.953   3.666  -7.179  1.00 97.79           N  
ATOM   3967  H   PHE A 253      13.524   4.460  -7.429  1.00 97.79           H  
ATOM   3968  CA  PHE A 253      13.018   2.480  -8.032  1.00 97.79           C  
ATOM   3969  HA  PHE A 253      12.243   1.768  -7.747  1.00 97.79           H  
ATOM   3970  C   PHE A 253      14.372   1.798  -7.877  1.00 97.79           C  
ATOM   3971  CB  PHE A 253      12.784   2.866  -9.493  1.00 97.79           C  
ATOM   3972  HB2 PHE A 253      12.891   1.961 -10.092  1.00 97.79           H  
ATOM   3973  HB3 PHE A 253      13.546   3.577  -9.810  1.00 97.79           H  
ATOM   3974  O   PHE A 253      15.401   2.410  -8.156  1.00 97.79           O  
ATOM   3975  CG  PHE A 253      11.419   3.418  -9.810  1.00 97.79           C  
ATOM   3976  CD1 PHE A 253      10.349   2.532 -10.025  1.00 97.79           C  
ATOM   3977  HD1 PHE A 253      10.505   1.468  -9.928  1.00 97.79           H  
ATOM   3978  CD2 PHE A 253      11.227   4.803  -9.949  1.00 97.79           C  
ATOM   3979  HD2 PHE A 253      12.052   5.479  -9.781  1.00 97.79           H  
ATOM   3980  CE1 PHE A 253       9.084   3.030 -10.381  1.00 97.79           C  
ATOM   3981  HE1 PHE A 253       8.264   2.348 -10.550  1.00 97.79           H  
ATOM   3982  CE2 PHE A 253       9.968   5.299 -10.326  1.00 97.79           C  
ATOM   3983  HE2 PHE A 253       9.825   6.361 -10.461  1.00 97.79           H  
ATOM   3984  CZ  PHE A 253       8.896   4.413 -10.539  1.00 97.79           C  
ATOM   3985  HZ  PHE A 253       7.929   4.793 -10.834  1.00 97.79           H  
ATOM   3986  N   ALA A 254      14.377   0.530  -7.474  1.00 97.32           N  
ATOM   3987  H   ALA A 254      13.497   0.072  -7.287  1.00 97.32           H  
ATOM   3988  CA  ALA A 254      15.578  -0.270  -7.286  1.00 97.32           C  
ATOM   3989  HA  ALA A 254      16.462   0.355  -7.411  1.00 97.32           H  
ATOM   3990  C   ALA A 254      15.638  -1.392  -8.324  1.00 97.32           C  
ATOM   3991  CB  ALA A 254      15.585  -0.805  -5.855  1.00 97.32           C  
ATOM   3992  HB1 ALA A 254      14.691  -1.408  -5.696  1.00 97.32           H  
ATOM   3993  HB2 ALA A 254      16.467  -1.425  -5.694  1.00 97.32           H  
ATOM   3994  HB3 ALA A 254      15.588   0.022  -5.145  1.00 97.32           H  
ATOM   3995  O   ALA A 254      14.755  -2.246  -8.390  1.00 97.32           O  
ATOM   3996  N   LEU A 255      16.690  -1.372  -9.138  1.00 98.08           N  
ATOM   3997  H   LEU A 255      17.355  -0.621  -9.018  1.00 98.08           H  
ATOM   3998  CA  LEU A 255      16.956  -2.310 -10.216  1.00 98.08           C  
ATOM   3999  HA  LEU A 255      16.032  -2.833 -10.464  1.00 98.08           H  
ATOM   4000  C   LEU A 255      18.042  -3.313  -9.787  1.00 98.08           C  
ATOM   4001  CB  LEU A 255      17.382  -1.506 -11.452  1.00 98.08           C  
ATOM   4002  HB2 LEU A 255      16.637  -0.739 -11.664  1.00 98.08           H  
ATOM   4003  HB3 LEU A 255      18.322  -0.996 -11.239  1.00 98.08           H  
ATOM   4004  O   LEU A 255      19.225  -2.952  -9.791  1.00 98.08           O  
ATOM   4005  CG  LEU A 255      17.551  -2.367 -12.705  1.00 98.08           C  
ATOM   4006  HG  LEU A 255      18.278  -3.149 -12.486  1.00 98.08           H  
ATOM   4007  CD1 LEU A 255      16.248  -3.027 -13.154  1.00 98.08           C  
ATOM   4008 HD11 LEU A 255      15.444  -2.292 -13.170  1.00 98.08           H  
ATOM   4009 HD12 LEU A 255      15.975  -3.836 -12.476  1.00 98.08           H  
ATOM   4010 HD13 LEU A 255      16.362  -3.437 -14.158  1.00 98.08           H  
ATOM   4011  CD2 LEU A 255      18.089  -1.490 -13.836  1.00 98.08           C  
ATOM   4012 HD21 LEU A 255      18.179  -2.063 -14.758  1.00 98.08           H  
ATOM   4013 HD22 LEU A 255      19.061  -1.082 -13.558  1.00 98.08           H  
ATOM   4014 HD23 LEU A 255      17.398  -0.667 -14.015  1.00 98.08           H  
ATOM   4015  N   PRO A 256      17.678  -4.562  -9.456  1.00 97.16           N  
ATOM   4016  CA  PRO A 256      18.626  -5.596  -9.058  1.00 97.16           C  
ATOM   4017  HA  PRO A 256      19.243  -5.222  -8.242  1.00 97.16           H  
ATOM   4018  C   PRO A 256      19.531  -6.033 -10.208  1.00 97.16           C  
ATOM   4019  CB  PRO A 256      17.785  -6.777  -8.553  1.00 97.16           C  
ATOM   4020  HB2 PRO A 256      17.701  -7.541  -9.326  1.00 97.16           H  
ATOM   4021  HB3 PRO A 256      18.204  -7.208  -7.644  1.00 97.16           H  
ATOM   4022  O   PRO A 256      19.180  -5.922 -11.389  1.00 97.16           O  
ATOM   4023  CG  PRO A 256      16.406  -6.176  -8.306  1.00 97.16           C  
ATOM   4024  HG2 PRO A 256      16.357  -5.756  -7.301  1.00 97.16           H  
ATOM   4025  HG3 PRO A 256      15.608  -6.898  -8.478  1.00 97.16           H  
ATOM   4026  CD  PRO A 256      16.325  -5.067  -9.335  1.00 97.16           C  
ATOM   4027  HD2 PRO A 256      15.617  -4.316  -8.985  1.00 97.16           H  
ATOM   4028  HD3 PRO A 256      16.007  -5.472 -10.296  1.00 97.16           H  
ATOM   4029  N   GLU A 257      20.682  -6.610  -9.879  1.00 95.81           N  
ATOM   4030  H   GLU A 257      20.991  -6.556  -8.919  1.00 95.81           H  
ATOM   4031  CA  GLU A 257      21.442  -7.440 -10.815  1.00 95.81           C  
ATOM   4032  HA  GLU A 257      21.783  -6.810 -11.637  1.00 95.81           H  
ATOM   4033  C   GLU A 257      20.563  -8.554 -11.421  1.00 95.81           C  
ATOM   4034  CB  GLU A 257      22.682  -8.033 -10.131  1.00 95.81           C  
ATOM   4035  HB2 GLU A 257      23.093  -8.808 -10.778  1.00 95.81           H  
ATOM   4036  HB3 GLU A 257      22.383  -8.490  -9.188  1.00 95.81           H  
ATOM   4037  O   GLU A 257      19.545  -8.974 -10.860  1.00 95.81           O  
ATOM   4038  CG  GLU A 257      23.783  -6.989  -9.877  1.00 95.81           C  
ATOM   4039  HG2 GLU A 257      23.403  -6.206  -9.220  1.00 95.81           H  
ATOM   4040  HG3 GLU A 257      24.042  -6.527 -10.830  1.00 95.81           H  
ATOM   4041  CD  GLU A 257      25.052  -7.601  -9.254  1.00 95.81           C  
ATOM   4042  OE1 GLU A 257      26.080  -6.888  -9.214  1.00 95.81           O  
ATOM   4043  OE2 GLU A 257      25.017  -8.794  -8.871  1.00 95.81           O  
ATOM   4044  N   LEU A 258      20.931  -9.026 -12.614  1.00 92.52           N  
ATOM   4045  H   LEU A 258      21.814  -8.732 -13.005  1.00 92.52           H  
ATOM   4046  CA  LEU A 258      20.132 -10.011 -13.344  1.00 92.52           C  
ATOM   4047  HA  LEU A 258      19.155  -9.564 -13.526  1.00 92.52           H  
ATOM   4048  C   LEU A 258      19.931 -11.290 -12.513  1.00 92.52           C  
ATOM   4049  CB  LEU A 258      20.809 -10.308 -14.691  1.00 92.52           C  
ATOM   4050  HB2 LEU A 258      20.996  -9.369 -15.213  1.00 92.52           H  
ATOM   4051  HB3 LEU A 258      21.770 -10.783 -14.493  1.00 92.52           H  
ATOM   4052  O   LEU A 258      20.891 -11.871 -12.011  1.00 92.52           O  
ATOM   4053  CG  LEU A 258      19.982 -11.229 -15.608  1.00 92.52           C  
ATOM   4054  HG  LEU A 258      19.727 -12.147 -15.079  1.00 92.52           H  
ATOM   4055  CD1 LEU A 258      18.694 -10.549 -16.082  1.00 92.52           C  
ATOM   4056 HD11 LEU A 258      18.922  -9.609 -16.585  1.00 92.52           H  
ATOM   4057 HD12 LEU A 258      18.022 -10.368 -15.243  1.00 92.52           H  
ATOM   4058 HD13 LEU A 258      18.176 -11.205 -16.781  1.00 92.52           H  
ATOM   4059  CD2 LEU A 258      20.813 -11.601 -16.834  1.00 92.52           C  
ATOM   4060 HD21 LEU A 258      21.721 -12.116 -16.519  1.00 92.52           H  
ATOM   4061 HD22 LEU A 258      21.076 -10.707 -17.400  1.00 92.52           H  
ATOM   4062 HD23 LEU A 258      20.240 -12.275 -17.469  1.00 92.52           H  
ATOM   4063  N   GLY A 259      18.677 -11.727 -12.374  1.00 89.87           N  
ATOM   4064  H   GLY A 259      17.932 -11.209 -12.818  1.00 89.87           H  
ATOM   4065  CA  GLY A 259      18.320 -12.917 -11.595  1.00 89.87           C  
ATOM   4066  HA2 GLY A 259      17.288 -13.188 -11.815  1.00 89.87           H  
ATOM   4067  HA3 GLY A 259      18.959 -13.747 -11.899  1.00 89.87           H  
ATOM   4068  C   GLY A 259      18.451 -12.752 -10.075  1.00 89.87           C  
ATOM   4069  O   GLY A 259      18.345 -13.741  -9.354  1.00 89.87           O  
ATOM   4070  N   LYS A 260      18.682 -11.528  -9.571  1.00 93.99           N  
ATOM   4071  H   LYS A 260      18.839 -10.772 -10.222  1.00 93.99           H  
ATOM   4072  CA  LYS A 260      18.930 -11.239  -8.147  1.00 93.99           C  
ATOM   4073  HA  LYS A 260      18.973 -12.182  -7.602  1.00 93.99           H  
ATOM   4074  C   LYS A 260      17.804 -10.508  -7.423  1.00 93.99           C  
ATOM   4075  CB  LYS A 260      20.290 -10.520  -7.983  1.00 93.99           C  
ATOM   4076  HB2 LYS A 260      20.274  -9.573  -8.522  1.00 93.99           H  
ATOM   4077  HB3 LYS A 260      20.440 -10.276  -6.931  1.00 93.99           H  
ATOM   4078  O   LYS A 260      18.023 -10.048  -6.311  1.00 93.99           O  
ATOM   4079  CG  LYS A 260      21.508 -11.344  -8.436  1.00 93.99           C  
ATOM   4080  HG2 LYS A 260      22.416 -10.815  -8.146  1.00 93.99           H  
ATOM   4081  HG3 LYS A 260      21.505 -11.476  -9.518  1.00 93.99           H  
ATOM   4082  CD  LYS A 260      21.460 -12.703  -7.741  1.00 93.99           C  
ATOM   4083  HD2 LYS A 260      20.705 -13.324  -8.223  1.00 93.99           H  
ATOM   4084  HD3 LYS A 260      21.161 -12.531  -6.707  1.00 93.99           H  
ATOM   4085  CE  LYS A 260      22.759 -13.483  -7.719  1.00 93.99           C  
ATOM   4086  HE2 LYS A 260      23.534 -12.847  -7.290  1.00 93.99           H  
ATOM   4087  HE3 LYS A 260      23.041 -13.763  -8.734  1.00 93.99           H  
ATOM   4088  NZ  LYS A 260      22.511 -14.666  -6.860  1.00 93.99           N  
ATOM   4089  HZ1 LYS A 260      23.363 -15.131  -6.581  1.00 93.99           H  
ATOM   4090  HZ2 LYS A 260      22.004 -14.380  -6.034  1.00 93.99           H  
ATOM   4091  HZ3 LYS A 260      21.877 -15.306  -7.317  1.00 93.99           H  
ATOM   4092  N   LEU A 261      16.602 -10.442  -8.003  1.00 93.85           N  
ATOM   4093  H   LEU A 261      16.500 -10.848  -8.922  1.00 93.85           H  
ATOM   4094  CA  LEU A 261      15.456  -9.735  -7.412  1.00 93.85           C  
ATOM   4095  HA  LEU A 261      15.688  -8.670  -7.395  1.00 93.85           H  
ATOM   4096  C   LEU A 261      15.211 -10.127  -5.951  1.00 93.85           C  
ATOM   4097  CB  LEU A 261      14.208  -9.967  -8.284  1.00 93.85           C  
ATOM   4098  HB2 LEU A 261      14.405  -9.595  -9.290  1.00 93.85           H  
ATOM   4099  HB3 LEU A 261      14.028 -11.040  -8.353  1.00 93.85           H  
ATOM   4100  O   LEU A 261      15.275  -9.278  -5.071  1.00 93.85           O  
ATOM   4101  CG  LEU A 261      12.923  -9.296  -7.751  1.00 93.85           C  
ATOM   4102  HG  LEU A 261      12.744  -9.599  -6.719  1.00 93.85           H  
ATOM   4103  CD1 LEU A 261      13.004  -7.771  -7.812  1.00 93.85           C  
ATOM   4104 HD11 LEU A 261      12.057  -7.344  -7.483  1.00 93.85           H  
ATOM   4105 HD12 LEU A 261      13.776  -7.425  -7.124  1.00 93.85           H  
ATOM   4106 HD13 LEU A 261      13.218  -7.439  -8.828  1.00 93.85           H  
ATOM   4107  CD2 LEU A 261      11.737  -9.771  -8.585  1.00 93.85           C  
ATOM   4108 HD21 LEU A 261      11.951  -9.646  -9.647  1.00 93.85           H  
ATOM   4109 HD22 LEU A 261      10.844  -9.199  -8.332  1.00 93.85           H  
ATOM   4110 HD23 LEU A 261      11.542 -10.824  -8.380  1.00 93.85           H  
ATOM   4111  N   TYR A 262      15.009 -11.417  -5.691  1.00 91.34           N  
ATOM   4112  H   TYR A 262      14.955 -12.065  -6.464  1.00 91.34           H  
ATOM   4113  CA  TYR A 262      14.710 -11.905  -4.347  1.00 91.34           C  
ATOM   4114  HA  TYR A 262      13.843 -11.369  -3.961  1.00 91.34           H  
ATOM   4115  C   TYR A 262      15.866 -11.687  -3.355  1.00 91.34           C  
ATOM   4116  CB  TYR A 262      14.361 -13.388  -4.462  1.00 91.34           C  
ATOM   4117  HB2 TYR A 262      15.193 -13.922  -4.921  1.00 91.34           H  
ATOM   4118  HB3 TYR A 262      13.494 -13.499  -5.113  1.00 91.34           H  
ATOM   4119  O   TYR A 262      15.644 -11.259  -2.222  1.00 91.34           O  
ATOM   4120  CG  TYR A 262      14.048 -14.018  -3.130  1.00 91.34           C  
ATOM   4121  CD1 TYR A 262      15.044 -14.732  -2.437  1.00 91.34           C  
ATOM   4122  HD1 TYR A 262      16.037 -14.819  -2.853  1.00 91.34           H  
ATOM   4123  CD2 TYR A 262      12.767 -13.859  -2.575  1.00 91.34           C  
ATOM   4124  HD2 TYR A 262      12.013 -13.283  -3.091  1.00 91.34           H  
ATOM   4125  CE1 TYR A 262      14.743 -15.331  -1.202  1.00 91.34           C  
ATOM   4126  HE1 TYR A 262      15.503 -15.897  -0.684  1.00 91.34           H  
ATOM   4127  CE2 TYR A 262      12.466 -14.453  -1.341  1.00 91.34           C  
ATOM   4128  HE2 TYR A 262      11.473 -14.356  -0.926  1.00 91.34           H  
ATOM   4129  OH  TYR A 262      13.164 -15.852   0.497  1.00 91.34           O  
ATOM   4130  HH  TYR A 262      13.837 -16.497   0.726  1.00 91.34           H  
ATOM   4131  CZ  TYR A 262      13.448 -15.202  -0.658  1.00 91.34           C  
ATOM   4132  N   ASP A 263      17.108 -11.945  -3.784  1.00 92.19           N  
ATOM   4133  H   ASP A 263      17.232 -12.260  -4.736  1.00 92.19           H  
ATOM   4134  CA  ASP A 263      18.304 -11.724  -2.959  1.00 92.19           C  
ATOM   4135  HA  ASP A 263      18.217 -12.304  -2.041  1.00 92.19           H  
ATOM   4136  C   ASP A 263      18.420 -10.239  -2.561  1.00 92.19           C  
ATOM   4137  CB  ASP A 263      19.576 -12.175  -3.715  1.00 92.19           C  
ATOM   4138  HB2 ASP A 263      19.589 -11.705  -4.698  1.00 92.19           H  
ATOM   4139  HB3 ASP A 263      20.443 -11.805  -3.168  1.00 92.19           H  
ATOM   4140  O   ASP A 263      18.707  -9.924  -1.404  1.00 92.19           O  
ATOM   4141  CG  ASP A 263      19.764 -13.695  -3.885  1.00 92.19           C  
ATOM   4142  OD1 ASP A 263      19.157 -14.464  -3.107  1.00 92.19           O  
ATOM   4143  OD2 ASP A 263      20.569 -14.087  -4.779  1.00 92.19           O  
ATOM   4144  N   ALA A 264      18.142  -9.333  -3.502  1.00 93.85           N  
ATOM   4145  H   ALA A 264      17.904  -9.659  -4.428  1.00 93.85           H  
ATOM   4146  CA  ALA A 264      18.162  -7.891  -3.292  1.00 93.85           C  
ATOM   4147  HA  ALA A 264      19.116  -7.612  -2.845  1.00 93.85           H  
ATOM   4148  C   ALA A 264      17.047  -7.412  -2.349  1.00 93.85           C  
ATOM   4149  CB  ALA A 264      18.056  -7.212  -4.658  1.00 93.85           C  
ATOM   4150  HB1 ALA A 264      18.919  -7.474  -5.270  1.00 93.85           H  
ATOM   4151  HB2 ALA A 264      18.037  -6.134  -4.498  1.00 93.85           H  
ATOM   4152  HB3 ALA A 264      17.140  -7.510  -5.169  1.00 93.85           H  
ATOM   4153  O   ALA A 264      17.317  -6.656  -1.414  1.00 93.85           O  
ATOM   4154  N   GLU A 265      15.811  -7.882  -2.544  1.00 92.54           N  
ATOM   4155  H   GLU A 265      15.643  -8.470  -3.348  1.00 92.54           H  
ATOM   4156  CA  GLU A 265      14.672  -7.569  -1.669  1.00 92.54           C  
ATOM   4157  HA  GLU A 265      14.513  -6.490  -1.650  1.00 92.54           H  
ATOM   4158  C   GLU A 265      14.944  -8.019  -0.230  1.00 92.54           C  
ATOM   4159  CB  GLU A 265      13.395  -8.249  -2.194  1.00 92.54           C  
ATOM   4160  HB2 GLU A 265      12.626  -8.194  -1.424  1.00 92.54           H  
ATOM   4161  HB3 GLU A 265      13.601  -9.300  -2.398  1.00 92.54           H  
ATOM   4162  O   GLU A 265      14.755  -7.255   0.718  1.00 92.54           O  
ATOM   4163  CG  GLU A 265      12.851  -7.574  -3.460  1.00 92.54           C  
ATOM   4164  HG2 GLU A 265      13.591  -7.612  -4.258  1.00 92.54           H  
ATOM   4165  HG3 GLU A 265      12.675  -6.522  -3.235  1.00 92.54           H  
ATOM   4166  CD  GLU A 265      11.543  -8.218  -3.945  1.00 92.54           C  
ATOM   4167  OE1 GLU A 265      10.524  -7.495  -3.970  1.00 92.54           O  
ATOM   4168  OE2 GLU A 265      11.523  -9.415  -4.322  1.00 92.54           O  
ATOM   4169  N   LYS A 266      15.481  -9.229  -0.054  1.00 89.98           N  
ATOM   4170  H   LYS A 266      15.612  -9.810  -0.870  1.00 89.98           H  
ATOM   4171  CA  LYS A 266      15.864  -9.747   1.260  1.00 89.98           C  
ATOM   4172  HA  LYS A 266      14.998  -9.704   1.920  1.00 89.98           H  
ATOM   4173  C   LYS A 266      16.968  -8.914   1.911  1.00 89.98           C  
ATOM   4174  CB  LYS A 266      16.296 -11.200   1.083  1.00 89.98           C  
ATOM   4175  HB2 LYS A 266      17.198 -11.248   0.472  1.00 89.98           H  
ATOM   4176  HB3 LYS A 266      15.507 -11.746   0.565  1.00 89.98           H  
ATOM   4177  O   LYS A 266      16.877  -8.577   3.091  1.00 89.98           O  
ATOM   4178  CG  LYS A 266      16.557 -11.845   2.443  1.00 89.98           C  
ATOM   4179  HG2 LYS A 266      15.679 -11.723   3.077  1.00 89.98           H  
ATOM   4180  HG3 LYS A 266      17.416 -11.376   2.924  1.00 89.98           H  
ATOM   4181  CD  LYS A 266      16.841 -13.326   2.242  1.00 89.98           C  
ATOM   4182  HD2 LYS A 266      16.001 -13.775   1.713  1.00 89.98           H  
ATOM   4183  HD3 LYS A 266      17.748 -13.452   1.650  1.00 89.98           H  
ATOM   4184  CE  LYS A 266      17.003 -13.967   3.614  1.00 89.98           C  
ATOM   4185  HE2 LYS A 266      16.183 -13.621   4.244  1.00 89.98           H  
ATOM   4186  HE3 LYS A 266      17.941 -13.632   4.056  1.00 89.98           H  
ATOM   4187  NZ  LYS A 266      16.951 -15.436   3.486  1.00 89.98           N  
ATOM   4188  HZ1 LYS A 266      17.656 -15.756   2.837  1.00 89.98           H  
ATOM   4189  HZ2 LYS A 266      16.041 -15.676   3.121  1.00 89.98           H  
ATOM   4190  HZ3 LYS A 266      17.062 -15.874   4.389  1.00 89.98           H  
ATOM   4191  N   ALA A 267      18.013  -8.577   1.157  1.00 90.42           N  
ATOM   4192  H   ALA A 267      18.043  -8.896   0.199  1.00 90.42           H  
ATOM   4193  CA  ALA A 267      19.128  -7.779   1.662  1.00 90.42           C  
ATOM   4194  HA  ALA A 267      19.516  -8.256   2.562  1.00 90.42           H  
ATOM   4195  C   ALA A 267      18.692  -6.353   2.054  1.00 90.42           C  
ATOM   4196  CB  ALA A 267      20.237  -7.787   0.605  1.00 90.42           C  
ATOM   4197  HB1 ALA A 267      20.542  -8.810   0.389  1.00 90.42           H  
ATOM   4198  HB2 ALA A 267      19.878  -7.325  -0.315  1.00 90.42           H  
ATOM   4199  HB3 ALA A 267      21.101  -7.235   0.974  1.00 90.42           H  
ATOM   4200  O   ALA A 267      19.220  -5.796   3.019  1.00 90.42           O  
ATOM   4201  N   SER A 268      17.683  -5.796   1.373  1.00 88.69           N  
ATOM   4202  H   SER A 268      17.325  -6.290   0.568  1.00 88.69           H  
ATOM   4203  CA  SER A 268      17.151  -4.453   1.643  1.00 88.69           C  
ATOM   4204  HA  SER A 268      17.971  -3.740   1.552  1.00 88.69           H  
ATOM   4205  C   SER A 268      16.594  -4.282   3.060  1.00 88.69           C  
ATOM   4206  CB  SER A 268      16.099  -4.072   0.592  1.00 88.69           C  
ATOM   4207  HB2 SER A 268      16.435  -4.379  -0.398  1.00 88.69           H  
ATOM   4208  HB3 SER A 268      15.989  -2.987   0.594  1.00 88.69           H  
ATOM   4209  O   SER A 268      16.701  -3.198   3.625  1.00 88.69           O  
ATOM   4210  OG  SER A 268      14.832  -4.640   0.865  1.00 88.69           O  
ATOM   4211  HG  SER A 268      14.862  -5.596   0.785  1.00 88.69           H  
ATOM   4212  N   GLN A 269      16.105  -5.358   3.688  1.00 81.44           N  
ATOM   4213  H   GLN A 269      16.062  -6.228   3.176  1.00 81.44           H  
ATOM   4214  CA  GLN A 269      15.570  -5.322   5.055  1.00 81.44           C  
ATOM   4215  HA  GLN A 269      14.762  -4.593   5.110  1.00 81.44           H  
ATOM   4216  C   GLN A 269      16.614  -4.958   6.115  1.00 81.44           C  
ATOM   4217  CB  GLN A 269      15.046  -6.706   5.441  1.00 81.44           C  
ATOM   4218  HB2 GLN A 269      15.871  -7.418   5.419  1.00 81.44           H  
ATOM   4219  HB3 GLN A 269      14.677  -6.652   6.465  1.00 81.44           H  
ATOM   4220  O   GLN A 269      16.266  -4.492   7.197  1.00 81.44           O  
ATOM   4221  CG  GLN A 269      13.914  -7.234   4.563  1.00 81.44           C  
ATOM   4222  HG2 GLN A 269      13.132  -6.479   4.481  1.00 81.44           H  
ATOM   4223  HG3 GLN A 269      14.279  -7.474   3.564  1.00 81.44           H  
ATOM   4224  CD  GLN A 269      13.354  -8.493   5.204  1.00 81.44           C  
ATOM   4225  NE2 GLN A 269      12.092  -8.508   5.550  1.00 81.44           N  
ATOM   4226 HE21 GLN A 269      11.753  -9.419   5.824  1.00 81.44           H  
ATOM   4227 HE22 GLN A 269      11.470  -7.766   5.265  1.00 81.44           H  
ATOM   4228  OE1 GLN A 269      14.045  -9.456   5.494  1.00 81.44           O  
ATOM   4229  N   SER A 270      17.888  -5.245   5.837  1.00 80.02           N  
ATOM   4230  H   SER A 270      18.107  -5.563   4.903  1.00 80.02           H  
ATOM   4231  CA  SER A 270      19.000  -4.999   6.763  1.00 80.02           C  
ATOM   4232  HA  SER A 270      18.608  -4.859   7.771  1.00 80.02           H  
ATOM   4233  C   SER A 270      19.774  -3.727   6.418  1.00 80.02           C  
ATOM   4234  CB  SER A 270      19.934  -6.210   6.788  1.00 80.02           C  
ATOM   4235  HB2 SER A 270      20.365  -6.357   5.797  1.00 80.02           H  
ATOM   4236  HB3 SER A 270      20.740  -6.035   7.500  1.00 80.02           H  
ATOM   4237  O   SER A 270      20.799  -3.444   7.040  1.00 80.02           O  
ATOM   4238  OG  SER A 270      19.216  -7.370   7.167  1.00 80.02           O  
ATOM   4239  HG  SER A 270      18.415  -7.391   6.638  1.00 80.02           H  
ATOM   4240  N   LEU A 271      19.323  -2.985   5.404  1.00 79.00           N  
ATOM   4241  H   LEU A 271      18.433  -3.212   4.984  1.00 79.00           H  
ATOM   4242  CA  LEU A 271      20.021  -1.818   4.897  1.00 79.00           C  
ATOM   4243  HA  LEU A 271      21.085  -2.055   4.900  1.00 79.00           H  
ATOM   4244  C   LEU A 271      19.796  -0.615   5.823  1.00 79.00           C  
ATOM   4245  CB  LEU A 271      19.566  -1.578   3.449  1.00 79.00           C  
ATOM   4246  HB2 LEU A 271      19.505  -2.538   2.936  1.00 79.00           H  
ATOM   4247  HB3 LEU A 271      18.566  -1.146   3.468  1.00 79.00           H  
ATOM   4248  O   LEU A 271      18.678  -0.343   6.250  1.00 79.00           O  
ATOM   4249  CG  LEU A 271      20.498  -0.669   2.636  1.00 79.00           C  
ATOM   4250  HG  LEU A 271      20.579   0.301   3.126  1.00 79.00           H  
ATOM   4251  CD1 LEU A 271      21.888  -1.291   2.467  1.00 79.00           C  
ATOM   4252 HD11 LEU A 271      21.798  -2.328   2.143  1.00 79.00           H  
ATOM   4253 HD12 LEU A 271      22.439  -1.256   3.407  1.00 79.00           H  
ATOM   4254 HD13 LEU A 271      22.454  -0.734   1.720  1.00 79.00           H  
ATOM   4255  CD2 LEU A 271      19.927  -0.472   1.235  1.00 79.00           C  
ATOM   4256 HD21 LEU A 271      20.118  -1.353   0.622  1.00 79.00           H  
ATOM   4257 HD22 LEU A 271      18.848  -0.326   1.280  1.00 79.00           H  
ATOM   4258 HD23 LEU A 271      20.390   0.400   0.774  1.00 79.00           H  
ATOM   4259  N   THR A 272      20.868   0.108   6.138  1.00 76.03           N  
ATOM   4260  H   THR A 272      21.764  -0.136   5.740  1.00 76.03           H  
ATOM   4261  CA  THR A 272      20.817   1.298   6.998  1.00 76.03           C  
ATOM   4262  HA  THR A 272      19.938   1.237   7.639  1.00 76.03           H  
ATOM   4263  C   THR A 272      20.689   2.574   6.166  1.00 76.03           C  
ATOM   4264  CB  THR A 272      22.054   1.383   7.908  1.00 76.03           C  
ATOM   4265  HB  THR A 272      21.951   2.255   8.553  1.00 76.03           H  
ATOM   4266  O   THR A 272      21.163   2.632   5.030  1.00 76.03           O  
ATOM   4267  CG2 THR A 272      22.228   0.144   8.789  1.00 76.03           C  
ATOM   4268 HG21 THR A 272      22.429  -0.734   8.176  1.00 76.03           H  
ATOM   4269 HG22 THR A 272      23.055   0.299   9.481  1.00 76.03           H  
ATOM   4270 HG23 THR A 272      21.315  -0.026   9.360  1.00 76.03           H  
ATOM   4271  OG1 THR A 272      23.235   1.522   7.147  1.00 76.03           O  
ATOM   4272  HG1 THR A 272      23.963   1.644   7.760  1.00 76.03           H  
ATOM   4273  N   ASP A 273      20.138   3.642   6.749  1.00 76.98           N  
ATOM   4274  H   ASP A 273      19.591   3.515   7.588  1.00 76.98           H  
ATOM   4275  CA  ASP A 273      20.073   4.972   6.112  1.00 76.98           C  
ATOM   4276  HA  ASP A 273      19.451   4.913   5.218  1.00 76.98           H  
ATOM   4277  C   ASP A 273      21.464   5.503   5.699  1.00 76.98           C  
ATOM   4278  CB  ASP A 273      19.432   5.976   7.088  1.00 76.98           C  
ATOM   4279  HB2 ASP A 273      19.449   6.964   6.627  1.00 76.98           H  
ATOM   4280  HB3 ASP A 273      20.039   6.020   7.992  1.00 76.98           H  
ATOM   4281  O   ASP A 273      21.622   6.251   4.727  1.00 76.98           O  
ATOM   4282  CG  ASP A 273      17.983   5.660   7.472  1.00 76.98           C  
ATOM   4283  OD1 ASP A 273      17.337   4.881   6.741  1.00 76.98           O  
ATOM   4284  OD2 ASP A 273      17.555   6.189   8.521  1.00 76.98           O  
ATOM   4285  N   GLU A 274      22.513   5.090   6.416  1.00 78.41           N  
ATOM   4286  H   GLU A 274      22.328   4.486   7.204  1.00 78.41           H  
ATOM   4287  CA  GLU A 274      23.905   5.413   6.090  1.00 78.41           C  
ATOM   4288  HA  GLU A 274      24.015   6.493   5.995  1.00 78.41           H  
ATOM   4289  C   GLU A 274      24.358   4.784   4.765  1.00 78.41           C  
ATOM   4290  CB  GLU A 274      24.837   4.944   7.213  1.00 78.41           C  
ATOM   4291  HB2 GLU A 274      24.679   3.881   7.392  1.00 78.41           H  
ATOM   4292  HB3 GLU A 274      25.864   5.090   6.879  1.00 78.41           H  
ATOM   4293  O   GLU A 274      25.081   5.425   3.998  1.00 78.41           O  
ATOM   4294  CG  GLU A 274      24.637   5.722   8.522  1.00 78.41           C  
ATOM   4295  HG2 GLU A 274      24.762   6.785   8.318  1.00 78.41           H  
ATOM   4296  HG3 GLU A 274      23.620   5.559   8.879  1.00 78.41           H  
ATOM   4297  CD  GLU A 274      25.627   5.299   9.622  1.00 78.41           C  
ATOM   4298  OE1 GLU A 274      25.535   5.874  10.729  1.00 78.41           O  
ATOM   4299  OE2 GLU A 274      26.481   4.418   9.359  1.00 78.41           O  
ATOM   4300  N   ALA A 275      23.922   3.555   4.466  1.00 79.50           N  
ATOM   4301  H   ALA A 275      23.269   3.099   5.087  1.00 79.50           H  
ATOM   4302  CA  ALA A 275      24.256   2.890   3.209  1.00 79.50           C  
ATOM   4303  HA  ALA A 275      25.339   2.886   3.090  1.00 79.50           H  
ATOM   4304  C   ALA A 275      23.663   3.651   2.013  1.00 79.50           C  
ATOM   4305  CB  ALA A 275      23.777   1.438   3.268  1.00 79.50           C  
ATOM   4306  HB1 ALA A 275      22.689   1.405   3.325  1.00 79.50           H  
ATOM   4307  HB2 ALA A 275      24.200   0.940   4.140  1.00 79.50           H  
ATOM   4308  HB3 ALA A 275      24.104   0.915   2.369  1.00 79.50           H  
ATOM   4309  O   ALA A 275      24.363   3.900   1.032  1.00 79.50           O  
ATOM   4310  N   TRP A 276      22.416   4.114   2.146  1.00 81.24           N  
ATOM   4311  H   TRP A 276      21.908   3.859   2.981  1.00 81.24           H  
ATOM   4312  CA  TRP A 276      21.733   4.949   1.156  1.00 81.24           C  
ATOM   4313  HA  TRP A 276      21.724   4.435   0.195  1.00 81.24           H  
ATOM   4314  C   TRP A 276      22.428   6.299   0.947  1.00 81.24           C  
ATOM   4315  CB  TRP A 276      20.284   5.153   1.614  1.00 81.24           C  
ATOM   4316  HB2 TRP A 276      20.260   5.468   2.657  1.00 81.24           H  
ATOM   4317  HB3 TRP A 276      19.844   5.957   1.024  1.00 81.24           H  
ATOM   4318  O   TRP A 276      22.849   6.635  -0.162  1.00 81.24           O  
ATOM   4319  CG  TRP A 276      19.414   3.953   1.450  1.00 81.24           C  
ATOM   4320  CD1 TRP A 276      19.070   3.053   2.398  1.00 81.24           C  
ATOM   4321  HD1 TRP A 276      19.375   3.089   3.433  1.00 81.24           H  
ATOM   4322  CD2 TRP A 276      18.719   3.543   0.246  1.00 81.24           C  
ATOM   4323  CE2 TRP A 276      17.991   2.349   0.513  1.00 81.24           C  
ATOM   4324  CE3 TRP A 276      18.610   4.101  -1.037  1.00 81.24           C  
ATOM   4325  HE3 TRP A 276      19.123   5.025  -1.259  1.00 81.24           H  
ATOM   4326  NE1 TRP A 276      18.214   2.116   1.853  1.00 81.24           N  
ATOM   4327  HE1 TRP A 276      17.765   1.396   2.400  1.00 81.24           H  
ATOM   4328  CH2 TRP A 276      17.134   2.286  -1.743  1.00 81.24           C  
ATOM   4329  HH2 TRP A 276      16.509   1.823  -2.493  1.00 81.24           H  
ATOM   4330  CZ2 TRP A 276      17.226   1.704  -0.468  1.00 81.24           C  
ATOM   4331  HZ2 TRP A 276      16.677   0.805  -0.229  1.00 81.24           H  
ATOM   4332  CZ3 TRP A 276      17.811   3.493  -2.011  1.00 81.24           C  
ATOM   4333  HZ3 TRP A 276      17.722   3.998  -2.962  1.00 81.24           H  
ATOM   4334  N   SER A 277      22.591   7.074   2.020  1.00 81.70           N  
ATOM   4335  H   SER A 277      22.249   6.727   2.905  1.00 81.70           H  
ATOM   4336  CA  SER A 277      23.102   8.454   1.953  1.00 81.70           C  
ATOM   4337  HA  SER A 277      22.488   9.012   1.246  1.00 81.70           H  
ATOM   4338  C   SER A 277      24.548   8.561   1.458  1.00 81.70           C  
ATOM   4339  CB  SER A 277      22.968   9.127   3.321  1.00 81.70           C  
ATOM   4340  HB2 SER A 277      23.404  10.125   3.276  1.00 81.70           H  
ATOM   4341  HB3 SER A 277      21.912   9.219   3.575  1.00 81.70           H  
ATOM   4342  O   SER A 277      24.941   9.583   0.893  1.00 81.70           O  
ATOM   4343  OG  SER A 277      23.619   8.372   4.321  1.00 81.70           O  
ATOM   4344  HG  SER A 277      23.026   7.659   4.570  1.00 81.70           H  
ATOM   4345  N   LYS A 278      25.353   7.506   1.620  1.00 86.26           N  
ATOM   4346  H   LYS A 278      24.995   6.728   2.155  1.00 86.26           H  
ATOM   4347  CA  LYS A 278      26.747   7.472   1.161  1.00 86.26           C  
ATOM   4348  HA  LYS A 278      27.236   8.392   1.481  1.00 86.26           H  
ATOM   4349  C   LYS A 278      26.884   7.399  -0.363  1.00 86.26           C  
ATOM   4350  CB  LYS A 278      27.413   6.280   1.853  1.00 86.26           C  
ATOM   4351  HB2 LYS A 278      26.907   5.365   1.546  1.00 86.26           H  
ATOM   4352  HB3 LYS A 278      27.285   6.394   2.929  1.00 86.26           H  
ATOM   4353  O   LYS A 278      27.863   7.924  -0.911  1.00 86.26           O  
ATOM   4354  CG  LYS A 278      28.912   6.159   1.556  1.00 86.26           C  
ATOM   4355  HG2 LYS A 278      29.428   7.064   1.875  1.00 86.26           H  
ATOM   4356  HG3 LYS A 278      29.072   6.000   0.490  1.00 86.26           H  
ATOM   4357  CD  LYS A 278      29.451   4.952   2.323  1.00 86.26           C  
ATOM   4358  HD2 LYS A 278      29.309   5.113   3.391  1.00 86.26           H  
ATOM   4359  HD3 LYS A 278      28.879   4.072   2.027  1.00 86.26           H  
ATOM   4360  CE  LYS A 278      30.930   4.720   2.024  1.00 86.26           C  
ATOM   4361  HE2 LYS A 278      31.057   4.658   0.943  1.00 86.26           H  
ATOM   4362  HE3 LYS A 278      31.504   5.568   2.397  1.00 86.26           H  
ATOM   4363  NZ  LYS A 278      31.367   3.457   2.665  1.00 86.26           N  
ATOM   4364  HZ1 LYS A 278      32.338   3.253   2.475  1.00 86.26           H  
ATOM   4365  HZ2 LYS A 278      31.214   3.500   3.662  1.00 86.26           H  
ATOM   4366  HZ3 LYS A 278      30.803   2.693   2.322  1.00 86.26           H  
ATOM   4367  N   VAL A 279      25.953   6.726  -1.042  1.00 87.91           N  
ATOM   4368  H   VAL A 279      25.175   6.344  -0.524  1.00 87.91           H  
ATOM   4369  CA  VAL A 279      26.079   6.391  -2.473  1.00 87.91           C  
ATOM   4370  HA  VAL A 279      27.072   6.681  -2.816  1.00 87.91           H  
ATOM   4371  C   VAL A 279      25.111   7.154  -3.368  1.00 87.91           C  
ATOM   4372  CB  VAL A 279      25.974   4.876  -2.721  1.00 87.91           C  
ATOM   4373  HB  VAL A 279      26.164   4.695  -3.779  1.00 87.91           H  
ATOM   4374  O   VAL A 279      25.469   7.441  -4.508  1.00 87.91           O  
ATOM   4375  CG1 VAL A 279      27.043   4.112  -1.927  1.00 87.91           C  
ATOM   4376 HG11 VAL A 279      26.820   4.151  -0.861  1.00 87.91           H  
ATOM   4377 HG12 VAL A 279      28.028   4.537  -2.120  1.00 87.91           H  
ATOM   4378 HG13 VAL A 279      27.040   3.067  -2.240  1.00 87.91           H  
ATOM   4379  CG2 VAL A 279      24.601   4.301  -2.384  1.00 87.91           C  
ATOM   4380 HG21 VAL A 279      24.668   3.215  -2.439  1.00 87.91           H  
ATOM   4381 HG22 VAL A 279      24.291   4.581  -1.377  1.00 87.91           H  
ATOM   4382 HG23 VAL A 279      23.855   4.644  -3.100  1.00 87.91           H  
ATOM   4383  N   MET A 280      23.934   7.524  -2.860  1.00 93.18           N  
ATOM   4384  H   MET A 280      23.703   7.262  -1.912  1.00 93.18           H  
ATOM   4385  CA  MET A 280      22.923   8.255  -3.622  1.00 93.18           C  
ATOM   4386  HA  MET A 280      22.821   7.796  -4.605  1.00 93.18           H  
ATOM   4387  C   MET A 280      23.345   9.715  -3.817  1.00 93.18           C  
ATOM   4388  CB  MET A 280      21.569   8.161  -2.905  1.00 93.18           C  
ATOM   4389  HB2 MET A 280      20.841   8.772  -3.438  1.00 93.18           H  
ATOM   4390  HB3 MET A 280      21.667   8.558  -1.895  1.00 93.18           H  
ATOM   4391  O   MET A 280      23.529  10.457  -2.851  1.00 93.18           O  
ATOM   4392  CG  MET A 280      21.031   6.727  -2.822  1.00 93.18           C  
ATOM   4393  HG2 MET A 280      20.110   6.746  -2.240  1.00 93.18           H  
ATOM   4394  HG3 MET A 280      21.747   6.108  -2.280  1.00 93.18           H  
ATOM   4395  SD  MET A 280      20.695   5.901  -4.400  1.00 93.18           S  
ATOM   4396  CE  MET A 280      19.161   6.731  -4.892  1.00 93.18           C  
ATOM   4397  HE1 MET A 280      19.372   7.767  -5.157  1.00 93.18           H  
ATOM   4398  HE2 MET A 280      18.739   6.232  -5.765  1.00 93.18           H  
ATOM   4399  HE3 MET A 280      18.437   6.694  -4.078  1.00 93.18           H  
ATOM   4400  N   LYS A 281      23.522  10.140  -5.071  1.00 94.39           N  
ATOM   4401  H   LYS A 281      23.364   9.484  -5.823  1.00 94.39           H  
ATOM   4402  CA  LYS A 281      23.971  11.496  -5.429  1.00 94.39           C  
ATOM   4403  HA  LYS A 281      23.780  12.170  -4.594  1.00 94.39           H  
ATOM   4404  C   LYS A 281      23.191  12.023  -6.626  1.00 94.39           C  
ATOM   4405  CB  LYS A 281      25.478  11.485  -5.739  1.00 94.39           C  
ATOM   4406  HB2 LYS A 281      25.668  10.766  -6.536  1.00 94.39           H  
ATOM   4407  HB3 LYS A 281      25.778  12.473  -6.090  1.00 94.39           H  
ATOM   4408  O   LYS A 281      22.709  11.236  -7.434  1.00 94.39           O  
ATOM   4409  CG  LYS A 281      26.317  11.121  -4.507  1.00 94.39           C  
ATOM   4410  HG2 LYS A 281      26.023  10.138  -4.140  1.00 94.39           H  
ATOM   4411  HG3 LYS A 281      26.143  11.857  -3.722  1.00 94.39           H  
ATOM   4412  CD  LYS A 281      27.806  11.074  -4.843  1.00 94.39           C  
ATOM   4413  HD2 LYS A 281      28.146  12.064  -5.145  1.00 94.39           H  
ATOM   4414  HD3 LYS A 281      27.960  10.366  -5.657  1.00 94.39           H  
ATOM   4415  CE  LYS A 281      28.551  10.603  -3.593  1.00 94.39           C  
ATOM   4416  HE2 LYS A 281      28.107   9.664  -3.262  1.00 94.39           H  
ATOM   4417  HE3 LYS A 281      28.396  11.330  -2.796  1.00 94.39           H  
ATOM   4418  NZ  LYS A 281      29.991  10.417  -3.870  1.00 94.39           N  
ATOM   4419  HZ1 LYS A 281      30.448  10.077  -3.036  1.00 94.39           H  
ATOM   4420  HZ2 LYS A 281      30.405  11.290  -4.164  1.00 94.39           H  
ATOM   4421  HZ3 LYS A 281      30.097   9.730  -4.602  1.00 94.39           H  
ATOM   4422  N   SER A 282      23.106  13.349  -6.758  1.00 96.21           N  
ATOM   4423  H   SER A 282      23.535  13.939  -6.060  1.00 96.21           H  
ATOM   4424  CA  SER A 282      22.593  13.970  -7.988  1.00 96.21           C  
ATOM   4425  HA  SER A 282      21.598  13.575  -8.194  1.00 96.21           H  
ATOM   4426  C   SER A 282      23.515  13.626  -9.149  1.00 96.21           C  
ATOM   4427  CB  SER A 282      22.476  15.490  -7.868  1.00 96.21           C  
ATOM   4428  HB2 SER A 282      23.460  15.952  -7.949  1.00 96.21           H  
ATOM   4429  HB3 SER A 282      22.054  15.734  -6.893  1.00 96.21           H  
ATOM   4430  O   SER A 282      24.736  13.771  -9.033  1.00 96.21           O  
ATOM   4431  OG  SER A 282      21.613  16.013  -8.860  1.00 96.21           O  
ATOM   4432  HG  SER A 282      21.988  15.975  -9.743  1.00 96.21           H  
ATOM   4433  N   SER A 283      22.956  13.116 -10.238  1.00 95.22           N  
ATOM   4434  H   SER A 283      21.960  12.943 -10.235  1.00 95.22           H  
ATOM   4435  CA  SER A 283      23.681  12.827 -11.471  1.00 95.22           C  
ATOM   4436  HA  SER A 283      24.493  13.545 -11.591  1.00 95.22           H  
ATOM   4437  C   SER A 283      22.764  12.955 -12.680  1.00 95.22           C  
ATOM   4438  CB  SER A 283      24.267  11.410 -11.426  1.00 95.22           C  
ATOM   4439  HB2 SER A 283      23.467  10.693 -11.242  1.00 95.22           H  
ATOM   4440  HB3 SER A 283      24.736  11.177 -12.382  1.00 95.22           H  
ATOM   4441  O   SER A 283      21.610  12.519 -12.641  1.00 95.22           O  
ATOM   4442  OG  SER A 283      25.235  11.323 -10.394  1.00 95.22           O  
ATOM   4443  HG  SER A 283      25.077  12.077  -9.821  1.00 95.22           H  
ATOM   4444  N   GLU A 284      23.305  13.490 -13.773  1.00 96.26           N  
ATOM   4445  H   GLU A 284      24.164  14.016 -13.694  1.00 96.26           H  
ATOM   4446  CA  GLU A 284      22.649  13.475 -15.075  1.00 96.26           C  
ATOM   4447  HA  GLU A 284      21.625  13.819 -14.931  1.00 96.26           H  
ATOM   4448  C   GLU A 284      22.631  12.048 -15.637  1.00 96.26           C  
ATOM   4449  CB  GLU A 284      23.337  14.440 -16.058  1.00 96.26           C  
ATOM   4450  HB2 GLU A 284      24.265  14.000 -16.423  1.00 96.26           H  
ATOM   4451  HB3 GLU A 284      23.585  15.377 -15.559  1.00 96.26           H  
ATOM   4452  O   GLU A 284      23.683  11.443 -15.858  1.00 96.26           O  
ATOM   4453  CG  GLU A 284      22.405  14.750 -17.239  1.00 96.26           C  
ATOM   4454  HG2 GLU A 284      21.451  15.101 -16.847  1.00 96.26           H  
ATOM   4455  HG3 GLU A 284      22.214  13.829 -17.789  1.00 96.26           H  
ATOM   4456  CD  GLU A 284      22.952  15.804 -18.216  1.00 96.26           C  
ATOM   4457  OE1 GLU A 284      22.157  16.197 -19.107  1.00 96.26           O  
ATOM   4458  OE2 GLU A 284      24.147  16.167 -18.148  1.00 96.26           O  
ATOM   4459  N   ILE A 285      21.436  11.511 -15.884  1.00 97.05           N  
ATOM   4460  H   ILE A 285      20.616  12.057 -15.660  1.00 97.05           H  
ATOM   4461  CA  ILE A 285      21.232  10.195 -16.500  1.00 97.05           C  
ATOM   4462  HA  ILE A 285      22.147   9.909 -17.019  1.00 97.05           H  
ATOM   4463  C   ILE A 285      20.132  10.258 -17.560  1.00 97.05           C  
ATOM   4464  CB  ILE A 285      20.939   9.094 -15.446  1.00 97.05           C  
ATOM   4465  HB  ILE A 285      20.873   8.146 -15.980  1.00 97.05           H  
ATOM   4466  O   ILE A 285      19.288  11.158 -17.555  1.00 97.05           O  
ATOM   4467  CG1 ILE A 285      19.609   9.318 -14.696  1.00 97.05           C  
ATOM   4468 HG12 ILE A 285      18.816   9.555 -15.405  1.00 97.05           H  
ATOM   4469 HG13 ILE A 285      19.733  10.164 -14.020  1.00 97.05           H  
ATOM   4470  CG2 ILE A 285      22.088   8.977 -14.429  1.00 97.05           C  
ATOM   4471 HG21 ILE A 285      22.027   8.028 -13.897  1.00 97.05           H  
ATOM   4472 HG22 ILE A 285      23.049   9.037 -14.941  1.00 97.05           H  
ATOM   4473 HG23 ILE A 285      22.041   9.798 -13.713  1.00 97.05           H  
ATOM   4474  CD1 ILE A 285      19.137   8.110 -13.878  1.00 97.05           C  
ATOM   4475 HD11 ILE A 285      19.001   7.253 -14.538  1.00 97.05           H  
ATOM   4476 HD12 ILE A 285      18.184   8.348 -13.407  1.00 97.05           H  
ATOM   4477 HD13 ILE A 285      19.858   7.864 -13.098  1.00 97.05           H  
ATOM   4478  N   ILE A 286      20.111   9.265 -18.447  1.00 97.43           N  
ATOM   4479  H   ILE A 286      20.855   8.583 -18.407  1.00 97.43           H  
ATOM   4480  CA  ILE A 286      18.944   8.953 -19.276  1.00 97.43           C  
ATOM   4481  HA  ILE A 286      18.282   9.817 -19.319  1.00 97.43           H  
ATOM   4482  C   ILE A 286      18.184   7.829 -18.575  1.00 97.43           C  
ATOM   4483  CB  ILE A 286      19.355   8.625 -20.727  1.00 97.43           C  
ATOM   4484  HB  ILE A 286      20.065   7.798 -20.719  1.00 97.43           H  
ATOM   4485  O   ILE A 286      18.599   6.670 -18.599  1.00 97.43           O  
ATOM   4486  CG1 ILE A 286      20.022   9.861 -21.373  1.00 97.43           C  
ATOM   4487 HG12 ILE A 286      20.724  10.319 -20.676  1.00 97.43           H  
ATOM   4488 HG13 ILE A 286      19.255  10.601 -21.598  1.00 97.43           H  
ATOM   4489  CG2 ILE A 286      18.104   8.219 -21.534  1.00 97.43           C  
ATOM   4490 HG21 ILE A 286      18.360   8.061 -22.581  1.00 97.43           H  
ATOM   4491 HG22 ILE A 286      17.342   8.996 -21.473  1.00 97.43           H  
ATOM   4492 HG23 ILE A 286      17.690   7.287 -21.150  1.00 97.43           H  
ATOM   4493  CD1 ILE A 286      20.809   9.566 -22.652  1.00 97.43           C  
ATOM   4494 HD11 ILE A 286      21.637   8.896 -22.421  1.00 97.43           H  
ATOM   4495 HD12 ILE A 286      20.165   9.124 -23.413  1.00 97.43           H  
ATOM   4496 HD13 ILE A 286      21.218  10.499 -23.041  1.00 97.43           H  
ATOM   4497  N   LEU A 287      17.089   8.186 -17.911  1.00 98.33           N  
ATOM   4498  H   LEU A 287      16.781   9.146 -17.970  1.00 98.33           H  
ATOM   4499  CA  LEU A 287      16.245   7.253 -17.176  1.00 98.33           C  
ATOM   4500  HA  LEU A 287      16.862   6.436 -16.801  1.00 98.33           H  
ATOM   4501  C   LEU A 287      15.176   6.682 -18.102  1.00 98.33           C  
ATOM   4502  CB  LEU A 287      15.630   7.995 -15.983  1.00 98.33           C  
ATOM   4503  HB2 LEU A 287      16.435   8.390 -15.363  1.00 98.33           H  
ATOM   4504  HB3 LEU A 287      15.055   8.840 -16.361  1.00 98.33           H  
ATOM   4505  O   LEU A 287      14.516   7.434 -18.818  1.00 98.33           O  
ATOM   4506  CG  LEU A 287      14.707   7.128 -15.112  1.00 98.33           C  
ATOM   4507  HG  LEU A 287      13.875   6.758 -15.710  1.00 98.33           H  
ATOM   4508  CD1 LEU A 287      15.446   5.943 -14.487  1.00 98.33           C  
ATOM   4509 HD11 LEU A 287      14.804   5.455 -13.753  1.00 98.33           H  
ATOM   4510 HD12 LEU A 287      15.703   5.210 -15.252  1.00 98.33           H  
ATOM   4511 HD13 LEU A 287      16.354   6.290 -13.995  1.00 98.33           H  
ATOM   4512  CD2 LEU A 287      14.139   8.010 -14.006  1.00 98.33           C  
ATOM   4513 HD21 LEU A 287      13.516   8.789 -14.445  1.00 98.33           H  
ATOM   4514 HD22 LEU A 287      14.949   8.472 -13.440  1.00 98.33           H  
ATOM   4515 HD23 LEU A 287      13.529   7.414 -13.327  1.00 98.33           H  
ATOM   4516  N   SER A 288      14.994   5.363 -18.083  1.00 98.44           N  
ATOM   4517  H   SER A 288      15.610   4.797 -17.517  1.00 98.44           H  
ATOM   4518  CA  SER A 288      13.930   4.679 -18.820  1.00 98.44           C  
ATOM   4519  HA  SER A 288      13.214   5.433 -19.147  1.00 98.44           H  
ATOM   4520  C   SER A 288      13.185   3.699 -17.916  1.00 98.44           C  
ATOM   4521  CB  SER A 288      14.496   4.025 -20.081  1.00 98.44           C  
ATOM   4522  HB2 SER A 288      15.291   3.333 -19.802  1.00 98.44           H  
ATOM   4523  HB3 SER A 288      13.712   3.494 -20.621  1.00 98.44           H  
ATOM   4524  O   SER A 288      13.799   2.802 -17.338  1.00 98.44           O  
ATOM   4525  OG  SER A 288      15.032   5.055 -20.895  1.00 98.44           O  
ATOM   4526  HG  SER A 288      15.240   5.773 -20.292  1.00 98.44           H  
ATOM   4527  N   ILE A 289      11.877   3.910 -17.754  1.00 98.19           N  
ATOM   4528  H   ILE A 289      11.438   4.613 -18.333  1.00 98.19           H  
ATOM   4529  CA  ILE A 289      10.997   3.153 -16.848  1.00 98.19           C  
ATOM   4530  HA  ILE A 289      11.516   2.246 -16.538  1.00 98.19           H  
ATOM   4531  C   ILE A 289       9.730   2.756 -17.616  1.00 98.19           C  
ATOM   4532  CB  ILE A 289      10.648   3.975 -15.578  1.00 98.19           C  
ATOM   4533  HB  ILE A 289      10.163   4.898 -15.894  1.00 98.19           H  
ATOM   4534  O   ILE A 289       9.185   3.595 -18.342  1.00 98.19           O  
ATOM   4535  CG1 ILE A 289      11.924   4.335 -14.785  1.00 98.19           C  
ATOM   4536 HG12 ILE A 289      12.636   4.838 -15.439  1.00 98.19           H  
ATOM   4537 HG13 ILE A 289      12.387   3.415 -14.427  1.00 98.19           H  
ATOM   4538  CG2 ILE A 289       9.683   3.220 -14.637  1.00 98.19           C  
ATOM   4539 HG21 ILE A 289       8.794   2.884 -15.172  1.00 98.19           H  
ATOM   4540 HG22 ILE A 289      10.180   2.364 -14.181  1.00 98.19           H  
ATOM   4541 HG23 ILE A 289       9.320   3.881 -13.850  1.00 98.19           H  
ATOM   4542  CD1 ILE A 289      11.683   5.256 -13.583  1.00 98.19           C  
ATOM   4543 HD11 ILE A 289      12.627   5.428 -13.068  1.00 98.19           H  
ATOM   4544 HD12 ILE A 289      11.262   6.205 -13.915  1.00 98.19           H  
ATOM   4545 HD13 ILE A 289      11.013   4.786 -12.863  1.00 98.19           H  
ATOM   4546  N   PRO A 290       9.231   1.514 -17.476  1.00 98.04           N  
ATOM   4547  CA  PRO A 290       7.984   1.126 -18.111  1.00 98.04           C  
ATOM   4548  HA  PRO A 290       8.058   1.271 -19.189  1.00 98.04           H  
ATOM   4549  C   PRO A 290       6.823   1.965 -17.575  1.00 98.04           C  
ATOM   4550  CB  PRO A 290       7.807  -0.367 -17.823  1.00 98.04           C  
ATOM   4551  HB2 PRO A 290       6.761  -0.647 -17.698  1.00 98.04           H  
ATOM   4552  HB3 PRO A 290       8.258  -0.940 -18.634  1.00 98.04           H  
ATOM   4553  O   PRO A 290       6.741   2.270 -16.387  1.00 98.04           O  
ATOM   4554  CG  PRO A 290       8.615  -0.587 -16.547  1.00 98.04           C  
ATOM   4555  HG2 PRO A 290       8.975  -1.614 -16.482  1.00 98.04           H  
ATOM   4556  HG3 PRO A 290       8.012  -0.330 -15.676  1.00 98.04           H  
ATOM   4557  CD  PRO A 290       9.764   0.408 -16.692  1.00 98.04           C  
ATOM   4558  HD2 PRO A 290      10.112   0.720 -15.707  1.00 98.04           H  
ATOM   4559  HD3 PRO A 290      10.579  -0.052 -17.250  1.00 98.04           H  
ATOM   4560  N   LYS A 291       5.891   2.302 -18.455  1.00 96.95           N  
ATOM   4561  H   LYS A 291       6.037   2.038 -19.419  1.00 96.95           H  
ATOM   4562  CA  LYS A 291       4.555   2.743 -18.071  1.00 96.95           C  
ATOM   4563  HA  LYS A 291       4.618   3.461 -17.254  1.00 96.95           H  
ATOM   4564  C   LYS A 291       3.765   1.525 -17.611  1.00 96.95           C  
ATOM   4565  CB  LYS A 291       3.918   3.402 -19.289  1.00 96.95           C  
ATOM   4566  HB2 LYS A 291       3.933   2.696 -20.120  1.00 96.95           H  
ATOM   4567  HB3 LYS A 291       4.514   4.273 -19.562  1.00 96.95           H  
ATOM   4568  O   LYS A 291       3.654   0.557 -18.360  1.00 96.95           O  
ATOM   4569  CG  LYS A 291       2.472   3.829 -19.036  1.00 96.95           C  
ATOM   4570  HG2 LYS A 291       2.428   4.480 -18.163  1.00 96.95           H  
ATOM   4571  HG3 LYS A 291       1.837   2.958 -18.874  1.00 96.95           H  
ATOM   4572  CD  LYS A 291       1.992   4.589 -20.265  1.00 96.95           C  
ATOM   4573  HD2 LYS A 291       1.971   3.927 -21.130  1.00 96.95           H  
ATOM   4574  HD3 LYS A 291       2.701   5.394 -20.460  1.00 96.95           H  
ATOM   4575  CE  LYS A 291       0.609   5.179 -20.020  1.00 96.95           C  
ATOM   4576  HE2 LYS A 291       0.559   5.517 -18.985  1.00 96.95           H  
ATOM   4577  HE3 LYS A 291      -0.149   4.411 -20.177  1.00 96.95           H  
ATOM   4578  NZ  LYS A 291       0.426   6.331 -20.925  1.00 96.95           N  
ATOM   4579  HZ1 LYS A 291       0.524   6.063 -21.894  1.00 96.95           H  
ATOM   4580  HZ2 LYS A 291       1.183   6.978 -20.758  1.00 96.95           H  
ATOM   4581  HZ3 LYS A 291      -0.433   6.832 -20.747  1.00 96.95           H  
ATOM   4582  N   PHE A 292       3.192   1.572 -16.413  1.00 96.23           N  
ATOM   4583  H   PHE A 292       3.267   2.417 -15.865  1.00 96.23           H  
ATOM   4584  CA  PHE A 292       2.409   0.457 -15.883  1.00 96.23           C  
ATOM   4585  HA  PHE A 292       1.930  -0.053 -16.719  1.00 96.23           H  
ATOM   4586  C   PHE A 292       1.288   0.921 -14.954  1.00 96.23           C  
ATOM   4587  CB  PHE A 292       3.325  -0.576 -15.202  1.00 96.23           C  
ATOM   4588  HB2 PHE A 292       2.725  -1.437 -14.907  1.00 96.23           H  
ATOM   4589  HB3 PHE A 292       4.044  -0.938 -15.937  1.00 96.23           H  
ATOM   4590  O   PHE A 292       1.316   2.002 -14.364  1.00 96.23           O  
ATOM   4591  CG  PHE A 292       4.081  -0.073 -13.987  1.00 96.23           C  
ATOM   4592  CD1 PHE A 292       5.372   0.457 -14.139  1.00 96.23           C  
ATOM   4593  HD1 PHE A 292       5.819   0.485 -15.121  1.00 96.23           H  
ATOM   4594  CD2 PHE A 292       3.504  -0.138 -12.706  1.00 96.23           C  
ATOM   4595  HD2 PHE A 292       2.516  -0.556 -12.577  1.00 96.23           H  
ATOM   4596  CE1 PHE A 292       6.083   0.939 -13.027  1.00 96.23           C  
ATOM   4597  HE1 PHE A 292       7.069   1.361 -13.161  1.00 96.23           H  
ATOM   4598  CE2 PHE A 292       4.218   0.331 -11.588  1.00 96.23           C  
ATOM   4599  HE2 PHE A 292       3.777   0.273 -10.604  1.00 96.23           H  
ATOM   4600  CZ  PHE A 292       5.509   0.861 -11.746  1.00 96.23           C  
ATOM   4601  HZ  PHE A 292       6.056   1.211 -10.883  1.00 96.23           H  
ATOM   4602  N   SER A 293       0.286   0.059 -14.819  1.00 95.69           N  
ATOM   4603  H   SER A 293       0.355  -0.826 -15.300  1.00 95.69           H  
ATOM   4604  CA  SER A 293      -0.762   0.158 -13.812  1.00 95.69           C  
ATOM   4605  HA  SER A 293      -0.539   0.953 -13.101  1.00 95.69           H  
ATOM   4606  C   SER A 293      -0.797  -1.170 -13.087  1.00 95.69           C  
ATOM   4607  CB  SER A 293      -2.110   0.450 -14.472  1.00 95.69           C  
ATOM   4608  HB2 SER A 293      -2.078   1.444 -14.917  1.00 95.69           H  
ATOM   4609  HB3 SER A 293      -2.299  -0.282 -15.257  1.00 95.69           H  
ATOM   4610  O   SER A 293      -1.046  -2.189 -13.717  1.00 95.69           O  
ATOM   4611  OG  SER A 293      -3.159   0.394 -13.524  1.00 95.69           O  
ATOM   4612  HG  SER A 293      -3.277  -0.527 -13.282  1.00 95.69           H  
ATOM   4613  N   ILE A 294      -0.568  -1.152 -11.781  1.00 95.71           N  
ATOM   4614  H   ILE A 294      -0.457  -0.260 -11.322  1.00 95.71           H  
ATOM   4615  CA  ILE A 294      -0.537  -2.357 -10.957  1.00 95.71           C  
ATOM   4616  HA  ILE A 294      -0.759  -3.217 -11.588  1.00 95.71           H  
ATOM   4617  C   ILE A 294      -1.637  -2.280  -9.904  1.00 95.71           C  
ATOM   4618  CB  ILE A 294       0.877  -2.599 -10.382  1.00 95.71           C  
ATOM   4619  HB  ILE A 294       1.567  -2.693 -11.221  1.00 95.71           H  
ATOM   4620  O   ILE A 294      -1.870  -1.234  -9.289  1.00 95.71           O  
ATOM   4621  CG1 ILE A 294       0.902  -3.929  -9.597  1.00 95.71           C  
ATOM   4622 HG12 ILE A 294       0.248  -3.850  -8.728  1.00 95.71           H  
ATOM   4623 HG13 ILE A 294       0.514  -4.722 -10.234  1.00 95.71           H  
ATOM   4624  CG2 ILE A 294       1.338  -1.413  -9.516  1.00 95.71           C  
ATOM   4625 HG21 ILE A 294       2.372  -1.549  -9.200  1.00 95.71           H  
ATOM   4626 HG22 ILE A 294       0.691  -1.336  -8.642  1.00 95.71           H  
ATOM   4627 HG23 ILE A 294       1.290  -0.485 -10.084  1.00 95.71           H  
ATOM   4628  CD1 ILE A 294       2.283  -4.364  -9.100  1.00 95.71           C  
ATOM   4629 HD11 ILE A 294       2.772  -3.581  -8.520  1.00 95.71           H  
ATOM   4630 HD12 ILE A 294       2.169  -5.236  -8.456  1.00 95.71           H  
ATOM   4631 HD13 ILE A 294       2.897  -4.632  -9.959  1.00 95.71           H  
ATOM   4632  N   SER A 295      -2.303  -3.407  -9.682  1.00 95.03           N  
ATOM   4633  H   SER A 295      -2.067  -4.223 -10.229  1.00 95.03           H  
ATOM   4634  CA  SER A 295      -3.248  -3.584  -8.587  1.00 95.03           C  
ATOM   4635  HA  SER A 295      -3.120  -2.758  -7.887  1.00 95.03           H  
ATOM   4636  C   SER A 295      -2.965  -4.877  -7.839  1.00 95.03           C  
ATOM   4637  CB  SER A 295      -4.693  -3.554  -9.082  1.00 95.03           C  
ATOM   4638  HB2 SER A 295      -5.361  -3.638  -8.225  1.00 95.03           H  
ATOM   4639  HB3 SER A 295      -4.882  -2.603  -9.580  1.00 95.03           H  
ATOM   4640  O   SER A 295      -2.629  -5.880  -8.459  1.00 95.03           O  
ATOM   4641  OG  SER A 295      -4.967  -4.609  -9.980  1.00 95.03           O  
ATOM   4642  HG  SER A 295      -4.322  -5.311  -9.861  1.00 95.03           H  
ATOM   4643  N   GLY A 296      -3.140  -4.855  -6.524  1.00 94.11           N  
ATOM   4644  H   GLY A 296      -3.416  -3.986  -6.089  1.00 94.11           H  
ATOM   4645  CA  GLY A 296      -2.965  -6.014  -5.657  1.00 94.11           C  
ATOM   4646  HA2 GLY A 296      -2.019  -5.938  -5.121  1.00 94.11           H  
ATOM   4647  HA3 GLY A 296      -2.952  -6.930  -6.248  1.00 94.11           H  
ATOM   4648  C   GLY A 296      -4.090  -6.097  -4.641  1.00 94.11           C  
ATOM   4649  O   GLY A 296      -4.585  -5.069  -4.170  1.00 94.11           O  
ATOM   4650  N   GLU A 297      -4.487  -7.322  -4.311  1.00 94.64           N  
ATOM   4651  H   GLU A 297      -4.017  -8.119  -4.716  1.00 94.64           H  
ATOM   4652  CA  GLU A 297      -5.494  -7.623  -3.300  1.00 94.64           C  
ATOM   4653  HA  GLU A 297      -5.684  -6.718  -2.723  1.00 94.64           H  
ATOM   4654  C   GLU A 297      -4.965  -8.702  -2.351  1.00 94.64           C  
ATOM   4655  CB  GLU A 297      -6.812  -8.028  -3.971  1.00 94.64           C  
ATOM   4656  HB2 GLU A 297      -7.059  -7.267  -4.712  1.00 94.64           H  
ATOM   4657  HB3 GLU A 297      -6.691  -8.984  -4.480  1.00 94.64           H  
ATOM   4658  O   GLU A 297      -4.384  -9.689  -2.798  1.00 94.64           O  
ATOM   4659  CG  GLU A 297      -7.954  -8.122  -2.953  1.00 94.64           C  
ATOM   4660  HG2 GLU A 297      -8.017  -7.181  -2.406  1.00 94.64           H  
ATOM   4661  HG3 GLU A 297      -7.732  -8.913  -2.237  1.00 94.64           H  
ATOM   4662  CD  GLU A 297      -9.305  -8.388  -3.629  1.00 94.64           C  
ATOM   4663  OE1 GLU A 297     -10.033  -9.251  -3.097  1.00 94.64           O  
ATOM   4664  OE2 GLU A 297      -9.606  -7.676  -4.628  1.00 94.64           O  
ATOM   4665  N   LEU A 298      -5.143  -8.501  -1.044  1.00 93.90           N  
ATOM   4666  H   LEU A 298      -5.647  -7.673  -0.759  1.00 93.90           H  
ATOM   4667  CA  LEU A 298      -4.682  -9.418  -0.004  1.00 93.90           C  
ATOM   4668  HA  LEU A 298      -4.387 -10.363  -0.460  1.00 93.90           H  
ATOM   4669  C   LEU A 298      -5.802  -9.720   0.991  1.00 93.90           C  
ATOM   4670  CB  LEU A 298      -3.463  -8.830   0.737  1.00 93.90           C  
ATOM   4671  HB2 LEU A 298      -3.207  -9.501   1.557  1.00 93.90           H  
ATOM   4672  HB3 LEU A 298      -3.759  -7.876   1.173  1.00 93.90           H  
ATOM   4673  O   LEU A 298      -6.416  -8.801   1.542  1.00 93.90           O  
ATOM   4674  CG  LEU A 298      -2.199  -8.609  -0.115  1.00 93.90           C  
ATOM   4675  HG  LEU A 298      -2.431  -7.959  -0.958  1.00 93.90           H  
ATOM   4676  CD1 LEU A 298      -1.129  -7.919   0.739  1.00 93.90           C  
ATOM   4677 HD11 LEU A 298      -1.511  -6.973   1.121  1.00 93.90           H  
ATOM   4678 HD12 LEU A 298      -0.251  -7.728   0.123  1.00 93.90           H  
ATOM   4679 HD13 LEU A 298      -0.845  -8.568   1.567  1.00 93.90           H  
ATOM   4680  CD2 LEU A 298      -1.615  -9.922  -0.633  1.00 93.90           C  
ATOM   4681 HD21 LEU A 298      -2.308 -10.397  -1.329  1.00 93.90           H  
ATOM   4682 HD22 LEU A 298      -1.412 -10.605   0.192  1.00 93.90           H  
ATOM   4683 HD23 LEU A 298      -0.684  -9.733  -1.168  1.00 93.90           H  
ATOM   4684  N   ASP A 299      -5.987 -11.007   1.291  1.00 94.51           N  
ATOM   4685  H   ASP A 299      -5.454 -11.700   0.785  1.00 94.51           H  
ATOM   4686  CA  ASP A 299      -6.709 -11.453   2.482  1.00 94.51           C  
ATOM   4687  HA  ASP A 299      -7.567 -10.800   2.644  1.00 94.51           H  
ATOM   4688  C   ASP A 299      -5.786 -11.349   3.702  1.00 94.51           C  
ATOM   4689  CB  ASP A 299      -7.255 -12.875   2.301  1.00 94.51           C  
ATOM   4690  HB2 ASP A 299      -7.881 -12.896   1.409  1.00 94.51           H  
ATOM   4691  HB3 ASP A 299      -6.426 -13.567   2.150  1.00 94.51           H  
ATOM   4692  O   ASP A 299      -4.874 -12.151   3.915  1.00 94.51           O  
ATOM   4693  CG  ASP A 299      -8.092 -13.347   3.502  1.00 94.51           C  
ATOM   4694  OD1 ASP A 299      -8.050 -12.702   4.580  1.00 94.51           O  
ATOM   4695  OD2 ASP A 299      -8.773 -14.380   3.347  1.00 94.51           O  
ATOM   4696  N   LEU A 300      -6.035 -10.342   4.530  1.00 96.28           N  
ATOM   4697  H   LEU A 300      -6.866  -9.795   4.358  1.00 96.28           H  
ATOM   4698  CA  LEU A 300      -5.223 -10.049   5.700  1.00 96.28           C  
ATOM   4699  HA  LEU A 300      -4.172 -10.104   5.417  1.00 96.28           H  
ATOM   4700  C   LEU A 300      -5.421 -11.056   6.836  1.00 96.28           C  
ATOM   4701  CB  LEU A 300      -5.540  -8.631   6.192  1.00 96.28           C  
ATOM   4702  HB2 LEU A 300      -6.590  -8.605   6.484  1.00 96.28           H  
ATOM   4703  HB3 LEU A 300      -4.943  -8.441   7.084  1.00 96.28           H  
ATOM   4704  O   LEU A 300      -4.561 -11.119   7.710  1.00 96.28           O  
ATOM   4705  CG  LEU A 300      -5.285  -7.496   5.190  1.00 96.28           C  
ATOM   4706  HG  LEU A 300      -5.899  -7.631   4.299  1.00 96.28           H  
ATOM   4707  CD1 LEU A 300      -5.692  -6.184   5.868  1.00 96.28           C  
ATOM   4708 HD11 LEU A 300      -5.557  -5.345   5.185  1.00 96.28           H  
ATOM   4709 HD12 LEU A 300      -6.744  -6.230   6.147  1.00 96.28           H  
ATOM   4710 HD13 LEU A 300      -5.078  -6.025   6.755  1.00 96.28           H  
ATOM   4711  CD2 LEU A 300      -3.812  -7.420   4.789  1.00 96.28           C  
ATOM   4712 HD21 LEU A 300      -3.178  -7.341   5.672  1.00 96.28           H  
ATOM   4713 HD22 LEU A 300      -3.540  -8.313   4.226  1.00 96.28           H  
ATOM   4714 HD23 LEU A 300      -3.650  -6.559   4.140  1.00 96.28           H  
ATOM   4715  N   VAL A 301      -6.506 -11.839   6.863  1.00 95.35           N  
ATOM   4716  H   VAL A 301      -7.121 -11.852   6.062  1.00 95.35           H  
ATOM   4717  CA  VAL A 301      -6.741 -12.814   7.943  1.00 95.35           C  
ATOM   4718  HA  VAL A 301      -6.707 -12.299   8.903  1.00 95.35           H  
ATOM   4719  C   VAL A 301      -5.627 -13.855   7.944  1.00 95.35           C  
ATOM   4720  CB  VAL A 301      -8.118 -13.497   7.807  1.00 95.35           C  
ATOM   4721  HB  VAL A 301      -8.177 -14.009   6.846  1.00 95.35           H  
ATOM   4722  O   VAL A 301      -4.980 -14.086   8.969  1.00 95.35           O  
ATOM   4723  CG1 VAL A 301      -8.336 -14.545   8.907  1.00 95.35           C  
ATOM   4724 HG11 VAL A 301      -9.347 -14.944   8.836  1.00 95.35           H  
ATOM   4725 HG12 VAL A 301      -7.636 -15.373   8.788  1.00 95.35           H  
ATOM   4726 HG13 VAL A 301      -8.197 -14.089   9.887  1.00 95.35           H  
ATOM   4727  CG2 VAL A 301      -9.256 -12.470   7.888  1.00 95.35           C  
ATOM   4728 HG21 VAL A 301     -10.215 -12.982   7.817  1.00 95.35           H  
ATOM   4729 HG22 VAL A 301      -9.177 -11.780   7.049  1.00 95.35           H  
ATOM   4730 HG23 VAL A 301      -9.206 -11.920   8.828  1.00 95.35           H  
ATOM   4731  N   LYS A 302      -5.353 -14.444   6.775  1.00 91.67           N  
ATOM   4732  H   LYS A 302      -5.904 -14.165   5.976  1.00 91.67           H  
ATOM   4733  CA  LYS A 302      -4.275 -15.424   6.596  1.00 91.67           C  
ATOM   4734  HA  LYS A 302      -4.390 -16.218   7.333  1.00 91.67           H  
ATOM   4735  C   LYS A 302      -2.907 -14.791   6.838  1.00 91.67           C  
ATOM   4736  CB  LYS A 302      -4.397 -16.024   5.187  1.00 91.67           C  
ATOM   4737  HB2 LYS A 302      -5.361 -16.525   5.103  1.00 91.67           H  
ATOM   4738  HB3 LYS A 302      -4.365 -15.221   4.451  1.00 91.67           H  
ATOM   4739  O   LYS A 302      -2.091 -15.341   7.578  1.00 91.67           O  
ATOM   4740  CG  LYS A 302      -3.276 -17.025   4.875  1.00 91.67           C  
ATOM   4741  HG2 LYS A 302      -2.324 -16.495   4.837  1.00 91.67           H  
ATOM   4742  HG3 LYS A 302      -3.228 -17.783   5.656  1.00 91.67           H  
ATOM   4743  CD  LYS A 302      -3.530 -17.709   3.526  1.00 91.67           C  
ATOM   4744  HD2 LYS A 302      -3.902 -16.982   2.805  1.00 91.67           H  
ATOM   4745  HD3 LYS A 302      -4.297 -18.473   3.660  1.00 91.67           H  
ATOM   4746  CE  LYS A 302      -2.248 -18.356   2.994  1.00 91.67           C  
ATOM   4747  HE2 LYS A 302      -2.509 -19.259   2.441  1.00 91.67           H  
ATOM   4748  HE3 LYS A 302      -1.614 -18.631   3.837  1.00 91.67           H  
ATOM   4749  NZ  LYS A 302      -1.531 -17.417   2.099  1.00 91.67           N  
ATOM   4750  HZ1 LYS A 302      -0.615 -17.740   1.820  1.00 91.67           H  
ATOM   4751  HZ2 LYS A 302      -2.063 -17.176   1.275  1.00 91.67           H  
ATOM   4752  HZ3 LYS A 302      -1.374 -16.525   2.545  1.00 91.67           H  
ATOM   4753  N   GLU A 303      -2.671 -13.626   6.245  1.00 93.51           N  
ATOM   4754  H   GLU A 303      -3.380 -13.249   5.632  1.00 93.51           H  
ATOM   4755  CA  GLU A 303      -1.346 -13.011   6.236  1.00 93.51           C  
ATOM   4756  HA  GLU A 303      -0.610 -13.785   6.016  1.00 93.51           H  
ATOM   4757  C   GLU A 303      -0.936 -12.446   7.602  1.00 93.51           C  
ATOM   4758  CB  GLU A 303      -1.287 -11.954   5.119  1.00 93.51           C  
ATOM   4759  HB2 GLU A 303      -2.031 -11.180   5.310  1.00 93.51           H  
ATOM   4760  HB3 GLU A 303      -0.302 -11.489   5.136  1.00 93.51           H  
ATOM   4761  O   GLU A 303       0.218 -12.573   8.012  1.00 93.51           O  
ATOM   4762  CG  GLU A 303      -1.518 -12.549   3.713  1.00 93.51           C  
ATOM   4763  HG2 GLU A 303      -1.338 -11.773   2.969  1.00 93.51           H  
ATOM   4764  HG3 GLU A 303      -2.557 -12.866   3.624  1.00 93.51           H  
ATOM   4765  CD  GLU A 303      -0.614 -13.762   3.437  1.00 93.51           C  
ATOM   4766  OE1 GLU A 303      -1.122 -14.804   2.936  1.00 93.51           O  
ATOM   4767  OE2 GLU A 303       0.563 -13.702   3.877  1.00 93.51           O  
ATOM   4768  N   LEU A 304      -1.871 -11.888   8.371  1.00 95.08           N  
ATOM   4769  H   LEU A 304      -2.813 -11.804   8.016  1.00 95.08           H  
ATOM   4770  CA  LEU A 304      -1.574 -11.363   9.705  1.00 95.08           C  
ATOM   4771  HA  LEU A 304      -0.585 -10.904   9.685  1.00 95.08           H  
ATOM   4772  C   LEU A 304      -1.495 -12.459  10.775  1.00 95.08           C  
ATOM   4773  CB  LEU A 304      -2.592 -10.278  10.060  1.00 95.08           C  
ATOM   4774  HB2 LEU A 304      -2.386  -9.929  11.072  1.00 95.08           H  
ATOM   4775  HB3 LEU A 304      -3.591 -10.713  10.051  1.00 95.08           H  
ATOM   4776  O   LEU A 304      -0.786 -12.285  11.770  1.00 95.08           O  
ATOM   4777  CG  LEU A 304      -2.545  -9.057   9.126  1.00 95.08           C  
ATOM   4778  HG  LEU A 304      -2.720  -9.355   8.092  1.00 95.08           H  
ATOM   4779  CD1 LEU A 304      -3.644  -8.101   9.543  1.00 95.08           C  
ATOM   4780 HD11 LEU A 304      -4.600  -8.613   9.434  1.00 95.08           H  
ATOM   4781 HD12 LEU A 304      -3.506  -7.785  10.577  1.00 95.08           H  
ATOM   4782 HD13 LEU A 304      -3.631  -7.229   8.888  1.00 95.08           H  
ATOM   4783  CD2 LEU A 304      -1.217  -8.301   9.186  1.00 95.08           C  
ATOM   4784 HD21 LEU A 304      -0.428  -8.919   8.758  1.00 95.08           H  
ATOM   4785 HD22 LEU A 304      -0.966  -8.039  10.214  1.00 95.08           H  
ATOM   4786 HD23 LEU A 304      -1.284  -7.392   8.587  1.00 95.08           H  
ATOM   4787  N   ASN A 305      -2.118 -13.620  10.545  1.00 93.60           N  
ATOM   4788  H   ASN A 305      -2.715 -13.697   9.734  1.00 93.60           H  
ATOM   4789  CA  ASN A 305      -1.951 -14.791  11.409  1.00 93.60           C  
ATOM   4790  HA  ASN A 305      -2.257 -14.521  12.420  1.00 93.60           H  
ATOM   4791  C   ASN A 305      -0.482 -15.248  11.485  1.00 93.60           C  
ATOM   4792  CB  ASN A 305      -2.864 -15.915  10.901  1.00 93.60           C  
ATOM   4793  HB2 ASN A 305      -2.461 -16.350   9.987  1.00 93.60           H  
ATOM   4794  HB3 ASN A 305      -3.847 -15.501  10.675  1.00 93.60           H  
ATOM   4795  O   ASN A 305       0.018 -15.591  12.567  1.00 93.60           O  
ATOM   4796  CG  ASN A 305      -3.034 -17.010  11.933  1.00 93.60           C  
ATOM   4797  ND2 ASN A 305      -4.193 -17.087  12.545  1.00 93.60           N  
ATOM   4798 HD21 ASN A 305      -4.938 -16.464  12.266  1.00 93.60           H  
ATOM   4799 HD22 ASN A 305      -4.336 -17.861  13.178  1.00 93.60           H  
ATOM   4800  OD1 ASN A 305      -2.133 -17.775  12.244  1.00 93.60           O  
ATOM   4801  N   LEU A 306       0.227 -15.183  10.351  1.00 91.40           N  
ATOM   4802  H   LEU A 306      -0.253 -14.887   9.514  1.00 91.40           H  
ATOM   4803  CA  LEU A 306       1.660 -15.481  10.251  1.00 91.40           C  
ATOM   4804  HA  LEU A 306       1.852 -16.458  10.694  1.00 91.40           H  
ATOM   4805  C   LEU A 306       2.519 -14.473  11.028  1.00 91.40           C  
ATOM   4806  CB  LEU A 306       2.071 -15.512   8.768  1.00 91.40           C  
ATOM   4807  HB2 LEU A 306       3.154 -15.620   8.709  1.00 91.40           H  
ATOM   4808  HB3 LEU A 306       1.818 -14.551   8.321  1.00 91.40           H  
ATOM   4809  O   LEU A 306       3.534 -14.854  11.610  1.00 91.40           O  
ATOM   4810  CG  LEU A 306       1.422 -16.630   7.932  1.00 91.40           C  
ATOM   4811  HG  LEU A 306       0.336 -16.557   7.999  1.00 91.40           H  
ATOM   4812  CD1 LEU A 306       1.824 -16.484   6.466  1.00 91.40           C  
ATOM   4813 HD11 LEU A 306       1.467 -15.529   6.081  1.00 91.40           H  
ATOM   4814 HD12 LEU A 306       2.908 -16.524   6.360  1.00 91.40           H  
ATOM   4815 HD13 LEU A 306       1.369 -17.275   5.870  1.00 91.40           H  
ATOM   4816  CD2 LEU A 306       1.850 -18.021   8.411  1.00 91.40           C  
ATOM   4817 HD21 LEU A 306       2.937 -18.095   8.408  1.00 91.40           H  
ATOM   4818 HD22 LEU A 306       1.465 -18.206   9.414  1.00 91.40           H  
ATOM   4819 HD23 LEU A 306       1.437 -18.776   7.742  1.00 91.40           H  
ATOM   4820  N   LEU A 307       2.065 -13.221  11.138  1.00 91.51           N  
ATOM   4821  H   LEU A 307       1.232 -12.974  10.623  1.00 91.51           H  
ATOM   4822  CA  LEU A 307       2.703 -12.192  11.961  1.00 91.51           C  
ATOM   4823  HA  LEU A 307       3.780 -12.352  11.922  1.00 91.51           H  
ATOM   4824  C   LEU A 307       2.361 -12.271  13.457  1.00 91.51           C  
ATOM   4825  CB  LEU A 307       2.391 -10.799  11.392  1.00 91.51           C  
ATOM   4826  HB2 LEU A 307       2.717 -10.061  12.125  1.00 91.51           H  
ATOM   4827  HB3 LEU A 307       1.312 -10.687  11.283  1.00 91.51           H  
ATOM   4828  O   LEU A 307       2.915 -11.498  14.237  1.00 91.51           O  
ATOM   4829  CG  LEU A 307       3.067 -10.465  10.051  1.00 91.51           C  
ATOM   4830  HG  LEU A 307       2.634 -11.059   9.246  1.00 91.51           H  
ATOM   4831  CD1 LEU A 307       2.828  -8.982   9.783  1.00 91.51           C  
ATOM   4832 HD11 LEU A 307       1.786  -8.827   9.505  1.00 91.51           H  
ATOM   4833 HD12 LEU A 307       3.057  -8.392  10.671  1.00 91.51           H  
ATOM   4834 HD13 LEU A 307       3.479  -8.624   8.986  1.00 91.51           H  
ATOM   4835  CD2 LEU A 307       4.585 -10.654  10.085  1.00 91.51           C  
ATOM   4836 HD21 LEU A 307       4.998 -10.067  10.906  1.00 91.51           H  
ATOM   4837 HD22 LEU A 307       5.006 -10.324   9.136  1.00 91.51           H  
ATOM   4838 HD23 LEU A 307       4.824 -11.713  10.181  1.00 91.51           H  
ATOM   4839  N   GLY A 308       1.508 -13.212  13.867  1.00 94.68           N  
ATOM   4840  H   GLY A 308       1.079 -13.795  13.163  1.00 94.68           H  
ATOM   4841  CA  GLY A 308       1.130 -13.422  15.266  1.00 94.68           C  
ATOM   4842  HA2 GLY A 308       1.930 -13.075  15.921  1.00 94.68           H  
ATOM   4843  HA3 GLY A 308       0.993 -14.490  15.433  1.00 94.68           H  
ATOM   4844  C   GLY A 308      -0.158 -12.718  15.695  1.00 94.68           C  
ATOM   4845  O   GLY A 308      -0.560 -12.887  16.842  1.00 94.68           O  
ATOM   4846  N   ILE A 309      -0.841 -12.010  14.791  1.00 96.74           N  
ATOM   4847  H   ILE A 309      -0.490 -11.969  13.844  1.00 96.74           H  
ATOM   4848  CA  ILE A 309      -2.179 -11.457  15.033  1.00 96.74           C  
ATOM   4849  HA  ILE A 309      -2.264 -11.146  16.074  1.00 96.74           H  
ATOM   4850  C   ILE A 309      -3.192 -12.576  14.778  1.00 96.74           C  
ATOM   4851  CB  ILE A 309      -2.437 -10.215  14.147  1.00 96.74           C  
ATOM   4852  HB  ILE A 309      -2.477 -10.546  13.109  1.00 96.74           H  
ATOM   4853  O   ILE A 309      -3.467 -12.899  13.628  1.00 96.74           O  
ATOM   4854  CG1 ILE A 309      -1.305  -9.170  14.272  1.00 96.74           C  
ATOM   4855 HG12 ILE A 309      -0.364  -9.622  13.960  1.00 96.74           H  
ATOM   4856 HG13 ILE A 309      -1.213  -8.880  15.319  1.00 96.74           H  
ATOM   4857  CG2 ILE A 309      -3.800  -9.602  14.508  1.00 96.74           C  
ATOM   4858 HG21 ILE A 309      -4.581 -10.352  14.384  1.00 96.74           H  
ATOM   4859 HG22 ILE A 309      -3.794  -9.244  15.537  1.00 96.74           H  
ATOM   4860 HG23 ILE A 309      -4.038  -8.779  13.833  1.00 96.74           H  
ATOM   4861  CD1 ILE A 309      -1.488  -7.897  13.436  1.00 96.74           C  
ATOM   4862 HD11 ILE A 309      -1.692  -8.159  12.398  1.00 96.74           H  
ATOM   4863 HD12 ILE A 309      -0.576  -7.301  13.479  1.00 96.74           H  
ATOM   4864 HD13 ILE A 309      -2.308  -7.295  13.828  1.00 96.74           H  
ATOM   4865  N   ARG A 310      -3.704 -13.235  15.823  1.00 97.67           N  
ATOM   4866  H   ARG A 310      -3.432 -12.955  16.754  1.00 97.67           H  
ATOM   4867  CA  ARG A 310      -4.486 -14.480  15.669  1.00 97.67           C  
ATOM   4868  HA  ARG A 310      -4.723 -14.646  14.618  1.00 97.67           H  
ATOM   4869  C   ARG A 310      -5.821 -14.449  16.386  1.00 97.67           C  
ATOM   4870  CB  ARG A 310      -3.664 -15.675  16.170  1.00 97.67           C  
ATOM   4871  HB2 ARG A 310      -3.445 -15.546  17.230  1.00 97.67           H  
ATOM   4872  HB3 ARG A 310      -4.258 -16.581  16.044  1.00 97.67           H  
ATOM   4873  O   ARG A 310      -6.838 -14.808  15.804  1.00 97.67           O  
ATOM   4874  CG  ARG A 310      -2.348 -15.833  15.406  1.00 97.67           C  
ATOM   4875  HG2 ARG A 310      -2.546 -15.869  14.335  1.00 97.67           H  
ATOM   4876  HG3 ARG A 310      -1.699 -14.981  15.611  1.00 97.67           H  
ATOM   4877  CD  ARG A 310      -1.631 -17.104  15.843  1.00 97.67           C  
ATOM   4878  HD2 ARG A 310      -1.441 -17.034  16.914  1.00 97.67           H  
ATOM   4879  HD3 ARG A 310      -2.272 -17.963  15.644  1.00 97.67           H  
ATOM   4880  NE  ARG A 310      -0.373 -17.254  15.098  1.00 97.67           N  
ATOM   4881  HE  ARG A 310      -0.365 -16.872  14.164  1.00 97.67           H  
ATOM   4882  NH1 ARG A 310       0.823 -18.382  16.702  1.00 97.67           N  
ATOM   4883 HH11 ARG A 310       1.696 -18.784  17.014  1.00 97.67           H  
ATOM   4884 HH12 ARG A 310       0.015 -18.331  17.305  1.00 97.67           H  
ATOM   4885  NH2 ARG A 310       1.777 -17.842  14.746  1.00 97.67           N  
ATOM   4886 HH21 ARG A 310       1.702 -17.381  13.851  1.00 97.67           H  
ATOM   4887 HH22 ARG A 310       2.653 -18.252  15.037  1.00 97.67           H  
ATOM   4888  CZ  ARG A 310       0.733 -17.829  15.521  1.00 97.67           C  
ATOM   4889  N   GLU A 311      -5.822 -14.036  17.646  1.00 97.88           N  
ATOM   4890  H   GLU A 311      -4.950 -13.708  18.036  1.00 97.88           H  
ATOM   4891  CA  GLU A 311      -6.978 -14.115  18.532  1.00 97.88           C  
ATOM   4892  HA  GLU A 311      -7.310 -15.152  18.575  1.00 97.88           H  
ATOM   4893  C   GLU A 311      -8.144 -13.278  18.017  1.00 97.88           C  
ATOM   4894  CB  GLU A 311      -6.552 -13.685  19.935  1.00 97.88           C  
ATOM   4895  HB2 GLU A 311      -6.325 -12.619  19.946  1.00 97.88           H  
ATOM   4896  HB3 GLU A 311      -5.651 -14.237  20.205  1.00 97.88           H  
ATOM   4897  O   GLU A 311      -9.283 -13.728  18.082  1.00 97.88           O  
ATOM   4898  CG  GLU A 311      -7.634 -14.001  20.968  1.00 97.88           C  
ATOM   4899  HG2 GLU A 311      -7.955 -15.036  20.845  1.00 97.88           H  
ATOM   4900  HG3 GLU A 311      -8.489 -13.343  20.815  1.00 97.88           H  
ATOM   4901  CD  GLU A 311      -7.050 -13.807  22.360  1.00 97.88           C  
ATOM   4902  OE1 GLU A 311      -6.608 -14.814  22.962  1.00 97.88           O  
ATOM   4903  OE2 GLU A 311      -6.849 -12.636  22.742  1.00 97.88           O  
ATOM   4904  N   VAL A 312      -7.845 -12.136  17.391  1.00 97.95           N  
ATOM   4905  H   VAL A 312      -6.872 -11.867  17.368  1.00 97.95           H  
ATOM   4906  CA  VAL A 312      -8.832 -11.238  16.778  1.00 97.95           C  
ATOM   4907  HA  VAL A 312      -9.523 -10.930  17.563  1.00 97.95           H  
ATOM   4908  C   VAL A 312      -9.674 -11.890  15.671  1.00 97.95           C  
ATOM   4909  CB  VAL A 312      -8.102  -9.990  16.255  1.00 97.95           C  
ATOM   4910  HB  VAL A 312      -7.351  -9.697  16.989  1.00 97.95           H  
ATOM   4911  O   VAL A 312     -10.778 -11.428  15.382  1.00 97.95           O  
ATOM   4912  CG1 VAL A 312      -7.362 -10.201  14.930  1.00 97.95           C  
ATOM   4913 HG11 VAL A 312      -8.069 -10.348  14.114  1.00 97.95           H  
ATOM   4914 HG12 VAL A 312      -6.758  -9.320  14.708  1.00 97.95           H  
ATOM   4915 HG13 VAL A 312      -6.712 -11.073  14.997  1.00 97.95           H  
ATOM   4916  CG2 VAL A 312      -9.069  -8.827  16.113  1.00 97.95           C  
ATOM   4917 HG21 VAL A 312      -9.623  -8.682  17.041  1.00 97.95           H  
ATOM   4918 HG22 VAL A 312      -9.766  -9.024  15.298  1.00 97.95           H  
ATOM   4919 HG23 VAL A 312      -8.488  -7.930  15.897  1.00 97.95           H  
ATOM   4920  N   PHE A 313      -9.164 -12.965  15.063  1.00 97.32           N  
ATOM   4921  H   PHE A 313      -8.263 -13.301  15.372  1.00 97.32           H  
ATOM   4922  CA  PHE A 313      -9.831 -13.741  14.013  1.00 97.32           C  
ATOM   4923  HA  PHE A 313     -10.601 -13.126  13.546  1.00 97.32           H  
ATOM   4924  C   PHE A 313     -10.536 -14.997  14.560  1.00 97.32           C  
ATOM   4925  CB  PHE A 313      -8.794 -14.110  12.940  1.00 97.32           C  
ATOM   4926  HB2 PHE A 313      -8.105 -14.842  13.360  1.00 97.32           H  
ATOM   4927  HB3 PHE A 313      -9.313 -14.592  12.112  1.00 97.32           H  
ATOM   4928  O   PHE A 313     -11.129 -15.766  13.805  1.00 97.32           O  
ATOM   4929  CG  PHE A 313      -7.996 -12.944  12.378  1.00 97.32           C  
ATOM   4930  CD1 PHE A 313      -8.657 -11.898  11.709  1.00 97.32           C  
ATOM   4931  HD1 PHE A 313      -9.730 -11.938  11.590  1.00 97.32           H  
ATOM   4932  CD2 PHE A 313      -6.591 -12.920  12.472  1.00 97.32           C  
ATOM   4933  HD2 PHE A 313      -6.064 -13.728  12.958  1.00 97.32           H  
ATOM   4934  CE1 PHE A 313      -7.929 -10.825  11.165  1.00 97.32           C  
ATOM   4935  HE1 PHE A 313      -8.440 -10.036  10.634  1.00 97.32           H  
ATOM   4936  CE2 PHE A 313      -5.863 -11.859  11.904  1.00 97.32           C  
ATOM   4937  HE2 PHE A 313      -4.784 -11.860  11.931  1.00 97.32           H  
ATOM   4938  CZ  PHE A 313      -6.530 -10.806  11.263  1.00 97.32           C
[truncated: 99,720 more chars]
