# Supplementary material for: Binding and sequestration of poison frog alkaloids by a plasma globulin
Source: eLife. 2023 Dec 19;12:e85096. doi: 10.7554/eLife.85096 (PMC10783871; doi:10.7554/eLife.85096)
Supplement: Figure 3—figure supplement 3—source data 1. [file elife-85096-fig3-figsupp3-data1.zip]

Archive with 4 entries (3 files):
- Figure3-fs3-sd1/
- __MACOSX/._Figure3-fs3-sd1
- Figure3-fs3-sd1/OsABG_BBS_CBG_TBG_alignment.fasta
- __MACOSX/Figure3-fs3-sd1/._OsABG_BBS_CBG_TBG_alignment.fasta
