# Supplementary material for: Binding and sequestration of poison frog alkaloids by a plasma globulin
Source: eLife. 2023 Dec 19;12:e85096. doi: 10.7554/eLife.85096 (PMC10783871; doi:10.7554/eLife.85096)
Supplement: Figure 3—figure supplement 3—source data 1. [file elife-85096-fig3-figsupp3-data1.zip › Figure3-fs3-sd1/OsABG_BBS_CBG_TBG_alignment.fasta]

>EDITED_FOR_PT_MUTATIONS_candidate_16_OopSylGTT00000004675 translation [1-1245]
MKLFVYLCFSQALLCTFVCGHHGGTHDDDHDHN------------SHHHNKESDAFLKVTTSILNFSYKFYYQQTDAHPH
DNLILSPLCIAKAFALLSLGAKAKTLSEIHEGIGFNKSSVSEEMIHKGFQKLLNIIKQPKSGLQLDSTIALFIDSKSNIQ
KKFLDDAQKYYQSDVMPINFAEIPEALEQINSYVEKKTNGKIKDLLDNIESMTALVITSTIFFKGSWEHAFNVDHTREE-
DFHVDENTVVKVPMMSRQGEYITGYIPEIGCTVVEVPYKGNTSAIFALPELGKLYDAEKASQSLTDEAWSKVMKSSEIIL
SIPKFSISGELDLVKELNLLGIREVFSDHADLSGITEDSSLKVTKAVHKAVLIVDEEGTEAAAATAIG--------ITKL
SLPPHVTFNRPFFFSIYNKDISNDVFSGRIVDPTK-

>BBS_Bpunctata_PYMOL_7RBW
-------------MGSHHHHHHGRSHHEEGHHDHEDLKDDHDPFLPEDHKKALFVYQKPALNNINFAFKMYRQLARDHPT
ENIVISPVSISSALALLSLGAKGHTHSQIVERLGYNTSEIPEQQIHESFHKQLDVVDDKDRDLEFEHGNALFTCKEHKIH
QTFLDDAKKFYHSEVIPTDFKNTEEAKNQINSYVEKSTHGKITNILDSVDQDAMIALINFIYLRANWQHPFDEKLTKEG-
DFHVDKDTTVKVPFMRRRGIYKMAYTDDI--IMVTIPYNGSVEMFLAMTKMGKLSELEQNLNRERSLKWREIMQYQLIDL
SLPKLSVSGILNLKETLSKLGIVDVFSNHADLSGITDESHLKVSKAIHKAMMSFDEHGTEAAPATAAE--------ADPL
MLPPHFKFDYPFIFRVQDLKTKNPLLVGRIANPQK-

>CBG_RAT_PYMOL_2V95
--------------------------------------------------GSSNSHRGLAPTNVDFAFNLYQRLVALNPD
KNTLISPVSISMALAMVSLGSA---QTQSLQSLGFNLTETSEAEIHQSFQYLNYLLKQSDTGLEMNMGNAMFLLQKLKLK
DSFLADVKQYYESEALAIDFEDWTKASQQINQHVKDKTQGKIEHVFSDLDSPASFILVNYIFLRGIWELPFSPENTREE-
DFYVNETSTVKVPMMVQSGSIGYFRDSVFPCQLIQMDYVGNGTAFFILPDQGQMDTVIAALSRDTIDRWGKLMTPRQVNL
YIPKFSMSDTYDLKDVLEDLNIKDLLTNQSDFSGNTKDVPLTLTM-VHKAMLQLDEGNVLPNSTNGAPLHLRSE------
--PLDIKFNKPFILLLFDKFTWSSLMMSQVVNPA--

>TBG_HUMAN_PYMOL_2RIW
------------------------------------------------------SLYKMSSINADFAFNLYRRFTVETPD
KNIFFSPVSISAALVMLSFGACCSTQTEIVETLGFNLTDTPMVEIQHGFQHLICSLNFPKKELELQIGNALFIGKHLKPL
AKFLNDVKTLYETEVFSTDFSNISAAKQEINSHVEMQTKGKVVGLIQDLKPNTIMVLVNYIHFKAQWANPFDPSKTEDSS
SFLIDKTTTVQVPMMHQMEQYYHLVDMELNCTVLQMDYSKNALALFVLPKEGQMESVEAAMSSKTLKKWNRLLQKGWVDL
FVPKFSISATYDLGATLLKMGIQHAYSENADFSGLTEDNGLKLSNAAHKAVLHIGEKGTEAA---GA-MFLEAIPRSENT
FLHPIIQIDRSFMLLILERSTRSILFLGKVVNPTEA
