# Supplementary material for: Binding and sequestration of poison frog alkaloids by a plasma globulin
Source: eLife. 2023 Dec 19;12:e85096. doi: 10.7554/eLife.85096 (PMC10783871; doi:10.7554/eLife.85096)
Supplement: Figure 4—source data 1. [file elife-85096-fig4-data1.zip]

Archive with 28 entries (27 files):
- Figure4_sourcedata/
- __MACOSX/._Figure4_sourcedata
- Figure4_sourcedata/4A_first5wells_coomassie.tif
- __MACOSX/Figure4_sourcedata/._4A_first5wells_coomassie.tif
- Figure4_sourcedata/4A_first5wells_TAMRA.tif
- __MACOSX/Figure4_sourcedata/._4A_first5wells_TAMRA.tif
- Figure4_sourcedata/4A_first5wells_TAMRAladder.tif
- __MACOSX/Figure4_sourcedata/._4A_first5wells_TAMRAladder.tif
- Figure4_sourcedata/4F_coomassie.tif
- __MACOSX/Figure4_sourcedata/._4F_coomassie.tif
- Figure4_sourcedata/4F_TAMRA.tif
- __MACOSX/Figure4_sourcedata/._4F_TAMRA.tif
- Figure4_sourcedata/4B_coomassie.tif
- __MACOSX/Figure4_sourcedata/._4B_coomassie.tif
- Figure4_sourcedata/4B_TAMRA.tif
- __MACOSX/Figure4_sourcedata/._4B_TAMRA.tif
- Figure4_sourcedata/4B_TAMRAladder.tif
- __MACOSX/Figure4_sourcedata/._4B_TAMRAladder.tif
- Figure4_sourcedata/4C_last5wells_coomassie.tif
- __MACOSX/Figure4_sourcedata/._4C_last5wells_coomassie.tif
- Figure4_sourcedata/4C_last5wells_TAMRA.tif
- __MACOSX/Figure4_sourcedata/._4C_last5wells_TAMRA.tif
- Figure4_sourcedata/4C_last5wells_TAMRAladder.tif
- __MACOSX/Figure4_sourcedata/._4C_last5wells_TAMRAladder.tif
- Figure4_sourcedata/4F_TAMRAladder.tif
- __MACOSX/Figure4_sourcedata/._4F_TAMRAladder.tif
- Figure4_sourcedata/Figure4_gelCroppingBounds.png
- __MACOSX/Figure4_sourcedata/._Figure4_gelCroppingBounds.png
