# Supplementary material for: Binding and sequestration of poison frog alkaloids by a plasma globulin
Source: eLife. 2023 Dec 19;12:e85096. doi: 10.7554/eLife.85096 (PMC10783871; doi:10.7554/eLife.85096)
Supplement: Figure 4—figure supplement 1—source data 1. [file elife-85096-fig4-figsupp1-data1.zip]

Archive with 6 entries (5 files):
- Figure4-fs1-sd1/
- __MACOSX/._Figure4-fs1-sd1
- Figure4-fs1-sd1/S1C_coomassie.tif
- __MACOSX/Figure4-fs1-sd1/._S1C_coomassie.tif
- Figure4-fs1-sd1/Figure4_fs1_labeledGels.png
- __MACOSX/Figure4-fs1-sd1/._Figure4_fs1_labeledGels.png
