# Supplementary material for: Binding and sequestration of poison frog alkaloids by a plasma globulin
Source: eLife. 2023 Dec 19;12:e85096. doi: 10.7554/eLife.85096 (PMC10783871; doi:10.7554/eLife.85096)
Supplement: Figure 4—figure supplement 2—source data 1. [file elife-85096-fig4-figsupp2-data1.zip]

Archive with 10 entries (9 files):
- Figure4-fs2-sd1/
- __MACOSX/._Figure4-fs2-sd1
- Figure4-fs2-sd1/S1D_last3wells_coomassie.tif
- __MACOSX/Figure4-fs2-sd1/._S1D_last3wells_coomassie.tif
- Figure4-fs2-sd1/S1D_last3wells_TAMRA.tif
- __MACOSX/Figure4-fs2-sd1/._S1D_last3wells_TAMRA.tif
- Figure4-fs2-sd1/S1D_last3wells_TAMRAladder.tif
- __MACOSX/Figure4-fs2-sd1/._S1D_last3wells_TAMRAladder.tif
- Figure4-fs2-sd1/Figure4_fs2_gelCroppingBounds.png
- __MACOSX/Figure4-fs2-sd1/._Figure4_fs2_gelCroppingBounds.png
