# Supplementary material for: Binding and sequestration of poison frog alkaloids by a plasma globulin
Source: eLife. 2023 Dec 19;12:e85096. doi: 10.7554/eLife.85096 (PMC10783871; doi:10.7554/eLife.85096)
Supplement: Figure 4—figure supplement 3—source data 1. [file elife-85096-fig4-figsupp3-data1.zip]

Archive with 18 entries (17 files):
- Figure4-fs3-sd1/
- __MACOSX/._Figure4-fs3-sd1
- Figure4-fs3-sd1/S4A_rightblot_well3_well7__S4B_leftgel_well3_well7.jpg
- __MACOSX/Figure4-fs3-sd1/._S4A_rightblot_well3_well7__S4B_leftgel_well3_well7.jpg
- Figure4-fs3-sd1/S4C_well3_well5__S4E_well9_well11.jpg
- __MACOSX/Figure4-fs3-sd1/._S4C_well3_well5__S4E_well9_well11.jpg
- Figure4-fs3-sd1/S4D_well3_well5__S4F_well9_well11.jpg
- __MACOSX/Figure4-fs3-sd1/._S4D_well3_well5__S4F_well9_well11.jpg
- Figure4-fs3-sd1/S4G_well3_well5__S4I_well9_well11.jpg
- __MACOSX/Figure4-fs3-sd1/._S4G_well3_well5__S4I_well9_well11.jpg
- Figure4-fs3-sd1/S4H_well3_well5__S4J_well9_well11.jpg
- __MACOSX/Figure4-fs3-sd1/._S4H_well3_well5__S4J_well9_well11.jpg
- Figure4-fs3-sd1/S4K_well3_well5.jpg
- __MACOSX/Figure4-fs3-sd1/._S4K_well3_well5.jpg
- Figure4-fs3-sd1/S4L_well3_well5.jpg
- __MACOSX/Figure4-fs3-sd1/._S4L_well3_well5.jpg
- Figure4-fs3-sd1/Figure4_fs3_gelCroppingBounds.png
- __MACOSX/Figure4-fs3-sd1/._Figure4_fs3_gelCroppingBounds.png
