# Supplementary material for: Binding and sequestration of poison frog alkaloids by a plasma globulin
Source: eLife. 2023 Dec 19;12:e85096. doi: 10.7554/eLife.85096 (PMC10783871; doi:10.7554/eLife.85096)
Supplement: Figure 5—source data 1. [file elife-85096-fig5-data1.zip]

Archive with 106 entries (100 files):
- Figure5_sourcedata/
- __MACOSX/._Figure5_sourcedata
- Figure5_sourcedata/5A_MST/
- __MACOSX/Figure5_sourcedata/._5A_MST
- Figure5_sourcedata/5C_LCMS/
- __MACOSX/Figure5_sourcedata/._5C_LCMS
- Figure5_sourcedata/.DS_Store
- __MACOSX/Figure5_sourcedata/._.DS_Store
- Figure5_sourcedata/5A_MST/.DS_Store
- __MACOSX/Figure5_sourcedata/5A_MST/._.DS_Store
- Figure5_sourcedata/5A_MST/20230411_OsABG+PTX_3reps_fractionbound_analysis_CompareResultsRawData.xlsx
- __MACOSX/Figure5_sourcedata/5A_MST/._20230411_OsABG+PTX_3reps_fractionbound_analysis_CompareResultsRawData.xlsx
- Figure5_sourcedata/5A_MST/20230411_OsABGm3+PTX_3reps_fractionbound_analysis_CompareResultsRawData.xlsx
- __MACOSX/Figure5_sourcedata/5A_MST/._20230411_OsABGm3+PTX_3reps_fractionbound_analysis_CompareResultsRawData.xlsx
- Figure5_sourcedata/5A_MST/20230411_BSA+PTX_3reps_fractionbound_analysis_CompareResultsRawData.xlsx
- __MACOSX/Figure5_sourcedata/5A_MST/._20230411_BSA+PTX_3reps_fractionbound_analysis_CompareResultsRawData.xlsx
- Figure5_sourcedata/5A_MST/OsABG_mutant3_data/
- __MACOSX/Figure5_sourcedata/5A_MST/._OsABG_mutant3_data
- Figure5_sourcedata/5A_MST/OsABG_WT_data/
- __MACOSX/Figure5_sourcedata/5A_MST/._OsABG_WT_data
- Figure5_sourcedata/5A_MST/BSA_data/
- __MACOSX/Figure5_sourcedata/5A_MST/._BSA_data
- Figure5_sourcedata/5C_LCMS/PTX_nicotine_integrations.xlsx
- __MACOSX/Figure5_sourcedata/5C_LCMS/._PTX_nicotine_integrations.xlsx
- Figure5_sourcedata/5C_LCMS/.DS_Store
- __MACOSX/Figure5_sourcedata/5C_LCMS/._.DS_Store
- Figure5_sourcedata/5A_MST/OsABG_mutant3_data/OsABG_mut3_analysis_BleachingRateRawData.xlsx
- __MACOSX/Figure5_sourcedata/5A_MST/OsABG_mutant3_data/._OsABG_mut3_analysis_BleachingRateRawData.xlsx
- Figure5_sourcedata/5A_MST/OsABG_mutant3_data/OsABG_mut3_analysis_CapillaryScanRawData_outliersexcluded.xlsx
- __MACOSX/Figure5_sourcedata/5A_MST/OsABG_mutant3_data/._OsABG_mut3_analysis_CapillaryScanRawData_outliersexcluded.xlsx
- Figure5_sourcedata/5A_MST/OsABG_mutant3_data/OsABG_mut3_analysis_CapillaryScanRawData.xlsx
- __MACOSX/Figure5_sourcedata/5A_MST/OsABG_mutant3_data/._OsABG_mut3_analysis_CapillaryScanRawData.xlsx
- Figure5_sourcedata/5A_MST/OsABG_mutant3_data/OsABG_mut3_analysis_CapillaryShapeRawData_outliersexcluded.xlsx
- __MACOSX/Figure5_sourcedata/5A_MST/OsABG_mutant3_data/._OsABG_mut3_analysis_CapillaryShapeRawData_outliersexcluded.xlsx
- Figure5_sourcedata/5A_MST/OsABG_mutant3_data/OsABG_mut3_analysis_CapillaryShapeRawData.xlsx
- __MACOSX/Figure5_sourcedata/5A_MST/OsABG_mutant3_data/._OsABG_mut3_analysis_CapillaryShapeRawData.xlsx
- Figure5_sourcedata/5A_MST/OsABG_mutant3_data/OsABG_mut3_analysis_CompareResultsRawData_outliersexcluded.xlsx
- __MACOSX/Figure5_sourcedata/5A_MST/OsABG_mutant3_data/._OsABG_mut3_analysis_CompareResultsRawData_outliersexcluded.xlsx
- Figure5_sourcedata/5A_MST/OsABG_mutant3_data/OsABG_mut3_analysis_CompareResultsRawData.xlsx
- __MACOSX/Figure5_sourcedata/5A_MST/OsABG_mutant3_data/._OsABG_mut3_analysis_CompareResultsRawData.xlsx
- Figure5_sourcedata/5A_MST/OsABG_mutant3_data/OsABG_mut3_analysis_InitialFluorescenceRawData.xlsx
- __MACOSX/Figure5_sourcedata/5A_MST/OsABG_mutant3_data/._OsABG_mut3_analysis_InitialFluorescenceRawData.xlsx
- Figure5_sourcedata/5A_MST/OsABG_mutant3_data/OsABG_mut3_analysis_MSTTracesRawData_outliersexcluded.xlsx
- __MACOSX/Figure5_sourcedata/5A_MST/OsABG_mutant3_data/._OsABG_mut3_analysis_MSTTracesRawData_outliersexcluded.xlsx
- Figure5_sourcedata/5A_MST/OsABG_mutant3_data/OsABG_mut3_analysis_MSTTracesRawData.xlsx
- __MACOSX/Figure5_sourcedata/5A_MST/OsABG_mutant3_data/._OsABG_mut3_analysis_MSTTracesRawData.xlsx
- Figure5_sourcedata/5A_MST/OsABG_WT_data/OsABG+PTX_R1 analysis_CapillaryScanRawData.xlsx
- __MACOSX/Figure5_sourcedata/5A_MST/OsABG_WT_data/._OsABG+PTX_R1 analysis_CapillaryScanRawData.xlsx
- Figure5_sourcedata/5A_MST/OsABG_WT_data/OsABG+PTX_R1 analysis_CapillaryShapeRawData.xlsx
- __MACOSX/Figure5_sourcedata/5A_MST/OsABG_WT_data/._OsABG+PTX_R1 analysis_CapillaryShapeRawData.xlsx
- Figure5_sourcedata/5A_MST/OsABG_WT_data/OsABG+PTX_R1 analysis_DoseResponseRawDataGrouped.xlsx
- __MACOSX/Figure5_sourcedata/5A_MST/OsABG_WT_data/._OsABG+PTX_R1 analysis_DoseResponseRawDataGrouped.xlsx
- Figure5_sourcedata/5A_MST/OsABG_WT_data/OsABG+PTX_R1 analysis_InitialFluorescenceRawData.xlsx
- __MACOSX/Figure5_sourcedata/5A_MST/OsABG_WT_data/._OsABG+PTX_R1 analysis_InitialFluorescenceRawData.xlsx
- Figure5_sourcedata/5A_MST/OsABG_WT_data/OsABG+PTX_R1 analysis_MSTTraceRawData.xlsx
- __MACOSX/Figure5_sourcedata/5A_MST/OsABG_WT_data/._OsABG+PTX_R1 analysis_MSTTraceRawData.xlsx
- Figure5_sourcedata/5A_MST/OsABG_WT_data/OsABG+PTX_R2 analysis_CapillaryScanRawData.xlsx
- __MACOSX/Figure5_sourcedata/5A_MST/OsABG_WT_data/._OsABG+PTX_R2 analysis_CapillaryScanRawData.xlsx
- Figure5_sourcedata/5A_MST/OsABG_WT_data/OsABG+PTX_R2 analysis_CapillaryShapeRawData.xlsx
- __MACOSX/Figure5_sourcedata/5A_MST/OsABG_WT_data/._OsABG+PTX_R2 analysis_CapillaryShapeRawData.xlsx
- Figure5_sourcedata/5A_MST/OsABG_WT_data/OsABG+PTX_R2 analysis_DoseResponseRawDataGrouped.xlsx
- __MACOSX/Figure5_sourcedata/5A_MST/OsABG_WT_data/._OsABG+PTX_R2 analysis_DoseResponseRawDataGrouped.xlsx
- Figure5_sourcedata/5A_MST/OsABG_WT_data/OsABG+PTX_R2 analysis_InitialFluorescenceRawData.xlsx
- __MACOSX/Figure5_sourcedata/5A_MST/OsABG_WT_data/._OsABG+PTX_R2 analysis_InitialFluorescenceRawData.xlsx
- Figure5_sourcedata/5A_MST/OsABG_WT_data/OsABG+PTX_R2 analysis_MSTTraceRawData.xlsx
- __MACOSX/Figure5_sourcedata/5A_MST/OsABG_WT_data/._OsABG+PTX_R2 analysis_MSTTraceRawData.xlsx
- Figure5_sourcedata/5A_MST/OsABG_WT_data/OsABG+PTX_R3 analysis_CapillaryScanRawData.xlsx
- __MACOSX/Figure5_sourcedata/5A_MST/OsABG_WT_data/._OsABG+PTX_R3 analysis_CapillaryScanRawData.xlsx
- Figure5_sourcedata/5A_MST/OsABG_WT_data/OsABG+PTX_R3 analysis_CapillaryShapeRawData.xlsx
- __MACOSX/Figure5_sourcedata/5A_MST/OsABG_WT_data/._OsABG+PTX_R3 analysis_CapillaryShapeRawData.xlsx
- Figure5_sourcedata/5A_MST/OsABG_WT_data/OsABG+PTX_R3 analysis_DoseResponseRawDataGrouped.xlsx
- __MACOSX/Figure5_sourcedata/5A_MST/OsABG_WT_data/._OsABG+PTX_R3 analysis_DoseResponseRawDataGrouped.xlsx
- Figure5_sourcedata/5A_MST/OsABG_WT_data/OsABG+PTX_R3 analysis_InitialFluorescenceRawData.xlsx
- __MACOSX/Figure5_sourcedata/5A_MST/OsABG_WT_data/._OsABG+PTX_R3 analysis_InitialFluorescenceRawData.xlsx
- Figure5_sourcedata/5A_MST/OsABG_WT_data/OsABG+PTX_R3 analysis_MSTTraceRawData.xlsx
- __MACOSX/Figure5_sourcedata/5A_MST/OsABG_WT_data/._OsABG+PTX_R3 analysis_MSTTraceRawData.xlsx
- Figure5_sourcedata/5A_MST/BSA_data/BSA+PTX_R1 analysis_CapillaryScanRawData.xlsx
- __MACOSX/Figure5_sourcedata/5A_MST/BSA_data/._BSA+PTX_R1 analysis_CapillaryScanRawData.xlsx
- Figure5_sourcedata/5A_MST/BSA_data/BSA+PTX_R1 analysis_CapillaryShapeRawData.xlsx
- __MACOSX/Figure5_sourcedata/5A_MST/BSA_data/._BSA+PTX_R1 analysis_CapillaryShapeRawData.xlsx
- Figure5_sourcedata/5A_MST/BSA_data/BSA+PTX_R1 analysis_DoseResponseRawDataGrouped.xlsx
- __MACOSX/Figure5_sourcedata/5A_MST/BSA_data/._BSA+PTX_R1 analysis_DoseResponseRawDataGrouped.xlsx
- Figure5_sourcedata/5A_MST/BSA_data/BSA+PTX_R1 analysis_InitialFluorescenceRawData.xlsx
- __MACOSX/Figure5_sourcedata/5A_MST/BSA_data/._BSA+PTX_R1 analysis_InitialFluorescenceRawData.xlsx
- Figure5_sourcedata/5A_MST/BSA_data/BSA+PTX_R1 analysis_MSTTraceRawData.xlsx
- __MACOSX/Figure5_sourcedata/5A_MST/BSA_data/._BSA+PTX_R1 analysis_MSTTraceRawData.xlsx
- Figure5_sourcedata/5A_MST/BSA_data/BSA+PTX_R2 analysis_CapillaryScanRawData.xlsx
- __MACOSX/Figure5_sourcedata/5A_MST/BSA_data/._BSA+PTX_R2 analysis_CapillaryScanRawData.xlsx
- Figure5_sourcedata/5A_MST/BSA_data/BSA+PTX_R2 analysis_CapillaryShapeRawData.xlsx
- __MACOSX/Figure5_sourcedata/5A_MST/BSA_data/._BSA+PTX_R2 analysis_CapillaryShapeRawData.xlsx
- Figure5_sourcedata/5A_MST/BSA_data/BSA+PTX_R2 analysis_DoseResponseRawDataGrouped.xlsx
- __MACOSX/Figure5_sourcedata/5A_MST/BSA_data/._BSA+PTX_R2 analysis_DoseResponseRawDataGrouped.xlsx
- Figure5_sourcedata/5A_MST/BSA_data/BSA+PTX_R2 analysis_InitialFluorescenceRawData.xlsx
- __MACOSX/Figure5_sourcedata/5A_MST/BSA_data/._BSA+PTX_R2 analysis_InitialFluorescenceRawData.xlsx
- Figure5_sourcedata/5A_MST/BSA_data/BSA+PTX_R2 analysis_MSTTraceRawData.xlsx
- __MACOSX/Figure5_sourcedata/5A_MST/BSA_data/._BSA+PTX_R2 analysis_MSTTraceRawData.xlsx
- Figure5_sourcedata/5A_MST/BSA_data/BSA+PTX_R3 analysis_CapillaryScanRawData.xlsx
- __MACOSX/Figure5_sourcedata/5A_MST/BSA_data/._BSA+PTX_R3 analysis_CapillaryScanRawData.xlsx
- Figure5_sourcedata/5A_MST/BSA_data/BSA+PTX_R3 analysis_CapillaryShapeRawData.xlsx
- __MACOSX/Figure5_sourcedata/5A_MST/BSA_data/._BSA+PTX_R3 analysis_CapillaryShapeRawData.xlsx
- Figure5_sourcedata/5A_MST/BSA_data/BSA+PTX_R3 analysis_DoseResponseRawDataGrouped.xlsx
- __MACOSX/Figure5_sourcedata/5A_MST/BSA_data/._BSA+PTX_R3 analysis_DoseResponseRawDataGrouped.xlsx
- Figure5_sourcedata/5A_MST/BSA_data/BSA+PTX_R3 analysis_InitialFluorescenceRawData.xlsx
- __MACOSX/Figure5_sourcedata/5A_MST/BSA_data/._BSA+PTX_R3 analysis_InitialFluorescenceRawData.xlsx
- Figure5_sourcedata/5A_MST/BSA_data/BSA+PTX_R3 analysis_MSTTraceRawData.xlsx
- __MACOSX/Figure5_sourcedata/5A_MST/BSA_data/._BSA+PTX_R3 analysis_MSTTraceRawData.xlsx
