# Supplementary material for: Binding and sequestration of poison frog alkaloids by a plasma globulin
Source: eLife. 2023 Dec 19;12:e85096. doi: 10.7554/eLife.85096 (PMC10783871; doi:10.7554/eLife.85096)
Supplement: Figure 6—source data 1. [file elife-85096-fig6-data1.zip]

Archive with 46 entries (40 files):
- Figure6_sourcedata/
- __MACOSX/._Figure6_sourcedata
- Figure6_sourcedata/6EF/
- __MACOSX/Figure6_sourcedata/._6EF
- Figure6_sourcedata/PlottingExpressionAndToxicity.R
- __MACOSX/Figure6_sourcedata/._PlottingExpressionAndToxicity.R
- Figure6_sourcedata/6D_TAMRA.tif
- __MACOSX/Figure6_sourcedata/._6D_TAMRA.tif
- Figure6_sourcedata/6D_coomassie.tif
- __MACOSX/Figure6_sourcedata/._6D_coomassie.tif
- Figure6_sourcedata/6C/
- __MACOSX/Figure6_sourcedata/._6C
- Figure6_sourcedata/6B/
- __MACOSX/Figure6_sourcedata/._6B
- Figure6_sourcedata/.DS_Store
- __MACOSX/Figure6_sourcedata/._.DS_Store
- Figure6_sourcedata/Figure6_gelCroppingBounds.png
- __MACOSX/Figure6_sourcedata/._Figure6_gelCroppingBounds.png
- Figure6_sourcedata/6EF/6E/
- __MACOSX/Figure6_sourcedata/6EF/._6E
- Figure6_sourcedata/6EF/6F/
- __MACOSX/Figure6_sourcedata/6EF/._6F
- Figure6_sourcedata/6EF/.DS_Store
- __MACOSX/Figure6_sourcedata/6EF/._.DS_Store
- Figure6_sourcedata/6C/.DS_Store
- __MACOSX/Figure6_sourcedata/6C/._.DS_Store
- Figure6_sourcedata/6C/featureTableY_normalized.csv
- __MACOSX/Figure6_sourcedata/6C/._featureTableY_normalized.csv
- Figure6_sourcedata/6C/all_sample_metadata.csv
- __MACOSX/Figure6_sourcedata/6C/._all_sample_metadata.csv
- Figure6_sourcedata/6B/Os_justABG_TMMvalues.csv
- __MACOSX/Figure6_sourcedata/6B/._Os_justABG_TMMvalues.csv
- Figure6_sourcedata/6B/os_kallisto.isoform.TMM.EXPR.matrix
- __MACOSX/Figure6_sourcedata/6B/._os_kallisto.isoform.TMM.EXPR.matrix
- Figure6_sourcedata/6B/osylvatica_genome_uniqueserpinA_accessions.txt
- __MACOSX/Figure6_sourcedata/6B/._osylvatica_genome_uniqueserpinA_accessions.txt
- Figure6_sourcedata/6B/osylvatica_genome_allserpins_protein_sequences_shortenedheaders.fasta
- __MACOSX/Figure6_sourcedata/6B/._osylvatica_genome_allserpins_protein_sequences_shortenedheaders.fasta
- Figure6_sourcedata/6EF/6E/skin_Actin488_ABG568_20x_001.tif
- __MACOSX/Figure6_sourcedata/6EF/6E/._skin_Actin488_ABG568_20x_001.tif
- Figure6_sourcedata/6EF/6E/intestine_Actin488_ABG568_20x_004.tif
- __MACOSX/Figure6_sourcedata/6EF/6E/._intestine_Actin488_ABG568_20x_004.tif
- Figure6_sourcedata/6EF/6F/intestine_Actin488_ABG568_20x_protein5x_002.tif
- __MACOSX/Figure6_sourcedata/6EF/6F/._intestine_Actin488_ABG568_20x_protein5x_002.tif
- Figure6_sourcedata/6EF/6F/skin_Actin488_ABG568_20x_protein5x_001.tif
- __MACOSX/Figure6_sourcedata/6EF/6F/._skin_Actin488_ABG568_20x_protein5x_001.tif
