# Supplementary material for: Binding and sequestration of poison frog alkaloids by a plasma globulin
Source: eLife. 2023 Dec 19;12:e85096. doi: 10.7554/eLife.85096 (PMC10783871; doi:10.7554/eLife.85096)
Supplement: Figure 6—source data 1. [file elife-85096-fig6-data1.zip › Figure6_sourcedata/6C/featureTableY_normalized.csv]

	rowID	superfamily	family	daly2005_identifier	pf_alkaloid	Compound_Name	row.m.z	row.retention.time	AABE11_9554_6252020_10.CDF	AABE11_9402_622020_2.CDF	AABE11_9495_6122020_7.CDF	AABE11_9507_6132020_10.CDF	AABE11_9746_7252020_16.CDF	AABE11_9588_6262020_12.CDF	AABE11_9420_632020_14.CDF	AABE11_9411_632020_1.CDF	AABE11_9557_6252020_15.CDF	AABE11_9465_692020_8.CDF	AABE11_9468_692020_13.CDF	AABE11_9766_7312020_16.CDF	AABE11_9738_7252020_4.CDF	AABE11_9516_6142020_8.CDF	AABE11_9409_622020_13.CDF	AABE11_9483_692020_19.CDF	AABE11_9392_5282020_2.CDF	AABE11_9757_7312020_3.CDF	AABE11_9591_6262020_15.CDF	AABE11_9512_6142020_2.CDF	AABE11_9618_7132020_7.CDF	AABE11_9419_632020_13.CDF	AABE11_9500_6122020_14.CDF	AABE11_9505_6132020_7.CDF	AABE11_9638_7212020_3.CDF	AABE11_9396_5282020_8.CDF	AABE11_9517_6142020_10.CDF	AABE11_9400_5282020_14.CDF	AABE11_9760_7312020_7.CDF	AABE11_9416_632020_8.CDF	AABE11_9558_6252020_16.CDF	AABE11_9466_692020_10.CDF	AABE11_9621_7132020_12.CDF	AABE11_9700_7232020_7.CDF	AABE11_9404_622020_5.CDF	AABE11_9737_7252020_3.CDF	AABE11_9497_6122020_10.CDF	AABE11_9753_7302020_12.CDF	AABE11_9758_7312020_4.CDF	AABE11_9736_7242020_16.CDF	AABE11_9522_6232020_2.CDF
1	137	indolizidine	5,6,8-I	235E	Y	(5R,6R,8R,8aS)-5-((Z)-Hex-3-en-1-yl)-6,8-dimethyloctahydroindolizine	0	6.62	3014.843604	0	261.8581423	23.74272033	0	260.893981	0	169.2263445	637.0589514	100.4837558	28.02002908	1.546927194	0	1004.698074	0	296.0405294	142.2418745	0	0	1252.673455	0	137.2366526	0	0	0	128.5033932	0.222905709	143.196133	0	0	68.76401657	0	0	0	173.7026192	0	0	0	0	0	0
2	168	quinolizidine	1,4-Q	NA	Y	Quinolizidine, 2-methyl-6-hexa-3,5-dienyl-	0	7.39	272.7537296	78.21988258	4376.551849	271916.5397	84.37896496	47.88659914	8.444234442	119130.2564	144.1697471	177.5057439	154.4161449	0.061631837	34.31180706	2092.663528	18.99927117	162.6739614	298.9301477	0	27.41974229	4333.454561	27.70564461	91.85386157	18603.87555	434453.3331	2.61e-07	47.47739602	12.72992369	66.95656013	0.090017344	66.26942894	161.1730782	116.1451132	11.32319749	24.15201277	106.9717872	0.105175452	154764.5228	0.744745921	3.264261903	2.05190838	79.00341643
3	170	quinolizidine	4,6-Q	195C	Y	(4S,6R,9aR)-4-Methyl-6-propyloctahydro-1H-quinolizine	0	7.49	2393.334691	0	0	0	0	0	0	0	0	0.579787573	0.491888921	0	0	4.863791898	0	0.511999483	870.2633295	0.135496779	0	4.542003868	0	4104.705146	0	0	0	0	0	0	0	4566.861287	0	2.483545553	0	0	0.435513989	0	0.129951622	0	0	0	0.524832361
4	179	indolizidine	5,8-I	209B	Y	(5R,8R)-8-Methyl-5-pentyloctahydroindolizine	0	7.96	0	1081.059786	1971.843643	0	0	0	135.9365768	981.0336424	0	530.8163645	268.6202643	0	0	37.59496201	0	0	274883.4504	0	0	0	0	700.8268445	0	0	0	1665.130561	0	1050.671141	0	0	46.74140979	0	0	0	727.3070753	0	0	181.1840062	0	0	0
5	180	pyrrolidine	Pyr	NA	Y	Pyrrolidin-2-one, 5-heptyl-	0	8.03	87578.91905	362.955668	1049.217158	156001.841	4755.777591	15147.05329	184.9868848	624.6385722	151903.9772	756.0628698	1247.01276	578.6306628	5365.634547	141243.8171	609.2047433	9595.951675	4620.105526	59.65415914	13620.52297	86580.84652	89.93869587	626.7155873	747.5994839	94871.677	99.21193356	1223.998157	83.84520286	51320.61003	223.6393143	1467.16749	130293.0047	1180.173574	38.16725786	38.00573197	446.599305	30.50324494	652.8593178	13343.57696	72.17396829	29.97109737	1199.543199
6	184	indolizidine	5,8-I	219F	Y	(5R,8R,8aS)-8-Ethyl-5-(pent-4-yn-1-yl)octahydroindolizine	0	8.18	1260422.842	14.01953485	3215.274266	73143.10294	1.26e-08	192.960987	840.3022258	1576.329154	3601.054318	254.3909207	348.2832932	3.064002976	0	1723.43405	86.79247481	3942.709243	9079.068749	60.58544453	8.203440117	31656.16792	0	2211.647732	22.51276524	110696.6737	0	3650.994515	92.98063948	4387.244298	349.0083454	3292.494932	336029.1432	433.3778231	0	0	353.4083412	0.02336605	47.96302655	8807.78322	0	919.9862467	8.757483076
7	186	indolizidine	3,5-I	195B	Y	(3R,5R,8aR)-3-Butyl-5-methyloctahydroindolizine	0	8.23	244768.5112	1274.458031	0	572818.1365	75.66388087	727.1091839	2776.06789	0	109.1365333	0	948.1909888	57.85119282	72.60990402	182223.1179	1489.365292	1142.752154	0	383.0755338	98.87089614	521873.1154	468.3045828	1793.134215	1000.669498	1459570.637	29.51044589	124313.3708	59.20370059	0	63.37831284	0	40490.74141	540.1276001	0	11.83350571	2015.00842	34.23699082	1290.827964	179499.3116	36.50252468	1125.442705	1577.329165
8	187	indolizidine	3,5-I	195B	Y	(3S,5R,8aR)-3-Butyl-5-methyloctahydroindolizine	0	8.32	152821.1093	660.6014877	758.9408452	179789.359	111.8290328	480.6932279	7.865754869	837.44103	1294.274198	868.2861635	665.5982461	127.8706011	101.7045878	37352.85972	601.4351361	2050.221139	3591.009612	142.0691709	599.4372166	123806.9982	137.3411927	455.1661778	688.6837278	137643.0932	174.4902291	101129.8519	19.00542689	1652.030163	61.39484181	752.6999719	30487.13311	813.2780529	88.31061883	107.2374529	614.259492	110.8063789	1885.209499	58914.74115	83.6366456	88.36983324	907.5626817
9	188	indolizidine	3,5-I	NA	Y	(+-)-monomorine I	0	8.41	6464.677492	48.32454535	72.67406217	106.8494358	4.962083623	39.62515419	40.26646505	40.71940566	68.6547882	64.99354381	70.69573677	4.333654599	5.5135501	73.30328059	39.27888186	238.4007316	6269.889919	6.20757068	60.34166094	84.5798614	6.444602	49.07772535	87.32656826	68.14533402	14.99189369	88.68784322	0.685453486	536271.5263	1.424835876	60.92003667	2272.858321	53.57455472	3.441659711	10.14166074	83.05616214	2.348405792	601.3710692	415.3980722	4.14802756	2.606760758	28.45891917
10	190	indolizidine	5,6,8-I	273A	Y	(5R,6R,8R,8aS)-6,8-Dimethyl-5-((Z)-non-4-en-8-yn-1-yl)octahydroindolizine	0	8.55	1417.019835	531.8744403	451.9042997	984611.0115	39.30761696	1885.071238	67.3948884	382.9228384	1956.849117	505.2802719	493.4361492	44.49768324	42.39422426	260570.3355	421.8436254	1169.135598	11013.08867	25.31185392	449.9519022	744220.9569	20.25573256	394.1469948	1048.731995	46038.27827	52.23942585	556.1850136	45.15911915	16613.52133	31.02602163	449.5198718	706.169223	504.4156506	19.83363378	36.53702662	403.8595541	11.34649804	19752.6979	58.07872803	23.0102127	43.96145606	537.1346507
11	192	indolizidine	5,6,8-I	277E	Y	(5R,6R,8R,8aS)-6,8-Dimethyl-5-(non-8-en-1-yl)octahydroindolizine	0	8.63	0	471.5386492	2670.679751	277633.8931	0	1251.084996	5.784800408	0	0	561.042672	926.2168546	0	0	65452.55991	0	0	193.1154225	0	4.490647575	253616.4745	0	0	497.1487534	56419.57236	0	449.9613061	0	68.42728737	0	351.8932512	56.01682361	405.3248591	0	0	327.4944864	0	0	0	0	0	0
12	198	indolizidine	5,8-I	253B	Y	7-((5R,8R,8aS)-8-Methyloctahydroindolizin-5-yl)heptan-2-ol	0	8.87	3384236.254	22.66320616	18015.82361	2771354.073	10.87749968	92.75330018	54.97834052	43.99774578	850013.4051	2639.018165	107.456328	10.55256427	20.96547529	5860999.945	22.47060254	735362.4414	387806.3227	3.056221257	129.5161587	7970655.323	7.805784765	9.078875641	5169.778991	132955.3052	0.000615106	262122.1712	28.15469579	339580.452	0.356669646	49.37841208	222036.9467	112.6760169	0.006992463	9.399039714	3.948210663	3.794370635	29699.46427	108.3247726	0.049031041	4.811162071	44.3346071
13	200	pyrrolidine	Pyr	197B	Y	(2R,5R)-2-amyl-5-butyl-pyrrolidine	0	8.95	1343007.796	5.605692031	0	273969.2942	0.001498707	369.9241439	1.285927357	0	0	0	0	0.399752109	0.00046216	219051.18	22.92952761	0	0	0	0	1082291.99	0.774645965	17.74456485	0	428988.747	0	94.26987627	29.02798453	0	0	45.15744022	76531.27176	38.63621561	0	0	98.91644592	0	0	51691.59535	0	1.163284558	0
14	205	decahydroquinoline	DHQ	223Q	Y	(2S,4aS,5R,8aR)-5-Methyl-2-pentyldecahydroquinoline	0	9.09	18.64691889	98.70265949	16.98396913	135151.8751	20.28976814	11.32914306	1392.078576	60.84974798	25.50124979	24.87571115	143.252684	3.382888339	1.795913737	10.40778435	70.43833984	95.26429279	164.0155822	3.117127135	22.89937601	20.75841495	4.710353636	66.60686432	77.69428114	28.83685062	2.184891452	429.8805627	2958.27626	187.8401444	16.63255351	125.4323588	16.78727227	54.79921579	2.451542596	5.199200869	69.87450845	0.777529234	27.40061095	1.042065275	1.127972976	1.949466616	73.25687773
15	206	lehmizidine	Lehm	NA	Y	(3R,5S)-5-Methyl-3-non-8-ynyl-octahydro-pyrrolo[1,2-a]azepine	0	9.13	19.50288752	4.075496298	7.000210178	10511.29772	1.142033265	11.69743572	4.196452032	880.5752612	2.457329404	3.032658941	844.381594	0.005611964	1.147427495	99.01378515	0.472576305	30.41242118	493.2087005	0	59.73037347	1727.672882	0.814362877	2.224566711	4.677452177	30.92477961	0.837421939	377.3666254	7.815296831	12.07868616	0.097654959	3.746835662	44.01850103	0.651189797	0.750420366	4.39e-08	6.540920778	1.016732472	2.134459303	0.96376682	0	0.029236913	0.579359264
16	213	decahydroquinoline	DHQ	195A	Y	Pumiliotoxin C (195a)	0	9.52	282.7604636	66.16298268	6675.473414	2016170.36	6.846803829	3299.931153	21993.27941	4447.98588	8.827624715	56.16109478	7.5e-06	0	0	8016.379834	55.54272073	923.2569307	4301.116548	0	559.2189166	12579.08898	151.9706992	170.5101711	505.7468672	149356.4373	0	3098.602248	20529.03269	1749.779959	0.009593005	74.44027726	119.555997	85.64593218	0	8.59e-06	33.41350672	0	2175.406819	5.089280227	0	0.008594286	11.25987281
17	215	indolizidine	5,6,8-I	273A	Y	(5R,8aS)-6,8-Dimethyl-5-((Z)-non-6-en-8-yn-1-yl)octahydroindolizine	0	9.61	935.7171329	60.4730213	202060.8283	27954644.81	417.1542498	25.20219464	1.294498366	46.77356583	367.4274957	13.00810025	20.39423873	402.5575843	1.32e-07	9749984.499	12912.32448	5.426474611	588891.1671	823.2522897	7.567231099	9923194.81	15.19105399	7.240630057	49492.51735	1311695.194	0	267159.5583	21016.16326	2.939055879	0.270634557	17.8164086	968.04418	13.04921149	0.48380599	0.001482318	13.42093558	816.9526266	310476.8625	6.748250842	36.54140323	0.415271575	9.792488351
18	216	quinolizidine	1,4-Q	217A	Y	(1S*,4R*,10R*)-1-Methyl-4(Z)-(pent-2-en-4-ynyl)quinolizidine	0	9.64	2017.111932	113.4810066	317.0248772	244.6313298	4.766329239	719.2388609	48.2317634	38167.95471	180.9435576	154.129814	114.7617162	16.03502094	17.44566835	0.906981627	65.424679	51679.758	12014.93668	1.155450783	212.6616547	122.5226238	8.298163623	40699.59623	214.461182	149.5600059	2.375239798	4495.597247	1612.388964	506218.6584	4.476750749	80.50920741	308.7047183	254.2630468	17.65341423	0.000106062	65.43747505	5.21e-12	254.3477048	19.91332596	0.912497592	8.116747065	64.52543387
19	219	indolizidine	5,8-I	259B	Y	(5S,8aS)-8-Methyl-5-((Z)-non-6-en-8-yn-1-yl)octahydroindolizine	0	9.86	146783.5192	44.23673749	237262.3537	1956352.235	22.45872195	111.8733793	435088.6618	47.34948499	40050.96528	575.9059492	134.4296485	25.10937651	13.80467199	361918.0576	62.7909202	205534.5669	82.16424887	6.714787686	102.9822766	179228.3624	19.73838193	7034.738459	31570.07745	232727.657	3.617789249	134621.1263	1822.678519	90.87425723	59.07170269	46960.26369	238421.3505	51.14176343	21.36080013	11.29358887	75.28746284	9.721774285	27702.48836	6461.001783	13.03559427	12450.98885	29.13124312
20	223	quinolizidine	1,4-Q	217A	Y	(1R,4S,9aS)-1-Methyl-4-((Z)-pent-2-en-4-yn-1-yl)octahydro-1H-quinolizine	0	10.02	440.4446825	609.075165	556.6940588	338257.5827	68.54446822	603.0660997	1038.395588	644.2495653	222.7459021	305.2156912	319.8442552	192.6533458	105.1014272	1280036.675	650.210834	9236.096735	23130.2107	118.6422433	371.7307462	380950.1175	65.48868449	708.9447526	629.6816439	21241.12647	126.6055041	744.0716049	8247.960753	675.6549769	426.2218064	758.6131033	324.2298441	480.0935411	83.26365294	69.04249435	378.1460698	62.01925739	692.884154	117.2032984	119.3252257	122.7379076	670.4127612
21	226	indolizidine	3,5-I	223AB	Y	(3S,5S,8aR)-3-Butyl-5-propyloctahydroindolizine	0	10.28	841907.9259	84622.591	325537.8451	34959136.9	40906.66863	1056142.004	179977.441	237159.6188	1298653.758	159441.3952	192810.0541	20000.66482	8727.479485	593720.545	24710.0357	6338597.468	283532.6641	8025.706285	180463.3706	5800.352133	94621.36043	131560.0823	113028.0579	15407823.33	32821.91301	244593.5864	36813.83777	695.2881643	9756.383496	810.5144765	6408778.69	379769.7764	37029.74368	5.830991607	127900.4897	3216.292389	106889.2389	238007.1296	3886.876654	6200.510092	124647.8404
22	237	indolizidine	5,8-I	NA	Y	(5R,8R,8aS)-5-butyl-8-propyl-1,2,3,5,6,7,8,8a-octahydroindolizine	0	10.5	0	837.8668613	314.045812	0	4.292175314	702.5206768	0	371.7373506	167.7876183	993.2857706	940.2917577	376.2386591	184.5748074	25.51741449	409.8705525	0	0	266.4180979	814.5911515	0	299.9538714	0	114.9834034	52.17807381	15.73697356	0	3.83730059	23.81400135	6.865201515	693.864435	59.10006546	879.2416141	293.6200719	0	524.7891481	0	0	0	250.892995	201.6122876	25.84810173
23	242	pyrrolizidine	3,5-P	NA	Y	3-Methyl-5-nonylhexahydro-1H-pyrrolizine	0	10.6	0	278.9682244	390.1183149	430.7843232	4.289386422	13.26551731	98.49362513	0	0	427.4163283	502.6420169	5.082116105	41.82132561	602.2544324	488.3972148	1473.243899	0	0	313.9502254	711.3301742	8.029336067	323.4355993	485.2825736	6340.00538	0	5394.276814	0	4301.940491	29.00294711	453.2846612	1233.465891	529.7999649	4.896471591	37.28276102	336.8159292	0.37408214	2764.542456	15.19970943	20.76544274	52.95647588	241.6239005
24	253	indolizidine	5,8-I	247F	Y	(5R,8R,8aS)-8-Ethyl-5-(hept-6-yn-1-yl)octahydroindolizine	0	10.95	4300943.552	8.630050239	452.6872053	1518.391399	64.50180648	70.82182286	268776.2052	930.1156942	722763.7736	26.52709202	636.0540343	54.08435983	30.4894961	5648393.984	583.8707176	283735.0444	903.7785253	30.19050344	92.90908842	3712502.101	187.4293702	652.7960717	614.7005423	1504.485712	75.08330464	1350.202633	11120.8767	238.5676633	56.87634172	865.4248667	3735772.737	622.7496873	0.569371354	49.14982689	10.39894347	29.03309028	479.0906113	199.5338853	52.89972416	87364.46513	731.9295136
25	259	allopumiliotoxin	aPTX	237B	Y	1-[(3R,5R,8aR)-3-butyl-1,2,3,5,6,7,8,8a-octahydroindolizin-5-yl]-1-propanone	0	11.18	224594.0267	737.024706	1377.108777	1050158.031	63.4520743	2131.487025	6695.430895	952.8702737	42986.68554	1041.810151	1006.249421	113.5737788	54.11559483	1331.177893	1397.086648	1490.423004	807.208697	70.66724801	8136.820636	977.5063733	107.9293343	1035.415946	1288.379954	5907.734573	920.534431	1135.994751	2458.294295	1355884.17	153.2542409	913.7544789	284.4497644	879.6757033	81.93739022	79.79413645	871.2950683	53.62399527	2089.193088	810.5297919	59.179863	166.9281594	682.8408656
26	266	piperidine	Pip	225I	Y	(2S,6R)-2-Methyl-6-nonylpiperidine	0	11.36	0	0	0	53.26137741	0	0	220.0952454	16.54059779	0	0	7.113096804	0	0	0	100.4614566	0	64613.98774	2.503824206	61.92616359	0	213.9218154	0	58.68129675	0	0	72243.75293	0.199876734	764.7336664	0	100.1933076	0	0	0	0	3.710850294	0	0	12.29454906	0	0	0
27	268	indolizidine	5,8-I	217B	Y	(5S,8R,8aS)-8-Ethyl-5-((Z)-pent-2-en-4-yn-1-yl)octahydroindolizine	0	11.39	17747.20756	883.1247757	115144.2445	242503.162	6.742467947	6245.235662	49775.63962	190.6782196	782.8830354	151.709664	358.7912593	6.39e-08	0	105.2895434	112.5381482	1148.785677	3407.865126	7.710334933	16795.0448	154653.4445	12.26085441	24578.70899	31893.48518	18047.71551	337.4788428	783.7964108	1551.759771	954.8427562	12.08053926	30920.15804	25585.79561	233.1098554	9.211821757	3.969072482	185.4059927	4.309220871	53322.69216	7.508716999	0.005880676	100.1002962	60.660135
28	269	pyrrolidine	Pyr	225H	Y	2-Hexyl-5-pentylpyrrolidine	0	11.46	941354.7288	28.43602059	34.21104723	109103.8308	0	2.607404926	77.12487293	86.52979554	226003.8724	9.231456625	60.12229695	1.800478845	7.124501067	13619.03692	35.26115681	1881.781244	375.6575709	0.00625829	146.6681879	276648.9661	0.065108722	4.336835434	87.04772583	22545.79956	60.06648973	310.4360618	1785.033299	25.55415867	2.010362458	14.89599791	683067.8992	3.187894081	0.054706326	0	52.498467	0	41.24053451	399.3986339	0	743.1880101	37.04744513
29	270	decahydroquinoline	DHQ	223F	Y	(2S,4aS,5R,8aR)-2,5-Dipropyldecahydroquinoline	0	11.52	44.97117678	103.9046503	835.5734896	1861140.735	2.026416677	102.7803344	90.26887344	515.9611008	1368.350868	297.4712391	212.8443997	0.646920157	3.2457778	1415.037709	408.456497	3474.411691	116.2809228	11.30314207	204.6595038	1754.609036	18.58896515	112.6697933	1758.297628	749721.1104	7.517212434	66.23793894	8092.668981	3787455.236	6.524504736	59.68331798	11016.06978	244.6021318	1.048852552	0.553081967	219.7256222	8.064196021	187.827987	62510.79653	1.067104519	6.438061379	313.0704816
30	277	decahydroquinoline	DHQ	223F	Y	(2S,4aS,5S,8aS)-2,5-Dipropyldecahydroquinoline	0	11.71	1649.171071	139.0568175	537.3364845	0	2.897850217	40873.16872	74.8297889	130.4408744	892.6380635	234.3597134	166.9995675	4.366906947	3.84954577	331.4392801	10434.1012	6954.546971	54258.73351	1.68397982	0	2033.967033	0.272911291	135.5882929	249.1425021	208106.2991	4953.39572	2699.151884	7873.477952	101717.4454	6.826991106	168.9785601	340.3777961	215.8469934	0.202749933	0.24021223	153.7100707	2.108920495	249.1252071	2232.230277	2.111974551	16.58464944	447.7491643
31	278	decahydroquinoline	DHQ	NA	Y	(2S,4aS,5S,8aR)-2,5-diallyldecahydroquinoline	0	11.71	150.4546039	248.1369828	838.6100974	0	8.354660424	1492162.757	12.91682522	52.51062574	1311.23598	34.57225982	14.84207659	8.994589494	5.556550327	61.4707498	26.41731106	141.5707197	2166.841514	5.053368722	3384385.975	200.8241688	0.124600856	23.17554806	52.88996393	445.7097254	1560.905719	71.5489618	0	164.8623785	6.54240057	34.53091351	180.757299	40.27882418	0.099406666	0.109671716	12.71648111	4.957387681	51.11044726	18.97475987	4.969124709	9.932044477	177.6911905
32	279	indolizidine	5,6,8-I	223A	Y	(5R,6R,8R,8aR)-6,8-Diethyl-5-propyloctahydroindolizine	0	11.78	7901.254054	578.8555596	484.537754	9945897.813	60.17935162	144663.7169	813.385726	691.6745851	3023.966499	349.8463448	430.2342806	49.16151768	74.12936595	33516.60917	170.6944727	7285.701105	3248955.434	6101.696604	229.5157319	22550.3545	2137.420353	223.8898661	2546.896032	1733868.212	5524.278549	1071099.803	32426.45835	3735499.507	64.28139136	48.00854257	31959.5994	228.6003761	94.18115995	38.50363418	716.8101658	24.49823737	338.7698867	52958.95486	5.283444407	50.69850068	260.3660439
33	291	indolizidine	5,8-I	223V	Y	(5R,8R,8aS)-8-Butyl-5-propyloctahydroindolizine	0	12.09	8056.794511	3536.031936	2676.441596	2570693.766	82.28516225	2770.181571	1200.526881	3954.470869	2586.360354	2366.985589	2702.560682	36.46758467	28.01868929	3586.278622	2312.117547	3865.605186	9965.499988	100.1222856	1714.740958	4744.034795	381.9660441	3369.961318	2245.410846	2944.400462	133.6010336	3271.412246	11381.80278	59184.78435	70.45354055	2024.848933	2254.096903	2541.962496	42.76031472	41.17523792	1642.069775	23.94662165	2120.406017	116.1528388	41.13452319	49.38027729	1707.346572
34	298	indolizidine	3,5-I	NA	Y	(3S,5R,8aR)-3-Butyl-5-(pent-4-en-1-yl)octahydroindolizine	0	12.21	120.574267	0	8.252748999	2127.791553	10.47564415	114937.3155	0	0	0	202.969933	0	0	19.27922241	158.1872927	0	0	813.4399139	17.16288888	2476.987124	329.702015	4.173307779	28.00201709	76.7324175	1123.490694	335.1269408	199.8411381	112.5454727	79.63158114	17.13076483	228.5333951	159.8018113	102.5916136	32.39102853	26.07255649	393.6650728	26.51688084	0	12.79589694	13.27849155	7.041697698	0
35	301	indolizidine	5,8-I	235B	Y	(5R,8R,8aS)-5-((Z)-Hept-4-en-1-yl)-8-methyloctahydroindolizine	0	12.32	521516.054	2772.580544	66566.84632	10568768.22	759.3010536	581460.5883	144151.7041	194112.2179	128657.4549	3106.161362	2083.913829	85.34066584	184.554335	11326760.26	2428.42854	2218958.864	1566278.539	863.2083996	1707021.86	9776579.846	1730.005501	112505.7931	19371.80848	404848.2201	21236.32622	862948.2408	30063.94522	1240968.25	180.7244761	51603.06456	649625.6408	3139.934637	140.9444494	190.2206383	1320.398432	20.77728087	72284.62027	174.8886729	79.83669782	289.1922884	2898.082241
36	303	decahydroquinoline	DHQ	233C	Y	(2R,4aS,5S,8aR)-2,5-Diallyl-1-methyldecahydroquinoline	0	12.36	957.0142681	1829.336781	1486.697855	2.489333189	298.6257872	192803.0704	2349.175517	6284.818024	442.1223973	1689.868552	1451.763585	393.7968886	4.452660073	7424.767803	1614.448134	580.8945373	13540.50652	305.2384685	326316.8714	0	27.63021592	1216.575707	513.9600428	5.14999131	618.8490604	702.3351631	18.59340148	0	192.134654	1597.232856	0	1599.458626	15.21544496	64.01762896	1555.14752	173.0074513	113.2598246	827.8223676	0.124622337	661.7377728	364.3853414
37	304	indolizidine	5,8-I	221Y	Y	(5R,8R,8aS)-8-Ethyl-5-(pent-4-en-1-yl)octahydroindolizine	0	12.36	2456.132063	167.2836115	15.78049241	2.887425113	134.1795833	762.1460536	1062.724216	11366.31891	1161.433286	165.3622082	167.9341045	159.1557322	0.015256432	0	222.3782701	36781.45071	5583.950362	139.965544	1725.703551	0	3.88741478	130.5716405	76.91529213	9.594671883	28.11784497	1890.086141	1.726302359	214307.4547	88.16807895	572.9884163	191.2932536	199.8568566	6.561039109	7.899577854	159.1019008	78.05170583	21.68423852	285.1235188	0.237979359	307.1321742	60.83436521
38	306	indolizidine	5,8-I	235B	Y	Gephyrotoxin 235b'	0	12.45	7591243.139	168.5507386	51311.20505	9286797.162	427.4424848	50944.95354	63525.0673	107359.9346	3126573.186	1114.324882	1213.220813	22.13727792	43.37843861	4522155.255	2061.012331	64410.80703	337994.0721	275.2043349	48328.76001	2901720.591	1244.715437	45193.03318	16608.42161	388948.7614	52165.41382	248044.9747	12062.95331	365858.7439	15.6318323	18796.48806	645006.9255	1107.605403	18.99141653	22.90812997	591.0885095	3.83429872	106785.1354	11.99853963	18.1379638	19.67237354	301.7022994
39	307	decahydroquinoline	DHQ	233C	Y	(2R,4aS,5R,8aS)-2,5-Diallyl-1-methyldecahydroquinoline	0	12.45	12912.02671	73.60058589	1921.297716	72243.76333	210.7987387	2183262.255	0	7105.80323	21301.04878	806.8339997	1031.363852	7.449308373	26.99660317	1922.694933	199.6449973	10280.92291	0	146.6697387	4763908.016	150.1112652	823.0060117	509.9966732	676.3333941	2176.694529	348855.8445	3916.021734	57.27045765	4222.01935	6.960523207	179.3788596	4260.049722	689.8677125	22.11129959	9.352203879	432.9765012	1.62415438	918.222766	17.42896294	12.35497705	11.45355727	321.3920157
40	308	decahydroquinoline	DHQ	237U	Y	1-Methyl-2,5-dipropyldecahydroquinoline	0	12.51	177.2982009	773.3745574	902.4521467	229.0829172	89.95507089	290.1760021	374.0561636	2155.025887	3.3266193	480.5797406	470.4878568	27.37855263	14.18695481	161.3386168	737.1753111	3772.787296	357.5035395	114.4167948	74.71006368	233.177117	224.0324378	683.4759854	415.1228916	395.7161773	31497.0775	330.6938312	24.65666303	1488.708511	27.62300573	1248.84795	18.3984487	474.9460236	12.46305465	1.224358742	414.2597176	5.93476175	614.521903	51.11724133	12.51719625	17.25814494	368.3086609
41	309	pumiliotoxin	PTX	251D	Y	Pumilitoxin 251d	0	12.56	3644541.849	8282.278487	254588.8047	207383.8146	122.4530083	56480.27125	37955.02239	9191.545718	2951901.989	1970.261364	1490.184838	165.9551521	106.6450198	48630.62416	1340.007908	549777.7895	0	147.5469	155246.6596	7793.816343	160.6467272	0	41939.87545	744.7233327	215.333524	0	237.7284842	0	46.25391536	1098.841591	5260125.787	1398.916341	63.19361402	623.6798898	1926.971927	26.22643564	79919.42672	73.17090166	90.72767001	7877.77759	1186.5911
42	310	indolizidine	5,6,8-I	233G	Y	(5R,8aS)-5-(Hex-5-yn-1-yl)-6,8-dimethyloctahydroindolizine	0	12.56	12621.70918	372.3406122	855.425426	7044.968338	11.07137067	311.6092962	2972.824751	216010.8357	11784.70452	114.1863352	151.1175964	348.5698509	3.750714148	4672.92946	83.81820498	859.8595576	668590.0658	9.57163089	1356.650802	939.3095017	26.81722943	209507.0801	582.9324077	35.34724659	10.05036674	876183.1011	2001.769286	1752754.321	0.810118299	55.44859569	17837.07439	139.2027282	4.325783284	9.35207287	83.04330921	1.850145109	700.1384158	1.007725858	3.5317104	0	71.25054715
43	314	indolizidine	5,8-I	233D	Y	(5R,8R,8aS)-5-((Z)-Hepta-4,6-dien-1-yl)-8-methyloctahydroindolizine	0	12.75	2953.569628	4005.542077	4364.626987	377539.1105	82.65743433	923.8573052	6008.250379	13001.00638	13831.70637	779.478215	276.7832248	35.89435783	15.06651103	627382.1743	500.8881768	521234.9838	40084.05912	100.6430118	756.7589387	9550.367824	239.8320183	7356.321818	2006.490663	19898.69005	378.4864134	29874.9808	98.5067772	22815.63678	76.9061058	8393.13384	19659.05778	414.9131732	11.4684267	67.91506909	761.1986097	2.700267414	6069.626205	44.70001211	5.743367144	38.04235596	567.8530705
44	315	pyrrolizidine	3,5-P	NA	Y	3-Butyl-5-hexylpyrrolizidine	0	12.81	184365.0082	3522.889753	4043.399676	21804.59718	219.3929056	15543.18589	1931.823909	3380.667853	2131.561424	2966.072135	4586.42534	161.4685466	162.0944909	1466820.814	3487.860805	2317.957107	3678.356916	130.1019728	4222.252523	34552.74967	169.8897674	3054.875022	3863.689652	6199.546813	10740.68514	2731.626836	59.88936673	2584.204531	146.9388184	3914.041345	7879.432962	3883.140721	157.5996082	211.1425574	3385.186273	79.42947368	3238.803297	981.9469262	61.46881301	236.7737042	2256.586007
45	321	decahydroquinoline	DHQ	NA	Y	(2R,4aS,5R,8aS)-2,5-Diallyldecahydroquinoline	0	12.99	9246.566859	1051.148142	784158.7934	21502072.89	88.92891372	1898.775008	44730.83841	56884.06351	2177.797289	3359.483106	1386.513961	115.1722504	135.1748295	15562.81475	501.9820835	29038.31665	30311.01312	50.51578095	1439.204054	13147.73329	1110.468393	2938.950197	182587.6486	2196010.959	263.8886215	262595.672	11371.41009	1495.841341	56.55316782	4446.51886	25623.48008	782.0405928	328.5039955	404.8485734	2788.383272	18.45068275	86128.0895	210.9020208	61.01712829	116.4146839	1244.334601
46	322	indolizidine	5,8-I	251N	Y	(5R,8R,8aS)-8-Butyl-5-pentyloctahydroindolizine	0	13.07	9602.058639	3975.117421	73172.73055	3356570.45	271.6833023	6824.60684	5155.897636	3761.124279	5518.321723	3929.661875	4361.431742	244.626545	239.0766608	6658.419331	4545.606842	6691.703748	2808.069571	143.5251101	5382.452871	6198.477112	218.9488908	4255.651276	21915.99375	339942.9177	2500.693464	25099.47299	2166.077938	4780.343244	200.5884993	4398.389376	6477.172774	4430.218287	246.5653846	205.9647719	3978.677087	152.7218552	11411.31931	354.9394309	161.2092239	284.3165187	4094.790672
47	326	histrionicotoxin	HTX	235A	Y	(2S,6R,7S,8S)-2-Allyl-7-vinyl-1-azaspiro[5.5]undecan-8-ol	0	13.2	241.2666393	0	0	0	0	254037.2161	0	4198.696994	0	4844.438485	0	0	0	0	0	0	1850.872923	0	327538.6314	0	0	0	0	0	124081.0778	0	361.3027898	0	0	0	0	0	0	0	1251.083382	0	0	0	0	0	0
48	331	indolizidine	5,8-I	245B	Y	(5R,8R,8aS)-8-(But-3-en-1-yl)-5-(pent-4-yn-1-yl)octahydroindolizine	0	13.33	0	706.9097685	60663.96108	2108217.772	0	0	124.2199053	3161.842612	0	557.6400784	0	0	0	939.2528409	0	0	576.4905342	0	0	0	0	2292.227108	14054.26572	157435.9176	74.27182767	12707.4	684.1192913	974.2889817	0	94.97107681	253.3771214	0	0	0	1155.131529	0	6903.827196	410.5498257	0	0	0
49	333	indolizidine	5,8-I	221I	Y	(5R,8R,8aS)-8-Ethyl-5-((Z)-pent-3-en-1-yl)octahydroindolizine	0	13.38	598.5200943	191.1377329	0	2239.39811	0	0	0	0	9069.504961	0	0	0	0	585.2536869	0	0	2889.642626	0	0	0	0	0	0	0	0	0	0	0	0	201.5951377	0	0	0	0	434.9831685	0	0	433.4429125	0	0	0
50	344	pyrrolidine	Pyr	NA	Y	(2S,5S)-2-Heptyl-5-hexylpyrrolidine	0	13.7	279265.8325	109.6395223	93.46177184	392019.13	470.6544489	19.89785073	8.950661935	110.3081353	22251.0483	28.13905542	468.0495594	0	0	31345.61122	42.12095837	38.26415922	700.5920825	0.872780577	29.71917957	215512.7222	29.31719606	80.3441288	299.145665	145225.0522	877.9762575	852.8216941	3715.735408	44.55558843	0	98.4878501	3407625.383	106.2633178	0.003734352	0.000215574	57.01444831	22.77694626	10.9753207	324.3005248	6.47e-09	0.859742325	6.78269187
51	359	indolizidine	3,5-I	275C	Y	(3S,5R,8aR)-3-(Hex-5-en-1-yl)-5-(pent-4-en-1-yl)octahydroindolizine	0	14.05	79023.1631	15021.71689	23126.4209	56637.17339	0.314033287	2983.649672	168.4846144	13731.99764	36320.23518	23278.47002	10151.29536	361.5093416	1152.727236	17781876.99	3042.749426	36031.84086	266.6786248	0.354077264	3474.036252	953944.5726	2206.316244	14656.46384	16438.78549	239191.1302	10209.70573	321.53314	20834.01883	1382.221477	250.2983083	47856.07313	6549.135512	7234.210211	1981.085282	2762.278366	34757.54373	0.768361524	10083.97748	103.336516	1.087988486	609.5655138	5966.502334
52	361	decahydroquinoline	DHQ	257A	Y	(2R,4aS,5S,8aR)-2-Allyl-1-methyl-5-((Z)-pent-2-en-4-yn-1-yl)decahydroquinoline	0	14.15	163.8104055	1.262272979	427.2474655	204.6131204	84.87651296	58747.74726	640.0978226	35.47197015	28.29961291	739.9343809	96.0617392	11.13464283	18.13549144	375.7580361	0.815952604	729.3815977	2287.637511	0.385866476	99290.6478	67.09782925	0	44.31686184	453.5633186	191.7629279	0	973.1263181	59.7750194	64.40475525	68.49905117	2114.451026	651.5965033	2.577206108	0	29.04616046	30.86789496	0	4.882155568	624.5014168	2.438072892	1.288277997	13.62552822
53	364	decahydroquinoline	DHQ	243A	Y	(2S,4aS,5R,8aS)-2-Allyl-5-((Z)-pent-2-en-4-yn-1-yl)decahydroquinoline	0	14.26	3985.778608	211.4120514	48965.37433	1069.710525	0	4445115.302	115.8635395	1494.094709	327.3799808	217.1442691	5.643741193	5.121107481	99.97117414	3082.25979	183.5213575	2309.341169	494.6072428	82.47088217	3104316.76	2817.342954	1.922012726	229.5654585	839.5329651	12.59020146	455.2390249	46.37418844	120.8619663	1866.171526	0.003753015	2.529668831	3433.029858	252.8661555	3.92e-06	0	0.055815167	5.528985802	11.52466907	973.2363583	18.85928279	10.53795518	122.8745962
54	368	quinolizidine	4,6-Q	275I	Y	(4R,6S,9aR)-4,6-Di(pent-4-en-1-yl)octahydro-1H-quinolizine	0	14.51	36.67770822	211.9816034	499.6759183	781.0309977	0	37372.15969	57.10397301	1122.98301	0	0	102.0954928	0	0	370.3185272	250.9910532	0	567.6914877	0	689.4193035	192.8397264	0	74.62202937	53.09076936	185.8136608	3465.519046	291.4217484	136.7969887	0	0	109.7491315	0	60.00406193	0.72783786	1.623051013	0	0	138.9673145	14.6522362	0	0	207.9189539
55	379	pyrrolizidine	3,5-P	267H	Y	7-((3S,5R,7aS)-5-Propylhexahydro-1H-pyrrolizin-3-yl)heptan-2-ol	0	14.68	0	68.44254389	171.7687575	0	0	4300.979357	628.5125491	2202.273521	139673.5667	266.5449103	172.5290953	1.647127642	0	967.398505	4106.550135	4886.66138	13929.6802	298.4527668	417.6648098	732.2477358	30.95581017	3671.652098	132.7582993	317.2157997	103.8945201	106.4790144	0	172.3240187	0	32.69543577	0	319.616404	8.960460724	18.4858259	256.3727411	0	98.68946819	4.927042325	0.582312179	0	179.7046505
56	386	indolizidine	5,8-I	281I	Y	9-((5R,8R,8aS)-8-Methyloctahydroindolizin-5-yl)nonan-2-ol	0	14.84	11380.93283	348.9219613	0	36.11138675	0	164.5063213	0	0	0	0	222.517297	0	0	203.051274	0	0	61.38508032	0	2.198833938	12643.59616	0	9.292414432	0	0	36.77814295	0	0	0	0	1020.721676	18803.55784	0	0	0	0	0	0	0	0.044379277	0	0
57	391	histrionicotoxin	HTX	259A	Y	Histrionicotoxin 259	0	14.99	102362.1004	4950.84903	4984.702776	15840.24337	220.3967075	1418753.219	4217.129649	24474.65137	18096.53644	33605.9365	7527.716366	168.5487082	13.16739107	44655.80228	2842.189781	26843.55583	5808.07364	0.051368159	2162053.487	6972.558159	651.9230074	5653.65776	28466.49909	5916.866176	15832.24976	32807.1428	1140.930778	19834.60545	66.21592978	29738.05684	220524.3396	17900.51965	208.612389	243.2735917	14586.36963	0.511605537	13905.55884	8705.098761	0.131960886	572.7606002	1998.5699
58	392	histrionicotoxin	HTX	283A	Y	.delta.-17-trans-Histrionicotoxin 283a'	0	14.99	30561.23614	67.56978589	0	22561.51506	0	368771.406	105.2197738	0	1800.457902	0	0	0	10.2057915	8820.421485	48.05385079	0	1258.822507	0	0	128.865381	0	1442.134217	0	0	6219.67357	700.8300249	266.518136	0	0	0	32313.88759	0	0	0	0	0	0	1399.836183	0	0	45.18861233
59	398	piperidine	Pip	NA	Y	2,6-Di(4-pentenyl)piperidine	0	15.11	3787585.169	160.3926318	1494.201528	22953.82888	525.6016029	3414.96843	879.5987798	3067.79989	4935.060311	133.7002875	740.2772889	17.01729605	3.197555066	2363.60789	1679.51545	11146.61641	464.2488585	25.69485379	10720.70974	442.5601502	2508.91741	307.5971805	1150.534933	17188.66468	32.98651218	1370.272624	43.31112783	628.1826513	4.142234001	1507.820592	13664.86307	914.4336492	27.89406745	99.63112617	260.6069328	42.25673175	413.1811424	77.62436602	2.455230168	10.52116134	653.7764454
60	406	decahydroquinoline	DHQ	257A	Y	(2R,4aS,5R,8aS)-2-Allyl-1-methyl-5-((Z)-pent-2-en-4-yn-1-yl)decahydroquinoline	0	15.28	0	111.6700446	0	149.845632	0	126211.8536	223.3119075	540.4103977	0	0	241.3020604	28.17200586	0	0	261.1282917	662.855901	75.24856544	0	314528.7199	883.3940885	0	375.1414807	0	279.4176451	5741.762358	0	15.07317265	655.0441108	16.20649481	0	158.1872791	0	0	40.80975766	819.5771063	0	584.2707625	0	6.116013861	33.87020422	0
61	410	pyrrolidine	Pyr	NA	Y	2-(5-Hexenyl)-5-(8-nonenyl)pyrrolidine	0	15.61	259742.0619	285.9925885	3538.47309	1546684.806	13.54266562	4140.460585	814.4922731	673.6356846	14260.61054	3563.457553	531.0346103	10.15099043	24.2983237	26275.97071	1131.53308	23924.79751	3670.535419	2.650910882	4752.27632	527227.7164	103.0373394	805.6837531	1734.902355	165104.2565	326.8103853	21810.15005	8574.600514	132762.6798	4.230366916	1735.695917	742634.2353	967.96664	80.87015399	405.1896799	1319.258638	0	1293.901434	6860.148985	7.218703788	21.69258336	92.68060478
62	412	lehmizidine	Lehm	277A	Y	5-Methyl-3-(non-8-en-1-yl)octahydro-1H-pyrrolo[1,2-a]azepine	0	15.68	0	28.36879168	71.68310656	10184.53339	32.50781504	375.4574233	55.59832491	254.9414529	440.575903	18.96465461	54.42000038	10.12083333	25.46358792	272.5175837	521.5837507	81.00180163	1015.710133	2.428270077	197.7091905	3999.580012	5.304344233	35.68280923	27.81748146	2485.891198	5108.344216	3673.102295	0	911.320533	20.1538923	21.45777018	1106.578231	20.27763586	2.131200591	18.79303859	38.02878955	9.216586767	21.92008944	109.7969233	8.289667619	8.5936044	156.2619732
63	415	pyrrolidine	Pyr	NA	Y	2-hexyl-5-nonylpyrrolidine	0	15.74	31.40210714	156.2660068	462.5599125	317677.4685	0	0	81.17541559	273.9503645	1337.541811	282.197048	257.0747104	43.76214278	95.38417661	0	141.311362	430.4005909	1044.284172	0	189.6441145	7622.972859	0	93.63492949	222.3108644	103029.9142	47.43391393	0	1603.888893	1039.628484	3.133564849	148.2971238	15464.77537	0	1.405543969	49.78031471	324.1141844	13.06995335	214.8633955	17.64701228	2.667487423	14.25555831	91.76230785
64	421	lehmizidine	Lehm	275A	Y	(3R,5S,9aR)-5-Methyl-3-(non-8-yn-1-yl)octahydro-1H-pyrrolo[1,2-a]azepine	0	15.87	19149.74909	8.506606499	47.51306576	261.5362525	11.76937697	20.37198743	10.50498177	508.8593896	3403.075112	20.7588636	7.835866695	0	10.21497766	2211.118989	13.13158796	165377.4115	219.6466624	3.416850198	863.1324392	1055.595183	0.150604705	2147.315225	10957.74472	23.24875704	10265.52162	217.7887701	29.43245779	4979.006441	0	2990.780635	179042.8887	15.75073517	0.77939393	0	12.72502682	0.067714441	7.991304133	87682.80454	0	2.976057159	5.718052172
65	435	pumiliotoxin	PTX	277B	Y	(R,2E,6Z)-6-((8S,8aS)-8-Hydroxy-8-methylhexahydroindolizin-6(5H)-ylidene)-2,5-dimethylhex-2-enal	0	16.21	1909.266724	6171.715506	2758.682375	162.611772	246.7857995	771288.1321	0	5878.694191	2940.721104	4212.669703	4124.590869	108.6838157	1565.705364	0	873.4461619	5268.634002	6692.405044	238.3700194	441878.4097	1975.741349	606.8994813	2272.476168	930.1161054	2183.360231	18322.03686	6551.02875	0	4137.192104	0	12776.75066	7007.243507	0	1021.113303	807.4996004	4909.10284	431.8447687	4067.086699	1310.715869	0	778.137972	5368.802573
66	441	indolizidine	5,8-I	237D	Y	(5R,8R,8aS)-5-Heptyl-8-methyloctahydroindolizine	0	16.42	4838.667784	0	0	0	57.51542176	37170.28801	286.0276286	0	0	0	0	108.6282672	0	6155.078504	0	0	0	0	42191.24728	4047.188713	372.1600981	0	0	103.6302128	38662.90046	0	53.44144486	0	123.9141129	0	0	0	0	0	0	0	0	0	0	62.64514426	0
67	454	indolizidine	5,8-I	NA	Y	5-(6'-Hydroxy-4'-penten-1'-yl) 8-methylindolizidine	0	16.62	822.9691607	863.3786335	1055.079266	0	0	0	1669.68617	1764.376505	15.10264397	662.2725016	762.6896562	167.5832539	0	2925.683128	774.0574605	171.7756596	540.3673849	0	618.1031458	2476.479616	0	1198.260186	1675.721548	16.16500098	471.9476548	379.3228984	366.6659878	20516.62443	5.766114421	369.7522024	2.828924074	352.6838345	0	0	1377.855034	0	1140.90039	0	0	0	607.1255631
68	455	decahydroquinoline	DHQ	243A	Y	(2R,4aS,5S,8aR)-2-Allyl-5-((Z)-pent-2-en-4-yn-1-yl)decahydroquinoline	0	16.62	0	111.5743215	145.3606584	66.82157243	0	74586.94066	2.017774069	104.7872747	9.047822535	198.6457585	89.02999157	0	0	384.0763983	107.0307155	193.7290898	69.11685977	5.987066978	11776.66233	0	0	106.7832173	447.3927074	46.25127404	9.86733799	233.0518712	0	61.26959909	9.061970604	149.941346	8.192638106	108.3953695	0	0	189.4185084	0	0	0	0	411.6097757	0
69	459	decahydroquinoline	DHQ	269AB	Y	(2S,4aS,5R,8aS)-5-((Z)-Pent-2-en-4-yn-1-yl)-2-(penta-3,4-dien-1-yl)decahydroquinoline	0	16.79	1448329.503	388.699709	334.1622168	0	17.935853	448059.3603	665.0395295	58.22437327	1338540.079	40.22254437	35.20453803	84.65247242	0	0	6886.00579	203.9235332	73899.82766	2.035629822	2364.816329	0	0	0	66.72276264	337.6040454	0	51415.90084	0	148097.7719	28.16713292	29495.60496	4035933.274	1855.837996	12.95154245	0	3684.518778	0	1851.462128	33759.29766	0	0	453.390807
70	461	decahydroquinoline	DHQ	271D	Y	(2S,4aS,5R,8aS)-2,5-Di(penta-3,4-dien-1-yl)decahydroquinoline	0	16.86	0	1277.644657	0	0	0	8204.744806	0	6151.226705	390.3302199	19471.15649	301.8533422	214.6931743	0	0	0	27100.16892	25181.8596	50.07837752	0	5834.277804	0	0	5816.828042	0	1106.844487	0	295.3517323	54547.14461	167.0886232	893.0576214	0	685.9815688	0	0	151.2248017	0	1588.114343	23969.47797	0	647.9708942	0
71	466	histrionicotoxin	HTX	285A	Y	Histrioniconicotoxin 285A	0	16.94	15006.744	1345.544216	0	0	0	29516.73613	2111.41792	6415.181673	0	0	0	0	0	0	0	7236.796442	190144.195	0	3126.686194	0	0	0	0	0	0	2444.126395	0	50098.53959	0	0	0	0	0	0	0	0	0	31982.79883	0	0	1000.322244
72	470	histrionicotoxin	HTX	291A	Y	(2R,6R,7S,8S)-7-(But-3-en-1-yl)-2-(pent-4-en-1-yl)-1-azaspiro[5.5]undecan-8-ol	0	17.07	937943.6786	42100.10286	45238.96612	29564853.08	664.4772662	40645.4397	232002.8055	44723.5541	121188.8227	52852.21831	45253.82468	1001.930239	5126.809649	12148493.2	40331.07002	30489.80659	14911028.19	690.4851161	41039.03808	10878817.13	1903.804295	1011934.007	49853.07804	2309685.259	683689.1921	4043786.024	192287.6497	18684842.55	1237.640651	86679.44877	55452938.94	58385.88226	1468.013576	1909.387562	73724.08832	308.7164968	85107.17638	3132669.044	607.1032329	5265.818835	13544.63065
73	471	histrionicotoxin	HTX	285E	Y	Dihydrohistrionicotoxin 285e	0	17.15	4300946.055	10058.2894	2359.78711	137329.4954	111.5183835	767107.2217	4135.30104	15685.39812	345329.8034	12579.79431	13381.00754	135.9130974	142.3646848	50786.85097	7081.655724	5710.644835	46403.0338	92.33065644	255025.5034	93568.26922	5005.030835	3121.845538	11521.34441	15951.33967	10432.98746	6060.418786	2715.800371	0	0.002562545	32033.30567	49899.84155	10512.27381	2323.130226	1005.723075	21537.54173	169.2989695	4110.452329	209046.998	72.30910733	45.8969344	3221.584759
74	472	histrionicotoxin	HTX	NA	Y	Octahydrohistrionicotoxin	0	17.15	27344.79785	524.5552926	694.3192907	646814.8977	14.10548311	9227.111581	279.3634479	3030.685747	2606.868017	2026.455055	967.356267	25.02639859	4.967044006	263229.1063	3465.20408	236.7736866	22560.33974	0	8420.380333	268982.9824	805.496554	158.1820614	1467.403002	82401.48091	8395.305898	355.7341651	901.278573	998692.6341	0.001248937	5232.36126	377205.39	660.9812308	323.2366815	277.2171223	2693.776893	0	565.8877597	44801.0571	5.477498038	2.520666695	223.586504
75	477	histrionicotoxin	HTX	287B	Y	Tetrahydrohistrionicotoxin 287b	0	17.28	887032.6672	4158.527932	1130.271121	0	0	49130.90981	1690.198678	5574.199772	40655.16643	1253.052747	0	0	65.15821581	0	0	10960.28645	5532.06379	0	9629.459592	0	543.3257875	69.29337491	7472.949097	0	1105.459901	0	2836.720899	0	0	8713.743393	1231570.882	0	0	488.7836975	3619.538028	0	6836.544031	65455.71519	0	0	303.950197
76	479	decahydroquinoline	DHQ	269AB	Y	(2S,4aS,5R,8aS)-1-Methyl-5-((Z)-pent-2-en-4-yn-1-yl)-2-(penta-3,4-dien-1-yl)decahydroquinoline	0	17.38	465217.1053	4130.028797	10209.55868	32321.6062	24.76264097	9792218.26	4094.530475	9745.723483	44304.39733	11227.38126	12287.69338	1.215123221	4.972448475	38450.66944	914.8742475	5246.821322	32686.87701	0.21804814	4653814.557	29277.52858	215.5981196	6494.31708	6036.643443	15308.91684	149692.6671	19086.61346	243.2863348	27090.04814	2.01960933	9048.832151	503870.5662	10379.72931	205.3439131	24.29728269	14699.47528	36.31316142	4990.628963	25321.57137	424.3301213	14.26162409	5308.200715
77	483	histrionicotoxin	HTX	285C	Y	1-Azaspiro[5.5]undecan-8-ol, 7-(1-buten-3-ynyl)-2-(4-pentynyl)-, [6R-[6.alpha.(R*),7.beta.(Z),8.alpha.]]-	0	17.49	12556625.86	25665.09606	11928.60278	54179.94489	968.7074514	1404701.577	25724.84196	8376.160852	1214898.697	37819.26547	30187.13288	293.8228755	5452.051127	33690.52141	5840.569879	22654.12333	61989.58019	347.785536	528520.7922	25310.12504	1263.38593	18390.80277	29838.92325	40004.93985	34122.14456	21336.96113	5822.626502	177987.0538	128.9386844	44469.72099	14285526.92	19494.0324	2611.992745	4677.484815	30768.45682	251.0614439	14074.45479	757147.0269	329.5705633	804.8858621	19001.97689
78	512	histrionicotoxin	HTX	283A	Y	(2S,6R,7S,8S)-7-((Z)-But-1-en-3-yn-1-yl)-2-((Z)-pent-2-en-4-yn-1-yl)-1-azaspiro[5.5]undecan-8-ol	0	18.23	390558.6328	0	0	0	0	0	68484.30447	0	104596.1187	0	0	0	0	0	0	146083.3112	3839.446228	0	0	0	0	0	0	0	0	0	0	1117.318013	0	0	294694.2303	0	0	0	0	0	0	2475.035204	0	0	0
79	526	pyrrolizidine	3,5-P	NA	Y	3,5-Di(5-hexenyl)pyrrolizidine	0	18.66	5847.653257	0	0	0	0	1204.394181	652.9499119	307.9525063	7210.070032	0	0	0	0	562198.6567	0	7685.978079	750.5921494	0	777.9261339	47939.89214	13.66416205	0	0	5351.841806	0.283410261	2381.127981	155.3309478	1048.227585	0	0	4016.41726	0	0	14.18342104	0	0	0	131.2263576	4.050428142	0	443.7560844
[truncated: 183 more columns]
