# Supplementary material for: Binding and sequestration of poison frog alkaloids by a plasma globulin
Source: eLife. 2023 Dec 19;12:e85096. doi: 10.7554/eLife.85096 (PMC10783871; doi:10.7554/eLife.85096)
Supplement: Figure 6—source data 1. [file elife-85096-fig6-data1.zip › Figure6_sourcedata/6C/all_sample_metadata.csv]

filename	Species	Population	Frog_ID	sex	skin_weight_mg	SV_Length	total_weight_g	set_#
AABE11_9391_5282020_1.CDF	Oophaga sylvatica	Guasaganda	9391	M	22	30	1.7	1
AABE11_9392_5282020_2.CDF	Oophaga sylvatica	Guasaganda	9392	M	32	28	1.5	1
AABE11_9393_5282020_4.CDF	Oophaga sylvatica	Guasaganda	9393	F	32	27.5	1.7	1
AABE11_9394_5282020_5.CDF	Oophaga sylvatica	Guasaganda	9394	M	46	30	1.6	1
AABE11_9395_5282020_7.CDF	Oophaga sylvatica	Guasaganda	9395	M	40	29	1.5	1
AABE11_9396_5282020_8.CDF	Oophaga sylvatica	Guasaganda	9396	M	48	27	1.5	1
AABE11_9397_5282020_10.CDF	Oophaga sylvatica	Guasaganda	9397	M	50	28	1.4	1
AABE11_9398_5282020_11.CDF	Oophaga sylvatica	Guasaganda	9398	M	44	28	1.5	1
AABE11_9399_5282020_13.CDF	Oophaga sylvatica	Guasaganda	9399	M	49	28	1.6	1
AABE11_9400_5282020_14.CDF	Oophaga sylvatica	Guasaganda	9400	M	59	28	1.8	1
AABE11_9401_622020_1.CDF	Hyloxalus infraguttatus	Guasaganda	9401	F	14		0.7	2
AABE11_9402_622020_2.CDF	Hyloxalus infraguttatus	Guasaganda	9402	M	8.5	20.5	0.9	2
AABE11_9403_622020_4.CDF	Hyloxalus infraguttatus	Guasaganda	9403	F	9	22.5	0.9	2
AABE11_9404_622020_5.CDF	Hyloxalus infraguttatus	Guasaganda	9404	F	13.3	22.5	0.9	2
AABE11_9405_622020_7.CDF	Hyloxalus infraguttatus	Guasaganda	9405	M	10.3	19.5	0.5	2
AABE11_9406_622020_8.CDF	Hyloxalus infraguttatus	Guasaganda	9406	M	12.2	19.7	0.6	2
AABE11_9407_622020_10.CDF	Hyloxalus infraguttatus	Guasaganda	9407	F	14.2	22.4	1.1	2
AABE11_9408_622020_11.CDF	Hyloxalus infraguttatus	Guasaganda	9408	M	15.3	21.3	0.7	2
AABE11_9409_622020_13.CDF	Hyloxalus infraguttatus	Guasaganda	9409	M	3	23	0.7	2
AABE11_9410_622020_14.CDF	Hyloxalus infraguttatus	Guasaganda	9410	F	13		1.2	2
AABE11_9411_632020_1.CDF	Epipedobates darwinwalleci	Guasaganda	9411	M?	12.5	16.6	0.3	3
AABE11_9412_632020_2.CDF	Epipedobates darwinwalleci	Guasaganda	9412	M	15.4	16		3
AABE11_9413_632020_4.CDF	Epipedobates darwinwalleci	Guasaganda	9413	M	18.1	17.5	0.3	3
AABE11_9414_632020_5.CDF	Epipedobates darwinwalleci	Guasaganda	9414	M	10.5	17	0.3	3
AABE11_9415_632020_7.CDF	Epipedobates darwinwalleci	Guasaganda	9415	F?	12.4	18	0.4	3
AABE11_9416_632020_8.CDF	Epipedobates darwinwalleci	Guasaganda	9416	F	9.1	18.5	0.4	3
AABE11_9417_632020_10.CDF	Epipedobates darwinwalleci	Guasaganda	9417	F?	15.3	17.7	0.4	3
AABE11_9418_632020_11.CDF	Epipedobates darwinwalleci	Guasaganda	9418	F	4.2	18.5	0.3	3
AABE11_9419_632020_13.CDF	Epipedobates darwinwalleci	Guasaganda	9419	M	14.5	17.7	0.3	3
AABE11_9420_632020_14.CDF	Epipedobates darwinwalleci	Guasaganda	9420	F	10.5	18.1	0.4	3
AABE11_9460_692020_1.CDF	Hyloxalus infraguttatus	El Corazon 2	9460	F	25.5	23.3	1.1	4
AABE11_9461_692020_2.CDF	Hyloxalus infraguttatus	El Corazon 2	9461	F	17.5	22.8	1.1	4
AABE11_9462_692020_4.CDF	Hyloxalus infraguttatus	El Corazon 2	9462	F	26	24.4	1.2	4
AABE11_9463_692020_5.CDF	Hyloxalus infraguttatus	El Corazon 2	9463	F	15.5	22.8	1	4
AABE11_9464_692020_7.CDF	Hyloxalus infraguttatus	El Corazon 2	9464	M	14.5	20.7	0.6	4
AABE11_9465_692020_8.CDF	Hyloxalus infraguttatus	El Corazon 2	9465	M	19.6	21.3	0.8	4
AABE11_9466_692020_10.CDF	Hyloxalus infraguttatus	El Corazon 2	9466	M	19.2	19.5	0.7	4
AABE11_9467_692020_11.CDF	Hyloxalus infraguttatus	El Corazon 2	9467	M	23	21.5	0.9	4
AABE11_9468_692020_13.CDF	Hyloxalus infraguttatus	El Corazon 2	9468	M	21.1	21.4	0.9	4
AABE11_9469_692020_14.CDF	Hyloxalus infraguttatus	El Corazon 2	9469	M	12.4	20.05	0.9	4
AABE11_9481_692020_16.CDF	Epipedobates tricolor	El Corazon 2	9481	F	20	23	1	4
AABE11_9482_692020_17.CDF	Epipedobates tricolor	El Corazon 2	9482	M	6.8	21.5	0.9	4
AABE11_9483_692020_19.CDF	Epipedobates tricolor	El Corazon 2	9483	F	26.7	24	1.3	4
AABE11_9484_692020_20.CDF	Epipedobates tricolor	El Corazon 2	9484	M	11		0.7	4
AABE11_9485_692020_22.CDF	Epipedobates tricolor	El Corazon 2	9485	M	16.1	21.4	0.7	4
AABE11_9486_692020_23.CDF	Epipedobates tricolor	El Corazon 2	9486	M	11.3	21.5	0.8	4
AABE11_9487_692020_25.CDF	Epipedobates tricolor	El Corazon 2	9487	M	12.1	22	0.8	4
AABE11_9488_692020_26.CDF	Epipedobates tricolor	El Corazon 2	9488	M	6.2	20.8	0.7	4
AABE11_9489_692020_28.CDF	Epipedobates tricolor	El Corazon 2	9489	M	9.6	19.4	0.6	4
AABE11_9490_692020_29.CDF	Epipedobates tricolor	El Corazon 2	9490	M	7.8	21.25	0.7	4
AABE11_9491_6122020_1.CDF	Epipedobates darwinwalleci	Santo Domingo	9491	F	14.5	17.9	0.5	5
AABE11_9492_6122020_2.CDF	Epipedobates darwinwalleci	Santo Domingo	9492	F	9.8	17.85	0.6	5
AABE11_9493_6122020_4.CDF	Epipedobates darwinwalleci	Santo Domingo	9493	F	8.1	16.6	0.6	5
AABE11_9494_6122020_5.CDF	Epipedobates darwinwalleci	Santo Domingo	9494	F	13.2	19.4	0.8	5
AABE11_9495_6122020_7.CDF	Epipedobates darwinwalleci	Santo Domingo	9495	F	11.5	17.6	0.5	5
AABE11_9496_6122020_8.CDF	Epipedobates darwinwalleci	Santo Domingo	9496	F	2.8	12.4	0.4	5
AABE11_9497_6122020_10.CDF	Epipedobates darwinwalleci	Santo Domingo	9497	M	3.4	16.3	0.6	5
AABE11_9498_6122020_11.CDF	Epipedobates darwinwalleci	Santo Domingo	9498	M	7	12.7	0.5	5
AABE11_9499_6122020_13.CDF	Epipedobates darwinwalleci	Santo Domingo	9499	F	6.7	17.71	0.6	5
AABE11_9500_6122020_14.CDF	Epipedobates darwinwalleci	Santo Domingo	9500	M	9.5	15.77	0.3	5
AABE11_9501_6132020_1.CDF	Oophaga sylvatica	Santo Domingo	9501	M	80.6	27.74	1.9	6
AABE11_9502_6132020_2.CDF	Oophaga sylvatica	Santo Domingo	9502	M	32.7	28	1.6	6
AABE11_9503_6132020_4.CDF	Oophaga sylvatica	Santo Domingo	9503	M	55.2	26.45	1.6	6
AABE11_9504_6132020_5.CDF	Oophaga sylvatica	Santo Domingo	9504	M	73.9	27.61	1.7	6
AABE11_9505_6132020_7.CDF	Oophaga sylvatica	Santo Domingo	9505	M	44.8	26.47	1.4	6
AABE11_9506_6132020_8.CDF	Oophaga sylvatica	Santo Domingo	9506	F	28.7	26.2	1.4	6
AABE11_9507_6132020_10.CDF	Oophaga sylvatica	Santo Domingo	9507	M	54.7	28	1.5	6
AABE11_9508_6132020_11.CDF	Oophaga sylvatica	Santo Domingo	9508	M	38	28.2	1.8	6
AABE11_9509_6132020_13.CDF	Oophaga sylvatica	Santo Domingo	9509	M	47.1	26.52	1.8	6
AABE11_9510_6132020_14.CDF	Oophaga sylvatica	Santo Domingo	9510	F	32.5	28.01	1.6	6
AABE11_9511_6142020_1.CDF	Oophaga sylvatica	Puerto Quito	9511	M	22.2	26.2	1.6	7
AABE11_9512_6142020_2.CDF	Oophaga sylvatica	Puerto Quito	9512	F	36.8	28	1.3	7
AABE11_9513_6142020_4.CDF	Oophaga sylvatica	Puerto Quito	9513	M	14.8	25.1	1.4	7
AABE11_9514_6142020_5.CDF	Oophaga sylvatica	Puerto Quito	9514	M	31.6	28	1.3	7
AABE11_9515_6142020_7.CDF	Oophaga sylvatica	Puerto Quito	9515	F	42.4	26.2	1.4	7
AABE11_9516_6142020_8.CDF	Oophaga sylvatica	Puerto Quito	9516	M	38.6	27	1.2	7
AABE11_9517_6142020_10.CDF	Oophaga sylvatica	Puerto Quito	9517	M	22.4	28.1	1.8	7
AABE11_9518_6142020_11.CDF	Oophaga sylvatica	Puerto Quito	9518	M	39.5	26.1	1.6	7
AABE11_9519_6142020_13.CDF	Oophaga sylvatica	Puerto Quito	9519	M	24.2	26	1.8	7
AABE11_9520_6142020_14.CDF	Oophaga sylvatica	Puerto Quito	9520	M	27.9	26.4	1.5	7
AABE11_9521_6142020_16.CDF	Oophaga sylvatica	Puerto Quito	9521	M	12.5	24.7	1.4	7
AABE11_9522_6232020_2.CDF	Hyloxalus toachi	Cristobal Colon	9522	M	13.2	20.6	1	8
AABE11_9523_6232020_3.CDF	Hyloxalus toachi	Cristobal Colon	9523	M	5	18.1	0.7	8
AABE11_9524_6232020_5.CDF	Hyloxalus toachi	Cristobal Colon	9524	M	7.7	18.4	0.8	8
AABE11_9525_6232020_6.CDF	Hyloxalus toachi	Cristobal Colon	9525	M	13.5	20	0.7	8
AABE11_9526_6232020_8.CDF	Hyloxalus toachi	Cristobal Colon	9526	M	9.6	19.7	1	8
AABE11_9527_6232020_9.CDF	Hyloxalus toachi	Cristobal Colon	9527	F	14.3	21.3	1	8
AABE11_9528_6232020_11.CDF	Hyloxalus toachi	Cristobal Colon	9528	F	16	22.3	1.1	8
AABE11_9529_6232020_12.CDF	Hyloxalus toachi	Cristobal Colon	9529	F	12.1	20.1	1.1	8
AABE11_9530_6232020_14.CDF	Hyloxalus toachi	Cristobal Colon	9530	F	12.6	20.8	0.9	8
AABE11_9531_6232020_15.CDF	Hyloxalus toachi	Cristobal Colon	9531	F	13.2	23	1.2	8
AABE11_9532_6242020_3.CDF	Epipedobates boulengeri	Cristobal Colon	9532	F	18.8	19.7	0.6	9
AABE11_9533_6242020_4.CDF	Epipedobates boulengeri	Cristobal Colon	9533	F	7.8	20	0.5	9
AABE11_9534_6242020_6.CDF	Epipedobates boulengeri	Cristobal Colon	9534	F	22.3	18.2	0.5	9
AABE11_9535_6242020_7.CDF	Epipedobates boulengeri	Cristobal Colon	9535	M	10.1	17.9	0.4	9
AABE11_9536_6242020_9.CDF	Epipedobates boulengeri	Cristobal Colon	9536	M	12.1	18.1	0.4	9
AABE11_9537_6242020_10.CDF	Epipedobates boulengeri	Cristobal Colon	9537	subadult	3.7	16.2	0.3	9
AABE11_9538_6242020_12.CDF	Epipedobates boulengeri	Cristobal Colon	9538	subadult	11.5	15.1	0.3	9
AABE11_9539_6242020_13.CDF	Epipedobates boulengeri	Cristobal Colon	9539	M	8.6	16.7	0.4	9
AABE11_9540_6242020_15.CDF	Epipedobates boulengeri	Cristobal Colon	9540	M	15.5	16.7	0.4	9
AABE11_9548_6242020_16.CDF	Epipedobates boulengeri	Cristobal Colon	9548	F	7.2	16.6	0.5	9
AABE11_9549_6252020_3.CDF	Oophaga sylvatica	Cristobal Colon	9549	F	34.4	29.8	2.1	10
AABE11_9550_6252020_4.CDF	Oophaga sylvatica	Cristobal Colon	9550	M	59.8	31.22	2.5	10
AABE11_9551_6252020_6.CDF	Oophaga sylvatica	Cristobal Colon	9551	F	40.6	30.5	2.4	10
AABE11_9552_6252020_7.CDF	Oophaga sylvatica	Cristobal Colon	9552	M	29.5	30.1	2.3	10
AABE11_9553_6252020_9.CDF	Oophaga sylvatica	Cristobal Colon	9553	M	46.5	32.7	2.6	10
AABE11_9554_6252020_10.CDF	Oophaga sylvatica	Cristobal Colon	9554	M	59.1	31.5	2.6	10
AABE11_9555_6252020_12.CDF	Oophaga sylvatica	Cristobal Colon	9555	F	22.3	31.5	2.5	10
AABE11_9556_6252020_13.CDF	Oophaga sylvatica	Cristobal Colon	9556	M	43.5	28.2	2.2	10
AABE11_9557_6252020_15.CDF	Oophaga sylvatica	Cristobal Colon	9557	M	37.5	30	2.5	10
AABE11_9558_6252020_16.CDF	Oophaga sylvatica	Cristobal Colon	9558	M	57	29.8	2.7	10
AABE11_9574_6242020_18.CDF	Epipedobates boulengeri	Cristobal Colon	9574	M	10.7	16.5	0.4	9
AABE11_9582_6262020_3.CDF	Ameerega parvula	Comunidad Chuwitayo	9582	M	6.8	19.8	0.5	11
AABE11_9583_6262020_4.CDF	Ameerega parvula	Comunidad Chuwitayo	9583	M	14.1	18	0.5	11
AABE11_9584_6262020_6.CDF	Ameerega parvula	Comunidad Chuwitayo	9584	F	26	23.3	1.1	11
AABE11_9585_6262020_7.CDF	Ameerega parvula	Comunidad Chuwitayo	9585	M	7	17.7	0.4	11
AABE11_9586_6262020_9.CDF	Ameerega parvula	Comunidad Chuwitayo	9586	F	14.7	23	1	11
AABE11_9587_6262020_10.CDF	Ameerega parvula	Comunidad Chuwitayo	9587	M	13.3	19.7	0.6	11
AABE11_9588_6262020_12.CDF	Ameerega parvula	Comunidad Chuwitayo	9588	M	14.9	20.1	0.7	11
AABE11_9589_6262020_13.CDF	Ameerega parvula	Comunidad Chuwitayo	9589	M	10.3	20.8	0.6	11
AABE11_9591_6262020_15.CDF	Ameerega parvula	Comunidad Chuwitayo	9591	M	15	21.45	0.9	11
AABE11_9592_792020_3.CDF	Allobates zaparo	Comunidad Chuwitayo	9592	M	23	23.4	1.3	12
AABE11_9593_792020_4.CDF	Allobates zaparo	Comunidad Chuwitayo	9593	F	39	23	1.7	12
AABE11_9594_792020_6.CDF	Allobates zaparo	Comunidad Chuwitayo	9594	M	29.2	28	1.9	12
AABE11_9595_792020_7.CDF	Allobates zaparo	Comunidad Chuwitayo	9595	M	23	26.4	1.8	12
AABE11_9596_792020_9.CDF	Allobates zaparo	Comunidad Chuwitayo	9596	F	16.8	28	2.2	12
AABE11_9597_792020_10.CDF	Allobates zaparo	Comunidad Chuwitayo	9597	F	16.6	27.9	2	12
AABE11_9598_792020_12.CDF	Allobates zaparo	Comunidad Chuwitayo	9598	subadult	2.7	15	0.3	12
AABE11_9599_792020_13.CDF	Allobates zaparo	Comunidad Chuwitayo	9599	M	13	24.7	1.5	12
AABE11_9600_792020_15.CDF	Allobates zaparo	Comunidad Chuwitayo	9600	F	17	27.6	2.1	12
AABE11_9601_792020_16.CDF	Allobates zaparo	Comunidad Chuwitayo	9601	F	34.7	29.4	2.6	12
AABE11_9602_792020_18.CDF	Allobates zaparo	Comunidad Chuwitayo	9602	M	17.4	28.2	2	12
AABE11_9608_792020_19.CDF	Allobates zaparo	Comunidad Chuwitayo	9608	F	21	28.2	2	12
AABE11_9609_6262020_16.CDF	Ameerega parvula	Comunidad Chuwitayo	9609	M	20.4	20.05	0.9	11
AABE11_9615_7132020_3.CDF	Allobates femoralis	Lumbaqui	9615	M	21.9	23.2	1.4	13
AABE11_9616_7132020_4.CDF	Allobates femoralis	Lumbaqui	9616	F	19.5	24.7	1.4	13
AABE11_9617_7132020_6.CDF	Allobates femoralis	Lumbaqui	9617	M	19.1	21.6	1.1	13
AABE11_9618_7132020_7.CDF	Allobates femoralis	Lumbaqui	9618	F	39	25	1.8	13
AABE11_9619_7132020_9.CDF	Allobates femoralis	Lumbaqui	9619	M	24.5	25	1.7	13
AABE11_9620_7132020_10.CDF	Allobates femoralis	Lumbaqui	9620	M	49.7	25	1.7	13
AABE11_9621_7132020_12.CDF	Allobates femoralis	Lumbaqui	9621	M	34.1	24.7	1.6	13
AABE11_9622_7132020_13.CDF	Allobates femoralis	Lumbaqui	9622	F	22.3	23.3	1.3	13
AABE11_9623_7132020_15.CDF	Allobates femoralis	Lumbaqui	9623	F	26	22.8	1.2	13
AABE11_9624_7132020_16.CDF	Allobates femoralis	Lumbaqui	9624	F	39.7	26.6	2	13
AABE11_9625_7142020_3.CDF	Ameerega bilinguis	Arahuno	9625	F	24.9	23	1.2	14
AABE11_9626_7142020_4.CDF	Ameerega bilinguis	Arahuno	9626	F	19	24.5	1.2	14
AABE11_9627_7142020_6.CDF	Ameerega bilinguis	Arahuno	9627	F	19.1	21.6	0.9	14
AABE11_9628_7142020_7.CDF	Ameerega bilinguis	Arahuno	9628	subadult	15.8	18.3	0.6	14
AABE11_9629_7142020_9.CDF	Ameerega bilinguis	Arahuno	9629	subadult	18.5	18.5	0.7	14
AABE11_9630_7142020_10.CDF	Ameerega bilinguis	Arahuno	9630	F	16.6	22.9	1	14
AABE11_9631_7142020_12.CDF	Ameerega bilinguis	Arahuno	9631	M	15.5	18.2	0.5	14
AABE11_9632_7142020_13.CDF	Ameerega bilinguis	Arahuno	9632	F	19.3	23	0.9	14
AABE11_9633_7142020_15.CDF	Ameerega bilinguis	Arahuno	9633	F	24.5	21.3	1	14
AABE11_9634_7142020_16.CDF	Ameerega bilinguis	Arahuno	9634	F	16.1	21.3	1	14
AABE11_9638_7212020_3.CDF	Ameerega parvula	Arahuno	9638	F	24.9	25.8	1.4	15
AABE11_9639_7212020_4.CDF	Ameerega parvula	Arahuno	9639	F	25.8	24.7	1.3	15
AABE11_9640_7212020_6.CDF	Ameerega parvula	Arahuno	9640	F	28	26.3	1.6	15
AABE11_9641_7212020_7.CDF	Ameerega parvula	Arahuno	9641	F	25.6	25	1.5	15
AABE11_9642_7212020_9.CDF	Ameerega parvula	Arahuno	9642	subadult	16.1	21.5	0.9	15
AABE11_9643_7212020_10.CDF	Ameerega parvula	Arahuno	9643	F	15.6	21.1	1.5	15
AABE11_9644_7212020_12.CDF	Ameerega parvula	Arahuno	9644	F	27	24.8	1.3	15
AABE11_9645_7212020_13.CDF	Ameerega parvula	Arahuno	9645	M	21.6	21.6	0.8	15
AABE11_9646_7212020_15.CDF	Ameerega parvula	Arahuno	9646	M	38.3	23.3	0.9	15
AABE11_9647_7212020_16.CDF	Ameerega parvula	Arahuno	9647	F	26.1	25	1.3	15
AABE11_9679_7222020_3.CDF	Ameerega bilinguis	Lumbaqui	9679	F	20.4	22	1	16
AABE11_9680_7222020_4.CDF	Ameerega bilinguis	Lumbaqui	9680	subadult	9.4	18.1	0.5	16
AABE11_9681_7222020_6.CDF	Ameerega bilinguis	Lumbaqui	9681	M	15.3	19.9	0.6	16
AABE11_9682_7222020_7.CDF	Ameerega bilinguis	Lumbaqui	9682	F	20.4	22.3	1	16
AABE11_9683_7222020_9.CDF	Ameerega bilinguis	Lumbaqui	9683	F	20	22.4	1.1	16
AABE11_9684_7222020_10.CDF	Ameerega bilinguis	Lumbaqui	9684	M	19.9	19.8	0.7	16
AABE11_9685_7222020_12.CDF	Ameerega bilinguis	Lumbaqui	9685	subadult	15.6	18.2	0.6	16
AABE11_9686_7222020_13.CDF	Ameerega bilinguis	Lumbaqui	9686	M	11.1	18.4	0.7	16
AABE11_9687_7222020_15.CDF	Ameerega bilinguis	Lumbaqui	9687	F	25.2	22.4	0.8	16
AABE11_9688_7222020_16.CDF	Ameerega bilinguis	Lumbaqui	9688	F	27.8	22.4	1.1	16
AABE11_9696_7232020_3.CDF	Hyloxalus sp	Lumbaqui	9696	F	15.1	22	1.5	17
AABE11_9698_7232020_4.CDF	Hyloxalus sp	Lumbaqui	9698	M	17.8	22.6	1.4	17
AABE11_9699_7232020_6.CDF	Hyloxalus sp	Lumbaqui	9699	F	21.8	22.8	1.8	17
AABE11_9700_7232020_7.CDF	Hyloxalus sp	Lumbaqui	9700	M	25.8	23.4	1.6	17
AABE11_9702_7232020_9.CDF	Hyloxalus sp	Lumbaqui	9702	F	26.9	26.1	2.5	17
AABE11_9703_7232020_10.CDF	Hyloxalus sp	Lumbaqui	9703	M subadult	14.5	20.2	1.1	17
AABE11_9704_7232020_12.CDF	Hyloxalus sp	Lumbaqui	9704	M	24.4	23.9	1.6	17
AABE11_9705_7232020_13.CDF	Hyloxalus sp	Lumbaqui	9705	F	32.4	24	2	17
AABE11_9706_7232020_15.CDF	Hyloxalus sp	Lumbaqui	9706	M	26.9	25.4	1.8	17
AABE11_9709_7232020_16.CDF	Hyloxalus sp	Lumbaqui	9709	F	26.5	27.6	2.3	17
AABE11_9727_7242020_3.CDF	Epipedobates boulengeri	La Ceiba	9727	M	8	16	0.4	18
AABE11_9728_7242020_4.CDF	Epipedobates boulengeri	La Ceiba	9728	M	11.3	17	0.3	18
AABE11_9729_7242020_6.CDF	Epipedobates boulengeri	La Ceiba	9729	M	8.9	17	0.4	18
AABE11_9730_7242020_7.CDF	Epipedobates boulengeri	La Ceiba	9730	M	9.8	17	0.4	18
AABE11_9731_7242020_9.CDF	Epipedobates boulengeri	La Ceiba	9731	M	7.5	17	0.5	18
AABE11_9732_7242020_10.CDF	Epipedobates boulengeri	La Ceiba	9732	F	5	20	0.5	18
AABE11_9733_7242020_12.CDF	Epipedobates boulengeri	La Ceiba	9733	F	4.7	17	0.5	18
AABE11_9734_7242020_13.CDF	Epipedobates boulengeri	La Ceiba	9734	F	12.3	19	0.5	18
AABE11_9735_7242020_15.CDF	Epipedobates boulengeri	La Ceiba	9735	F	13	19	0.7	18
AABE11_9736_7242020_16.CDF	Epipedobates boulengeri	La Ceiba	9736	F	4.5	18	0.6	18
AABE11_9737_7252020_3.CDF	Allobates talamancae	La Ceiba	9737	M	24.8	21.7	1	19
AABE11_9738_7252020_4.CDF	Allobates talamancae	La Ceiba	9738	M	28.7	24.1	1.3	19
AABE11_9739_7252020_6.CDF	Allobates talamancae	La Ceiba	9739	M	27.6	23.2	1.9	19
AABE11_9740_7252020_7.CDF	Allobates talamancae	La Ceiba	9740	M	29.2	23.5	1.2	19
AABE11_9741_7252020_9.CDF	Allobates talamancae	La Ceiba	9741	M	32.3	23.2	1.3	19
AABE11_9742_7252020_10.CDF	Allobates talamancae	La Ceiba	9742	F	15.8	24.1	1.2	19
AABE11_9743_7252020_12.CDF	Allobates talamancae	La Ceiba	9743	M	23.8	23.25	1.3	19
AABE11_9744_7252020_13.CDF	Allobates talamancae	La Ceiba	9744	M	23.8	22.5	1.3	19
AABE11_9745_7252020_15.CDF	Allobates talamancae	La Ceiba	9745	M	26.3	23	1.4	19
AABE11_9746_7252020_16.CDF	Allobates talamancae	La Ceiba	9746	M	24.9	21.5	1.1	19
AABE11_9747_7302020_3.CDF	Oophaga sylvatica	La Ceiba	9747	M	42	29.5	2.1	20
AABE11_9748_7302020_4.CDF	Oophaga sylvatica	La Ceiba	9748	F	37.6	29	2.2	20
AABE11_9749_7302020_6.CDF	Oophaga sylvatica	La Ceiba	9749	F	42.1	30	2.3	20
AABE11_9750_7302020_7.CDF	Oophaga sylvatica	La Ceiba	9750	F	52.7	31.5	2.7	20
AABE11_9751_7302020_9.CDF	Oophaga sylvatica	La Ceiba	9751	F	41.6	28.5	2.5	20
AABE11_9752_7302020_10.CDF	Oophaga sylvatica	La Ceiba	9752	F	34.5	30.5	2	20
AABE11_9753_7302020_12.CDF	Oophaga sylvatica	La Ceiba	9753	M	35.6	30	2.5	20
AABE11_9754_7302020_13.CDF	Oophaga sylvatica	La Ceiba	9754	F	25.7	31.5	2.3	20
AABE11_9755_7302020_15.CDF	Oophaga sylvatica	La Ceiba	9755	F	36	28	2.7	20
AABE11_9756_7302020_16.CDF	Oophaga sylvatica	La Ceiba	9756	F	26.1	30.5	2.2	20
AABE11_9757_7312020_3.CDF	Hyloxalus toachi	La Ceiba	9757	M	1.8	17	0.5	21
AABE11_9758_7312020_4.CDF	Hyloxalus toachi	La Ceiba	9758	M	3	18.5	0.5	21
AABE11_9759_7312020_6.CDF	Hyloxalus toachi	La Ceiba	9759	M	4.4	18.5	0.6	21
AABE11_9760_7312020_7.CDF	Hyloxalus toachi	La Ceiba	9760	M	7.3	18	0.5	21
AABE11_9761_7312020_9.CDF	Hyloxalus toachi	La Ceiba	9761	M	13.8	19.5	0.7	21
AABE11_9762_7312020_10.CDF	Hyloxalus toachi	La Ceiba	9762	M	6.7	17.5	0.6	21
AABE11_9763_7312020_12.CDF	Hyloxalus toachi	La Ceiba	9763	M	5.3	20	0.6	21
AABE11_9764_7312020_13.CDF	Hyloxalus toachi	La Ceiba	9764	M	16.3	19.5	0.8	21
AABE11_9765_7312020_15.CDF	Hyloxalus toachi	La Ceiba	9765	F	10.1	19.5	0.8	21
AABE11_9766_7312020_16.CDF	Hyloxalus toachi	La Ceiba	9766	M	16.9	17.5	0.6	21
