# Supplementary material for: Binding and sequestration of poison frog alkaloids by a plasma globulin
Source: eLife. 2023 Dec 19;12:e85096. doi: 10.7554/eLife.85096 (PMC10783871; doi:10.7554/eLife.85096)
Supplement: Figure 6—source data 1. [file elife-85096-fig6-data1.zip › Figure6_sourcedata/6B/Os_justABG_TMMvalues.csv]

gene	species	location	sample_num	tissue	TMM.expr
OopSylGTT00000004675	os	cristobal_colon	52	skin	0
OopSylGTT00000004675	os	cristobal_colon	54	skin	0
OopSylGTT00000004675	os	cristobal_colon	61	skin	0
OopSylGTT00000004675	os	cristobal_colon	65	skin	0
OopSylGTT00000004675	os	cristobal_colon	101	skin	0.167
OopSylGTT00000004675	os	cristobal_colon	107	skin	0.183
OopSylGTT00000004675	os	guasaganda	34	skin	0
OopSylGTT00000004675	os	guasaganda	60	skin	0.116
OopSylGTT00000004675	os	guasaganda	63	skin	0
OopSylGTT00000004675	os	guasaganda	88	skin	0.31
OopSylGTT00000004675	os	guasaganda	92	skin	0.172
OopSylGTT00000004675	os	guasaganda	104	skin	0
OopSylGTT00000004675	os	guasaganda	106	skin	0
OopSylGTT00000004675	os	la_ceiba	20	skin	0
OopSylGTT00000004675	os	la_ceiba	38	skin	0.053
OopSylGTT00000004675	os	la_ceiba	57	skin	0.299
OopSylGTT00000004675	os	la_ceiba	82	skin	0
OopSylGTT00000004675	os	la_ceiba	83	skin	0
OopSylGTT00000004675	os	la_ceiba	94	skin	0.143
OopSylGTT00000004675	os	la_ceiba	108	skin	0.185
OopSylGTT00000004675	os	la_ceiba	111	skin	0.535
OopSylGTT00000004675	os	cristobal_colon	11	liver	37478.373
OopSylGTT00000004675	os	cristobal_colon	13	liver	41288.974
OopSylGTT00000004675	os	cristobal_colon	14	liver	17175.865
OopSylGTT00000004675	os	cristobal_colon	62	liver	24775.681
OopSylGTT00000004675	os	cristobal_colon	67	liver	28559.322
OopSylGTT00000004675	os	cristobal_colon	78	liver	15999.927
OopSylGTT00000004675	os	cristobal_colon	83	liver	30988.079
OopSylGTT00000004675	os	cristobal_colon	84	liver	35396.834
OopSylGTT00000004675	os	guasaganda	1	liver	27271.184
OopSylGTT00000004675	os	guasaganda	8	liver	37573.206
OopSylGTT00000004675	os	guasaganda	33	liver	29973.817
OopSylGTT00000004675	os	guasaganda	34	liver	37691.57
OopSylGTT00000004675	os	guasaganda	49	liver	6849.141
OopSylGTT00000004675	os	guasaganda	66	liver	25314.931
OopSylGTT00000004675	os	guasaganda	85	liver	25341.368
OopSylGTT00000004675	os	guasaganda	94	liver	33829.151
OopSylGTT00000004675	os	la_ceiba	3	liver	36389.342
OopSylGTT00000004675	os	la_ceiba	7	liver	25307.446
OopSylGTT00000004675	os	la_ceiba	20	liver	32061.983
OopSylGTT00000004675	os	la_ceiba	24	liver	23299.452
OopSylGTT00000004675	os	la_ceiba	54	liver	18706.125
OopSylGTT00000004675	os	la_ceiba	76	liver	36033.463
OopSylGTT00000004675	os	la_ceiba	79	liver	17062.333
OopSylGTT00000004675	os	la_ceiba	91	liver	32792.528
OopSylGTT00000004675	os	cristobal_colon	16	gut	6.495
OopSylGTT00000004675	os	cristobal_colon	40	gut	1.09
OopSylGTT00000004675	os	cristobal_colon	50	gut	9.869
OopSylGTT00000004675	os	cristobal_colon	64	gut	1.558
OopSylGTT00000004675	os	cristobal_colon	77	gut	1.257
OopSylGTT00000004675	os	cristobal_colon	85	gut	1.482
OopSylGTT00000004675	os	cristobal_colon	86	gut	5.039
OopSylGTT00000004675	os	cristobal_colon	91	gut	3.413
OopSylGTT00000004675	os	guasaganda	3	gut	9.994
OopSylGTT00000004675	os	guasaganda	6	gut	6.565
OopSylGTT00000004675	os	guasaganda	28	gut	2.287
OopSylGTT00000004675	os	guasaganda	30	gut	20.072
OopSylGTT00000004675	os	guasaganda	35	gut	201.78
OopSylGTT00000004675	os	guasaganda	65	gut	209.393
OopSylGTT00000004675	os	guasaganda	71	gut	16.315
OopSylGTT00000004675	os	guasaganda	74	gut	94.869
OopSylGTT00000004675	os	la_ceiba	9	gut	34.786
OopSylGTT00000004675	os	la_ceiba	42	gut	2.382
OopSylGTT00000004675	os	la_ceiba	43	gut	462.052
OopSylGTT00000004675	os	la_ceiba	45	gut	1.248
OopSylGTT00000004675	os	la_ceiba	47	gut	1.456
OopSylGTT00000004675	os	la_ceiba	68	gut	11.89
OopSylGTT00000004675	os	la_ceiba	97	gut	10.138
OopSylGTT00000004675	os	la_ceiba	98	gut	2.625
