# Supplementary material for: Binding and sequestration of poison frog alkaloids by a plasma globulin
Source: eLife. 2023 Dec 19;12:e85096. doi: 10.7554/eLife.85096 (PMC10783871; doi:10.7554/eLife.85096)
Supplement: Figure 6—source data 1. [file elife-85096-fig6-data1.zip › Figure6_sourcedata/6B/os_kallisto.isoform.TMM.EXPR.matrix]

	skin_52	skin_54	skin_61	skin_65	skin_101	skin_107	skin_34	skin_60	skin_63	skin_88	skin_92	skin_104	skin_106	skin_20	skin_38	skin_57	skin_82	skin_83	skin_94	skin_108	skin_111	liver_11	liver_13	liver_14	liver_62	liver_67	liver_78	liver_83	liver_84	liver_1	liver_8	liver_33	liver_34	liver_49	liver_66	liver_85	liver_94	liver_3	liver_7	liver_20	liver_24	liver_54	liver_76	liver_79	liver_91	gut_16	gut_40	gut_50	gut_64
OopSylGTT00000067102	0.000	0.000	0.000	0.240	0.000	0.000	0.157	0.495	0.000	0.000	0.000	0.000	0.141	0.000	0.000	0.000	0.000	0.116	0.000	0.000	0.360	0.000	0.000	0.000	0.000	0.000	0.000	0.000	0.000	0.000	0.000	0.000	0.000	0.000	0.000	0.000	0.000	0.000	0.000	0.000	0.000	0.000	0.000	0.000	0.000	0.000	0.000	0.000	0.000
OopSylGTT00000072706	1.701	1.990	2.104	1.464	5.510	3.187	2.963	2.054	2.262	2.792	2.425	2.966	2.999	2.115	3.322	1.631	3.125	4.170	2.395	3.149	2.656	5.248	4.535	6.150	5.338	3.075	2.896	7.068	9.114	5.991	4.128	5.748	7.820	5.085	5.108	4.767	7.253	7.352	4.514	4.280	5.090	5.139	9.481	4.052	4.615	3.935	4.023	2.802	4.375
OopSylGTT00000071197	1.122	0.560	0.597	1.177	0.000	0.411	0.973	1.889	0.999	0.684	0.696	0.647	1.096	0.313	1.295	0.923	0.915	0.465	0.587	0.860	0.485	1.354	1.617	1.031	0.028	2.214	1.144	1.133	1.083	0.682	1.565	1.860	1.685	1.731	0.754	1.403	3.078	1.457	1.060	0.844	0.656	0.569	1.737	1.753	2.261	0.508	3.452	1.183	3.966
OopSylGTT00000065752	0.000	0.000	0.000	0.064	0.000	0.000	0.000	0.000	0.106	0.000	0.000	0.119	0.000	0.333	0.124	0.139	0.058	0.000	0.000	0.000	0.000	0.000	0.000	0.050	0.000	0.000	0.000	0.045	0.000	0.000	0.000	0.105	0.000	0.045	0.000	0.000	0.000	0.000	0.000	0.000	0.000	0.000	0.058	0.000	0.000	0.092	0.000	0.053	0.000
OopSylGTT00000067003	1.000	0.954	0.182	2.770	0.000	0.965	0.335	0.541	0.932	0.425	0.686	0.298	1.019	0.400	0.000	2.828	0.195	0.000	0.973	1.559	1.019	0.000	0.000	0.000	0.000	0.000	0.000	0.000	0.000	0.000	0.000	0.000	0.000	0.000	0.000	0.000	0.000	0.000	0.000	0.000	0.000	0.000	0.000	0.000	0.000	0.000	0.000	0.000	0.081
OopSylGTT00000012643	2.670	1.629	1.525	2.027	0.720	1.549	1.144	2.033	2.082	1.510	1.331	1.763	1.508	1.611	1.263	2.420	1.810	1.230	2.784	3.349	1.712	0.337	0.412	0.301	0.304	0.655	0.957	0.308	0.183	0.000	0.059	0.051	0.037	0.405	0.087	0.167	0.015	0.138	0.236	0.273	0.091	0.236	0.279	0.914	0.355	1.422	0.908	0.491	0.552
OopSylGTT00000059224	4.074	6.377	5.132	3.524	11.616	7.091	8.068	3.609	4.620	10.061	10.116	6.044	3.832	3.355	7.359	4.393	5.484	9.562	4.071	5.073	5.164	26.710	24.058	44.475	27.224	20.636	16.730	33.903	31.946	18.223	33.964	30.097	37.101	28.856	42.420	32.106	23.479	40.837	33.506	27.509	28.266	30.677	58.053	26.738	24.236	24.361	26.289	20.711	22.837
OopSylGTT00000023619	1.740	0.979	1.094	1.354	1.294	1.287	2.307	0.572	1.511	1.966	1.056	1.429	1.390	2.211	1.331	0.687	1.957	2.193	0.993	1.312	1.099	0.079	0.000	0.070	0.132	0.000	0.000	0.076	0.368	0.000	0.000	0.347	0.000	0.047	0.000	0.000	0.229	0.089	0.087	0.000	0.455	0.000	0.406	0.000	0.212	0.052	0.053	0.179	0.319
OopSylGTT00000018985	0.000	0.000	0.428	0.213	0.998	1.007	0.000	0.437	0.221	0.000	0.000	0.466	0.417	0.339	0.466	0.482	0.287	0.000	0.000	0.533	0.345	0.000	1.050	0.170	0.443	0.529	0.642	0.276	0.353	0.000	0.696	0.150	0.000	0.000	0.114	0.000	0.000	0.222	0.000	0.000	0.837	0.333	0.393	0.000	0.000	1.147	0.547	0.435	1.134
OopSylGTT00000060971	0.261	0.185	0.343	0.309	0.496	0.335	0.272	0.508	0.307	0.129	0.416	0.192	0.336	0.572	0.151	0.293	0.210	0.300	0.165	0.033	0.429	0.093	0.000	0.055	0.000	0.044	0.146	0.114	0.109	0.578	0.540	0.522	0.272	0.593	0.342	0.177	0.305	0.131	0.476	0.222	0.059	0.054	0.078	0.135	0.175	0.449	0.291	0.207	0.409
OopSylGTT00000007274	6.314	4.866	5.510	5.416	16.087	6.269	9.217	6.773	7.957	8.015	6.970	7.748	5.662	4.904	5.621	5.467	5.281	9.643	5.135	8.534	6.317	0.419	0.267	2.062	0.474	2.075	1.106	0.900	1.622	1.863	2.656	1.420	1.347	1.311	1.026	0.981	0.930	3.409	1.234	1.322	0.714	0.289	0.265	0.639	0.561	0.474	0.229	0.396	0.535
OopSylGTT00000001648	1.471	2.097	2.070	4.154	2.548	2.032	1.450	1.593	2.328	3.219	2.056	2.397	1.797	2.023	2.357	2.655	1.478	2.878	2.505	2.944	1.190	0.113	0.143	0.429	0.000	0.148	0.000	0.224	0.102	0.446	0.000	0.169	0.096	0.520	0.000	0.000	0.077	0.228	0.132	0.473	0.306	0.930	0.568	0.228	0.602	0.362	0.816	0.254	0.817
OopSylGTT00000030515	28.640	27.174	34.136	38.629	32.575	29.101	27.076	31.166	26.585	27.535	24.373	28.789	29.901	39.149	21.963	25.266	20.118	22.512	27.416	21.515	26.457	1.604	3.264	2.506	2.884	6.342	7.382	3.492	2.592	3.553	2.182	4.631	4.277	4.168	5.136	4.850	2.377	5.534	3.728	3.550	3.317	2.090	2.680	46.051	3.865	2.474	1.265	1.947	3.344
OopSylGTT00000035118	0.253	1.522	0.000	1.352	1.397	1.113	0.292	1.988	0.892	1.504	0.539	1.503	1.442	1.574	0.400	1.822	0.655	0.919	0.651	1.078	1.119	0.000	0.000	0.000	0.000	0.000	0.000	0.000	0.000	0.000	0.000	0.000	0.000	0.000	0.000	0.000	0.000	0.000	0.000	0.000	0.000	0.000	0.000	0.000	0.000	0.000	0.000	0.000	0.000
OopSylGTT00000033560	0.000	0.079	0.000	0.074	0.042	0.076	0.052	0.060	0.185	0.062	0.060	0.000	0.000	0.074	0.032	0.145	0.055	0.017	0.000	0.063	0.029	0.000	0.084	0.000	0.128	0.067	0.074	0.204	0.077	0.075	0.033	0.000	0.104	0.000	0.178	0.132	0.000	0.000	0.042	0.199	0.163	0.144	0.238	0.000	0.203	0.234	0.253	0.220	0.605
OopSylGTT00000056872	1.138	1.777	0.997	0.879	0.930	0.700	1.294	1.689	1.535	1.305	0.797	1.748	1.856	1.273	1.450	1.120	2.369	1.576	1.071	1.213	1.358	0.357	0.248	0.256	0.086	0.000	0.299	0.238	0.345	0.453	0.110	0.076	0.402	0.759	0.171	0.000	0.529	0.155	0.119	0.360	0.273	0.133	0.484	0.155	0.134	1.378	1.604	0.989	1.302
OopSylGTT00000013757	16.445	23.849	14.215	39.307	38.959	22.683	25.691	24.383	12.719	13.144	11.517	18.135	18.517	45.887	18.694	21.604	16.430	9.501	15.644	18.104	13.888	0.510	0.281	0.650	0.422	0.887	0.893	0.290	0.339	0.651	0.195	0.561	0.190	0.241	0.291	0.169	0.000	0.457	0.000	0.310	0.000	0.304	0.125	0.152	0.100	0.295	0.111	0.513	0.384
OopSylGTT00000040624	0.176	0.208	0.152	0.269	0.533	0.314	0.252	0.303	0.279	0.262	0.204	0.188	0.319	0.562	0.456	0.646	0.272	0.290	0.372	0.098	0.694	60.850	49.166	45.243	77.562	43.515	26.170	71.648	66.381	48.590	66.163	45.341	66.721	22.543	62.037	32.779	54.106	144.161	69.829	185.990	54.715	64.613	101.398	118.856	117.777	70.116	87.452	72.668	71.170
OopSylGTT00000025282	8.494	5.251	4.061	5.574	9.354	5.904	4.416	5.451	3.882	4.161	3.719	3.610	4.141	9.612	5.841	7.879	2.486	3.664	6.359	2.503	5.351	0.739	0.000	0.287	0.000	0.000	0.000	0.000	0.000	0.548	0.000	0.403	0.155	0.000	0.176	0.000	0.123	0.000	0.000	0.000	0.242	0.249	0.000	0.000	0.000	0.000	0.000	0.262	0.128
OopSylGTT00000058259	1.569	3.130	1.521	3.678	5.082	1.144	2.631	3.050	3.338	2.907	3.347	2.864	2.643	2.335	3.053	4.182	3.589	2.979	4.020	2.197	3.041	0.000	0.026	0.000	0.000	0.000	0.032	0.013	0.000	0.000	0.019	0.000	0.000	0.000	0.000	0.000	0.014	0.132	0.050	0.000	0.000	0.056	0.000	0.000	0.000	0.000	0.000	0.000	0.000
OopSylGTT00000038832	2.831	5.058	3.382	0.824	2.306	3.107	2.672	5.277	3.849	2.598	4.791	4.965	3.997	4.086	1.085	4.477	3.997	1.736	2.382	2.347	5.344	6.006	3.979	5.554	6.149	0.773	2.228	4.546	3.463	1.772	2.954	5.524	4.312	8.981	3.315	2.313	3.317	4.300	2.751	1.546	1.792	1.626	2.220	1.779	1.179	1.205	0.524	1.091	0.318
OopSylGTT00000028155	6.671	5.366	2.082	14.753	6.601	6.830	2.510	5.627	3.485	3.265	3.530	4.457	3.437	7.776	2.729	3.277	1.942	1.988	4.839	4.444	2.309	0.274	0.568	0.408	0.305	1.109	1.187	1.257	0.775	0.198	0.301	0.419	0.512	0.000	0.537	0.669	0.132	1.030	1.051	1.123	0.893	0.429	1.251	1.465	1.046	1.024	0.529	0.860	0.605
OopSylGTT00000015421	0.554	0.360	0.448	0.288	0.365	0.502	0.904	0.613	0.966	0.674	0.676	0.850	0.697	0.216	0.400	0.536	0.399	0.478	0.596	0.727	1.206	0.430	0.558	0.782	0.560	0.239	0.134	0.171	0.491	0.515	0.196	0.102	0.303	0.342	0.175	0.542	0.426	0.368	0.211	0.092	0.305	0.240	0.902	0.183	0.120	108.058	137.316	75.971	85.698
OopSylGTT00000053861	1.581	1.010	0.530	1.804	0.791	1.085	1.299	1.283	0.496	0.100	1.181	0.505	0.772	1.867	0.778	1.077	0.387	0.378	0.972	0.873	0.748	0.314	0.144	0.312	0.000	0.000	0.301	0.311	0.000	0.060	0.000	0.067	0.000	0.254	0.122	0.143	0.000	0.000	0.000	0.000	0.257	0.000	0.052	0.198	0.165	0.046	0.119	0.000	0.000
OopSylGTT00000048057	1.505	0.890	2.153	1.219	2.041	2.167	1.412	1.093	2.881	1.140	1.388	1.761	1.433	2.449	1.902	1.511	0.962	1.169	1.344	1.683	1.449	21.544	27.914	44.931	26.034	18.863	2.897	37.832	24.981	16.390	22.609	20.765	20.243	5.762	23.243	14.457	14.252	31.526	24.253	33.269	26.279	20.171	51.245	9.987	24.088	64.694	63.639	30.876	39.706
OopSylGTT00000007943	5.095	6.659	4.155	4.956	15.174	6.230	6.168	5.274	3.816	2.869	2.601	4.328	6.492	14.095	4.483	5.403	6.108	5.579	6.070	4.223	4.327	25.951	30.487	18.908	27.014	36.407	62.196	27.249	21.469	43.711	34.930	39.138	30.037	51.113	45.922	47.317	28.135	31.586	21.930	6.606	28.781	28.023	17.814	58.101	12.388	12.984	18.986	20.623	21.368
OopSylGTT00000066491	34.274	38.361	36.067	40.623	68.658	32.388	44.124	49.856	39.178	42.352	35.052	36.238	42.584	59.957	40.463	35.616	35.958	41.822	31.013	23.482	37.279	2.152	4.204	5.245	2.223	2.268	6.811	3.464	3.604	5.934	4.711	4.997	4.002	3.666	7.293	4.116	4.240	5.400	3.002	4.571	4.465	6.337	4.053	1.775	3.686	4.745	4.140	4.588	4.322
OopSylGTT00000056114	4.322	6.177	3.743	5.072	3.759	4.713	4.872	7.404	4.079	4.331	5.235	4.573	5.445	5.030	4.790	5.556	9.681	3.502	5.594	4.307	6.110	0.000	0.029	0.023	0.013	0.000	0.034	0.102	0.000	0.011	0.010	0.000	0.039	0.000	0.034	0.000	0.008	0.048	0.014	0.047	0.788	0.919	0.039	0.096	0.000	0.000	0.036	0.009	0.132
OopSylGTT00000003824	229.567	209.308	207.626	104.353	515.574	333.066	266.046	257.282	286.153	215.979	256.635	350.098	340.213	77.259	200.190	195.898	283.384	407.460	246.287	427.235	357.161	3877.522	3610.248	2874.777	4812.077	3292.667	2596.286	2908.369	3758.911	4639.568	3286.592	3858.587	4194.649	2968.254	3266.323	3450.667	3610.419	3343.594	3976.522	3390.513	3250.691	3211.368	3417.331	3475.562	3978.451	2067.859	2688.974	2743.709	2955.921
OopSylGTT00000032703	0.000	0.000	0.000	0.129	0.000	0.000	0.000	0.000	0.000	0.000	0.000	0.000	0.000	0.167	0.000	0.290	0.000	0.000	0.000	0.000	0.107	370.755	384.812	530.642	342.934	181.262	25.818	433.325	300.110	150.638	229.281	108.349	193.074	47.756	247.950	156.060	166.298	248.545	296.065	117.409	167.618	335.820	297.185	42.514	242.798	0.878	0.000	0.103	0.000
OopSylGTT00000052050	9.187	8.816	12.493	9.643	2.754	13.427	13.799	9.282	8.703	16.697	12.220	11.474	9.938	12.815	32.279	11.088	18.709	11.036	12.200	18.965	13.637	0.000	0.173	0.420	0.000	0.000	0.000	0.451	0.000	0.000	0.235	0.405	0.116	0.720	0.528	2.262	0.000	0.000	0.158	0.000	0.000	0.000	0.339	0.000	0.180	2.051	1.936	0.903	1.265
OopSylGTT00000043992	3.991	3.421	1.946	5.600	3.411	2.856	1.693	4.216	2.138	2.860	1.908	2.623	2.005	3.664	2.848	3.167	1.531	0.947	4.457	2.251	1.962	0.202	0.552	1.016	0.604	0.599	1.716	0.314	0.580	0.501	0.571	0.486	0.803	0.422	0.180	0.493	0.504	0.963	0.260	0.924	0.125	0.428	0.554	0.756	0.242	0.316	0.417	0.432	0.473
OopSylGTT00000004476	0.000	1.017	0.000	1.109	6.396	0.944	2.299	0.994	1.253	1.254	3.580	1.281	1.066	0.745	1.927	1.435	0.000	2.542	1.084	0.000	1.814	0.000	0.000	1.177	1.300	0.883	0.459	1.679	1.216	0.660	1.108	0.546	0.831	4.011	0.000	0.000	1.659	2.905	0.554	0.000	0.000	0.000	1.348	1.557	0.810	1.299	0.997	3.613	4.007
OopSylGTT00000019337	6.390	6.165	7.836	7.258	4.403	6.697	7.279	7.598	6.932	7.123	9.578	8.815	6.971	9.025	9.264	8.920	7.927	8.023	12.224	6.346	6.769	4.201	4.323	4.852	2.347	3.495	3.845	4.085	2.743	2.845	2.028	2.601	3.877	3.263	2.511	2.457	3.622	3.916	2.661	3.376	3.242	1.868	5.474	3.074	4.022	5.173	3.753	2.511	3.105
OopSylGTT00000067740	4.637	4.686	5.376	7.479	2.841	4.716	3.907	3.746	3.706	3.362	3.394	5.849	5.343	4.648	3.928	4.353	4.196	2.094	3.894	3.637	2.947	0.563	0.000	0.086	0.398	0.000	0.439	0.469	0.175	0.437	0.875	0.480	0.221	0.354	0.395	0.210	0.222	0.094	0.000	0.226	0.079	0.288	0.174	0.511	0.084	0.175	0.128	0.181	0.071
OopSylGTT00000005215	2.343	2.935	2.475	1.838	2.669	4.031	2.747	2.765	3.744	3.141	3.300	3.464	3.648	2.878	4.729	2.653	3.172	2.931	3.398	2.892	2.395	29.456	36.513	28.631	32.939	26.768	8.106	32.781	29.936	23.373	24.785	25.583	35.021	18.506	33.600	18.249	33.209	40.153	18.608	17.841	22.559	21.986	39.532	9.340	26.752	30.745	31.663	22.104	29.604
OopSylGTT00000056324	1.694	1.057	1.849	1.532	1.559	1.719	3.257	3.406	2.651	2.270	2.738	2.679	1.814	1.558	2.333	2.183	2.315	2.024	2.292	1.778	2.292	1.370	1.325	1.976	0.633	1.049	0.106	1.596	1.575	2.097	0.757	1.376	1.725	1.178	2.090	1.016	2.573	2.182	1.692	2.323	2.973	1.689	1.859	0.756	1.548	1.129	3.063	1.099	2.432
OopSylGTT00000024630	1.952	1.123	3.660	1.682	1.685	1.104	2.597	2.661	3.815	1.974	2.047	3.650	6.083	2.666	2.696	2.689	4.553	1.645	2.608	2.811	5.531	0.000	0.000	0.000	0.000	0.000	0.000	0.000	0.000	0.000	0.000	0.049	0.000	0.000	0.000	0.000	0.000	0.000	0.000	0.136	0.089	0.089	0.055	0.000	0.000	0.087	0.000	0.101	0.000
OopSylGTT00000044317	3.080	3.889	2.506	1.884	0.202	2.099	1.025	5.430	3.489	4.211	1.568	2.918	3.987	1.015	2.793	2.670	4.149	2.922	4.994	1.790	6.143	0.000	0.000	0.000	0.000	0.000	0.000	0.000	0.000	0.000	0.000	0.000	0.000	0.000	0.000	0.000	0.000	0.000	0.000	0.000	0.000	0.000	0.000	0.000	0.000	0.000	0.000	0.000	0.000
OopSylGTT00000011130	0.063	0.262	0.169	0.464	2.286	0.068	0.210	0.683	0.111	0.291	0.388	0.422	0.440	2.679	0.842	0.507	0.120	0.244	0.320	0.074	0.372	0.141	0.000	0.000	0.000	0.000	0.000	0.047	0.000	0.000	0.126	0.272	0.245	0.047	0.141	0.163	0.000	0.147	0.000	0.000	0.000	0.000	0.121	0.000	0.000	0.048	0.000	0.110	0.053
OopSylGTT00000072670	4.898	1.469	3.443	1.212	10.878	44.580	22.993	74.045	5.990	24.614	5.295	9.433	28.639	0.785	2.247	1.887	7.404	5.603	1.431	2.334	2.425	8.631	3.064	60.297	6.973	0.000	2.610	35.182	27.753	19.837	38.225	20.508	44.467	151.957	23.581	60.007	27.261	8.851	16.809	6.764	10.796	12.120	44.712	2.643	7.111	25.633	207.906	96.815	54.400
OopSylGTT00000061009	89.179	111.925	92.547	119.156	95.707	94.851	92.728	106.177	89.811	82.012	66.758	79.425	90.491	144.360	89.350	107.200	73.496	44.406	86.834	79.229	85.478	2.877	1.203	9.130	1.047	5.073	1.120	5.661	1.003	1.329	0.646	1.952	0.803	1.005	1.820	0.917	1.016	0.744	0.215	0.782	1.000	1.289	0.772	0.741	0.985	0.572	0.520	0.947	0.529
OopSylGTT00000061018	4.047	4.955	3.036	5.115	5.159	3.972	2.324	2.931	2.502	3.257	2.356	2.448	2.165	4.649	2.479	2.817	2.567	1.864	4.043	3.276	1.926	0.126	0.344	0.591	0.073	1.453	0.704	0.097	0.129	0.435	0.289	0.871	0.000	0.141	0.201	0.630	0.498	0.000	0.120	0.286	0.287	0.000	0.493	0.446	0.266	0.147	0.540	0.526	0.152
OopSylGTT00000060005	2.687	2.636	2.655	1.350	2.236	2.430	2.222	1.857	2.390	2.331	1.840	1.856	2.844	1.420	1.435	2.615	2.793	2.923	2.334	3.082	2.622	0.262	0.311	0.186	0.346	0.034	0.225	0.190	0.232	0.263	0.201	0.067	0.170	1.915	0.234	0.377	0.318	0.052	0.284	0.181	0.137	0.167	0.170	0.313	0.067	0.430	0.462	1.297	0.956
OopSylGTT00000068661	7.497	7.834	6.023	4.271	6.681	7.941	2.807	4.460	3.652	3.619	3.163	3.474	4.916	4.693	6.047	2.860	4.546	7.581	5.303	8.640	8.579	1.047	0.986	0.695	0.954	0.263	0.737	3.194	0.676	0.379	0.260	0.859	0.418	2.301	0.675	0.327	0.504	0.152	0.117	1.121	0.739	0.665	0.497	1.315	0.396	0.233	2.016	0.230	2.461
OopSylGTT00000046327	0.354	0.045	0.000	0.048	0.000	0.469	0.303	0.090	0.116	0.050	0.049	0.302	0.313	0.192	0.186	0.165	0.000	0.000	0.223	0.102	0.110	0.000	0.000	0.000	0.000	0.000	0.000	0.000	0.000	0.000	0.000	0.000	0.000	0.000	0.000	0.000	0.000	0.103	0.000	0.000	0.000	0.000	0.000	0.000	0.000	0.000	0.000	0.000	0.000
OopSylGTT00000050597	199.037	151.071	54.440	65.033	19.417	134.172	39.957	50.800	103.194	49.785	60.154	32.367	44.004	66.558	119.856	29.998	19.039	22.049	26.289	56.878	22.408	0.399	0.500	3.269	6.524	10.767	0.872	5.751	0.347	0.000	2.006	1.594	0.000	0.000	0.943	0.955	0.132	0.578	0.222	0.000	0.777	0.802	0.640	1.536	1.022	0.237	0.134	0.000	0.137
OopSylGTT00000007599	1.122	1.155	0.579	2.311	3.139	1.414	1.337	1.069	0.911	0.524	0.442	0.700	1.222	2.718	0.712	0.557	0.645	0.211	0.566	0.690	0.406	0.000	0.000	0.000	0.092	0.054	0.000	0.000	0.000	0.000	0.000	0.031	0.000	0.000	0.000	0.127	0.000	0.042	0.000	0.000	0.110	0.053	0.135	0.245	0.000	0.340	0.127	0.129	0.184
OopSylGTT00000020892	4.524	4.548	3.748	4.874	3.796	3.537	3.205	4.159	4.001	3.612	4.258	3.402	3.466	3.395	4.149	4.034	4.680	4.745	3.901	3.116	4.360	3.879	3.265	4.340	2.136	5.920	11.582	4.965	4.393	3.514	3.131	3.271	2.598	3.785	4.177	2.132	3.445	3.751	1.774	2.855	2.706	3.465	5.355	4.391	3.108	6.914	5.556	2.996	3.621
OopSylGTT00000046694	4.917	5.534	7.028	1.630	12.416	8.731	6.065	6.152	7.840	5.505	5.600	8.359	8.100	3.318	7.074	6.135	7.226	8.801	5.474	10.128	5.916	31.531	26.061	25.196	22.925	24.925	12.228	27.520	27.676	38.622	31.384	27.723	33.429	37.302	35.387	21.814	29.975	27.731	25.692	31.410	32.649	28.746	22.783	18.966	31.213	18.913	20.491	20.999	22.862
OopSylGTT00000050807	0.234	0.157	0.000	0.210	0.165	0.000	0.260	0.223	0.000	0.000	0.000	0.000	0.108	0.000	0.000	0.296	0.000	0.109	0.000	0.073	0.000	1.304	0.439	0.394	0.000	0.000	2.910	0.296	0.673	0.068	0.096	0.000	0.186	0.116	0.186	0.261	0.103	0.341	0.417	0.192	0.370	0.244	0.117	1.143	0.292	0.138	0.000	0.372	0.154
OopSylGTT00000009206	0.165	0.000	0.000	0.000	0.000	0.177	0.000	0.000	0.000	0.341	0.000	0.157	0.000	0.000	0.161	0.000	0.160	0.000	0.000	0.000	0.000	0.000	0.000	0.000	0.000	0.000	0.000	0.000	0.000	0.000	0.000	0.000	0.000	0.000	0.000	0.000	0.000	0.000	0.000	0.000	0.000	0.000	0.000	0.000	0.000	0.000	0.000	0.000	0.000
OopSylGTT00000006783	0.062	0.076	0.013	0.190	0.158	0.048	0.033	0.062	0.040	0.000	0.015	0.000	0.059	0.062	0.076	0.034	0.000	0.000	0.061	0.017	0.000	0.000	0.000	0.000	0.000	0.000	0.000	0.000	0.000	0.000	0.000	0.000	0.000	0.000	0.000	0.000	0.000	0.000	0.000	0.076	0.000	0.000	0.000	0.000	0.000	0.000	0.000	0.000	0.000
OopSylGTT00000069156	0.618	0.339	0.516	0.146	0.347	0.261	0.447	0.259	0.545	0.212	0.450	0.361	0.344	0.455	0.188	0.206	0.501	0.568	0.236	1.229	0.557	1.020	0.719	0.757	0.333	0.449	0.262	0.460	0.418	0.483	0.357	0.591	0.775	0.801	0.749	0.613	0.841	0.459	0.683	0.195	0.768	0.504	0.903	0.433	0.667	0.793	1.117	0.851	0.997
OopSylGTT00000052783	0.058	0.203	0.300	0.602	0.265	0.122	0.188	0.188	0.328	0.065	0.087	0.107	0.028	0.118	0.145	0.032	0.131	0.106	0.494	0.495	0.402	0.093	1.216	0.966	0.149	0.000	0.876	0.352	8.459	16.819	0.344	0.198	11.878	0.641	0.128	0.036	12.614	0.000	0.232	0.134	0.400	0.174	0.247	0.805	1.745	0.379	1.051	1.026	4.407
OopSylGTT00000062374	0.357	0.000	0.492	0.436	1.396	0.457	0.429	0.493	0.448	0.694	0.364	0.651	0.277	0.086	0.064	0.501	0.226	0.513	0.189	0.139	0.105	0.000	0.000	0.000	0.000	0.000	0.000	0.000	0.000	0.000	0.000	0.000	0.000	0.000	0.000	0.000	0.000	0.000	0.000	0.141	0.000	0.000	0.000	0.000	0.000	0.000	0.000	0.000	0.000
OopSylGTT00000048162	6.487	7.486	7.145	6.416	7.820	7.098	5.412	9.995	8.399	3.763	9.339	9.014	8.116	4.664	6.632	6.060	8.508	9.211	7.640	10.415	8.645	27.492	22.374	68.743	29.514	36.151	69.492	47.630	22.749	33.017	35.194	35.923	27.362	34.009	39.264	30.278	32.314	53.892	33.184	28.623	31.325	30.005	29.350	52.883	22.904	41.104	36.751	25.582	26.258
OopSylGTT00000020586	19.104	17.035	16.326	26.856	33.048	25.422	23.179	16.209	18.127	20.843	19.595	21.728	19.551	35.218	24.875	18.927	14.142	15.062	20.139	17.276	15.011	0.097	0.278	0.173	0.310	0.794	0.831	0.354	0.206	0.347	0.282	1.103	0.236	0.216	0.286	0.484	0.082	0.946	0.208	0.221	0.081	0.457	0.352	2.148	0.122	0.293	0.299	0.592	0.090
OopSylGTT00000011442	17.139	12.366	14.718	27.399	14.540	14.864	14.410	16.651	13.439	15.026	14.304	16.238	14.558	24.246	16.439	16.348	15.210	13.818	17.610	14.213	12.550	0.229	0.720	1.287	1.493	0.502	2.791	1.403	1.719	1.268	1.811	1.112	0.545	1.165	1.100	1.892	0.748	1.607	1.089	1.530	0.418	0.850	0.853	0.601	1.283	1.609	0.933	1.510	0.952
OopSylGTT00000026340	0.113	0.000	0.000	0.000	0.000	0.000	0.000	0.000	0.099	0.000	0.000	0.111	0.116	0.622	0.000	0.000	0.000	0.000	0.000	0.000	0.099	0.000	0.000	0.000	0.000	0.000	0.000	0.000	0.000	0.000	0.000	0.000	0.000	0.000	0.000	0.000	0.000	0.000	0.000	0.000	0.000	0.000	0.000	0.000	0.000	0.000	0.000	0.000	0.000
OopSylGTT00000030874	11.698	8.124	10.050	9.200	5.132	6.299	10.339	16.138	11.768	7.828	11.358	11.712	13.523	8.377	12.318	9.095	14.491	11.631	7.502	9.970	13.300	4.661	8.816	4.280	7.322	6.379	3.201	2.992	4.304	2.113	2.919	3.269	4.628	2.477	3.251	3.276	1.783	4.412	2.108	1.363	2.175	3.401	2.761	0.966	2.912	8.149	12.509	7.489	6.617
OopSylGTT00000070925	3.744	2.951	3.163	3.926	1.510	3.503	2.605	2.707	3.119	2.649	3.821	3.432	4.081	4.698	3.354	2.819	3.258	3.521	2.942	3.679	3.595	8.777	11.322	11.346	9.644	6.149	6.530	11.925	11.676	9.410	10.468	9.785	11.192	5.822	8.859	7.461	9.812	12.181	7.682	11.016	9.042	10.925	16.695	6.247	10.341	5.878	7.306	5.077	5.515
OopSylGTT00000030167	17.172	21.416	41.400	26.945	12.717	24.399	52.950	27.643	78.310	46.969	68.732	51.396	54.029	25.190	7.289	51.872	63.983	39.309	20.274	49.430	32.374	0.000	0.000	0.000	0.000	0.000	0.000	0.000	0.000	0.000	0.000	0.000	0.000	0.000	0.000	0.000	0.000	0.000	0.000	0.000	0.000	0.000	0.000	0.000	0.000	0.000	0.000	0.000	0.000
OopSylGTT00000011233	0.000	0.000	0.000	0.000	0.000	0.000	0.000	0.000	0.000	0.000	0.000	0.000	0.000	0.000	0.000	0.000	0.000	0.000	0.287	0.170	0.000	0.000	0.000	0.000	0.000	0.000	0.000	0.000	0.000	0.000	0.000	0.000	0.000	0.000	0.000	0.000	0.000	0.000	0.000	0.000	0.000	0.000	0.000	0.000	0.000	0.000	0.113	0.000	0.000
OopSylGTT00000030578	0.127	0.105	0.141	0.171	0.101	0.162	0.093	0.148	0.186	0.098	0.125	0.204	0.196	0.264	0.135	0.086	0.043	0.087	0.097	0.033	0.141	0.021	0.054	0.044	0.037	0.029	0.016	0.027	0.040	0.021	0.029	0.000	0.000	0.171	0.011	0.197	0.044	0.011	0.000	0.067	0.074	0.014	0.064	0.045	0.029	0.668	0.586	0.955	0.933
OopSylGTT00000047403	8.764	6.725	7.644	4.645	8.409	10.416	8.233	5.439	7.158	6.541	6.236	7.065	8.127	5.686	11.110	9.727	8.991	7.535	8.838	8.290	7.904	2.238	3.566	3.063	1.704	1.595	1.442	2.818	3.624	1.370	0.706	1.366	2.427	2.585	1.540	0.899	2.183	2.429	1.637	2.780	2.410	2.138	4.134	1.366	2.291	16.243	15.602	13.453	20.817
OopSylGTT00000005999	0.497	0.346	0.138	0.972	0.373	0.340	0.151	0.361	0.139	0.177	0.172	0.000	0.088	0.398	0.401	0.205	0.120	0.042	0.146	0.192	0.108	0.133	0.246	0.182	0.263	0.714	1.530	0.276	0.404	0.043	0.220	0.435	0.092	0.091	0.464	0.411	0.251	0.188	0.162	0.095	0.187	0.374	0.385	0.636	0.245	0.312	0.163	0.217	0.106
OopSylGTT00000062771	0.147	0.000	0.000	0.157	0.405	0.161	0.000	0.129	0.129	0.000	0.000	0.146	0.153	0.812	0.310	0.534	0.000	0.000	0.000	0.000	0.131	0.688	0.217	0.000	0.189	0.875	0.000	0.000	0.452	0.169	0.146	0.000	0.433	0.000	0.000	0.000	0.000	0.505	0.000	0.000	0.226	0.000	1.395	0.000	0.223	0.000	0.000	0.000	0.000
OopSylGTT00000037006	11.408	16.402	11.392	23.946	14.777	11.766	15.875	17.078	14.703	9.090	13.885	10.482	15.897	18.417	14.634	11.619	15.067	11.204	8.921	12.616	9.787	1.097	0.000	0.154	0.206	0.000	0.278	0.116	0.402	0.000	0.596	0.686	0.176	4.631	0.172	0.586	0.484	0.000	0.194	0.000	0.000	0.000	0.000	1.154	0.000	0.321	0.120	0.444	1.125
OopSylGTT00000034343	17.939	41.644	22.375	24.621	19.607	35.875	47.749	20.704	28.613	89.246	99.798	37.126	20.752	14.962	19.406	20.910	14.846	35.460	24.516	19.884	18.129	5.971	5.395	3.286	2.963	4.393	2.595	4.014	6.288	11.019	6.558	5.715	9.256	51.973	56.489	106.728	8.456	3.792	3.627	2.028	8.522	2.472	8.315	4.643	2.924	32.767	49.283	39.643	33.288
OopSylGTT00000045636	0.000	0.000	0.000	0.000	0.000	0.000	0.000	0.000	0.000	0.000	0.000	0.000	0.000	0.000	0.000	0.000	0.000	0.000	0.360	0.000	0.000	0.000	0.000	0.000	0.000	0.000	0.000	0.000	0.000	0.000	0.000	0.000	0.000	0.000	0.000	0.000	0.000	0.000	0.000	0.000	0.000	0.000	0.000	0.000	0.000	0.000	0.000	0.000	0.000
OopSylGTT00000009240	0.943	1.110	1.448	0.974	0.899	0.898	1.941	2.346	5.025	2.748	2.123	4.728	4.261	0.579	0.967	0.856	1.713	1.062	1.266	0.344	1.822	4.320	6.751	7.532	3.509	1.997	0.764	5.811	6.629	9.185	3.903	1.746	10.504	7.263	2.996	2.651	15.577	1.986	1.927	0.878	8.892	2.006	7.379	1.030	1.027	18.323	16.310	33.962	18.287
OopSylGTT00000073127	2.572	1.869	3.270	5.988	4.425	4.070	3.191	4.283	5.164	4.256	4.969	3.831	2.629	5.325	3.431	4.317	2.457	2.291	3.401	2.587	4.559	0.321	0.000	0.405	0.177	0.205	0.947	0.739	0.283	0.473	0.547	0.133	0.135	0.000	0.000	1.141	0.000	0.315	0.000	0.329	0.212	0.216	0.000	1.457	0.000	0.312	0.117	1.024	1.012
OopSylGTT00000023564	24.591	22.418	21.081	25.515	13.014	15.618	19.054	19.983	19.647	15.996	20.000	14.169	17.507	15.081	13.823	17.834	22.109	17.562	20.094	15.129	20.189	0.568	0.443	0.499	0.354	0.835	7.840	2.046	1.443	0.116	0.454	1.150	0.598	1.230	0.718	0.975	0.384	0.774	2.967	1.160	1.461	1.384	2.336	1.913	2.205	1.857	0.267	0.764	0.849
OopSylGTT00000011979	0.255	0.000	0.115	0.507	0.517	0.658	0.169	0.387	0.373	0.140	0.205	0.347	0.157	0.625	0.332	0.216	0.498	0.126	0.210	0.000	0.080	0.000	0.114	0.150	0.094	0.000	0.104	0.055	0.146	0.435	0.197	0.056	0.201	0.285	0.386	0.373	0.135	0.324	0.082	0.319	0.472	0.595	0.539	0.283	0.341	0.092	0.258	0.213	0.102
OopSylGTT00000035532	6.197	5.826	5.577	3.430	2.298	5.496	4.559	4.568	4.843	4.953	5.996	3.978	4.789	3.574	4.812	5.863	5.475	6.513	5.605	4.425	4.471	3.856	2.079	3.976	1.384	2.438	0.567	5.464	3.023	1.344	0.334	0.864	2.406	0.868	1.336	0.665	1.473	2.427	1.617	1.953	2.430	0.763	4.625	0.858	1.675	1.549	1.188	2.200	1.478
OopSylGTT00000025941	5.206	2.925	4.347	1.985	3.569	1.954	1.435	3.422	2.977	2.970	2.260	4.722	3.331	1.654	2.961	3.931	2.714	4.889	4.290	4.195	3.017	6.895	5.136	15.131	5.865	21.574	38.922	3.840	6.681	9.456	16.060	9.360	6.770	11.754	10.892	12.284	7.816	7.746	6.922	13.528	6.229	4.722	4.575	6.855	1.963	13.548	13.936	11.032	8.671
OopSylGTT00000024906	6.589	6.969	6.083	5.167	7.152	7.190	5.833	6.972	7.414	5.228	7.302	6.835	7.614	4.580	6.475	7.549	6.712	8.146	7.900	6.927	7.981	0.798	1.040	1.711	0.581	1.070	0.955	1.479	1.684	0.189	0.429	0.454	0.802	0.474	0.648	0.262	0.542	1.053	1.257	1.812	1.626	0.912	1.635	1.321	1.330	2.333	1.351	1.173	1.017
OopSylGTT00000031311	0.852	0.628	0.162	0.956	0.732	0.456	0.471	1.313	0.479	0.489	0.062	0.174	0.664	0.665	0.311	0.418	0.347	0.058	0.738	1.067	0.409	0.000	0.000	0.000	0.000	0.000	0.000	0.000	0.000	0.000	0.000	0.000	0.000	0.000	0.000	0.000	0.000	0.000	0.000	0.000	0.000	0.094	0.000	0.000	0.000	0.000	0.000	0.000	0.000
OopSylGTT00000013416	3.955	5.889	5.337	5.340	1.280	3.549	3.654	5.042	3.965	5.835	4.235	2.809	3.648	4.725	5.328	5.334	4.384	2.893	5.224	2.705	4.885	0.187	0.204	0.846	0.226	0.267	0.884	0.665	0.364	0.125	0.204	0.163	0.153	0.124	0.065	0.212	0.124	0.359	0.313	1.216	0.292	0.307	0.388	0.954	0.088	2.288	1.449	0.498	0.911
OopSylGTT00000005899	1.559	1.716	1.073	5.606	7.236	3.584	1.812	2.744	0.998	1.016	1.362	1.267	1.921	4.511	2.097	1.544	0.592	1.779	2.192	1.729	1.009	0.000	0.000	0.000	0.000	0.000	0.000	0.000	0.000	0.000	0.000	0.000	0.000	0.000	0.000	0.000	0.000	0.000	0.000	0.000	0.000	0.000	0.000	0.000	0.000	0.000	0.000	0.000	0.000
OopSylGTT00000006632	137.609	112.205	90.682	54.918	87.506	132.427	77.256	91.777	120.419	125.341	92.828	110.050	78.970	74.253	130.355	98.603	107.890	129.451	129.160	108.823	107.593	42.204	45.373	71.347	25.108	46.763	16.077	56.547	50.906	21.620	20.749	18.772	27.097	38.116	14.621	19.142	29.235	30.048	19.606	30.017	36.624	35.935	57.520	28.608	41.951	32.896	23.926	39.584	33.823
OopSylGTT00000053255	0.431	1.738	2.112	2.207	1.845	1.520	1.520	0.974	1.032	0.129	0.000	1.201	1.897	1.844	0.744	0.005	0.002	2.708	0.063	0.000	1.627	0.318	0.024	0.483	0.003	0.000	0.344	2.612	1.499	0.000	0.000	0.000	0.197	0.556	0.000	0.000	0.127	0.218	0.000	1.986	0.090	0.000	0.618	3.736	0.000	0.000	0.093	0.003	0.000
OopSylGTT00000047117	37.864	42.697	49.909	36.313	40.142	37.175	45.092	34.194	38.363	41.907	41.270	39.854	40.549	37.004	42.165	55.387	54.456	48.961	45.078	44.914	41.532	0.032	0.082	0.160	0.151	0.310	0.000	0.084	0.121	0.000	0.029	0.277	0.140	0.084	0.065	0.072	0.068	0.034	0.078	0.000	0.000	0.000	0.056	0.204	0.089	0.023	0.076	0.000	0.025
OopSylGTT00000059225	0.722	0.472	1.111	0.436	0.269	0.000	0.720	1.515	0.149	0.678	0.081	0.381	0.504	0.467	0.498	0.000	0.206	1.088	0.000	0.188	0.301	1.208	0.588	0.790	0.000	0.395	1.159	0.259	1.075	0.222	0.330	0.336	0.000	0.784	0.000	0.323	0.208	0.000	1.406	0.838	0.906	0.000	0.348	0.442	0.000	0.368	0.187	0.194	0.217
OopSylGTT00000033582	0.562	0.399	0.856	0.099	0.128	0.306	0.424	0.000	0.164	0.000	0.196	0.091	0.190	1.930	0.878	0.220	1.495	0.753	1.338	0.448	0.728	0.000	0.000	0.000	0.000	0.000	0.000	0.000	0.098	0.000	0.000	0.000	0.000	0.000	0.000	0.000	0.000	0.000	0.000	0.000	0.000	0.000	0.000	0.000	0.000	0.415	0.000	0.000	0.000
OopSylGTT00000010612	14.427	15.768	16.090	17.875	18.106	13.465	15.996	20.576	14.673	11.338	16.577	14.759	15.878	20.194	22.099	14.020	22.407	21.497	13.516	18.432	13.013	0.624	1.732	2.122	1.836	0.389	5.404	2.926	2.220	0.936	0.897	0.359	0.682	0.564	0.974	0.140	0.703	1.538	0.323	0.992	0.852	0.819	1.787	2.325	2.055	0.423	0.101	1.174	0.846
OopSylGTT00000016154	3.702	0.989	1.362	2.849	8.036	1.365	2.707	3.011	1.556	1.496	0.762	1.944	2.624	4.670	2.264	1.740	1.498	1.320	2.022	1.302	1.589	0.624	1.041	0.000	0.225	0.000	0.000	0.000	0.180	0.000	0.173	0.000	0.347	0.000	0.392	0.000	0.000	1.595	0.000	0.000	0.000	0.832	0.497	0.399	0.266	0.000	0.139	0.580	0.427
OopSylGTT00000016398	45.553	16.737	11.632	62.471	53.049	34.243	33.479	41.369	18.900	15.587	10.718	27.048	23.487	51.883	34.323	20.549	11.236	10.962	21.217	32.495	16.018	0.897	0.551	1.284	1.491	2.702	6.248	1.801	1.114	0.228	1.417	0.770	0.791	1.863	0.872	0.590	0.122	0.414	3.813	1.145	1.783	0.490	0.611	0.000	1.522	0.406	0.567	1.228	1.835
OopSylGTT00000032234	11.363	10.679	12.944	9.673	4.540	8.231	16.403	10.070	10.853	9.917	8.370	8.477	13.883	10.492	9.575	12.125	15.959	6.025	6.754	9.892	8.679	0.278	0.000	0.105	0.000	0.000	0.136	0.000	0.003	0.000	0.512	0.000	0.076	7.680	0.096	0.000	0.033	0.000	0.168	0.000	0.000	0.000	0.000	0.594	0.000	3.507	1.616	4.156	1.076
OopSylGTT00000025992	0.565	0.488	0.000	0.000	0.000	0.124	0.259	0.487	0.497	0.400	0.239	0.000	0.116	0.000	0.000	0.134	0.230	0.000	0.116	0.682	0.000	0.000	0.000	0.000	0.000	0.000	0.000	0.000	0.000	0.000	0.000	0.000	0.000	0.000	0.000	0.000	0.000	0.000	0.000	0.000	0.000	0.000	0.000	0.000	0.000	0.000	0.000	0.000	0.000
OopSylGTT00000073359	1.007	1.124	0.505	1.451	0.318	0.255	0.210	2.087	1.089	0.820	0.630	0.722	0.802	0.785	0.584	1.578	0.713	0.316	1.545	0.111	0.637	0.000	0.000	0.000	0.000	0.000	0.163	0.000	0.000	0.000	0.000	0.000	0.000	0.000	0.000	0.060	0.000	0.056	0.000	0.000	0.000	0.000	0.000	0.000	0.000	0.000	0.000	0.000	0.000
OopSylGTT00000005786	0.386	0.339	0.438	1.613	2.055	0.999	0.546	1.638	0.770	0.504	0.728	0.469	0.436	2.632	0.730	1.005	1.243	0.105	1.000	0.961	0.460	0.000	0.000	0.000	0.000	0.000	0.000	0.000	0.057	0.000	0.000	0.095	0.000	0.000	0.061	0.070	0.000	0.000	0.000	0.000	0.000	0.000	0.000	1.665	0.000	0.042	0.000	0.000	0.046
OopSylGTT00000040295	5.728	5.267	4.629	5.903	10.143	5.865	6.462	4.738	5.397	5.167	5.203	3.840	4.906	7.630	6.198	5.561	4.230	5.673	5.504	7.320	4.762	0.683	0.834	0.569	0.864	0.965	0.797	0.183	0.457	0.526	1.031	0.799	0.475	0.769	0.728	0.764	0.562	1.051	0.715	0.399	0.935	0.786	0.341	1.590	0.398	0.632	0.813	0.901	0.287
OopSylGTT00000067733	0.398	0.000	0.874	0.709	0.183	0.729	0.000	1.161	0.234	0.316	0.000	0.658	0.413	0.550	0.980	1.438	0.138	0.552	0.683	0.323	0.118	0.000	0.196	0.000	0.000	0.000	0.459	0.000	0.000	0.000	0.397	0.000	0.000	0.102	0.000	0.184	0.000	0.000	0.000	0.000	0.000	0.209	0.000	0.305	0.203	0.095	0.000	0.000	0.000
OopSylGTT00000059262	2.238	0.763	0.000	2.471	1.134	0.878	1.282	1.689	0.758	0.252	0.921	0.471	0.931	3.339	1.333	0.468	0.754	1.103	2.772	0.963	1.321	1.663	0.465	2.153	0.000	0.234	0.000	0.121	1.290	0.548	0.156	0.807	0.000	0.605	1.053	1.103	0.613	0.180	0.000	0.754	0.000	0.000	0.448	0.358	0.000	0.000	0.000	0.000	0.000
OopSylGTT00000055190	47.277	29.493	25.587	50.803	38.644	34.399	23.818	33.777	35.544	25.964	21.373	26.420	30.307	46.377	28.242	33.959	31.895	21.286	41.815	35.850	25.967	1.402	1.788	1.195	1.960	2.070	4.680	2.132	0.772	0.201	1.368	1.320	1.834	1.755	1.206	1.767	0.759	1.075	1.615	1.789	1.769	0.703	1.199	2.657	1.769	1.891	1.204	0.864	1.105
OopSylGTT00000037561	3.430	3.564	4.054	3.876	4.363	2.912	2.799	3.001	3.811	3.915	3.949	4.349	4.524	2.241	2.845	3.471	2.440	3.531	5.243	4.075	3.431	10.804	9.687	9.850	9.810	16.361	23.040	10.105	9.854	10.894	11.599	11.435	9.094	17.230	13.665	13.047	11.228	12.576	8.549	7.856	9.025	9.364	9.211	18.913	6.650	12.402	11.985	11.400	11.779
OopSylGTT00000062065	2.983	3.452	4.720	2.491	4.420	4.544	4.633	5.601	5.730	4.991	5.084	4.451	7.735	3.458	3.788	3.275	6.116	5.444	4.055	6.851	6.119	3.223	1.412	1.003	1.923	6.081	2.362	2.541	1.751	0.979	1.927	1.876	4.252	18.694	2.867	5.151	4.030	0.985	1.399	1.167	1.690	1.296	1.280	4.042	2.113	4.720	5.815	10.824	8.120
OopSylGTT00000011397	0.653	1.092	2.349	0.351	0.450	1.846	0.958	0.000	2.303	1.399	0.176	0.979	0.862	1.362	3.296	1.800	0.863	0.694	2.544	1.801	0.146	36.775	35.876	15.679	28.112	35.127	15.000	43.530	36.857	13.748	24.642	18.799	22.468	9.095	30.070	7.239	33.004	34.183	29.210	12.900	20.352	20.765	15.178	12.213	35.174	0.472	0.955	2.242	2.648
OopSylGTT00000018155	6.534	4.762	9.149	4.269	16.427	11.283	11.531	8.251	8.793	9.391	8.016	11.285	10.227	7.782	9.485	5.625	9.435	13.333	5.572	12.467	9.761	17.381	19.227	18.847	15.493	32.124	15.861	13.475	18.739	26.403	27.411	20.950	18.531	35.914	25.372	15.782	23.783	15.537	15.390	10.352	13.393	7.699	13.030	14.192	13.057	51.373	48.587	35.668	51.263
OopSylGTT00000025371	1.962	4.194	4.861	1.246	24.805	7.595	3.680	3.604	2.932	5.863	5.346	5.177	3.095	1.349	3.075	2.309	2.562	5.161	4.109	2.591	1.870	48.957	56.822	44.174	55.936	33.490	15.094	42.840	53.730	36.890	42.312	42.439	46.455	28.908	36.013	40.959	35.285	45.065	45.502	44.680	42.895	36.571	26.957	24.421	34.624	27.550	30.535	30.019	43.157
OopSylGTT00000061598	78.356	75.450	57.858	110.821	130.879	77.332	70.253	94.176	56.735	55.040	50.505	62.267	60.713	125.924	55.249	78.429	48.369	50.872	59.130	46.419	48.683	2.819	1.438	3.316	1.349	2.032	4.098	1.966	1.531	1.379	1.723	2.642	0.813	3.730	0.747	2.865	3.027	3.589	2.410	4.331	4.727	2.253	6.068	10.977	5.369	2.339	1.486	2.156	2.452
OopSylGTT00000013122	6.354	3.946	4.959	2.904	7.985	11.695	7.743	4.429	4.755	4.440	3.792	8.102	6.576	5.612	14.456	7.359	7.427	12.950	9.337	6.725	6.268	56.993	91.565	39.289	72.748	37.175	13.540	40.911	36.174	69.460	56.581	45.824	83.426	56.754	59.026	86.057	69.095	61.287	59.518	35.027	41.975	70.614	56.886	31.740	53.485	58.727	87.256	58.985	93.215
OopSylGTT00000026656	8.869	17.264	14.423	7.300	4.715	12.430	12.148	9.940	10.825	10.548	15.142	7.976	8.631	9.760	9.394	15.782	12.250	11.271	16.012	13.069	10.624	0.000	0.000	0.184	0.000	0.000	0.000	0.159	0.217	0.000	0.000	0.090	0.000	4.521	0.351	0.000	0.163	0.121	0.140	0.000	0.000	0.825	0.100	0.485	0.000	1.378	0.433	1.344	0.260
OopSylGTT00000041718	6.883	5.971	5.412	6.362	4.758	6.204	7.682	6.597	6.254	7.724	6.525	7.310	7.798	5.180	3.386	7.044	2.636	4.108	4.407	4.677	4.588	0.000	0.000	0.000	0.119	0.000	0.790	0.251	0.095	0.000	0.000	0.079	0.000	0.069	0.237	0.000	0.143	0.107	0.000	0.220	0.000	0.722	0.177	0.000	0.000	0.203	0.076	0.237	0.229
OopSylGTT00000051563	2.307	1.909	0.546	5.552	3.582	2.854	1.007	1.651	1.016	1.034	1.077	2.149	1.806	4.392	2.440	2.796	1.810	2.114	3.568	5.453	1.925	0.000	0.213	0.261	0.000	0.646	0.000	0.000	0.445	0.000	0.000	0.247	0.000	0.000	0.000	0.802	0.000	0.166	0.000	0.000	0.000	0.000	0.275	0.660	1.533	0.205	0.000	0.000	0.118
OopSylGTT00000020383	0.000	0.000	0.098	0.336	0.579	0.000	0.000	0.091	0.093	0.249	0.000	0.207	0.216	1.018	0.000	0.000	0.214	0.216	0.216	0.510	0.092	0.000	0.000	0.000	0.000	0.000	0.000	0.000	0.000	0.000	0.000	0.000	0.000	0.000	0.000	0.000	0.000	0.000	0.000	0.000	0.000	0.000	0.000	0.000	0.000	0.077	0.000	0.000	0.000
OopSylGTT00000017582	2.730	2.035	1.609	1.409	1.415	1.283	1.410	1.297	1.029	1.371	1.690	0.818	1.163	0.760	0.667	2.028	0.933	1.958	1.581	1.524	0.790	0.000	0.000	0.310	0.000	0.000	0.385	0.000	0.000	0.128	0.219	0.000	0.000	0.404	1.048	1.045	0.000	0.000	0.000	0.000	0.000	0.588	0.108	0.000	0.000	0.098	0.000	0.302	0.196
OopSylGTT00000004435	6.365	5.671	6.284	5.935	6.264	6.005	5.184	9.097	6.828	4.377	8.542	7.414	8.154	2.839	6.040	5.777	7.876	6.840	5.800	3.627	7.576	17.041	12.704	17.314	11.942	16.870	4.664	12.850	13.915	13.633	13.852	12.310	14.403	17.525	14.542	7.656	15.183	11.763	12.427	13.817	10.016	11.833	12.787	5.495	15.850	38.934	46.205	34.897	31.808
OopSylGTT00000018984	12.317	19.240	17.113	27.690	23.247	18.977	24.666	20.469	15.938	11.040	18.715	19.912	16.712	31.611	21.814	17.344	13.928	15.997	20.087	21.144	19.146	1.926	3.527	4.610	2.494	1.556	3.083	1.834	1.993	2.070	2.668	4.848	4.242	6.285	3.663	3.331	3.023	2.567	2.565	0.358	1.377	2.358	3.545	7.792	1.130	1.991	2.989	0.997	2.800
OopSylGTT00000059616	0.114	0.000	0.000	0.000	0.000	0.251	0.000	0.000	0.101	0.000	0.000	0.000	0.235	0.158	0.000	0.000	0.000	0.000	0.000	0.000	0.000	0.266	0.000	0.305	1.185	0.000	0.000	0.788	0.238	0.786	0.114	0.591	0.338	0.524	0.000	0.000	0.268	1.192	0.154	0.828	0.357	1.267	0.330	0.000	0.350	4.498	1.886	0.978	1.515
OopSylGTT00000054013	1.587	4.352	2.894	5.887	1.218	1.560	5.622	4.279	4.668	5.555	6.480	3.004	2.999	6.145	1.698	8.917	3.933	2.074	3.125	3.689	1.748	0.000	0.000	0.000	0.000	0.000	0.000	0.000	0.000	0.000	0.000	0.150	0.000	0.000	0.000	0.000	0.000	0.399	0.000	0.000	0.000	0.000	0.000	0.000	0.000	0.000	0.000	0.000	0.000
OopSylGTT00000010446	5.951	4.379	5.188	9.371	8.964	5.508	5.736	10.905	3.960	4.452	5.194	5.239	4.544	9.501	5.239	5.523	3.771	2.844	4.240	2.792	4.548	0.178	0.306	0.131	0.415	0.332	1.908	0.118	0.337	0.471	0.587	0.322	0.519	0.862	0.596	0.660	0.290	0.438	0.504	0.126	0.913	0.495	0.314	0.748	0.163	0.082	0.594	0.105	0.548
OopSylGTT00000012108	1.363	1.847	1.427	1.927	2.105	1.840	1.165	1.295	2.063	1.091	0.582	2.035	1.702	1.249	1.318	0.731	0.513	1.148	1.320	2.186	1.663	3.617	1.525	2.917	2.368	1.918	6.798	3.123	1.761	1.835	1.142	2.178	0.914	0.998	2.371	1.053	0.623	2.375	1.573	1.215	2.211	1.582	1.789	2.008	2.982	1.968	0.395	3.542	0.807
OopSylGTT00000005105	33.319	27.301	35.579	73.685	116.887	59.873	51.429	46.751	55.086	9.401	25.541	30.572	49.110	88.493	26.419	37.406	17.606	17.913	14.340	27.778	24.469	6.449	13.277	9.571	13.530	7.270	9.051	28.621	11.879	9.674	14.028	11.733	10.570	33.683	12.538	17.919	12.454	5.782	4.159	2.526	3.765	2.773	5.138	9.964	2.655	11.859	21.985	35.361	34.552
OopSylGTT00000060278	0.494	0.178	0.114	0.535	0.212	0.077	0.473	0.409	0.177	0.230	0.154	0.056	0.488	0.153	0.000	0.211	0.219	0.057	0.295	0.110	0.083	0.000	0.000	0.000	0.000	0.000	0.000	0.000	0.129	0.000	0.000	0.000	0.043	0.000	0.000	0.000	0.021	0.000	0.000	0.048	0.000	0.000	0.000	0.039	0.000	10.102	10.456	5.928	6.120
OopSylGTT00000064517	0.000	0.000	0.000	0.202	0.000	0.069	0.000	0.000	0.000	0.000	0.000	0.000	0.000	0.000	0.000	0.295	0.000	0.062	0.000	0.000	0.054	0.000	0.000	0.000	0.166	0.000	0.000	0.000	0.000	0.071	0.000	0.000	0.000	0.000	0.000	0.000	0.050	0.000	0.259	0.000	0.000	0.000	0.000	0.000	0.000	0.000	0.000	0.000	0.000
OopSylGTT00000058151	0.000	0.000	0.000	0.344	0.000	0.000	0.000	0.285	0.000	0.000	0.000	0.000	0.169	0.668	0.000	0.000	0.000	0.000	0.333	0.000	0.287	0.000	0.000	0.293	0.000	0.000	0.000	0.000	0.164	0.000	0.000	0.000	0.000	0.000	0.000	0.000	0.000	0.000	0.211	0.000	0.246	0.253	0.000	0.000	0.484	0.000	0.000	0.000	0.130
OopSylGTT00000010865	0.500	0.769	0.985	0.955	0.587	0.354	0.720	0.467	1.235	0.403	1.578	1.167	0.969	0.914	0.676	0.885	1.000	1.092	0.844	0.591	0.737	0.694	0.496	0.982	0.428	0.364	0.452	0.719	0.771	0.552	0.352	0.391	0.339	0.860	0.913	0.349	0.513	0.358	0.903	0.091	0.411	0.460	0.481	0.596	0.690	0.169	0.217	0.700	0.220
OopSylGTT00000010513	2.090	0.707	1.009	1.548	1.942	1.560	1.376	1.893	1.848	2.166	1.442	1.290	1.358	1.874	0.789	1.309	0.498	0.735	0.806	1.053	0.998	0.061	0.158	0.407	0.991	0.000	0.326	0.056	0.000	0.000	0.297	0.166	0.000	0.000	0.352	0.000	0.121	0.065	0.298	0.262	0.000	0.342	0.238	0.292	0.222	0.000	0.060	0.000	0.000
OopSylGTT00000066510	27.554	24.919	27.857	25.170	19.951	26.412	29.693	27.710	24.023	28.817	28.517	25.085	30.481	18.940	30.026	25.531	34.884	30.629	24.229	28.434	26.870	22.155	25.178	32.353	25.954	20.887	4.909	25.481	26.094	16.395	21.399	23.599	25.817	26.098	27.724	16.611	25.753	29.934	16.255	18.803	19.074	28.296	29.788	9.112	19.593	63.003	59.644	36.763	54.248
OopSylGTT00000069892	0.000	0.436	0.350	0.000	0.000	0.250	0.907	0.361	0.330	0.218	0.193	0.000	0.000	0.253	0.592	0.000	0.000	0.000	0.000	0.000	0.167	0.255	0.262	0.353	0.457	0.556	0.000	0.000	0.000	0.221	0.000	0.332	0.181	0.431	0.000	0.000	0.000	0.000	0.250	0.000	0.269	0.000	0.000	0.000	0.000	0.145	0.000	0.000	0.295
OopSylGTT00000049573	0.030	0.441	0.482	0.661	0.212	0.418	0.508	0.155	0.246	0.583	0.601	0.449	0.100	0.444	0.384	0.148	0.131	0.200	0.296	0.418	0.323	32.718	34.745	39.636	23.170	28.389	13.018	26.361	36.307	17.586	24.705	24.596	37.133	14.514	33.470	25.907	25.858	34.554	15.764	14.969	14.920	17.757	18.732	18.696	18.666	0.542	1.279	1.282	0.729
OopSylGTT00000057755	3.813	2.891	4.775	2.634	4.403	3.490	4.119	4.185	4.543	3.344	3.625	3.743	3.884	3.206	3.607	3.820	3.747	4.296	3.698	5.087	5.083	0.703	2.841	0.799	0.378	1.881	0.190	0.709	0.981	0.509	0.404	0.600	0.473	0.482	0.348	0.193	0.416	0.395	0.513	0.627	0.486	0.271	0.385	0.367	0.681	1.103	1.591	0.302	0.825
OopSylGTT00000037174	5.126	6.093	4.721	7.332	8.645	4.483	4.815	5.262	5.664	6.100	7.102	6.456	6.276	4.362	4.074	5.472	5.625	5.895	5.911	5.483	5.509	9.761	8.182	9.205	6.922	7.483	14.624	6.963	8.461	12.072	9.934	12.078	9.772	7.773	13.896	10.258	10.089	10.748	7.272	8.363	9.040	9.868	6.670	13.855	7.036	5.483	8.878	8.250	7.353
OopSylGTT00000023115	0.440	0.185	0.472	0.358	0.400	0.429	0.496	0.524	0.395	0.000	0.248	0.569	0.627	0.666	0.170	0.513	0.139	0.554	0.197	0.850	0.449	0.375	0.448	0.079	0.210	0.000	0.375	0.123	0.462	0.114	0.077	0.299	0.141	0.182	0.181	0.124	0.188	0.214	0.328	0.000	0.000	0.562	0.283	0.154	0.000	0.397	0.000	0.670	0.187
OopSylGTT00000010050	63.458	59.507	45.702	126.349	218.694	50.217	71.930	94.006	51.641	49.775	30.334	49.931	58.200	125.550	47.945	63.339	55.018	40.057	48.502	65.890	36.475	2.352	1.609	5.072	3.322	9.201	9.587	2.373	2.945	4.267	5.559	6.451	2.020	1.413	3.474	1.517	2.670	2.842	0.821	9.740	0.542	3.328	2.680	2.287	3.959	3.724	1.930	1.672	0.935
OopSylGTT00000048055	11.818	13.461	12.832	13.817	13.618	15.224	12.336	15.132	14.113	11.207	13.873	12.713	16.424	16.701	9.517	13.983	10.805	11.556	12.829	11.050	14.026	2.592	2.504	3.319	1.700	2.952	5.447	2.241	1.884	2.095	2.153	2.170	1.154	4.464	2.008	2.556	2.122	1.510	2.760	1.109	1.417	1.771	1.291	4.639	2.054	2.539	2.231	2.443	1.856
OopSylGTT00000061191	0.086	0.128	0.018	0.045	0.196	0.022	0.231	0.138	0.112	0.193	0.128	0.099	0.228	0.146	0.021	0.048	0.000	0.117	0.000	0.073	0.017	0.229	0.179	0.066	0.083	0.356	0.036	0.152	0.221	0.918	0.744	0.385	0.651	0.760	0.471	0.260	0.378	0.075	0.057	0.148	0.066	0.032	0.020	0.050	0.064	0.249	50.396	2.535	49.346
OopSylGTT00000005482	0.149	0.000	0.142	0.000	0.824	0.000	0.000	0.264	0.263	0.000	0.000	0.000	0.469	0.207	0.158	0.181	0.000	0.314	0.154	0.000	0.266	0.000	0.000	0.000	0.000	0.000	0.000	0.000	0.000	0.000	0.000	0.000	0.000	0.000	0.000	0.000	0.000	0.000	0.000	0.000	0.000	0.000	0.000	0.000	0.000	0.000	0.000	0.000	0.000
OopSylGTT00000043104	3.914	2.796	3.546	2.775	3.209	4.377	4.403	4.529	4.098	4.816	4.540	5.005	5.166	3.598	3.816	4.378	4.768	4.984	3.537	4.153	5.010	4.588	4.508	4.200	5.026	4.692	7.158	5.449	5.350	7.905	8.909	5.608	5.546	7.767	8.384	6.237	6.657	4.093	6.185	3.768	5.744	5.196	4.805	6.895	3.966	12.747	10.709	8.486	9.579
OopSylGTT00000048534	0.336	0.557	0.246	1.411	0.746	0.542	0.000	1.080	0.132	0.474	0.000	0.145	0.205	0.000	0.284	0.202	1.662	0.905	0.430	0.787	0.354	0.000	0.231	0.000	0.000	0.000	0.000	0.000	0.000	0.000	0.163	0.295	0.000	0.000	0.285	0.226	0.000	0.000	0.000	0.000	0.000	0.000	0.318	0.000	0.273	0.000	0.000	0.339	0.000
OopSylGTT00000059576	2.520	2.823	2.366	2.141	1.905	1.383	1.441	1.869	1.490	2.057	1.697	1.574	1.662	1.858	1.481	2.148	1.206	1.878	2.287	1.203	1.279	0.574	0.664	1.023	0.312	1.482	0.962	0.764	0.760	0.453	0.769	1.107	0.859	0.468	0.505	0.712	0.780	0.378	0.288	0.226	0.402	0.243	0.528	0.142	0.289	0.859	1.387	0.679	1.300
OopSylGTT00000032363	2.723	3.111	2.923	5.057	5.159	4.370	2.917	4.370	3.087	3.194	2.546	4.032	3.435	4.991	3.468	4.962	2.233	3.126	2.803	3.433	3.468	0.429	0.230	0.000	0.113	0.086	0.596	0.207	0.289	0.370	0.000	0.000	0.000	0.000	0.093	0.300	0.192	0.206	0.000	0.159	0.089	0.000	0.173	0.282	0.000	0.504	0.210	0.348	0.000
OopSylGTT00000000750	0.078	0.085	0.093	0.145	0.182	0.203	0.083	0.100	0.088	0.201	0.185	0.222	0.098	0.042	0.023	0.000	0.049	0.113	0.085	0.026	0.101	28.711	32.076	35.151	47.720	5.005	8.216	30.004	37.081	32.086	26.942	32.125	30.690	5.153	22.130	21.335	32.195	19.960	18.337	10.846	11.387	18.848	21.469	10.009	19.815	35.246	39.580	24.308	36.285
OopSylGTT00000018592	14.789	16.182	10.880	28.287	32.926	13.301	9.936	19.316	10.110	9.015	9.446	9.300	9.854	23.814	12.735	18.213	11.454	10.425	16.030	10.494	11.477	0.450	0.580	1.504	0.499	0.386	1.560	0.395	0.799	0.295	0.257	1.215	0.380	0.296	0.432	0.534	0.302	0.297	0.860	0.928	0.796	1.423	0.863	2.075	1.376	0.556	0.000	0.764	0.318
OopSylGTT00000064002	0.291	0.238	0.365	0.412	0.414	0.333	0.456	0.320	0.207	0.060	0.053	0.147	0.128	0.647	0.398	0.608	0.306	0.313	0.344	0.240	0.269	0.057	0.330	0.154	0.204	0.239	0.798	0.264	0.000	0.085	0.118	0.183	0.082	0.075	0.262	0.097	0.223	0.522	0.422	4.776	0.000	0.675	0.275	0.772	0.079	0.020	0.023	0.023	0.228
OopSylGTT00000066749	0.128	0.116	0.186	0.160	0.471	0.180	0.174	0.131	0.055	0.326	0.296	0.216	0.061	0.272	0.118	0.292	0.255	0.186	0.227	0.041	0.066	0.096	0.013	0.027	0.175	0.096	0.076	0.064	0.084	0.116	0.189	0.116	0.129	0.351	0.149	0.033	0.201	0.042	0.036	0.021	0.083	0.013	0.034	0.000	0.150	0.170	0.437	0.179	0.347
OopSylGTT00000053797	4.772	7.717	5.416	2.706	7.885	5.460	5.149	5.089	5.200	5.811	5.720	4.420	6.383	4.477	3.580	3.149	5.731	5.771	4.222	3.533	3.928	0.816	0.716	1.486	0.421	0.491	0.657	0.745	1.128	0.372	0.434	0.374	0.480	0.331	0.304	0.296	0.212	0.503	0.510	1.570	0.508	0.600	1.201	0.882	0.582	1.070	0.897	1.255	1.125
OopSylGTT00000037368	3.442	2.306	3.431	2.340	2.584	1.938	3.206	2.254	2.958	2.703	2.467	3.446	1.738	3.631	3.459	4.424	5.329	3.186	4.332	5.082	3.803	0.067	0.000	0.050	0.000	0.000	0.000	0.000	0.000	0.000	0.000	0.000	0.058	0.000	0.000	0.000	0.047	0.141	0.000	0.000	0.187	0.000	0.000	0.281	0.000	0.091	0.051	0.000	0.102
OopSylGTT00000060478	1.820	2.767	1.286	0.795	1.615	1.874	1.101	2.209	1.883	2.143	1.579	1.786	2.738	0.589	1.458	1.520	1.195	1.313	1.315	1.549	1.960	0.124	0.314	0.378	0.277	0.000	0.556	0.163	0.334	0.733	0.857	0.092	0.316	1.223	0.600	0.583	0.753	0.620	0.000	1.032	0.668	0.169	0.412	1.741	0.328	0.313	0.177	0.367	0.444
OopSylGTT00000058704	2.541	2.610	4.394	2.621	1.410	2.929	5.186	8.068	5.475	6.792	4.815	3.610	2.240	3.060	0.892	0.447	0.466	3.454	5.067	1.116	1.924	0.000	0.367	0.189	0.000	0.000	1.207	0.192	0.000	0.000	0.000	0.000	0.000	0.448	0.140	0.000	0.000	0.000	0.000	0.000	0.000	0.394	0.000	0.576	0.000	0.163	0.000	0.106	0.000
OopSylGTT00000026645	0.953	1.728	0.908	0.643	1.468	1.884	1.074	1.074	0.608	1.834	1.456	1.064	1.373	1.235	3.493	5.464	2.864	6.027	5.648	3.320	4.528	0.424	0.649	0.872	0.262	0.103	0.298	0.237	1.154	0.000	0.200	0.000	0.000	0.362	0.075	0.415	0.071	0.355	0.097	0.464	0.155	0.236	0.475	0.305	0.188	0.908	0.581	0.761	0.879
OopSylGTT00000020144	67.605	63.015	68.551	99.314	194.174	94.733	82.703	89.425	64.808	57.112	61.561	81.251	80.634	113.264	79.476	85.167	68.093	81.447	69.434	72.387	78.704	14.268	19.602	15.591	18.713	9.388	24.460	24.523	19.663	16.265	17.574	14.725	12.703	11.701	16.881	27.837	15.447	19.709	16.440	15.702	14.466	15.367	17.907	23.813	23.285	10.034	7.600	13.724	15.892
OopSylGTT00000041967	5.898	4.826	5.005	10.761	5.472	6.659	8.580	6.114	6.829	7.217	5.814	7.883	6.549	11.741	8.529	6.652	6.447	6.093	6.985	7.692	7.528	0.000	0.000	0.000	0.067	0.267	0.000	0.144	0.171	0.050	0.335	0.182	0.062	0.038	0.159	0.237	0.298	0.341	0.000	0.000	0.427	0.222	0.000	0.000	0.000	0.125	0.039	0.221	0.050
OopSylGTT00000056009	0.697	2.452	2.369	1.490	0.962	1.073	0.324	1.225	0.491	1.497	1.041	0.000	0.726	0.386	1.178	0.674	0.728	1.310	1.725	1.360	0.619	1.143	1.028	1.134	1.258	0.834	0.722	0.536	0.719	0.161	1.530	3.583	2.520	1.631	1.716	0.387	1.521	0.320	0.185	0.334	0.645	0.881	0.844	0.561	1.272	13.906	19.532	7.383	9.251
OopSylGTT00000052880	12.434	9.569	9.637	10.285	8.742	11.561	10.712	12.336	12.032	8.712	10.469	11.881	11.178	10.422	10.310	13.249	11.143	11.432	11.614	12.599	13.885	1.799	1.522	2.684	1.470	1.482	11.779	3.009	2.468	1.085	1.051	2.304	1.910	2.589	2.366	1.962	1.544	1.811	3.282	5.266	3.272	2.356	2.648	6.597	1.793	2.478	1.046	1.919	4.406
OopSylGTT00000051272	16.686	17.841	17.546	5.305	9.187	20.973	14.986	13.291	18.660	32.113	15.928	20.038	17.531	7.719	18.038	16.573	11.708	18.762	11.997	18.158	16.020	0.181	0.000	0.282	0.993	0.000	0.000	0.476	0.317	0.358	0.153	0.132	0.761	2.375	1.552	1.732	0.000	0.000	0.204	0.000	0.000	0.000	0.440	0.000	0.234	0.763	0.494	1.289	1.885
OopSylGTT00000062121	8.330	12.193	5.324	10.705	14.638	6.672	8.430	10.472	9.067	6.097	9.135	5.545	7.412	5.902	5.378	7.000	8.109	9.714	5.597	13.405	6.733	0.575	0.241	1.347	0.838	1.449	7.003	0.503	0.836	0.949	0.000	0.558	0.803	0.503	1.274	0.459	0.127	0.372	0.429	4.300	0.500	1.289	1.699	0.741	0.985	1.030	0.260	0.406	1.059
OopSylGTT00000041965	0.915	0.693	3.803	0.000	1.028	2.582	1.027	0.447	2.021	0.000	1.737	0.698	0.952	0.433	3.052	3.243	1.376	1.797	0.839	4.031	1.851	0.000	0.000	0.000	0.000	0.000	1.309	0.000	0.000	0.179	0.000	0.000	0.000	0.136	0.369	0.000	0.288	0.000	0.000	0.000	0.296	0.649	0.000	0.000	0.000	0.220	0.000	0.000	0.000
OopSylGTT00000060820	0.672	1.834	0.467	1.052	0.267	0.595	1.019	0.468	1.710	1.988	1.499	0.968	1.233	1.833	2.259	1.023	1.086	0.683	1.814	0.783	1.207	0.000	0.282	0.326	0.145	0.000	0.000	0.235	0.630	0.184	0.185	0.196	0.110	3.187	0.522	0.483	0.296	0.113	0.415	0.170	0.000	0.000	1.147	0.352	0.000	0.314	0.000	0.640	0.463
OopSylGTT00000005805	6.058	5.465	5.189	4.148	4.704	5.448	5.189	4.328	4.807	4.567	4.437	4.275	3.902	2.919	4.410	3.726	3.887	3.192	3.703	4.522	4.965	15.910	14.872	19.646	11.606	20.437	6.614	14.806	19.127	10.004	11.745	12.557	13.478	15.416	13.697	9.252	15.346	11.982	10.984	11.155	9.684	10.527	11.102	4.483	10.473	22.713	20.993	11.168	14.302
OopSylGTT00000017258	11.640	9.656	7.784	6.937	3.825	7.680	6.207	9.863	7.850	6.980	7.351	8.139	9.697	6.523	7.291	8.367	6.248	8.337	8.017	7.461	8.584	0.589	0.492	1.727	0.593	1.164	2.368	0.784	0.519	0.181	0.549	0.356	0.292	0.370	0.338	0.167	0.447	0.645	0.943	2.336	1.036	0.643	0.726	0.143	0.693	3.199	2.095	1.236	0.837
OopSylGTT00000021707	2.505	2.247	1.546	2.152	2.311	1.750	1.879	1.695	1.895	2.081	1.937	1.893	1.985	0.688	1.900	2.035	2.631	2.048	2.177	1.493	2.017	0.623	0.494	1.207	0.551	0.839	0.847	0.756	0.391	0.813	0.951	0.519	0.480	0.880	0.750	0.216	0.503	0.529	0.841	1.225	0.890	0.948	0.621	1.112	0.494	0.721	1.115	0.471	0.663
OopSylGTT00000042653	0.215	0.028	1.001	3.973	0.193	0.087	0.344	0.280	3.134	0.458	0.364	0.823	0.743	2.214	0.955	0.763	0.000	0.026	1.482	2.297	0.306	622.746	761.455	683.862	826.081	652.991	511.995	933.324	786.073	616.475	844.448	618.893	639.609	271.650	711.241	510.037	641.366	868.050	810.915	904.388	844.633	749.894	765.291	703.418	845.884	0.170	1.300	0.364	1.684
OopSylGTT00000028310	3.224	3.601	1.793	1.827	4.913	2.811	1.798	1.668	2.393	0.410	2.743	1.356	3.233	2.360	1.808	2.292	1.616	2.349	0.882	1.875	3.354	4.589	4.995	6.849	3.262	1.502	4.358	3.660	3.120	5.528	5.850	2.754	5.337	7.325	3.774	2.865	4.875	3.660	2.000	3.652	2.849	3.741	2.241	1.536	2.300	2.483	2.820	1.820	5.077
OopSylGTT00000038548	180.952	182.103	191.250	161.280	99.577	189.560	228.289	180.673	171.912	219.216	191.709	194.739	189.793	189.095	178.004	159.976	170.948	174.778	159.827	174.860	186.002	1.596	2.552	3.285	2.028	4.446	4.377	2.465	3.079	0.368	0.404	1.789	2.513	1.843	1.381	2.560	1.838	2.124	2.170	4.586	0.709	6.097	3.085	4.497	0.560	11.003	1.724	1.923	5.875
OopSylGTT00000033822	77.562	87.256	84.268	60.201	119.446	113.200	128.205	124.355	176.326	112.497	96.230	152.269	89.599	99.065	378.444	68.953	136.488	114.364	70.083	171.367	116.501	0.684	1.017	0.525	0.205	0.945	1.788	0.467	0.960	1.160	1.101	1.501	1.557	1.034	0.132	1.292	0.875	2.171	2.937	1.471	2.429	0.745	0.000	7.107	2.032	0.519	0.717	0.459	0.868
OopSylGTT00000057494	13.209	15.688	14.625	19.840	21.284	14.095	17.381	14.982	13.383	16.784	17.131	11.819	17.391	25.148	15.832	18.120	17.774	15.532	12.224	7.516	12.700	2.199	1.858	2.981	4.106	1.754	3.474	2.094	2.198	2.291	2.219	1.639	1.038	2.893	2.727	1.581	1.405	1.103	1.421	0.000	0.990	0.668	0.814	1.965	0.648	1.549	1.489	3.264	1.053
OopSylGTT00000003965	7.977	6.683	6.824	7.315	6.508	5.910	7.136	7.207	5.897	5.354	5.579	4.455	7.396	4.634	5.958	5.867	5.753	6.358	5.873	7.484	6.344	24.224	26.932	32.600	25.758	35.070	32.892	24.444	27.638	20.391	26.356	27.712	30.860	31.864	28.983	22.267	26.891	28.318	15.569	15.790	15.593	17.681	30.430	18.409	13.988	34.860	42.598	24.048	34.674
OopSylGTT00000053884	9.063	11.070	7.824	14.039	20.460	10.059	13.090	15.822	14.954	14.508	7.141	7.276	10.217	21.658	9.549	11.403	3.568	4.280	12.256	10.770	5.636	1.006	0.531	1.244	1.910	0.610	2.461	1.144	1.528	0.841	1.176	1.292	1.061	1.668	0.399	1.334	1.407	1.573	2.351	0.858	1.097	1.832	1.550	2.609	0.865	0.831	1.179	0.946	1.074
OopSylGTT00000014655	3.328	6.408	6.851	4.439	6.315	4.377	5.731	8.172	4.307	9.085	7.751	9.016	6.025	3.007	1.730	3.989	3.639	4.286	4.820	3.448	4.443	28.067	26.404	35.634	28.500	23.710	15.716	22.289	26.843	32.911	28.915	43.406	34.170	35.655	30.734	44.173	32.772	25.412	17.728	18.738	15.846	17.781	19.778	12.235	23.089	31.856	38.660	29.968	35.359
OopSylGTT00000051448	5.540	5.750	2.836	4.566	3.834	3.490	3.240	2.636	3.562	2.121	1.456	1.961	2.335	3.158	3.248	3.469	1.950	2.175	4.422	0.742	2.039	0.178	0.000	0.000	0.000	0.678	0.000	0.000	0.000	0.000	0.000	0.000	0.000	0.000	0.000	0.000	0.000	0.000	0.000	0.364	0.000	0.000	0.000	0.000	0.000	0.107	0.000	0.000	0.000
OopSylGTT00000050412	0.000	0.000	0.000	0.000	0.000	0.000	0.000	0.149	0.338	0.000	0.067	0.000	0.000	0.000	0.000	0.000	0.000	0.000	0.000	0.000	0.000	0.000	0.000	0.000	0.000	0.000	0.000	0.000	0.000	0.000	0.000	0.000	0.000	0.000	0.000	0.000	0.000	0.000	0.000	0.000	0.000	0.000	0.000	0.000	0.000	0.000	0.000	0.000	0.000
OopSylGTT00000062807	0.000	0.000	0.000	0.000	0.000	0.086	0.000	0.000	0.000	0.000	0.000	0.000	0.000	0.108	0.082	0.000	0.000	0.000	0.000	0.000	0.000	0.000	0.000	0.000	0.000	0.000	0.000	0.000	0.000	0.000	0.000	0.000	0.000	0.000	0.000	0.000	0.000	0.000	0.000	0.000	0.000	0.000	0.000	0.000	0.000	0.000	0.000	0.000	0.000
OopSylGTT00000073055	1.694	0.462	0.705	1.101	0.324	0.818	0.574	1.291	0.554	0.519	0.424	0.624	0.344	0.144	0.960	1.111	0.835	0.456	1.026	0.283	0.463	0.000	0.000	0.028	0.091	0.000	0.000	0.000	0.000	0.000	0.000	0.000	0.000	0.000	0.000	0.044	0.000	0.082	0.000	0.000	0.000	0.000	0.000	0.327	0.000	0.000	0.030	0.000	0.000
OopSylGTT00000059540	5.991	5.999	6.166	6.634	3.763	5.065	6.575	6.292	7.566	5.380	6.471	5.385	6.420	6.391	6.492	6.413	6.331	5.713	5.751	5.446	5.137	1.427	1.298	1.041	1.478	1.431	2.046	1.162	2.078	0.903	1.131	1.413	2.097	1.713	1.030	1.158	1.253	1.949	1.611	1.615	1.492	1.656	2.144	3.009	1.619	3.929	2.868	3.105	3.213
OopSylGTT00000038762	3.203	2.238	4.008	2.805	3.367	4.478	4.246	5.060	3.617	3.313	3.724	6.056	2.692	1.132	2.191	2.037	3.733	3.857	2.708	3.501	3.474	12.041	22.956	18.083	29.998	14.943	21.480	12.463	16.794	14.804	12.271	9.784	12.302	17.524	13.549	11.531	14.667	9.055	7.159	5.287	8.286	7.649	10.420	2.555	7.719	7.589	7.649	10.049	7.947
OopSylGTT00000040892	33.120	36.051	32.232	46.727	65.662	43.687	38.025	35.619	36.990	30.675	29.694	38.536	37.255	63.917	41.418	34.163	24.659	26.326	28.322	29.989	27.951	1.450	0.906	2.482	1.788	1.747	2.384	1.070	1.153	1.316	2.046	2.143	0.916	1.411	2.122	1.314	0.769	1.028	1.351	1.375	1.334	2.807	1.367	3.699	0.739	0.934	1.016	0.761	1.350
OopSylGTT00000018501	16.755	14.127	17.517	10.770	9.779	17.808	16.641	21.035	18.051	12.680	17.462	14.648	21.072	11.717	13.348	15.844	17.437	17.111	15.259	20.605	18.713	5.183	5.175	9.235	3.119	5.777	4.731	5.604	6.853	3.119	3.646	2.790	5.213	6.269	4.184	2.212	5.244	6.482	6.125	7.940	4.665	7.474	4.352	4.570	4.980	17.194	14.424	10.762	14.673
OopSylGTT00000016717	3.531	3.865	2.286	6.009	3.585	4.471	1.912	3.432	2.296	3.612	5.500	2.663	2.772	5.518	3.290	3.313	2.999	2.320	5.112	3.263	3.590	0.090	0.116	0.136	0.207	0.000	0.826	0.000	0.416	0.090	0.000	0.069	0.000	0.060	0.269	0.422	0.062	0.093	0.000	0.000	0.374	0.000	0.154	0.558	0.122	0.068	0.336	0.365	0.201
OopSylGTT00000044858	0.000	0.000	0.000	0.074	0.000	0.076	0.000	0.000	0.000	0.000	0.289	0.202	0.000	0.000	0.000	0.081	0.000	0.000	0.071	0.000	0.000	0.000	0.000	0.000	0.000	0.000	0.000	0.000	0.000	0.000	0.000	0.000	0.000	0.000	0.000	0.000	0.000	0.000	0.000	0.000	0.000	0.000	0.000	0.000	0.000	0.000	0.000	0.000	0.000
OopSylGTT00000004745	0.000	0.000	0.000	0.049	0.340	0.099	0.000	0.000	0.000	0.000	0.071	0.153	0.000	0.000	0.000	0.106	0.000	0.000	0.000	0.000	0.000	0.000	0.337	0.510	0.274	0.000	0.000	0.000	0.134	0.457	0.189	0.000	0.000	2.213	0.000	1.588	0.163	0.358	0.000	0.000	0.545	0.284	0.202	0.000	0.250	29.279	53.867	78.113	52.386
OopSylGTT00000064762	7.354	7.597	6.030	7.518	6.891	5.575	6.224	5.224	5.344	5.861	6.802	6.029	5.019	6.135	6.712	6.036	6.212	6.986	5.889	6.452	5.791	7.021	10.355	12.386	5.767	9.956	10.606	8.395	8.947	5.891	8.649	7.546	8.445	5.628	9.290	5.379	6.200	9.330	9.652	9.196	10.458	8.023	9.511	12.568	11.998	12.736	10.194	8.404	11.787
OopSylGTT00000027129	22.378	24.980	21.034	30.717	31.394	24.906	28.873	26.578	22.048	21.642	20.370	20.497	24.201	41.734	38.912	27.975	21.453	15.610	20.324	19.844	21.732	1.631	2.002	1.750	1.241	1.603	1.589	2.214	2.205	2.134	2.975	3.560	1.415	2.302	3.625	2.105	2.820	2.398	2.319	0.472	2.359	1.472	3.342	3.548	1.720	0.848	1.291	2.256	4.448
OopSylGTT00000029623	25.558	24.937	25.104	15.642	17.534	22.777	22.803	17.192	24.171	18.412	17.416	20.661	22.905	11.277	19.310	18.456	21.180	17.938	21.032	26.446	19.916	51.966	94.132	82.126	72.536	68.063	21.261	103.088	94.168	32.903	56.229	48.480	52.357	33.183	73.544	35.399	40.709	114.586	81.974	126.533	68.640	85.476	105.257	30.094	70.352	105.447	80.131	48.179	111.160
OopSylGTT00000073074	118.185	134.009	84.349	481.343	689.087	218.869	90.852	194.645	29.233	49.594	82.714	32.429	104.049	267.085	91.329	184.356	114.307	49.787	124.512	96.436	144.034	0.223	0.216	0.491	0.261	0.688	1.634	5.625	0.157	0.166	0.252	2.520	0.097	0.295	0.056	1.666	0.078	0.295	0.271	0.357	0.078	0.466	0.145	0.353	0.077	0.231	0.821	0.311	0.213
OopSylGTT00000030162	0.371	0.446	0.575	2.615	0.167	1.085	0.558	0.873	1.012	0.934	1.529	0.956	0.256	3.536	12.202	2.068	4.998	2.367	1.511	1.499	1.172	0.141	0.000	0.000	0.000	0.000	0.000	0.000	0.000	0.278	0.000	0.000	0.000	0.000	0.152	0.000	0.048	0.000	0.000	0.292	0.000	0.000	0.000	0.000	0.000	0.263	0.000	0.103	0.200
OopSylGTT00000047436	3.504	3.425	2.005	1.894	1.184	1.555	0.636	0.810	2.514	1.749	2.021	0.855	1.901	1.061	1.266	2.887	0.358	1.097	2.822	2.343	0.627	3.346	3.311	11.600	0.671	23.996	8.734	7.681	4.356	0.505	1.060	0.211	0.622	0.557	1.036	0.520	0.801	10.245	20.170	63.597	12.256	13.913	6.046	7.556	13.408	8.977	6.306	2.202	2.542
OopSylGTT00000006828	2.124	1.357	1.916	2.087	4.692	1.380	1.512	4.082	3.210	2.304	2.570	1.877	1.946	1.172	2.309	1.735	2.317	4.400	0.937	1.577	3.128	0.000	0.000	0.000	0.000	0.000	0.048	0.298	0.157	0.098	0.000	0.000	0.000	0.000	0.000	0.000	0.000	0.000	0.201	0.000	0.000	0.000	0.000	0.000	0.000	0.000	0.000	0.000	0.130
OopSylGTT00000025105	3.761	3.703	5.057	3.261	3.941	6.237	5.027	3.641	5.316	4.646	4.486	5.249	5.546	3.193	5.894	4.848	4.410	3.903	6.306	9.710	7.124	2.833	3.100	3.834	2.538	2.194	3.866	3.361	3.535	3.264	3.934	1.991	3.081	7.614	3.168	2.807	4.268	2.338	1.953	2.639	2.219	1.403	3.491	3.140	3.016	4.154	2.349	4.905	3.587
OopSylGTT00000062789	0.705	0.817	0.374	1.212	1.857	0.503	0.843	1.218	0.579	0.377	0.636	0.192	0.603	1.903	0.000	0.000	0.142	0.000	0.433	0.018	0.000	3.036	6.039	0.214	0.428	3.151	0.607	4.345	3.937	1.903	1.009	5.136	13.847	1.610	4.692	2.130	4.860	3.756	2.318	1.580	4.250	1.225	2.627	7.224	6.179	0.000	0.000	0.000	0.000
OopSylGTT00000053708	0.585	0.275	1.025	0.751	0.417	0.955	2.018	1.181	0.747	1.281	1.454	0.972	0.928	0.307	0.913	1.275	0.292	0.506	0.725	0.364	0.448	0.000	0.127	0.000	0.000	0.000	0.000	0.033	0.000	0.000	0.045	0.039	0.000	0.261	0.000	0.057	0.000	0.000	0.000	0.000	0.000	0.000	0.000	0.000	0.000	0.000	0.000	0.000	0.000
OopSylGTT00000063996	0.000	0.000	0.000	0.310	0.000	0.000	0.000	0.027	0.048	0.000	0.036	0.000	0.000	0.000	0.145	0.000	0.000	0.047	0.117	0.063	0.076	2.612	1.798	0.933	1.717	1.818	2.856	1.719	1.198	0.227	0.454	1.353	0.935	7.260	0.809	0.659	0.240	5.425	2.138	3.218	3.998	2.959	5.624	7.539	3.667	0.115	0.157	0.121	0.542
OopSylGTT00000019493	6.827	6.644	4.260	11.138	10.641	9.283	6.938	8.805	8.321	3.685	5.357	6.402	7.952	13.349	8.438	7.487	4.410	1.698	5.687	4.724	6.330	15.553	2.141	12.713	12.293	5.575	5.401	4.574	4.449	2.022	4.122	4.112	2.254	2.160	2.377	3.393	2.264	6.633	2.367	2.556	2.748	2.979	3.603	4.353	5.116	2.531	1.208	2.457	2.336
OopSylGTT00000052770	5.928	5.667	5.414	4.418	2.856	4.960	4.173	4.425	4.697	5.322	3.963	4.316	4.469	4.836	7.015	4.928	5.478	5.153	5.679	4.222	4.926	0.709	0.797	0.507	0.406	2.217	2.465	0.618	0.787	0.399	0.616	0.532	0.629	1.531	1.048	0.869	0.252	0.796	0.800	0.376	0.539	0.713	0.536	1.537	0.997	1.518	1.296	0.873	1.006
OopSylGTT00000015486	4.701	3.951	4.031	3.466	0.318	1.524	3.162	3.760	2.818	3.362	2.433	1.966	3.465	3.974	2.350	2.908	3.137	2.394	2.070	2.229	1.805	0.000	0.000	0.000	0.000	0.000	0.135	0.059	0.000	0.000	0.078	0.000	0.077	0.000	0.000	0.000	0.000	0.000	0.000	0.000	0.000	0.123	0.000	0.000	0.000	0.000	0.000	0.000	0.000
OopSylGTT00000033665	6.164	5.028	3.287	8.789	3.180	6.029	3.933	1.677	6.828	5.081	3.554	4.801	3.822	3.832	5.370	4.891	2.206	0.669	4.800	1.711	3.651	0.212	0.000	0.000	0.056	0.289	0.000	0.130	0.430	0.066	0.437	0.035	0.147	0.947	0.000	0.350	0.038	0.217	0.310	0.000	0.000	0.800	0.000	0.000	0.000	0.213	0.000	0.087	0.000
OopSylGTT00000002644	0.000	0.972	0.786	0.505	0.159	0.416	0.000	1.259	0.784	0.248	0.000	1.098	0.409	1.123	0.000	0.000	0.814	0.342	0.247	1.551	0.376	0.000	0.000	0.000	0.000	0.000	0.000	0.000	0.000	0.000	0.000	0.000	0.000	0.000	0.000	0.000	0.000	0.214	0.000	0.000	0.000	0.000	0.000	0.000	0.000	0.000	0.000	0.000	0.000
OopSylGTT00000021162	0.000	0.000	0.000	0.895	0.000	0.840	0.000	0.000	0.000	0.000	0.000	1.368	0.000	0.000	0.000	0.000	0.000	0.000	0.000	0.000	0.000	0.000	0.000	0.000	0.000	0.000	0.000	0.000	0.000	0.000	0.000	0.000	0.000	0.000	0.000	0.000	0.000	0.000	0.000	0.000	0.000	0.000	0.000	0.000	0.000	0.000	0.000	0.000	0.000
OopSylGTT00000046640	0.726	0.340	0.292	0.935	0.765	1.047	1.087	1.089	1.204	0.656	1.004	0.702	1.056	1.438	0.836	1.781	0.474	0.718	1.231	0.958	0.623	0.823	3.163	1.584	1.882	3.661	4.172	1.516	2.353	3.533	4.599	2.226	2.919	4.349	5.425	4.593	2.203	3.106	2.720	0.580	2.516	3.289	1.322	5.637	1.855	2.166	3.934	2.734	2.298
OopSylGTT00000066306	2.330	2.105	2.712	1.814	1.917	3.035	1.916	1.315	2.319	2.867	3.392	1.953	1.780	1.575	2.658	4.159	1.686	4.803	6.458	5.501	3.435	12.230	14.943	14.116	6.649	3.000	8.178	12.883	9.898	17.062	11.151	16.125	33.982	21.905	12.384	11.043	22.200	15.458	14.209	28.148	14.788	4.767	28.279	6.808	18.316	2.470	0.960	2.910	3.437
OopSylGTT00000061800	5.777	7.143	8.671	8.464	2.209	6.533	12.319	4.809	5.577	6.562	6.671	4.549	6.954	6.116	5.647	4.342	3.616	3.667	4.787	3.916	2.885	0.000	0.000	0.000	0.000	0.000	0.000	0.000	0.000	0.000	0.000	0.000	0.000	0.045	0.069	0.038	0.000	0.000	0.000	0.000	0.000	0.000	0.000	0.000	0.000	0.000	0.000	0.000	0.000
OopSylGTT00000049152	39.912	44.082	54.093	25.366	29.781	45.016	41.513	32.088	37.513	26.303	27.832	25.125	35.153	32.651	38.964	43.813	43.622	34.991	56.983	41.656	56.000	14.793	9.314	11.926	5.690	2.649	35.098	22.132	13.917	5.939	3.536	4.086	7.245	41.790	5.829	11.500	8.465	4.525	3.651	12.763	8.677	2.614	8.033	26.099	13.015	75.838	27.765	45.413	31.735
OopSylGTT00000056834	0.007	0.000	0.000	0.000	0.000	0.000	0.000	0.000	0.000	0.000	0.000	0.000	0.000	0.000	0.000	0.000	0.000	0.000	0.000	0.000	0.000	0.000	0.000	0.000	0.000	0.324	0.000	0.175	0.154	0.113	0.268	0.072	0.000	0.111	0.636	0.209	0.284	0.000	0.000	0.000	0.000	0.173	0.000	0.235	0.316	0.213	0.082	0.000	0.446
OopSylGTT00000008595	0.674	0.284	0.137	0.190	0.715	0.000	0.000	0.396	0.000	0.000	0.000	0.000	0.248	0.221	0.000	0.000	0.216	0.000	0.000	0.000	0.000	0.000	0.000	0.000	0.000	0.000	0.000	0.000	0.000	0.000	0.000	0.000	0.000	0.000	0.000	0.144	0.060	0.000	0.000	0.000	0.000	0.000	0.000	0.205	0.174	0.000	0.000	0.000	0.000
OopSylGTT00000012577	7.085	9.799	9.243	7.788	7.339	16.100	15.226	9.046	17.113	22.206	17.036	18.824	14.736	7.438	16.441	9.800	12.766	10.942	10.495	15.507	13.799	18.557	17.541	21.912	17.672	12.566	7.264	19.391	18.427	15.015	15.311	13.927	20.591	20.541	16.771	15.409	19.876	16.837	13.986	10.878	9.115	11.362	17.090	8.523	11.758	13.814	9.346	12.273	10.381
OopSylGTT00000010485	13.431	13.694	14.620	6.893	26.202	19.485	15.915	18.338	17.616	14.289	17.652	21.671	20.717	5.246	11.072	9.868	21.092	18.378	12.505	18.015	18.681	424.461	413.223	451.856	452.153	230.807	119.400	271.695	502.018	383.231	317.918	425.624	236.110	130.821	451.046	311.534	265.944	956.596	324.180	599.775	590.490	380.090	607.336	288.306	484.201	86.820	94.227	78.810	77.346
OopSylGTT00000012954	8.595	9.434	6.353	8.113	16.657	10.500	10.170	8.559	10.000	11.374	7.443	9.820	11.177	9.208	10.602	12.238	4.938	6.353	7.382	7.854	11.091	0.847	0.795	1.041	0.203	1.236	1.782	0.764	1.123	0.791	0.670	1.418	1.587	1.120	1.277	1.756	1.099	1.093	0.528	0.375	0.366	0.982	2.023	1.212	0.840	0.819	0.264	1.526	0.883
OopSylGTT00000009464	17.600	19.366	16.661	26.713	26.062	19.083	21.380	18.351	17.866	17.644	18.574	15.969	17.901	33.521	23.282	18.431	17.686	16.009	19.706	14.799	16.738	4.098	3.600	2.878	2.887	3.253	4.264	2.520	3.098	4.742	3.802	4.571	3.499	2.970	3.944	3.619	3.647	3.745	2.164	1.770	4.070	2.535	3.932	4.650	2.517	2.096	2.167	3.164	1.659
OopSylGTT00000072564	0.540	0.000	0.000	0.969	0.000	0.000	0.851	0.811	0.000	0.219	0.000	0.541	1.342	0.502	0.000	0.000	0.000	0.193	0.000	0.444	0.000	0.000	0.265	0.496	0.460	0.794	0.000	0.557	0.000	0.210	0.177	0.153	0.177	0.139	0.399	0.000	0.140	0.000	0.000	0.429	0.274	0.000	0.000	1.625	0.000	0.000	0.000	0.000	0.000
OopSylGTT00000062515	2.294	1.792	0.267	6.123	2.158	1.190	0.779	2.031	0.478	0.388	0.274	0.637	1.235	3.868	2.103	1.000	0.374	0.253	0.721	1.801	0.590	0.000	0.000	0.000	0.000	0.000	0.000	0.025	0.000	0.037	0.000	0.000	0.000	0.000	0.000	0.085	0.053	0.000	0.000	0.079	0.000	0.000	0.000	0.000	0.000	0.000	0.206	0.000	0.289
OopSylGTT00000042624	0.000	2.632	0.046	0.000	0.000	0.941	0.000	0.000	0.956	0.001	0.733	0.000	1.123	0.948	0.000	0.638	0.000	0.000	0.000	0.000	0.980	0.196	0.000	0.484	0.213	0.000	0.570	0.770	1.192	2.903	0.000	2.558	3.404	0.892	2.223	1.170	1.940	1.325	0.436	0.272	1.018	1.275	0.119	1.131	3.261	0.000	0.000	0.000	0.269
OopSylGTT00000010026	3.073	0.974	2.407	2.206	3.698	2.361	3.108	3.278	2.480	2.590	2.508	2.325	2.042	2.469	3.381	2.822	3.078	2.002	3.123	2.822	3.524	2.234	2.343	3.458	1.638	2.364	3.539	2.278	2.778	2.544	3.373	0.364	3.271	3.366	2.017	2.349	2.774	1.322	3.205	2.588	2.378	3.136	3.202	3.945	2.890	4.805	7.892	5.744	3.754
OopSylGTT00000000862	6.014	6.283	4.142	13.518	7.886	7.626	3.629	6.035	3.863	1.797	2.714	4.040	5.630	13.374	5.910	7.574	1.662	1.024	5.049	4.716	1.940	2.495	1.141	1.549	2.078	3.854	2.131	1.970	0.476	1.970	1.379	1.003	1.182	0.885	1.056	2.818	0.722	0.000	1.019	0.000	0.950	1.221	0.656	1.935	0.234	0.959	1.606	0.645	0.750
OopSylGTT00000032463	11.572	9.283	9.365	7.994	6.394	12.132	9.461	11.449	10.612	10.595	9.826	10.725	11.702	5.727	9.691	11.683	10.726	8.466	9.887	11.913	11.913	12.771	17.226	16.768	12.135	12.973	4.034	18.753	13.901	7.766	6.469	9.534	10.298	6.703	9.798	6.978	8.445	12.394	12.204	13.394	11.988	12.524	15.870	3.553	13.913	22.269	21.328	16.287	16.963
OopSylGTT00000002110	2.261	4.259	3.366	7.626	15.074	8.793	5.657	4.015	4.412	4.553	2.750	6.292	2.763	9.129	6.370	4.949	2.984	7.736	7.362	6.885	7.039	0.376	0.237	0.000	0.000	0.000	0.000	0.247	0.164	0.000	0.000	0.304	0.222	0.246	0.000	0.000	0.288	0.000	0.000	0.000	0.000	0.759	0.000	0.481	0.000	0.210	0.000	0.000	0.254
OopSylGTT00000044922	3.910	3.002	2.411	2.900	1.944	3.166	3.258	3.804	3.475	3.225	3.516	3.778	4.092	2.465	2.029	4.245	5.251	2.538	2.573	2.841	5.308	2.554	3.095	3.058	2.194	2.699	1.167	2.851	3.743	3.516	2.633	2.892	3.470	2.690	3.640	2.397	3.700	2.440	3.337	2.004	2.898	9.333	3.188	1.879	2.096	3.444	4.503	3.065	4.168
OopSylGTT00000054884	150.064	180.130	181.770	150.434	221.110	207.183	197.825	189.991	154.775	152.274	166.633	209.833	182.092	197.450	172.684	197.181	181.770	215.333	161.741	208.921	182.298	20.292	19.436	20.233	12.541	21.824	30.691	17.402	19.757	25.530	34.454	23.757	22.319	32.219	17.726	14.309	28.336	16.414	17.449	14.305	14.575	13.384	17.493	15.325	14.897	30.163	26.454	27.996	20.680
OopSylGTT00000055004	8.336	12.134	9.821	11.021	14.617	9.198	9.951	14.396	10.734	9.449	14.305	9.436	9.291	14.695	8.164	11.754	8.961	11.219	7.650	7.850	10.041	1.317	1.183	1.907	0.618	4.746	3.027	1.852	0.656	0.559	1.905	1.096	2.049	0.493	0.894	1.349	0.000	0.549	0.422	0.767	0.246	1.266	1.214	1.457	0.242	1.238	0.894	0.532	0.521
OopSylGTT00000005350	1.620	1.641	2.222	1.706	2.806	1.883	2.505	1.960	1.718	2.879	2.591	2.453	1.569	1.444	1.900	2.204	2.130	2.439	1.974	2.325	1.852	0.557	0.917	0.779	0.357	0.817	0.000	0.576	0.938	0.000	0.000	0.000	0.977	0.431	0.278	0.000	0.426	0.353	0.000	0.000	0.000	0.000	0.507	0.000	0.000	0.425	0.766	0.717	0.876
OopSylGTT00000043419	16.901	15.310	13.619	28.127	36.193	25.841	21.452	17.876	19.847	13.544	15.649	19.232	16.679	28.718	17.425	19.758	11.944	9.822	19.608	15.076	14.108	0.110	0.072	0.452	0.143	0.492	0.934	0.307	0.485	0.140	0.149	0.693	0.142	0.113	0.113	0.000	0.311	1.115	0.208	0.248	0.263	0.161	0.309	0.235	0.153	0.163	0.493	0.108	0.085
OopSylGTT00000028608	3.846	2.303	3.175	2.090	2.593	3.825	2.232	3.587	4.028	2.327	2.861	4.423	2.907	2.335	3.491	2.030	1.423	4.404	3.739	4.761	4.141	11.250	10.800	8.003	19.149	18.232	7.559	18.946	17.807	17.661	15.557	14.786	24.090	10.680	19.408	10.699	20.975	46.900	28.501	33.854	26.279	38.941	32.852	19.974	38.882	1.085	0.681	1.730	0.740
OopSylGTT00000070012	19.529	22.745	20.660	14.473	13.847	20.121	17.314	15.847	19.310	19.900	19.205	16.305	18.364	16.194	19.420	19.021	19.629	18.777	20.640	18.881	18.389	6.574	6.408	12.976	5.778	5.683	14.712	14.672	9.285	3.711	4.859	4.854	5.356	9.053	6.277	5.802	6.497	7.175	6.215	13.373	8.158	9.108	12.331	12.765	7.000	20.502	10.742	12.354	16.746
OopSylGTT00000017643	2.734	1.656	1.916	1.692	1.950	2.370	2.723	2.709	2.830	2.254	2.412	3.869	2.795	0.967	1.750	3.396	3.120	3.207	2.907	1.526	2.023	1.058	1.800	0.942	0.261	0.382	0.344	0.962	1.154	0.887	0.554	0.391	1.169	2.654	0.899	0.769	1.095	0.413	0.679	0.714	0.470	0.855	1.014	0.118	0.923	0.923	5.316	2.044	4.647
OopSylGTT00000009235	3.227	0.511	1.955	1.002	16.271	7.588	5.478	19.106	6.842	37.026	2.347	15.903	19.781	1.074	1.032	7.240	0.483	4.316	1.748	6.647	3.881	3.333	19.223	23.786	3.700	1.845	3.035	9.551	78.538	1.738	4.075	3.711	11.757	12.162	1.490	5.068	8.264	10.031	4.073	9.257	9.110	5.195	37.238	0.816	1.980	52.069	102.090	81.264	78.029
OopSylGTT00000072943	10.750	13.527	10.751	15.357	9.120	9.871	9.632	12.864	9.846	10.781	9.089	8.882	11.416	12.589	8.961	11.889	10.270	6.709	10.428	7.781	9.626	2.552	0.976	1.166	0.796	0.731	1.834	1.020	2.486	1.146	1.207	1.714	1.332	1.433	0.795	1.493	1.621	0.929	0.898	1.291	0.930	0.861	2.012	2.234	1.672	1.629	1.950	1.372	1.979
OopSylGTT00000053826	4.230	5.371	4.202	4.914	6.581	4.481	3.512	4.798	3.999	4.812	3.687	6.117	3.069	3.843	5.311	4.138	6.023	5.607	5.007	7.670	5.213	34.032	30.775	24.580	24.639	24.529	7.488	29.422	22.517	32.321	22.867	26.406	27.909	24.511	30.570	29.407	37.234	43.247	30.308	20.504	22.918	22.819	38.640	14.621	28.285	20.552	22.855	21.843	26.657
OopSylGTT00000038918	8.283	7.164	7.733	4.537	7.728	7.650	6.131	7.177	8.014	6.524	5.686	7.714	9.252	3.495	7.150	5.384	8.197	7.562	4.895	6.770	7.507	1.879	1.318	1.900	1.128	1.156	0.679	1.505	1.858	0.579	0.759	0.905	1.005	1.726	0.940	0.712	1.207	1.126	1.200	1.662	1.414	1.214	2.234	0.522	1.794	15.763	13.089	8.162	9.975
OopSylGTT00000006908	13.744	12.321	11.083	21.921	18.715	13.867	15.184	15.619	15.105	9.834	12.250	15.082	14.548	28.323	16.270	19.582	11.854	12.289	23.113	13.126	18.902	2.394	2.747	1.712	1.740	3.506	5.520	2.745	3.814	3.554	1.003	2.609	2.502	4.578	2.642	5.491	1.713	1.734	0.444	1.623	2.072	1.871	0.320	3.839	1.278	1.892	0.671	2.240	1.372
OopSylGTT00000063862	0.201	0.000	0.092	0.532	0.000	0.768	0.114	0.000	0.265	0.118	0.000	0.688	0.102	1.244	0.000	0.237	0.000	0.102	0.308	0.483	0.000	0.000	0.000	0.000	0.000	0.000	0.000	0.000	0.000	0.000	0.000	0.000	0.000	0.000	0.000	0.000	0.000	0.000	0.000	0.000	0.000	0.000	0.000	0.000	0.000	0.000	0.000	0.000	0.000
OopSylGTT00000072032	0.005	0.002	0.002	0.001	0.316	0.000	0.002	0.129	0.539	0.001	0.002	0.352	0.001	0.006	0.002	0.001	0.767	0.266	0.519	1.045	0.864	0.001	0.002	0.001	0.000	0.001	0.001	0.000	0.502	0.149	0.000	0.202	0.000	0.000	0.001	0.001	0.001	0.001	0.233	0.000	0.000	0.000	0.002	0.140	0.323	0.244	0.000	0.248	0.935
OopSylGTT00000066951	1.046	1.002	0.418	1.117	0.481	0.633	0.397	0.744	0.616	0.435	0.350	0.294	0.617	0.504	0.571	1.011	0.716	0.273	1.548	0.304	0.504	0.000	0.000	0.000	0.000	0.000	0.000	0.024	0.000	0.000	0.000	0.029	0.016	0.000	0.000	0.000	0.000	0.000	0.000	0.000	0.000	0.000	0.000	0.039	0.000	0.000	0.000	0.030	0.000
OopSylGTT00000045445	19.400	11.677	15.502	7.115	9.148	11.815	10.558	13.554	13.661	10.569	8.575	15.582	15.100	9.188	19.723	20.424	16.886	15.091	17.638	19.861	15.347	0.972	0.141	0.155	0.226	0.228	0.127	0.377	0.208	0.108	0.175	0.065	0.287	1.361	0.111	0.492	0.154	0.234	0.235	0.058	0.695	0.000	0.595	0.000	0.189	0.933	0.872	1.296	1.726
OopSylGTT00000053218	4.666	3.931	3.100	1.367	2.850	3.140	2.824	3.481	2.444	3.144	2.604	4.077	2.225	3.140	4.775	3.508	3.696	5.432	3.043	5.128	2.411	8.230	8.283	11.636	9.520	8.550	33.130	7.549	6.719	10.497	8.643	7.787	10.924	13.697	12.925	9.398	10.171	6.925	4.548	3.350	5.738	7.996	7.373	7.160	5.334	20.037	6.935	14.367	10.419
OopSylGTT00000023931	872.883	778.461	868.384	829.469	483.476	694.242	824.566	749.379	876.786	801.375	770.952	791.431	812.965	702.773	760.190	1021.655	1110.978	661.225	896.369	690.931	888.288	755.313	793.341	729.577	573.513	908.753	321.035	703.600	997.828	555.432	693.285	1081.588	1040.758	1599.933	656.436	492.925	910.353	713.798	519.712	346.844	577.037	359.294	810.004	342.949	349.896	2797.828	3061.898	1579.578	2214.955
OopSylGTT00000069598	0.368	0.424	0.654	0.661	1.167	0.385	0.759	2.200	1.551	0.827	1.242	1.025	1.631	0.467	0.560	0.648	0.731	0.943	0.759	1.260	0.731	0.000	0.076	0.085	0.000	0.000	0.208	0.000	0.178	0.170	0.000	0.104	0.000	0.038	0.204	0.263	0.041	0.060	0.139	0.122	0.161	0.319	0.049	0.121	0.000	0.105	0.045	0.051	0.045
OopSylGTT00000017638	7.914	5.716	6.228	5.290	6.097	6.138	5.828	6.444	7.655	5.885	5.952	6.490	6.604	4.656	5.570	6.160	5.853	6.582	6.368	6.100	6.194	3.636	3.500	5.476	3.228	4.654	5.895	4.351	4.129	4.633	5.424	3.983	3.874	5.874	5.089	3.308	5.228	4.158	4.372	4.140	3.890	3.589	3.808	3.963	2.469	8.765	8.502	6.582	6.127
OopSylGTT00000067298	0.651	0.000	0.201	0.230	0.149	0.000	0.248	0.093	0.191	0.000	0.000	0.106	0.111	0.298	0.000	0.000	0.110	0.111	0.000	0.000	0.000	0.000	0.000	0.000	0.000	0.000	0.000	0.000	0.000	0.000	0.000	0.000	0.000	0.000	0.000	0.000	0.000	0.000	0.000	0.000	0.000	0.000	0.000	0.000	0.000	0.000	0.000	0.000	0.000
OopSylGTT00000024092	5.580	4.205	2.541	8.396	3.581	2.155	4.834	7.791	3.051	3.491	3.626	2.765	2.667	4.204	3.865	3.578	3.485	3.370	3.923	1.492	2.968	0.133	0.000	0.000	0.000	0.000	0.156	0.102	0.204	0.000	0.000	0.263	0.000	0.233	0.000	0.000	0.167	0.431	0.000	0.983	0.000	0.000	0.000	0.000	0.749	0.037	0.000	0.159	0.000
OopSylGTT00000043728	2.940	1.785	2.016	4.372	5.284	5.062	4.526	4.119	4.153	4.477	5.247	2.805	3.600	5.898	1.700	4.259	2.037	3.710	1.634	3.439	3.362	8.903	24.211	17.119	22.040	37.580	288.344	15.575	15.949	12.495	12.763	9.128	10.888	9.858	14.413	7.312	12.274	18.408	5.271	7.031	10.398	5.311	16.108	21.121	19.429	4.281	1.777	1.735	1.955
OopSylGTT00000058123	3.568	2.537	3.551	5.889	9.748	2.542	4.339	2.283	2.155	5.711	2.224	3.427	4.140	5.407	2.780	5.044	1.263	2.851	3.617	2.452	4.250	0.305	0.193	0.824	0.000	0.392	0.678	0.000	0.000	0.150	0.000	0.141	0.129	0.602	0.000	0.362	0.408	0.301	0.000	0.314	0.607	0.206	0.250	0.902	0.200	0.658	0.637	0.634	1.829
OopSylGTT00000025457	2.670	3.148	3.734	2.566	5.399	3.156	3.242	4.658	4.160	2.282	2.603	3.459	3.954	1.719	3.832	2.767	3.389	4.054	2.616	4.154	3.621	8.357	6.593	6.454	5.298	5.126	4.713	6.056	10.134	11.791	9.510	6.793	10.302	12.425	7.906	5.602	10.863	7.180	5.311	5.454	10.545	4.728	9.213	6.566	4.816	11.132	14.697	15.611	12.267
OopSylGTT00000008791	0.000	0.000	0.000	0.000	0.235	0.000	0.000	0.000	0.000	0.000	0.000	0.189	0.000	0.000	0.000	0.000	0.000	0.229	0.000	0.000	0.033	2.795	1.435	2.001	1.720	1.300	5.956	1.578	3.590	2.914	3.379	1.925	2.933	5.010	2.322	1.582	4.983	0.251	1.132	1.824	0.955	0.601	1.845	2.607	0.000	0.709	0.025	0.000	1.464
OopSylGTT00000022651	0.868	0.481	0.380	0.364	1.825	0.752	0.967	0.798	0.604	0.604	0.685	1.523	1.057	0.422	0.896	0.875	0.616	1.021	0.666	0.834	0.672	0.074	0.047	0.076	0.000	0.035	0.115	0.050	0.000	0.073	0.023	0.000	0.131	0.024	0.075	0.163	0.105	0.115	0.183	0.157	0.107	0.051	0.130	0.213	0.155	0.227	0.104	0.184	0.212
OopSylGTT00000059242	0.828	1.256	1.327	0.903	1.077	2.893	1.332	1.963	2.123	0.931	1.836	1.103	2.421	1.213	1.415	1.383	1.340	1.497	1.306	2.070	2.349	0.302	0.212	9.204	0.223	0.131	0.255	0.293	0.336	0.372	0.237	17.843	0.660	15.709	0.334	0.475	0.349	0.278	0.145	0.301	0.499	0.033	0.862	0.705	0.261	26.441	37.482	17.461	17.914
OopSylGTT00000028618	2.891	2.194	2.573	1.882	1.720	2.801	2.098	2.278	2.522	1.618	3.168	2.102	2.730	1.777	1.907	2.333	2.211	2.875	2.238	2.745	3.095	0.895	0.651	2.146	0.594	1.182	1.356	1.262	0.996	0.544	0.737	0.739	1.037	0.940	0.754	0.475	0.695	1.005	1.073	1.544	0.556	1.190	1.411	0.652	0.546	2.239	2.136	1.592	1.811
OopSylGTT00000016382	6.241	7.835	7.568	5.883	5.116	7.594	7.428	5.742	7.575	7.082	7.345	8.400	8.568	5.068	6.723	8.691	8.593	8.247	8.224	8.042	7.278	0.359	1.187	0.459	0.264	0.137	0.205	0.288	0.508	0.228	0.150	0.316	0.432	1.494	0.765	0.372	0.650	0.528	0.444	0.491	0.440	0.122	0.620	0.477	0.308	3.701	2.951	1.623	1.330
OopSylGTT00000002816	0.000	0.000	0.000	0.000	0.302	0.000	0.000	0.000	0.000	0.000	0.000	0.000	0.113	0.000	0.000	0.522	0.000	0.113	0.000	0.000	0.192	29.798	21.441	52.868	44.951	20.398	7.229	68.827	25.590	28.287	12.094	19.970	37.497	13.242	19.111	18.145	27.934	123.028	39.424	111.687	96.748	79.596	67.502	32.644	33.504	0.000	0.000	0.000	0.182
OopSylGTT00000005054	0.000	0.000	0.000	0.760	1.218	0.195	0.208	0.158	0.156	0.000	0.000	0.000	0.375	0.246	0.000	1.087	1.311	0.000	0.184	0.434	0.159	0.000	0.000	0.000	0.000	0.000	0.000	0.000	0.000	0.000	0.000	0.000	0.000	0.000	0.000	0.000	0.000	0.000	0.000	0.000	0.000	0.000	0.000	0.000	0.000	0.000	0.000	0.000	0.000
OopSylGTT00000044569	1.433	1.513	1.520	1.547	1.311	0.945	1.896	3.332	2.330	1.240	2.351	2.234	2.189	1.415	1.305	1.515	2.071	1.072	1.542	2.060	1.397	0.000	0.351	0.120	0.191	0.075	0.000	0.072	0.205	0.054	0.098	0.212	0.142	0.323	0.219	0.000	0.038	0.173	0.132	0.000	0.229	0.151	0.047	0.000	0.000	0.113	0.717	0.260	0.374
OopSylGTT00000033966	0.212	0.107	0.061	0.037	0.603	0.335	0.421	0.115	0.123	0.360	0.777	0.296	0.000	1.056	0.178	0.159	0.096	0.586	0.885	0.484	0.261	0.267	0.099	0.111	0.227	0.000	0.000	0.051	0.219	0.114	0.210	0.151	0.202	0.152	0.389	0.742	0.406	5.743	0.282	7.376	0.217	0.320	0.602	0.082	5.215	0.189	0.364	0.280	0.625
OopSylGTT00000016000	23.709	24.177	14.560	20.739	7.283	14.106	13.506	29.312	30.650	19.415	12.077	20.379	16.255	13.620	11.649	18.921	10.123	5.716	23.715	19.080	21.960	13.179	16.562	8.957	14.905	16.031	35.658	8.602	12.633	17.732	21.833	16.496	6.309	22.954	20.168	8.231	9.382	15.703	8.880	3.573	10.522	10.695	10.003	26.467	7.673	15.163	14.064	25.011	8.800
OopSylGTT00000017528	25.996	24.069	21.448	16.867	17.565	25.990	29.931	32.793	22.989	29.932	33.923	23.217	26.207	11.656	20.466	19.664	21.657	26.046	19.691	25.034	26.655	70.272	77.627	82.691	80.271	95.018	27.399	81.431	70.472	52.005	62.626	79.917	87.945	70.445	69.403	54.701	64.535	66.939	49.930	51.958	54.270	45.281	80.764	16.633	59.919	111.929	145.635	101.388	99.820
OopSylGTT00000060315	113.249	105.459	103.977	161.942	118.025	115.475	148.599	150.996	116.224	136.134	102.028	126.102	129.409	197.245	109.345	141.293	92.065	69.505	111.433	79.710	109.914	2.883	2.984	1.705	2.630	1.703	6.845	2.676	1.875	3.491	2.711	5.151	2.552	4.136	3.421	2.008	1.677	0.915	2.122	1.089	2.465	2.499	2.173	9.156	2.766	2.797	3.260	3.090	3.366
OopSylGTT00000047639	16.238	12.317	14.207	6.186	10.970	12.587	10.129	11.291	10.937	10.623	12.127	13.577	9.694	7.353	10.801	7.682	10.230	9.627	7.684	10.849	12.079	31.880	27.017	34.444	24.568	93.795	49.558	15.068	23.155	52.591	111.300	70.354	25.497	77.106	71.952	40.375	64.987	40.509	48.862	57.335	36.006	64.304	15.981	25.971	42.443	29.796	26.889	24.755	18.592
OopSylGTT00000023960	0.037	0.037	0.222	1.417	0.048	0.039	0.000	0.149	0.781	0.083	0.221	0.274	0.036	0.503	0.644	0.248	0.000	0.000	0.590	0.434	0.169	1.345	1.663	1.307	1.157	0.388	6.227	0.416	1.114	9.907	3.240	3.213	5.040	13.458	1.593	1.206	2.956	0.708	2.773	3.309	5.827	2.174	1.093	6.429	4.742	0.354	0.771	0.259	1.632
OopSylGTT00000017094	3.906	3.531	4.822	1.681	4.036	5.123	3.565	2.395	3.223	4.295	2.907	2.943	1.997	2.892	5.498	2.303	2.464	4.557	5.590	3.861	3.507	3.796	4.977	6.079	1.748	3.140	1.938	4.553	3.161	2.722	3.076	0.800	1.626	3.005	3.192	2.229	1.994	2.916	3.974	8.724	3.795	3.427	3.390	2.758	2.120	5.894	4.257	5.829	4.115
OopSylGTT00000061070	0.804	0.354	0.152	0.120	0.460	0.491	0.063	0.190	0.251	0.395	0.000	0.163	0.000	0.549	0.059	0.328	0.325	0.110	0.406	0.000	0.096	3.181	4.185	4.279	1.928	3.122	3.817	4.606	7.031	7.208	3.945	1.825	5.542	2.188	3.833	2.423	9.912	2.878	3.393	3.525	3.827	2.128	3.405	0.935	1.660	2.388	0.440	0.855	0.966
OopSylGTT00000060715	0.455	0.318	0.159	0.618	0.607	0.430	0.165	0.495	0.501	0.282	0.289	0.233	0.504	0.673	0.409	0.427	0.368	0.317	0.447	0.243	0.301	0.000	0.000	0.000	0.000	0.000	0.089	0.000	0.000	0.000	0.000	0.000	0.000	0.000	0.000	0.000	0.000	0.000	0.000	0.000	0.000	0.000	0.000	0.000	0.000	0.000	0.000	0.000	0.000
OopSylGTT00000010765	0.000	0.000	0.286	1.401	0.000	1.543	0.004	0.000	0.000	0.620	0.123	0.056	0.000	0.919	0.620	0.000	0.172	0.847	0.204	0.624	0.000	0.004	0.522	0.058	0.032	0.311	0.197	0.568	0.000	0.153	0.241	0.531	0.487	0.000	0.000	0.713	0.488	0.660	0.292	0.449	0.156	0.229	0.483	1.681	0.000	1.087	0.399	0.003	1.722
OopSylGTT00000038853	0.000	0.177	0.015	0.203	0.139	0.522	0.057	0.057	0.062	0.020	0.053	0.098	0.052	0.146	0.801	1.211	0.348	1.157	0.785	0.000	0.880	0.000	0.000	0.014	0.000	0.000	0.000	0.038	0.000	0.000	0.000	0.015	0.000	0.252	0.000	0.000	0.000	0.083	0.000	0.000	0.027	0.080	0.067	0.165	0.000	0.097	0.109	0.111	0.136
OopSylGTT00000006657	2.847	5.231	4.959	6.106	11.194	3.400	9.549	5.332	4.360	9.231	4.639	6.486	4.572	9.555	12.277	3.938	5.750	7.498	7.528	5.692	5.019	0.506	1.301	0.698	1.004	0.293	2.436	0.480	0.740	0.502	0.710	0.890	0.690	0.286	0.505	0.251	1.155	0.377	0.957	1.689	1.809	1.407	2.359	2.409	0.790	0.292	0.055	0.170	0.761
OopSylGTT00000029811	0.046	0.030	0.117	0.000	0.000	0.000	0.033	0.000	0.000	0.000	0.000	0.084	0.029	0.311	0.091	0.109	0.054	0.096	0.000	0.086	0.049	0.081	0.000	0.081	0.000	0.092	0.000	0.043	0.063	0.016	0.030	0.013	0.014	0.258	0.000	0.147	0.000	0.053	0.041	0.000	0.070	0.227	0.057	0.106	0.069	0.213	0.222	0.163	0.246
OopSylGTT00000067912	3.084	3.003	3.487	2.679	3.111	2.780	2.536	2.899	3.624	2.463	3.486	3.103	3.421	2.227	2.824	3.079	4.273	3.328	2.318	4.234	2.796	3.629	2.766	3.811	2.558	3.318	4.968	3.813	3.798	1.970	2.325	2.222	2.305	3.348	2.657	2.104	2.811	1.849	2.651	1.926	2.997	3.150	3.752	4.452	3.065	4.287	2.753	3.360	3.094
OopSylGTT00000027061	0.853	0.268	0.310	0.565	0.847	0.313	0.336	0.106	0.202	0.376	0.366	0.000	0.070	0.513	0.682	0.429	0.348	0.528	0.588	0.965	0.000	0.307	0.811	0.473	0.055	0.643	0.751	0.386	0.274	1.465	0.324	1.304	0.935	1.225	0.638	0.542	0.982	0.703	0.638	0.000	0.707	0.604	0.840	0.888	0.518	0.951	0.288	0.299	0.752
OopSylGTT00000009706	0.214	0.346	0.000	0.682	0.000	0.234	0.000	0.552	0.000	0.126	0.338	0.000	0.000	0.589	0.000	0.000	0.434	0.000	0.000	0.258	0.373	0.000	0.000	0.000	0.000	0.000	0.000	0.000	0.000	0.000	0.000	0.000	0.000	0.000	0.000	0.000	0.000	0.000	0.144	0.000	0.000	0.000	0.000	0.000	0.000	0.000	0.000	0.000	0.000
OopSylGTT00000061912	1.079	0.808	0.348	3.294	0.994	0.597	0.426	1.297	1.270	0.437	0.000	1.624	1.342	3.265	2.312	0.890	0.642	0.578	0.502	0.222	0.810	0.000	0.000	0.000	0.000	0.000	0.000	0.000	0.000	0.000	0.000	0.000	0.000	0.000	0.000	0.000	0.000	0.000	0.000	0.000	0.000	0.000	0.000	0.000	0.271	0.000	0.000	0.000	0.000
OopSylGTT00000066221	2.328	6.495	3.617	2.280	1.467	4.143	1.683	3.443	3.722	3.093	3.971	3.140	3.353	2.738	3.622	3.194	4.903	4.042	3.638	2.868	3.846	0.756	0.725	1.211	0.862	0.503	0.717	0.438	0.433	0.374	1.081	0.143	0.651	0.873	0.373	0.662	0.454	0.872	1.570	1.397	1.426	0.522	1.042	0.774	0.510	1.919	1.745	0.361	1.531
OopSylGTT00000040903	1.422	1.241	1.442	0.421	1.093	1.676	1.857	2.273	1.591	2.001	1.060	2.063	1.770	0.862	1.017	1.588	1.115	0.531	0.813	0.835	1.590	2.120	2.689	2.363	1.139	0.689	0.893	1.861	2.640	2.229	1.732	0.932	2.480	2.398	1.365	0.866	3.649	1.032	1.013	0.410	2.214	0.647	2.228	0.822	0.572	3.168	3.379	5.664	2.873
OopSylGTT00000065103	0.471	0.475	0.661	0.452	0.476	0.153	0.629	0.914	0.758	0.780	0.726	1.013	0.848	1.183	0.803	1.060	1.222	0.469	0.872	0.788	1.012	0.157	0.153	0.455	0.093	0.055	0.854	0.339	0.411	0.431	0.323	0.434	0.173	0.260	0.679	0.090	0.223	0.253	0.290	1.010	0.947	0.384	1.065	0.672	1.476	0.055	0.062	0.224	0.306
OopSylGTT00000052916	0.669	0.796	2.539	0.738	1.504	4.202	0.214	0.353	0.172	0.626	0.237	0.184	0.385	2.413	6.044	4.130	1.263	2.634	1.384	3.481	0.811	0.727	0.444	0.654	1.114	0.832	0.665	1.052	1.017	0.469	0.898	0.067	0.000	0.851	2.000	0.980	0.091	0.458	2.262	0.734	2.121	4.006	0.523	1.096	1.368	0.963	0.743	0.867	0.830
OopSylGTT00000026307	5.704	14.088	7.046	8.918	9.245	11.290	13.498	6.799	8.198	16.804	17.561	12.223	6.378	5.959	8.654	8.075	7.308	12.286	9.201	11.596	8.332	7.634	8.840	11.013	5.005	16.253	3.408	8.941	5.723	2.742	4.147	3.498	6.654	4.555	8.782	5.652	4.304	8.346	5.225	7.453	12.495	5.954	7.957	3.213	5.826	16.077	12.022	8.344	8.139
OopSylGTT00000021634	4.209	3.871	3.567	5.311	3.748	1.596	3.628	4.680	3.016	3.881	3.172	2.120	2.391	3.502	3.321	3.559	2.743	2.530	2.941	1.430	1.356	0.000	0.000	0.141	0.000	0.201	0.075	0.032	0.000	0.000	0.000	0.114	0.000	0.000	0.000	0.111	0.000	0.000	0.000	0.104	0.000	0.000	0.000	0.000	0.134	0.000	0.000	0.039	0.000
OopSylGTT00000032824	2.222	1.614	1.471	4.681	2.633	0.995	1.846	0.321	1.833	0.540	2.718	1.665	1.580	3.615	1.741	2.002	0.000	0.391	1.789	1.310	0.616	0.000	0.000	0.000	0.000	0.000	0.000	0.111	0.000	0.000	0.000	0.000	0.000	0.000	0.000	0.000	0.000	0.000	0.000	0.000	0.000	0.000	0.000	0.000	0.000	0.000	0.232	0.121	0.000
OopSylGTT00000030566	26.867	35.392	36.687	47.824	50.639	32.787	43.189	39.217	41.335	33.902	34.625	31.101	40.630	45.960	33.757	34.210	41.711	38.194	33.763	38.331	31.918	1.857	1.569	2.740	3.189	2.908	6.111	2.042	2.449	2.077	3.212	2.028	3.577	3.831	2.402	5.830	3.181	3.350	2.446	1.807	4.011	2.031	2.062	3.233	4.103	0.784	1.862	1.561	0.978
OopSylGTT00000072777	0.144	0.636	0.137	2.468	4.378	0.793	0.336	0.381	0.254	0.000	0.000	0.430	0.451	2.396	0.457	0.175	0.000	0.000	0.892	1.055	0.513	0.000	0.000	0.000	0.000	0.000	0.000	0.000	0.000	0.000	0.000	0.000	0.000	0.000	0.000	0.000	0.000	0.000	0.000	0.000	0.000	0.000	0.000	0.000	0.000	0.000	0.000	0.000	0.000
OopSylGTT00000023078	0.183	0.148	0.306	0.373	0.408	0.117	0.162	0.029	0.173	0.084	0.110	0.205	0.459	0.076	0.146	0.122	0.083	0.068	0.248	0.134	0.273	0.098	0.178	0.083	0.000	0.028	0.140	0.079	0.171	0.121	0.036	0.056	0.087	0.026	0.040	0.073	0.202	0.091	0.053	0.042	0.000	0.055	0.034	0.106	0.137	0.000	0.067	0.035	0.129
OopSylGTT00000006457	1.369	1.679	1.071	2.395	0.833	1.688	1.664	1.736	1.135	1.133	1.770	1.242	1.529	1.636	0.773	1.200	1.274	1.845	0.636	0.954	1.040	10.567	9.790	7.360	14.069	5.692	3.933	10.019	11.407	10.587	9.033	17.480	13.936	9.372	13.282	9.964	11.811	10.056	5.923	4.803	4.974	4.337	8.761	7.194	6.242	8.453	12.191	9.733	11.160
OopSylGTT00000036956	4.215	5.859	2.877	6.257	4.528	3.628	2.753	5.737	3.510	4.817	4.994	2.271	3.373	6.472	5.557	6.088	5.814	5.603	5.793	4.514	6.283	0.634	2.533	0.531	0.710	0.839	1.312	0.000	0.000	2.301	0.803	1.722	1.124	3.798	1.495	0.766	1.952	2.853	0.817	4.067	1.934	0.821	0.728	4.082	1.853	1.313	1.094	1.991	4.799
OopSylGTT00000044472	0.625	0.678	1.200	0.489	0.741	1.422	0.840	0.199	1.017	0.856	0.566	0.699	0.893	0.000	1.277	0.952	1.277	0.724	1.074	1.389	2.315	0.114	0.369	0.171	0.000	0.000	0.000	0.356	0.224	0.000	0.130	0.000	0.278	0.473	0.156	0.121	0.329	0.102	0.000	0.000	0.134	0.389	0.000	0.000	0.000	0.000	0.000	0.402	0.112
OopSylGTT00000026641	5.760	5.131	4.451	4.391	4.252	5.924	5.792	6.528	5.685	5.398	5.626	7.673	5.778	4.417	4.677	5.598	6.646	6.038	5.648	5.936	5.684	3.199	2.144	2.810	2.005	2.864	1.544	2.258	1.643	1.384	1.456	1.283	0.845	2.012	0.775	1.429	1.549	2.599	1.714	2.269	1.080	1.846	2.231	0.567	1.752	7.107	7.553	6.174	2.845
OopSylGTT00000071886	0.000	0.000	0.074	0.000	0.331	0.176	0.000	0.275	0.215	0.189	0.000	0.158	0.000	0.671	0.000	0.095	0.000	0.000	0.332	0.000	0.000	0.000	0.000	0.000	0.000	0.000	0.000	0.000	0.000	0.000	0.000	0.000	0.000	0.061	0.091	0.000	0.000	0.000	0.000	0.000	0.000	0.000	0.000	0.000	0.000	0.061	0.000	0.000	0.068
OopSylGTT00000035429	1.359	1.420	2.290	1.011	2.942	1.922	2.216	3.176	2.358	2.575	2.014	1.540	1.682	1.024	1.040	2.991	2.173	2.101	1.887	1.061	2.046	6.006	3.495	1.504	5.445	2.915	0.392	3.013	5.857	5.013	3.226	2.626	2.336	2.636	3.419	1.713	7.707	4.554	5.400	2.868	3.158	1.071	4.596	0.497	5.069	0.535	1.015	1.648	1.149
OopSylGTT00000039759	0.150	0.000	0.000	1.084	0.259	0.000	0.000	0.470	0.000	0.000	0.387	0.182	0.000	0.000	0.296	0.388	0.311	0.000	0.000	0.000	0.000	0.000	0.000	0.000	0.000	0.000	0.000	0.000	0.000	0.000	0.000	0.000	0.000	0.000	0.000	0.000	0.000	0.000	0.000	0.000	0.000	0.000	0.000	0.000	0.000	0.000	0.000	0.000	0.000
OopSylGTT00000066619	0.792	0.767	0.867	1.125	0.875	0.786	0.679	0.580	0.844	0.882	0.930	0.748	0.591	0.742	0.747	0.836	0.456	0.802	1.121	0.770	0.761	0.222	0.252	0.364	0.064	0.287	0.226	0.301	0.564	0.132	0.167	0.095	0.169	0.716	0.129	0.191	0.205	0.359	0.157	0.360	0.186	0.100	0.347	0.456	0.139	0.551	0.560	0.543	0.494
OopSylGTT00000002379	320.219	240.439	211.127	461.678	497.281	323.722	213.169	282.424	195.869	172.440	200.579	223.397	220.858	456.856	245.466	279.724	147.142	140.224	250.927	168.731	209.368	15.214	14.654	11.408	15.884	17.537	38.610	16.667	15.849	13.586	12.468	17.122	15.880	14.092	15.346	13.463	12.947	17.221	13.461	10.173	12.918	18.232	11.001	26.513	10.553	8.249	5.920	9.573	10.899
OopSylGTT00000027968	7.081	6.676	3.176	5.700	10.353	4.844	5.391	4.807	5.059	5.829	4.846	6.214	3.633	11.013	4.729	4.708	4.552	6.743	4.281	5.746	3.610	0.224	0.596	0.243	0.037	0.669	0.000	0.128	0.000	0.000	0.320	0.565	0.000	0.255	0.000	0.000	0.000	0.311	0.459	0.461	0.293	0.245	0.189	2.482	0.000	0.000	0.006	0.000	0.799
OopSylGTT00000070681	0.499	0.627	0.392	0.812	0.222	0.473	0.550	0.641	0.436	0.508	0.395	0.630	0.165	1.212	0.792	0.822	0.313	0.264	1.007	0.516	0.464	0.000	0.000	0.000	0.000	0.000	0.000	0.000	0.000	0.000	0.000	0.000	0.000	0.000	0.000	0.000	0.000	0.000	0.000	0.000	0.000	0.000	0.000	0.000	0.000	0.000	0.000	0.000	0.000
OopSylGTT00000020414	8.149	7.553	6.470	5.543	7.361	7.369	5.813	7.876	7.608	7.016	7.151	7.583	9.040	5.048	6.853	8.153	7.967	8.326	6.817	6.130	7.942	18.817	18.636	23.162	18.156	27.869	16.297	18.487	19.292	19.158	24.581	19.599	19.271	20.023	18.987	13.827	20.706	18.212	21.577	14.061	14.641	18.560	12.690	11.679	16.981	19.848	18.622	15.394	16.990
OopSylGTT00000027135	1.058	1.187	0.340	4.178	2.192	0.585	1.249	2.377	0.622	0.855	0.762	1.060	1.500	5.654	1.887	2.175	0.562	0.377	0.552	2.387	0.794	0.208	0.000	0.000	0.000	0.000	0.603	0.409	0.000	0.000	0.000	0.000	0.000	0.136	0.000	0.000	0.000	0.399	0.000	0.000	0.000	0.000	0.000	0.000	0.266	0.000	0.000	0.290	0.284
OopSylGTT00000055359	11.061	18.942	13.340	9.443	8.481	15.313	10.173	14.101	15.170	11.367	12.355	13.312	14.876	9.401	9.547	10.024	20.170	12.207	10.556	12.168	14.575	2.135	2.226	4.028	1.966	4.747	0.563	3.641	2.481	0.372	0.542	1.028	1.493	1.323	1.216	1.183	1.018	3.645	1.020	3.925	2.201	2.573	8.248	1.511	1.995	4.836	3.949	2.974	2.700
OopSylGTT00000021147	8.308	7.588	6.065	7.555	7.215	3.854	4.644	4.615	5.299	5.286	5.841	5.195	4.876	5.759	6.167	5.574	4.999	5.926	6.648	6.638	5.124	1.492	1.991	2.075	3.130	3.373	6.352	2.051	1.844	1.743	1.896	1.979	1.432	1.751	2.694	1.674	1.353	3.012	1.705	2.626	1.585	2.145	1.405	4.103	1.458	2.930	2.538	2.041	2.002
OopSylGTT00000060255	10.145	8.185	13.260	5.380	14.044	11.207	10.743	6.628	13.104	7.832	13.015	12.337	12.530	6.251	8.636	11.497	12.421	13.375	10.601	12.611	13.620	22.721	20.748	27.290	20.394	31.255	11.702	20.780	20.556	19.899	21.663	16.567	20.763	24.673	22.529	16.811	23.963	21.821	23.871	22.158	18.646	18.716	24.632	12.280	27.056	20.906	22.505	15.864	16.850
OopSylGTT00000048650	10.640	8.682	2.834	7.495	3.132	4.175	2.267	4.556	2.260	3.583	2.548	3.086	3.662	10.439	6.438	7.739	5.692	1.538	5.893	2.701	3.419	0.000	0.000	0.000	0.168	0.611	0.000	0.000	0.000	0.000	0.000	0.125	0.000	0.113	0.000	0.613	0.000	0.168	0.000	0.000	0.000	0.000	0.000	0.000	0.000	0.104	0.000	0.000	0.000
OopSylGTT00000073394	0.413	0.666	0.882	2.290	0.608	1.847	0.000	1.413	0.987	2.114	0.718	0.860	0.896	2.295	1.248	1.685	1.329	3.412	0.377	2.156	1.135	0.000	0.495	0.000	0.000	0.230	0.000	0.000	0.000	0.389	0.000	0.064	0.053	0.000	0.066	0.329	0.000	0.000	0.222	0.000	0.000	0.000	0.000	0.000	0.000	0.026	0.000	0.000	0.000
OopSylGTT00000044845	3.932	0.000	7.935	17.031	9.243	11.988	1.724	20.666	3.402	1.567	3.880	7.951	12.059	36.856	12.437	22.559	6.794	118.741	25.391	35.134	19.635	5.431	5.863	3.742	4.818	1.208	12.265	5.414	5.891	0.761	2.900	1.515	2.986	0.271	5.164	3.347	1.962	4.155	3.508	5.160	1.416	2.779	16.339	20.399	5.999	3.655	2.498	1.618	1.768
OopSylGTT00000060571	21.006	17.267	22.210	11.544	11.508	26.081	19.021	17.073	19.758	15.674	13.727	17.392	22.889	13.361	20.079	20.362	25.317	19.757	15.792	27.330	26.519	1.202	1.563	3.421	1.132	0.843	0.543	1.976	1.274	0.379	0.757	0.226	0.615	0.482	0.259	0.469	0.653	0.889	1.254	2.177	1.037	0.885	2.364	1.157	1.859	1.221	1.269	0.989	0.795
OopSylGTT00000009923	6.264	5.423	6.225	4.549	5.529	7.429	6.152	7.517	7.714	6.430	5.076	7.301	7.992	3.608	5.300	6.096	6.629	6.487	6.886	5.834	8.290	13.782	12.759	18.627	12.227	15.567	10.313	14.862	13.910	13.559	15.224	9.754	13.932	24.875	11.645	9.317	15.901	10.474	10.605	6.813	10.885	9.157	13.127	7.326	8.616	18.814	16.739	15.670	13.836
OopSylGTT00000024137	0.000	0.020	0.035	0.126	0.079	0.106	0.109	0.196	0.018	0.023	0.020	0.037	0.078	0.414	0.081	0.068	0.054	0.018	0.041	0.000	0.049	0.000	0.000	0.000	0.000	0.000	0.000	0.000	0.000	0.000	0.000	0.000	0.000	0.014	0.000	0.000	0.000	0.000	0.000	0.000	0.000	0.000	0.000	0.000	0.000	0.000	0.053	0.000	0.000
OopSylGTT00000055036	0.655	0.798	0.599	0.891	0.639	1.019	1.485	0.718	0.905	0.547	0.685	0.274	0.285	1.029	2.244	0.329	1.495	0.753	0.956	1.121	1.618	0.000	0.000	0.000	0.000	0.000	0.000	0.071	0.000	0.000	0.000	0.000	0.000	0.141	0.000	0.000	0.000	0.000	0.000	0.000	0.000	0.000	0.000	0.000	0.144	0.069	0.234	0.566	0.156
OopSylGTT00000053176	5.831	4.006	3.534	5.971	4.612	4.850	2.588	5.934	2.910	2.949	1.677	4.209	3.256	8.893	3.597	3.589	2.819	3.208	3.874	2.732	3.007	0.000	0.093	0.107	0.000	0.098	0.242	0.049	0.000	0.000	0.194	0.167	0.063	0.286	0.433	0.084	0.201	0.075	0.348	0.000	0.000	0.000	0.000	0.301	0.000	0.097	0.219	0.113	0.234
OopSylGTT00000005066	10.714	9.717	6.382	10.120	10.212	11.836	11.122	7.840	8.610	10.282	8.411	9.468	7.991	13.628	8.974	8.051	6.806	6.607	10.267	9.632	7.937	1.208	0.447	0.521	1.751	1.229	2.044	1.151	1.896	0.759	0.464	0.561	0.641	0.569	1.126	1.129	1.491	1.036	1.165	1.353	0.478	0.828	1.135	4.133	0.866	1.709	0.620	1.998	1.025
OopSylGTT00000023168	0.717	0.837	0.950	0.599	1.859	1.203	0.712	0.507	0.880	0.553	0.837	0.549	1.001	0.680	0.714	0.412	0.790	1.352	0.876	0.984	1.457	1.630	1.300	1.427	0.506	0.760	2.043	1.269	1.743	1.248	0.622	0.871	1.226	1.539	1.137	0.895	1.088	1.127	0.575	1.163	1.956	0.716	1.585	1.025	1.436	2.107	2.064	1.998	2.211
OopSylGTT00000004467	6.328	10.457	6.660	8.951	10.125	10.949	16.210	5.379	9.441	11.728	11.395	15.305	9.161	7.302	12.163	9.858	11.123	23.076	13.217	11.578	13.650	2.432	1.765	1.630	2.765	0.700	2.117	1.949	4.409	1.821	2.068	2.323	3.850	4.386	6.495	5.266	2.516	2.542	3.003	2.612	3.967	4.451	3.545	2.378	2.746	3.888	2.282	2.662	2.125
OopSylGTT00000034473	0.349	0.708	0.457	1.272	1.152	0.693	0.476	0.642	0.190	0.297	0.220	0.368	0.599	1.188	0.530	0.345	0.241	0.326	0.482	0.753	0.288	0.000	0.000	0.000	0.000	0.000	0.000	0.000	0.000	0.000	0.000	0.000	0.000	0.000	0.000	0.000	0.000	0.000	0.000	0.000	0.000	0.000	0.000	0.000	0.000	0.000	0.000	0.000	0.000
OopSylGTT00000072238	0.848	0.791	1.584	1.678	0.500	0.665	0.836	1.368	1.173	0.430	0.642	0.837	1.375	1.503	1.146	0.869	0.374	1.001	3.358	0.000	0.639	0.141	0.534	0.000	0.000	0.000	0.000	0.093	0.503	0.417	0.242	0.104	0.000	0.278	0.272	0.333	0.284	0.140	0.000	2.921	0.565	0.000	0.465	1.678	0.370	0.614	0.397	0.206	0.200
OopSylGTT00000054675	0.484	0.243	0.000	0.710	0.274	0.205	0.360	0.277	0.147	0.307	0.000	0.000	0.435	0.800	0.313	0.000	0.471	0.396	0.426	0.000	0.270	0.000	2.866	1.459	2.018	1.838	2.713	0.321	0.580	0.187	0.104	0.281	0.000	0.000	0.524	0.346	0.269	0.000	0.235	0.566	0.000	0.266	0.847	1.065	0.882	0.000	0.091	0.098	0.301
OopSylGTT00000048313	17.279	11.558	38.287	39.664	21.318	23.503	17.828	17.546	9.883	12.913	10.884	11.197	9.629	11.460	10.728	17.677	15.192	10.435	14.781	7.201	18.670	1.747	0.000	0.501	0.000	0.000	0.000	0.000	0.000	0.000	0.000	0.000	0.704	0.000	0.000	1.707	0.000	0.761	0.000	1.120	0.000	0.000	0.000	1.399	0.000	0.531	1.067	0.713	0.564
OopSylGTT00000040383	8.098	12.047	10.415	6.278	5.944	8.107	16.499	25.843	32.111	8.510	25.653	23.367	19.442	7.069	6.738	14.573	6.684	15.574	8.001	8.653	13.216	0.000	0.000	0.000	0.000	0.000	0.000	0.000	0.000	0.000	0.000	0.000	0.000	0.081	0.000	0.000	0.000	0.000	0.000	0.000	0.000	0.000	0.000	0.000	0.000	0.000	0.000	0.000	0.000
OopSylGTT00000050197	5.681	6.859	6.707	4.495	11.163	7.559	6.508	5.188	4.508	4.859	5.060	4.489	4.909	8.738	9.228	4.892	3.519	5.137	6.049	5.920	7.788	0.000	0.163	0.494	0.000	0.168	0.578	0.255	0.347	1.275	0.891	0.192	0.657	0.765	0.125	1.065	0.871	1.291	1.945	0.537	0.174	0.176	0.322	0.775	0.171	9.671	5.886	7.434	9.788
OopSylGTT00000053397	5.568	5.732	5.682	5.286	3.047	5.153	6.102	5.640	6.076	6.391	6.223	5.686	5.948	4.212	4.655	6.182	6.057	4.710	4.990	5.652	5.135	0.099	0.160	0.146	0.242	0.219	0.133	0.305	0.179	0.238	0.108	0.186	0.144	0.213	0.222	0.190	0.144	0.160	0.164	0.431	0.232	0.161	0.327	0.218	0.108	0.215	0.279	0.065	0.228
OopSylGTT00000003502	12.979	17.009	14.108	10.401	31.441	17.025	16.889	11.633	11.083	13.993	13.903	15.836	11.151	6.885	13.871	11.934	14.826	23.031	12.046	17.642	14.031	17.481	15.788	25.531	18.785	30.320	14.526	21.386	18.944	14.461	17.191	17.129	18.438	19.484	18.371	12.929	17.206	19.487	18.473	13.348	20.107	12.975	19.346	10.832	15.512	23.295	29.430	20.142	21.461
OopSylGTT00000073278	6.512	7.924	7.906	6.365	16.430	10.051	15.610	7.924	7.947	20.409	16.905	12.886	7.857	9.469	13.522	7.482	9.531	17.237	8.307	7.665	9.121	40.101	39.457	38.419	58.269	30.536	23.611	42.915	47.849	55.242	62.286	79.295	80.873	59.236	95.465	51.499	72.738	60.922	58.125	60.186	38.778	49.401	61.008	36.531	38.662	38.247	47.481	28.984	46.879
OopSylGTT00000062502	6.203	7.559	8.976	8.106	5.563	7.394	10.461	8.110	5.538	6.017	6.597	7.856	7.890	6.263	8.502	4.786	9.920	9.993	5.347	6.859	7.390	3.451	2.693	4.145	1.633	1.611	1.676	2.797	4.340	0.770	0.679	0.668	2.285	0.807	1.197	0.785	1.364	2.481	4.184	2.102	2.270	4.592	5.517	2.255	1.785	5.148	5.248	2.675	3.312
OopSylGTT00000009323	4.643	4.673	6.189	5.256	2.741	4.875	4.446	7.957	5.142	2.756	6.073	3.987	5.913	3.624	4.548	6.205	7.053	5.701	3.114	2.700	5.764	0.262	0.254	1.695	0.000	0.268	0.000	0.091	0.429	0.000	0.530	0.000	0.114	1.977	0.263	0.282	0.218	0.000	0.429	0.000	0.000	0.277	0.313	0.412	0.306	4.019	5.025	2.668	3.057
OopSylGTT00000045082	0.527	0.421	0.123	0.703	0.177	0.429	0.154	0.844	0.347	0.306	0.000	0.000	0.134	0.540	0.420	0.000	0.000	0.560	0.132	0.327	0.115	0.000	0.000	0.116	0.000	0.851	0.000	0.395	0.000	0.000	0.128	0.000	0.000	0.000	0.000	0.000	0.000	0.000	0.000	0.000	0.000	0.203	0.000	0.296	0.000	0.000	0.000	0.000	0.000
OopSylGTT00000058600	6.190	6.740	6.296	5.557	5.785	6.082	6.757	5.344	5.529	5.728	6.024	5.802	5.596	5.965	7.093	5.162	7.484	6.619	4.831	6.206	5.748	9.984	9.623	9.557	6.707	7.692	5.487	8.952	12.381	4.920	5.482	7.125	9.262	8.308	6.675	5.044	6.651	9.000	6.714	6.338	6.822	5.952	11.682	6.121	8.007	17.149	21.338	13.359	17.721
OopSylGTT00000062911	21.558	25.458	26.476	18.330	18.138	29.591	23.390	27.277	28.263	36.755	40.164	34.322	36.249	13.133	19.192	27.059	23.020	25.007	23.192	20.082	25.636	299.249	171.096	241.922	380.965	250.599	141.037	269.518	298.208	402.626	351.845	366.498	375.827	203.055	293.926	324.407	312.240	390.378	263.134	239.714	257.439	384.234	236.126	245.831	275.025	380.038	441.568	331.638	239.178
OopSylGTT00000050693	0.137	0.532	0.610	0.280	0.533	0.413	0.384	0.193	0.232	0.340	0.531	0.366	0.314	0.212	1.044	1.185	0.293	0.627	0.612	0.409	0.373	0.116	0.000	0.119	0.449	0.216	0.000	0.000	0.002	0.430	0.071	0.034	0.071	0.247	0.324	0.253	0.000	0.531	0.000	0.000	0.311	0.000	0.214	0.005	0.000	0.000	0.092	0.032	0.080
OopSylGTT00000036337	8.160	9.789	4.344	11.910	7.340	4.761	5.786	9.293	7.817	4.180	6.476	7.013	5.899	16.205	6.868	8.709	4.047	6.623	12.005	6.154	7.728	0.263	0.000	0.000	0.311	0.000	0.418	0.000	0.130	0.253	0.345	0.098	0.000	0.347	0.640	0.629	0.090	0.400	0.000	0.279	0.000	0.558	0.453	0.000	0.909	0.000	0.000	0.000	0.000
OopSylGTT00000061186	2.171	2.539	3.277	2.075	2.185	1.620	1.019	2.046	2.356	2.088	2.175	1.611	1.809	2.252	3.095	2.063	3.528	2.735	3.556	2.453	1.787	2.392	3.205	2.217	0.956	2.526	0.970	3.201	3.752	2.521	2.478	1.141	1.885	2.405	2.310	0.624	2.543	1.171	1.182	1.521	1.109	1.352	0.800	1.546	1.205	5.647	8.723	4.225	5.361
OopSylGTT00000017654	2.868	2.465	1.559	0.890	0.658	1.965	2.608	1.450	1.156	0.565	0.632	1.765	1.846	0.988	1.506	1.140	0.245	0.370	0.368	1.013	1.994	1.250	4.214	1.601	0.155	0.360	0.000	2.196	2.230	1.505	1.314	0.514	0.587	2.557	0.803	0.328	3.176	0.138	0.320	0.288	1.115	0.000	4.014	0.551	0.730	2.252	5.980	4.474	1.481
OopSylGTT00000045639	5.548	5.756	4.637	5.404	4.147	5.141	6.099	4.599	5.244	2.515	5.978	5.847	7.926	3.027	2.299	6.679	8.679	7.334	4.334	8.328	8.383	3.647	2.063	3.854	6.075	0.000	0.421	2.267	0.711	0.236	0.528	0.455	0.656	0.313	0.310	0.732	0.264	2.149	3.425	3.485	2.212	2.598	4.419	0.871	2.454	246.767	145.338	146.658	201.640
OopSylGTT00000027573	4.396	6.642	4.576	3.617	4.073	4.572	6.544	5.967	5.511	5.311	5.454	3.994	4.391	8.167	4.031	6.910	3.580	6.418	6.417	5.306	6.145	1.910	0.806	2.531	0.853	1.824	2.854	1.763	2.056	0.880	0.990	0.379	0.648	0.503	1.603	1.050	0.086	0.892	1.034	1.061	1.201	0.521	0.529	2.550	1.010	0.482	1.272	0.282	0.456
OopSylGTT00000006350	2.385	2.048	1.995	1.911	1.347	1.831	1.883	2.609	2.079	1.986	2.219	1.740	2.323	1.916	1.850	2.139	2.089	1.966	2.192	2.289	2.334	3.397	2.415	3.169	1.702	3.597	3.009	2.638	2.700	3.857	3.430	1.827	2.430	4.800	2.937	1.878	3.240	2.041	2.230	1.575	2.110	2.826	2.588	1.611	2.571	6.873	6.731	5.778	5.507
OopSylGTT00000069712	6.978	7.182	4.953	9.838	3.313	6.563	12.511	17.955	8.926	9.732	9.266	8.201	8.347	16.792	22.787	7.509	9.160	8.179	9.657	23.000	12.990	0.000	0.000	0.000	0.000	0.160	0.000	0.000	0.000	0.000	0.000	0.000	0.000	0.000	0.000	0.000	0.000	0.000	0.000	0.000	0.000	0.000	0.000	0.000	0.000	0.076	0.000	0.000	0.152
OopSylGTT00000065674	8.228	7.413	4.717	17.536	16.482	9.817	8.000	9.217	6.619	3.511	5.918	5.827	6.437	19.347	8.624	8.855	7.007	3.759	7.039	8.708	5.199	0.998	0.931	0.775	1.154	2.066	0.674	0.887	1.242	1.398	0.596	1.038	1.067	0.471	1.405	0.945	1.709	1.127	0.625	0.927	0.748	0.543	1.099	0.433	0.424	0.302	0.215	0.357	0.382
OopSylGTT00000015719	3.356	2.588	1.533	2.288	2.475	2.576	2.087	1.239	2.509	2.494	1.486	1.980	3.010	2.177	3.350	2.254	1.540	2.340	3.612	2.983	2.470	13.991	15.095	10.500	18.347	31.593	27.995	25.726	11.438	27.252	21.959	9.852	3.132	9.557	7.635	6.915	6.791	8.043	3.577	6.333	11.565	4.918	16.884	5.837	14.735	7.417	8.879	1.901	3.402
OopSylGTT00000035738	80.212	92.387	92.268	41.590	26.543	61.628	66.836	71.948	75.160	55.126	65.567	50.188	85.287	27.531	21.701	43.278	33.151	36.015	35.667	33.420	40.199	8.529	5.727	15.411	4.284	3.894	4.224	11.721	9.719	2.470	1.732	2.106	5.198	3.000	4.114	1.244	2.737	1.196	2.542	3.788	2.421	0.555	4.806	1.196	2.390	5.746	4.453	4.203	6.825
OopSylGTT00000001358	4.374	2.290	2.349	5.713	7.507	4.858	3.764	4.615	3.495	3.217	2.391	3.948	4.365	7.684	4.479	3.121	1.808	2.590	3.280	4.380	2.907	0.000	0.232	0.000	0.063	0.080	0.112	0.145	0.177	0.053	0.000	0.352	0.092	0.245	0.000	0.000	0.000	0.344	0.000	0.138	0.000	0.087	0.165	0.000	0.000	0.289	0.167	0.198	0.152
OopSylGTT00000062088	12.973	8.102	9.678	11.921	6.291	7.096	10.916	10.685	8.769	8.923	16.318	9.760	8.302	9.850	9.732	10.633	10.612	7.019	10.900	6.690	5.406	40.092	44.851	57.797	46.002	41.214	91.141	49.181	57.132	47.377	57.297	73.466	65.032	57.328	65.322	48.172	80.894	53.163	39.918	56.931	38.041	33.773	55.852	54.961	32.349	156.098	165.144	83.053	235.613
OopSylGTT00000026300	0.770	0.439	1.002	0.417	0.641	0.678	0.835	0.856	0.844	1.457	0.772	0.956	1.178	0.809	0.674	0.607	0.603	0.424	0.644	0.499	0.779	0.930	0.887	1.102	0.232	0.488	0.134	0.844	1.203	1.104	0.409	0.172	2.009	2.192	0.749	0.571	1.720	0.282	0.723	0.459	1.904	0.427	2.462	0.187	0.241	2.790	3.016	5.504	5.360
OopSylGTT00000055019	8.497	10.617	11.279	5.510	36.210	22.287	23.845	11.403	11.582	29.119	30.248	21.031	13.345	7.013	10.460	11.264	10.821	23.203	10.477	11.186	13.340	86.834	71.897	91.381	76.698	97.646	30.404	66.425	63.422	90.508	117.225	90.244	75.510	92.739	108.812	92.049	84.002	59.717	68.397	54.481	50.158	63.665	42.423	31.328	49.734	61.783	67.473	48.035	63.504
OopSylGTT00000004698	0.520	0.190	0.288	0.505	1.018	0.224	0.806	0.190	0.280	0.790	0.594	0.378	0.331	0.975	1.887	0.287	0.915	1.317	0.887	0.576	0.474	0.724	1.317	1.094	0.457	2.847	1.842	0.466	0.629	0.730	0.892	0.777	0.732	1.019	1.262	0.835	0.709	1.385	1.563	1.566	0.681	2.006	0.809	1.459	1.276	0.415	0.812	0.000	0.854
OopSylGTT00000072972	0.000	0.000	0.000	0.000	0.122	0.195	0.000	0.000	0.157	0.000	0.000	0.000	0.000	0.000	0.279	0.000	0.178	0.000	0.000	0.000	0.000	0.000	0.130	0.000	0.116	0.000	0.000	0.000	0.000	0.000	0.090	0.000	0.088	0.000	0.100	0.000	0.000	0.000	0.000	0.431	0.000	0.000	0.000	0.000	0.000	0.000	0.000	0.000	0.000
OopSylGTT00000047337	10.379	7.832	7.719	7.755	8.716	11.046	10.752	11.749	10.613	7.045	10.198	9.614	13.027	5.768	8.484	7.108	17.705	12.639	6.362	11.661	10.765	5.842	7.625	8.967	4.933	5.110	7.239	10.804	12.719	3.055	2.344	1.641	3.245	0.870	1.232	2.402	1.064	9.803	6.616	8.438	6.802	10.266	11.146	15.300	6.003	3.937	3.699	3.879	3.415
OopSylGTT00000025286	6.434	7.453	7.548	4.287	4.661	7.182	7.788	7.361	7.393	6.760	7.438	6.934	8.324	4.546	5.355	6.383	5.929	5.926	5.333	6.745	6.284	1.240	0.929	1.091	4.184	1.185	0.553	0.963	0.689	1.447	1.190	1.025	0.858	2.118	0.934	0.624	1.341	0.651	0.309	0.506	0.718	0.282	0.823	1.542	0.658	3.377	4.210	3.172	2.661
OopSylGTT00000038690	3.090	5.490	5.750	3.315	2.777	3.240	1.625	3.151	2.997	1.299	3.318	4.470	2.597	2.573	4.099	2.072	1.951	2.937	2.240	0.946	1.795	0.000	0.000	0.000	0.000	0.000	0.000	0.000	0.000	0.179	0.000	0.000	0.000	0.000	0.000	0.000	0.000	0.000	0.000	0.000	0.000	0.000	0.000	0.000	0.000	0.000	0.000	0.000	0.000
OopSylGTT00000026847	1.230	1.146	2.047	1.199	1.571	1.704	2.488	1.609	2.122	1.837	1.637	1.813	2.693	1.855	1.550	1.534	1.823	1.822	1.389	1.760	1.707	0.107	0.173	0.246	0.052	0.154	0.303	0.072	0.166	0.365	0.279	0.138	0.153	0.374	0.177	0.098	0.600	0.047	0.134	0.139	0.123	0.211	0.266	0.559	0.151	0.327	0.262	0.108	0.409
OopSylGTT00000015619	1.042	0.671	0.902	3.442	1.261	1.327	0.838	1.295	1.260	0.658	1.410	0.948	0.565	1.726	0.989	0.989	0.200	0.818	1.456	1.253	1.515	0.000	0.000	0.110	0.000	0.000	0.147	0.000	0.000	0.092	0.000	0.000	0.000	0.146	0.188	0.000	0.000	0.000	0.000	0.000	0.000	0.000	0.000	0.000	0.000	0.000	0.000	0.000	0.000
OopSylGTT00000061281	1.735	3.259	3.511	2.543	3.911	2.915	2.503	3.333	2.262	1.787	3.695	3.173	3.308	2.372	2.592	2.919	4.282	2.980	1.953	2.540	2.722	0.000	0.280	0.000	0.000	0.000	0.168	0.217	0.000	0.000	0.000	0.331	0.186	0.000	0.326	0.129	0.080	0.559	0.128	0.000	0.000	0.153	0.000	0.220	0.000	0.000	0.000	0.000	0.000
OopSylGTT00000014651	66.651	42.462	28.216	90.858	66.883	56.001	41.641	58.112	32.493	24.539	32.542	33.535	35.879	61.643	38.270	43.445	27.943	25.850	48.066	36.294	30.654	0.506	1.915	0.805	0.782	0.711	5.004	1.812	1.578	0.557	1.208	1.106	0.244	0.873	0.804	0.000	1.400	1.511	1.108	3.931	0.957	3.052	1.474	4.591	0.447	0.666	0.516	1.070	2.017
OopSylGTT00000028093	3.937	1.872	0.805	2.424	5.415	2.836	1.812	3.586	2.122	1.693	1.664	1.132	2.364	3.727	3.869	1.201	0.740	0.593	2.610	2.248	2.269	0.498	0.000	0.257	0.730	0.848	0.489	0.109	0.438	0.163	0.565	0.000	0.418	0.278	1.110	0.394	0.110	0.326	0.521	1.020	0.000	0.448	0.405	0.325	0.000	0.000	0.000	0.476	0.348
OopSylGTT00000054786	2.568	1.964	0.554	3.755	3.152	1.719	0.471	2.960	1.087	1.587	0.741	1.477	1.380	2.183	1.480	1.847	0.934	0.595	1.238	1.224	0.130	0.000	0.000	0.120	0.000	0.000	0.225	0.000	0.135	0.000	0.000	0.123	0.000	0.109	0.000	0.000	0.319	0.497	0.000	0.641	0.212	0.000	0.608	0.000	0.000	0.694	0.000	0.224	0.109
OopSylGTT00000065636	12.708	12.419	12.999	12.037	17.483	15.253	11.372	13.076	11.599	11.009	13.352	13.385	11.126	16.538	15.078	13.545	11.692	12.162	11.424	14.147	13.299	1.118	0.551	1.094	0.500	0.879	2.469	0.849	1.055	1.166	0.916	0.832	0.373	1.128	0.753	1.588	0.749	0.957	0.650	1.024	0.375	1.487	1.110	2.254	0.442	0.406	0.622	0.725	0.654
OopSylGTT00000041953	13.290	12.577	16.961	19.585	5.532	10.276	11.371	6.847	10.791	8.842	13.208	10.236	11.591	25.026	13.837	12.417	9.494	9.370	17.017	5.409	6.933	0.000	0.000	0.045	0.075	0.000	0.000	0.000	0.000	0.063	0.000	0.075	0.028	0.000	0.000	0.000	0.061	0.096	0.000	0.000	0.000	0.000	0.000	0.000	0.000	0.022	0.025	0.000	0.000
OopSylGTT00000009613	25.178	17.597	24.964	18.674	32.062	24.468	18.572	17.759	20.843	16.451	27.450	30.835	24.059	20.349	25.493	23.151	22.741	35.537	40.556	27.472	27.474	51.864	36.333	36.881	65.287	57.994	89.268	38.110	39.393	86.459	65.555	60.021	65.737	80.768	78.065	63.005	57.597	56.743	34.028	20.156	40.451	40.883	42.504	76.076	34.480	43.653	51.457	46.412	49.674
OopSylGTT00000053247	19.402	12.881	17.540	22.883	35.679	19.390	22.279	15.465	17.633	9.353	13.230	18.513	18.030	35.546	29.684	24.229	24.037	24.723	27.662	22.390	25.341	0.818	0.975	0.802	0.143	1.478	2.538	1.422	0.900	0.324	1.952	1.102	0.249	0.265	2.116	1.327	0.160	1.070	1.299	1.532	0.943	0.889	0.385	2.947	1.221	1.033	0.728	0.713	0.952
OopSylGTT00000029829	0.193	0.133	0.286	0.202	0.086	0.206	0.142	0.000	0.169	0.000	0.000	0.123	0.128	1.668	0.658	0.000	0.000	0.000	0.000	0.000	0.000	0.000	0.000	0.053	0.000	0.000	0.000	0.000	0.000	0.000	0.000	0.000	0.000	0.000	0.000	0.000	0.000	0.000	0.000	0.000	0.000	0.000	0.000	0.000	0.000	0.000	0.000	0.000	0.000
OopSylGTT00000053663	2.354	2.080	1.982	2.044	1.843	2.124	1.808	2.212	2.625	2.181	1.801	1.635	1.667	1.842	1.942	3.402	2.213	2.527	1.622	2.411	2.235	14.134	13.497	19.080	12.907	36.386	35.916	12.680	14.518	19.253	25.231	12.325	17.539	18.406	22.617	14.244	17.827	19.081	9.796	9.576	15.257	12.230	16.085	14.768	12.734	27.250	20.533	12.618	20.349
OopSylGTT00000000858	12.991	7.217	9.123	15.426	19.228	15.980	9.329	9.188	11.636	6.715	6.571	9.204	11.771	22.373	11.123	13.513	9.740	6.975	10.858	10.467	9.975	284.441	205.441	66.652	305.174	443.983	56.230	116.561	155.596	212.604	413.654	202.622	209.652	34.681	234.902	266.810	239.709	120.976	167.609	81.802	96.267	124.819	63.762	103.085	115.461	23.166	29.210	19.301	16.835
OopSylGTT00000034914	5.428	2.796	6.488	4.925	6.755	7.183	5.286	4.138	5.282	5.563	6.394	7.478	6.608	3.065	3.239	4.216	4.863	3.821	4.456	8.370	4.955	56.335	73.410	31.720	37.303	57.400	27.816	54.901	58.837	118.872	79.162	70.260	86.627	27.440	64.300	46.712	66.154	41.950	50.598	25.690	57.506	49.900	60.407	26.162	52.211	25.883	36.815	29.512	34.335
OopSylGTT00000000413	0.371	0.434	0.281	0.954	0.706	0.548	0.492	0.654	0.190	0.319	0.282	0.161	0.127	0.682	0.305	0.249	0.019	0.020	0.262	0.099	0.077	0.000	0.000	0.000	0.000	0.000	0.000	0.000	0.000	0.000	0.000	0.000	0.000	0.000	0.000	0.000	0.000	0.000	0.000	0.000	0.000	0.000	0.000	0.000	0.000	0.000	0.000	0.000	0.000
OopSylGTT00000038341	1.338	0.878	0.408	1.286	0.526	0.504	1.323	0.514	1.479	1.071	0.877	0.942	0.960	0.688	0.212	1.169	0.248	0.675	0.591	0.972	0.332	0.000	0.000	0.000	0.000	0.000	0.000	0.171	0.000	0.000	0.000	0.278	0.000	0.000	0.000	0.000	0.000	0.000	0.000	0.000	0.000	0.277	0.166	0.000	0.000	0.000	0.139	0.000	0.000
OopSylGTT00000072537	1.394	1.579	1.283	2.517	0.555	0.541	0.720	1.227	1.214	0.479	1.179	0.730	0.471	2.225	1.764	1.426	1.231	0.971	2.246	0.828	0.965	0.065	0.254	0.024	0.000	0.000	1.323	0.000	0.000	0.065	0.000	0.000	0.058	0.238	0.000	0.000	0.000	0.070	0.121	0.421	0.046	0.137	0.172	1.332	0.274	0.116	0.209	0.027	0.205
OopSylGTT00000064083	5.781	7.744	5.146	5.788	2.029	6.738	5.141	5.111	5.134	5.978	4.605	4.383	4.448	6.402	6.584	5.695	5.302	3.749	5.367	4.028	4.953	0.272	0.151	0.423	0.231	0.704	0.484	0.568	0.667	0.078	0.071	0.154	0.137	0.283	0.119	0.178	0.303	0.251	0.479	1.252	0.276	0.543	0.749	0.166	0.271	0.797	0.679	0.507	0.303
OopSylGTT00000067075	0.358	0.649	0.223	0.508	0.000	0.131	0.275	0.207	0.210	1.271	0.379	0.000	0.246	0.165	0.251	0.570	0.123	0.247	0.000	0.000	0.420	0.000	0.000	0.000	0.000	0.000	0.207	0.000	0.000	0.000	0.000	0.000	0.000	0.000	0.000	0.328	0.000	0.000	0.000	0.000	0.000	0.000	0.000	0.000	0.000	0.000	0.000	0.000	0.000
OopSylGTT00000067071	1.725	1.576	1.433	2.202	0.000	0.365	0.659	2.294	1.882	1.962	0.999	0.526	1.311	1.352	1.965	2.389	0.796	0.242	1.604	0.497	1.426	2.353	3.840	5.222	2.720	4.166	2.699	3.096	4.149	0.657	1.113	2.069	2.107	2.338	1.908	1.133	1.827	3.364	2.826	3.325	2.460	3.287	6.767	1.901	3.329	1.776	2.106	1.252	1.526
OopSylGTT00000058693	0.903	7.092	3.658	6.274	7.485	7.656	4.810	2.579	5.440	9.447	9.588	5.077	1.629	4.836	6.435	4.620	3.061	6.386	7.783	8.313	7.035	0.442	0.355	0.371	0.140	1.791	1.469	0.380	0.462	0.588	0.525	0.267	0.256	1.622	0.535	0.514	0.518	0.665	0.903	0.744	0.704	0.180	0.166	2.110	0.610	1.006	0.527	1.223	0.615
OopSylGTT00000055289	18.149	18.226	15.678	10.779	6.282	16.542	10.786	14.700	16.081	13.858	15.423	16.235	16.640	9.106	10.828	14.365	15.673	13.283	15.027	10.981	15.428	0.529	0.767	0.343	0.538	0.539	0.305	0.790	0.556	0.263	0.237	0.358	0.230	0.262	0.199	0.535	0.323	0.208	0.240	0.141	1.016	0.184	0.684	0.277	0.544	4.584	3.236	1.146	0.550
OopSylGTT00000045350	0.539	0.462	0.527	0.348	0.373	0.644	0.419	0.437	0.579	0.612	0.482	0.590	0.462	0.355	0.439	0.526	0.450	0.479	0.531	0.536	0.623	0.615	0.547	0.411	0.292	0.181	0.250	0.552	0.578	0.729	0.380	0.367	0.646	0.853	0.421	0.484	0.705	0.785	0.271	0.412	0.435	0.165	0.698	0.313	0.283	1.442	1.880	0.690	0.755
OopSylGTT00000006661	0.848	0.262	0.028	0.881	0.427	0.617	0.459	0.185	0.341	0.405	0.098	0.212	0.190	0.443	0.328	0.329	0.384	0.150	0.359	0.260	0.320	9.953	3.746	7.630	10.548	6.096	1.041	9.490	7.701	8.745	13.077	5.435	6.922	3.800	14.538	4.415	6.349	3.107	2.824	4.383	3.652	2.017	2.561	0.755	3.438	15.356	12.942	13.360	13.617
OopSylGTT00000059696	4.694	3.407	4.783	3.346	2.440	5.015	2.627	4.602	4.482	2.838	3.149	4.054	5.114	2.916	3.424	4.902	6.607	3.057	3.404	2.561	5.011	3.190	3.867	7.177	3.851	1.294	0.397	3.982	3.803	2.031	1.602	2.168	2.138	1.529	1.798	1.490	2.013	5.432	7.262	9.662	7.581	9.591	3.161	1.060	9.021	6.639	4.883	4.499	5.493
OopSylGTT00000064549	1.357	5.306	7.789	6.960	2.061	2.764	18.654	3.970	23.109	7.304	23.602	10.836	12.445	5.063	3.259	10.682	12.611	4.852	8.525	4.854	1.011	0.044	0.014	0.008	0.000	0.047	0.155	0.000	0.000	0.000	0.000	0.009	0.019	0.181	0.023	0.000	0.000	0.000	0.027	0.000	0.000	0.015	0.019	0.024	0.031	0.000	0.009	0.000	0.000
OopSylGTT00000064668	0.635	0.355	0.059	0.372	0.000	0.450	0.101	0.143	0.896	0.000	0.507	0.846	0.000	1.444	0.513	0.395	1.343	1.190	0.332	0.000	0.143	64.082	104.039	116.588	149.476	47.240	44.292	106.699	79.497	54.348	66.779	75.684	87.680	32.388	108.177	71.287	78.783	122.214	58.536	44.192	57.909	49.952	80.363	51.978	65.133	21.098	15.996	17.366	24.968
OopSylGTT00000039271	0.950	1.361	0.119	0.668	0.551	0.791	1.195	3.242	1.461	1.345	2.031	1.380	1.122	0.267	0.000	0.244	2.971	2.407	0.501	0.355	3.270	0.085	0.298	0.154	0.000	0.000	0.328	0.192	0.000	0.255	0.000	0.000	0.188	1.017	0.261	0.000	0.198	0.265	0.518	0.381	0.195	4.717	2.907	1.595	0.717	0.000	0.000	0.139	0.113
OopSylGTT00000034382	0.000	0.026	1.617	0.000	0.597	0.183	0.000	0.105	0.404	0.000	0.026	0.053	0.000	0.000	0.000	0.128	0.000	0.000	0.000	0.000	0.000	0.000	0.238	0.000	0.000	0.000	0.174	0.040	0.000	0.000	0.000	0.044	0.000	0.000	0.028	0.127	0.040	0.000	0.000	0.000	0.264	0.085	0.000	0.000	0.086	0.045	0.000	0.104	0.296
OopSylGTT00000049808	3.878	4.154	1.702	7.458	8.448	2.275	4.255	3.803	1.245	3.846	1.715	2.651	3.936	3.441	5.095	6.307	6.743	1.320	4.964	2.604	2.066	0.104	0.000	0.162	0.113	0.000	0.151	0.000	0.000	0.000	0.000	0.000	0.000	0.205	0.000	0.000	0.000	0.000	0.000	0.000	0.269	0.000	0.000	0.199	0.000	0.489	0.000	0.000	0.000
OopSylGTT00000072728	0.234	0.332	0.518	0.510	0.393	0.239	0.301	0.301	0.469	0.250	0.224	0.455	0.281	0.589	0.391	0.843	0.099	0.175	0.443	0.378	0.299	0.118	0.189	0.105	0.000	0.041	0.046	0.116	0.000	0.116	0.054	0.139	0.077	0.155	0.179	0.033	0.145	0.190	0.255	0.188	0.124	0.175	0.103	0.000	0.203	0.234	0.207	0.216	0.207
OopSylGTT00000071438	11.021	14.066	13.569	10.392	3.585	7.993	11.682	8.760	8.434	9.389	9.441	5.710	8.778	9.405	12.137	10.321	12.297	8.998	11.801	9.164	10.733	23.199	26.381	31.302	21.080	24.642	5.967	26.555	24.911	11.979	15.769	17.671	19.837	12.860	21.565	14.635	16.948	28.019	17.303	26.424	17.097	24.876	28.245	11.658	16.195	46.603	33.946	31.144	48.693
OopSylGTT00000030231	146.581	146.231	142.865	92.368	214.619	191.449	135.994	220.899	172.154	132.469	141.757	164.804	248.544	93.303	153.273	146.873	182.965	168.117	120.957	140.386	203.960	5.605	8.938	5.429	4.853	7.953	19.165	6.223	5.634	5.770	5.427	4.775	6.301	21.917	6.522	21.135	6.959	4.972	9.760	10.582	11.455	9.646	4.885	17.576	12.030	4.928	3.723	10.039	6.755
OopSylGTT00000040253	2.561	2.669	2.161	2.594	1.998	1.917	1.986	1.823	1.907	1.955	2.444	2.352	1.632	1.595	2.339	2.884	2.873	2.214	2.912	1.865	2.499	0.171	0.039	0.541	0.035	0.434	0.597	0.417	0.036	0.000	0.013	0.000	0.019	0.153	0.013	0.000	0.013	0.190	0.000	0.827	0.150	0.617	0.119	0.247	0.000	0.896	0.349	0.049	0.132
OopSylGTT00000072799	1.826	2.046	1.526	2.922	2.586	0.213	1.613	2.392	1.810	1.952	0.314	0.634	3.313	2.243	0.862	1.424	2.079	0.555	2.413	0.197	0.722	0.252	0.426	0.128	0.000	1.117	0.000	0.318	0.148	0.166	0.354	0.000	0.187	0.142	0.000	0.401	0.112	0.229	0.000	0.000	0.000	0.318	0.283	0.437	0.290	0.301	0.518	0.185	0.707
OopSylGTT00000057039	6.289	6.571	6.323	6.082	6.374	6.457	6.521	8.829	7.809	6.563	7.455	8.135	7.360	4.068	5.936	6.152	8.895	8.626	7.037	6.334	5.977	15.985	16.637	17.741	14.091	24.899	20.371	13.659	15.743	20.991	19.416	15.030	16.348	23.303	19.854	15.818	19.826	15.042	12.751	12.606	16.217	14.506	13.189	19.532	12.967	20.434	23.502	17.570	21.019
OopSylGTT00000069563	6.611	3.721	4.980	6.134	10.401	7.114	5.878	5.472	3.889	3.797	4.973	5.342	6.077	6.409	4.721	5.233	4.111	6.123	3.644	3.394	6.297	0.649	1.622	0.000	0.704	0.810	0.000	0.711	0.375	0.858	0.180	0.469	0.902	0.851	0.408	1.037	1.425	0.829	0.240	1.311	0.560	0.000	0.516	3.314	0.826	0.380	0.288	1.202	0.591
OopSylGTT00000047176	5.553	6.552	5.951	5.791	6.080	7.574	12.453	5.672	5.613	11.800	7.906	8.481	3.792	10.895	12.839	7.400	6.556	10.755	11.363	8.203	7.026	1.726	0.722	4.340	0.209	0.000	0.280	1.887	2.006	0.949	0.323	0.418	0.321	0.628	1.820	0.688	0.635	0.186	1.073	1.173	1.250	0.000	2.935	1.853	1.723	1.144	0.779	0.947	0.000
OopSylGTT00000030959	9.708	10.203	10.292	19.322	25.507	10.677	12.030	12.050	14.253	10.757	7.190	8.959	10.373	25.912	11.819	9.591	6.467	2.667	7.921	6.409	9.574	1.894	3.181	2.189	4.001	2.427	2.566	2.076	2.508	2.947	1.615	3.705	2.793	2.691	2.568	3.177	2.209	2.330	0.719	0.000	1.668	1.064	2.064	5.266	1.027	0.386	2.187	0.911	0.776
OopSylGTT00000070043	2.347	3.565	1.253	1.413	1.012	2.422	1.879	2.198	1.938	2.456	2.978	1.459	1.840	0.609	2.173	2.492	3.688	1.846	3.027	1.969	1.438	0.000	0.433	0.798	0.377	0.000	0.253	0.451	0.151	0.000	0.292	0.251	0.000	0.225	0.000	0.000	0.114	0.505	0.194	0.000	0.000	0.232	0.418	0.670	0.445	0.416	0.942	0.491	0.479
OopSylGTT00000041861	104.401	125.178	112.766	199.698	147.891	106.535	141.198	111.032	81.940	112.542	92.591	96.487	103.771	242.048	108.930	133.188	160.466	108.749	110.084	145.419	94.217	6.315	3.058	4.413	4.112	6.590	9.399	5.706	5.911	4.451	7.343	7.977	4.734	7.408	6.093	6.773	10.456	6.514	10.623	2.738	4.784	12.228	6.790	15.369	4.101	5.003	2.648	3.231	6.199
OopSylGTT00000045865	1.123	0.448	1.587	1.631	1.036	3.215	1.979	1.806	1.662	1.837	1.235	1.563	1.441	0.932	1.686	1.441	1.681	1.933	2.015	2.599	2.840	1.393	1.386	1.337	1.258	0.074	1.159	1.211	1.820	2.454	1.213	1.298	2.251	2.235	1.299	1.109	2.901	0.796	1.243	0.344	1.433	0.524	2.559	0.794	0.889	1.299	0.417	1.286	0.534
OopSylGTT00000011061	0.980	0.728	0.470	1.053	1.126	0.180	0.575	0.582	0.144	0.000	0.878	0.489	0.517	1.589	0.694	0.400	0.518	0.000	0.000	0.400	0.732	0.000	0.000	0.000	0.000	0.000	0.000	0.000	0.000	0.000	0.000	0.000	0.000	0.000	0.000	0.000	0.000	0.000	0.000	0.000	0.000	0.000	0.000	0.000	0.000	0.000	0.130	0.000	0.000
OopSylGTT00000000489	1.506	0.622	0.959	1.575	0.165	0.817	0.797	0.949	0.444	0.742	0.808	1.101	0.818	0.748	1.040	0.335	0.490	0.238	0.815	1.383	0.671	0.000	0.000	0.000	0.000	0.000	0.113	0.000	0.000	0.000	0.046	0.000	0.000	0.256	0.000	0.000	0.000	0.000	0.062	0.000	0.000	0.000	0.000	0.000	0.071	0.007	0.120	0.000	0.045
OopSylGTT00000044099	17.242	20.463	15.798	29.943	36.313	23.103	17.250	20.817	19.079	13.570	19.329	21.947	16.492	31.708	18.718	16.200	15.516	24.378	16.403	26.139	20.393	8.324	9.865	7.785	9.362	7.963	12.901	12.665	5.648	20.307	8.232	10.270	8.218	13.017	11.751	10.850	10.682	9.027	4.817	1.674	9.293	5.158	5.462	11.732	5.544	6.772	8.096	9.514	9.016
OopSylGTT00000003839	2.816	2.010	2.444	1.550	0.000	2.445	2.038	1.830	2.189	0.200	1.470	2.838	2.243	2.637	0.885	1.951	0.736	0.978	2.694	1.205	2.396	0.992	1.690	0.664	0.819	0.937	0.507	1.454	0.241	0.801	0.924	0.461	0.666	1.168	1.379	0.973	0.496	1.368	0.800	1.494	2.727	1.587	0.545	0.176	0.743	0.694	2.444	0.960	1.141
OopSylGTT00000035230	0.863	0.700	0.452	1.079	1.253	0.502	1.082	1.588	1.430	1.373	2.086	1.011	2.156	0.705	1.004	0.390	1.273	0.846	0.780	1.341	1.069	0.047	0.061	0.137	0.000	0.000	0.000	0.125	0.000	0.188	0.000	0.074	0.083	0.062	0.095	0.108	0.066	0.050	0.000	0.000	0.199	0.000	0.082	0.100	0.000	0.658	0.702	0.342	0.254
OopSylGTT00000004627	0.044	0.000	0.000	0.023	0.114	0.046	0.063	0.115	0.064	0.000	0.000	0.061	0.021	0.134	0.000	0.073	0.018	0.000	0.130	0.000	0.036	29.127	32.702	23.673	36.245	41.987	18.415	32.720	30.531	35.646	46.917	40.683	45.530	9.705	32.887	22.638	38.444	1405.962	2993.946	1306.541	2352.779	2162.547	2293.899	1888.634	1710.479	0.051	0.039	0.000	0.056
OopSylGTT00000061956	10.114	9.629	13.559	13.244	8.878	10.932	10.034	11.542	9.089	5.932	10.398	8.353	10.127	12.162	9.943	8.697	10.982	8.262	11.980	12.766	10.984	0.152	0.572	0.221	0.088	0.702	1.169	0.468	0.559	0.158	0.327	0.871	0.878	0.537	0.193	0.304	0.473	0.664	0.873	0.815	0.691	0.900	0.269	0.700	0.943	0.443	0.186	0.613	0.694
OopSylGTT00000053407	3.825	4.518	3.514	3.451	2.245	4.043	3.854	3.652	3.404	4.532	3.395	3.847	4.518	2.826	2.918	3.504	4.563	2.782	2.747	4.065	3.457	0.357	0.851	1.542	0.427	0.292	0.279	0.573	0.257	0.208	0.165	0.142	0.211	0.316	0.030	0.203	0.021	0.161	0.332	0.448	0.679	0.333	0.969	0.064	0.417	1.088	1.125	0.343	0.515
OopSylGTT00000068585	1.858	1.017	0.999	0.000	1.648	3.062	1.535	1.974	1.987	2.053	2.404	1.842	1.240	1.284	1.960	1.278	0.966	2.761	2.323	3.234	3.057	1.241	0.196	0.598	0.171	0.199	1.148	1.021	1.373	0.305	0.132	0.228	0.262	0.917	0.446	0.000	1.036	0.306	0.177	0.638	1.026	0.000	1.270	0.915	0.203	0.191	0.000	1.010	0.437
OopSylGTT00000020219	6.020	3.751	4.459	12.078	12.058	7.628	7.265	7.247	6.743	3.625	4.866	7.619	4.941	11.449	5.289	6.576	4.985	3.119	4.013	1.884	2.772	0.000	0.000	0.122	0.174	0.000	0.000	0.000	0.139	0.000	0.000	0.116	0.133	0.207	0.000	0.000	0.421	0.000	0.000	0.324	0.000	0.000	0.129	0.000	0.205	0.473	0.437	0.283	0.333
OopSylGTT00000016517	0.120	0.000	0.000	0.473	0.063	0.101	0.103	0.465	0.000	0.000	0.048	0.067	0.116	0.359	0.096	0.080	0.021	0.022	0.000	0.054	0.098	0.000	0.000	0.018	0.000	0.000	0.000	0.000	0.000	0.000	0.000	0.000	0.000	0.000	0.000	0.000	0.000	0.000	0.000	0.000	0.000	0.000	0.000	0.000	0.000	0.000	0.000	0.000	0.000
OopSylGTT00000003423	33.326	39.291	36.761	34.156	15.474	28.967	33.266	35.829	36.267	36.629	33.794	25.632	30.678	42.167	33.017	40.076	35.456	26.864	31.374	28.969	30.227	0.175	0.272	0.693	0.365	0.657	1.950	0.639	0.668	0.163	0.253	0.422	0.250	0.181	0.227	0.118	0.479	0.806	0.302	0.259	0.053	0.184	0.309	0.587	0.371	0.476	0.589	0.263	0.488
OopSylGTT00000037068	0.000	0.000	0.000	0.000	0.000	0.000	0.000	0.000	0.000	0.000	0.000	0.000	0.000	0.000	0.000	0.000	0.000	0.000	0.000	0.000	0.000	0.816	0.106	0.484	1.282	1.367	0.674	1.249	0.865	6.407	1.458	2.230	0.833	3.713	1.953	4.013	2.882	1.331	0.761	0.313	0.454	1.427	0.118	0.869	1.155	0.113	0.829	1.331	1.266
OopSylGTT00000025177	4.047	3.607	5.741	1.628	10.356	3.209	3.823	4.175	3.712	5.420	2.177	4.556	6.977	2.082	3.769	4.561	3.104	4.500	2.370	7.665	6.680	47.609	37.267	30.892	31.198	38.390	20.551	39.423	41.165	34.245	33.097	36.773	40.710	37.274	34.646	27.929	48.513	43.844	29.618	25.837	35.468	28.383	45.236	23.486	35.262	37.301	39.568	40.979	37.468
OopSylGTT00000048183	0.265	0.000	0.500	0.000	0.183	0.437	0.154	0.000	0.117	0.000	0.424	0.395	0.276	0.000	0.140	0.000	0.000	0.138	0.137	0.000	0.000	0.000	0.000	0.000	0.000	0.000	0.000	0.000	0.000	0.000	0.000	0.000	0.000	0.102	0.000	0.000	0.000	0.000	0.000	0.000	0.000	0.000	0.000	0.000	0.000	0.000	0.000	0.000	0.000
OopSylGTT00000011614	76.746	81.259	70.437	74.413	35.533	62.975	71.223	75.804	88.540	105.567	83.051	67.615	73.140	91.018	71.430	71.601	51.197	38.848	63.838	51.848	62.150	3.454	3.561	2.722	2.880	3.451	7.443	3.042	4.157	1.664	3.406	2.186	2.955	3.096	1.870	3.102	2.877	2.476	2.572	1.516	3.529	3.632	3.685	7.675	2.815	2.113	2.194	3.372	1.507
OopSylGTT00000029408	1.286	2.073	0.090	0.441	0.412	2.012	1.922	0.750	1.264	2.267	1.359	1.454	1.123	0.870	1.373	3.011	1.228	1.971	2.474	0.357	0.767	25.352	53.444	68.067	99.804	38.527	78.732	35.284	27.119	50.850	82.650	33.690	44.601	44.923	70.998	27.294	33.310	42.889	38.313	56.764	100.199	87.513	77.002	129.480	88.195	11.640	11.228	10.150	16.519
OopSylGTT00000001288	0.627	0.792	0.318	1.086	2.696	0.732	0.231	0.607	0.406	0.413	0.431	0.584	0.458	1.197	1.398	0.418	0.579	0.489	1.092	0.838	1.045	0.170	0.147	0.209	0.133	0.078	0.351	0.226	0.107	0.057	0.205	0.000	0.447	0.301	0.057	0.196	0.359	0.601	0.484	1.820	0.319	0.713	1.182	1.559	0.940	0.235	0.132	0.136	0.043
OopSylGTT00000067640	1.124	2.533	0.666	0.000	0.000	1.001	1.854	1.222	1.812	0.000	2.534	0.178	0.000	1.543	2.303	2.979	1.216	0.632	1.701	0.158	0.650	0.000	0.000	0.000	0.000	0.000	0.000	0.000	0.000	0.000	0.000	0.000	0.000	0.000	0.000	0.104	0.000	0.000	0.000	0.000	0.000	0.000	0.156	0.000	0.000	0.000	0.000	0.000	0.000
OopSylGTT00000002471	2.699	1.847	1.812	3.767	2.007	2.257	1.404	1.453	1.474	1.640	2.289	1.788	2.080	1.646	1.604	0.678	0.666	1.999	1.975	0.598	1.331	0.158	0.445	0.298	0.132	0.052	0.300	0.347	0.440	0.300	0.092	0.116	0.767	0.136	0.214	0.076	0.241	0.153	0.198	0.385	0.692	0.221	0.315	0.166	0.434	1.308	1.154	0.343	1.192
OopSylGTT00000005157	2.984	2.648	3.645	2.554	2.356	3.163	2.408	2.718	3.207	2.585	2.898	3.009	2.754	3.339	3.858	2.294	3.768	3.400	2.845	3.776	3.171	8.349	6.144	8.397	4.646	7.901	5.881	5.871	8.595	8.366	6.613	5.287	7.514	8.946	5.546	5.390	8.202	5.653	4.381	2.084	5.222	4.453	6.145	5.066	4.519	11.472	14.662	10.481	13.586
OopSylGTT00000032838	0.000	0.000	0.000	0.000	0.000	0.000	0.000	0.000	0.000	0.000	0.000	0.000	0.000	0.000	0.000	0.000	0.000	0.000	0.000	0.000	0.000	0.000	0.685	0.020	0.177	0.000	0.000	0.000	0.150	0.165	0.000	0.032	0.120	0.000	0.234	0.263	0.000	0.182	0.065	0.000	0.261	0.141	0.622	0.000	0.000	0.000	0.606	0.000	0.333
OopSylGTT00000003646	0.000	0.000	0.211	0.000	0.108	0.042	0.000	0.047	0.381	0.000	0.000	0.076	0.000	0.000	0.000	0.323	0.000	0.000	0.421	0.000	0.000	0.000	0.000	0.000	0.000	0.000	0.000	0.000	0.000	0.000	0.000	0.000	0.000	0.000	0.000	0.148	0.000	0.000	0.000	0.000	0.000	0.000	0.000	0.132	0.000	0.000	0.000	0.000	0.000
OopSylGTT00000064845	2.761	0.657	3.216	3.950	0.649	3.414	0.723	2.354	2.412	2.357	2.336	2.809	2.304	2.690	3.086	2.933	2.027	1.903	3.911	2.120	3.790	0.449	0.259	0.127	0.000	0.316	0.000	0.000	0.000	0.125	0.277	0.259	0.177	0.265	0.282	0.397	0.376	0.379	0.000	0.429	0.000	0.000	0.464	1.020	0.212	0.000	0.205	0.228	0.256
OopSylGTT00000054413	0.604	0.237	0.204	0.000	0.714	0.407	0.675	0.761	0.397	0.262	0.390	0.145	1.514	0.000	0.468	0.175	0.587	0.296	0.613	0.268	0.963	4.597	5.901	8.491	1.466	0.228	0.259	2.936	4.244	3.293	2.865	2.600	3.679	1.743	3.293	0.693	6.347	2.377	0.713	0.902	4.701	2.125	3.195	0.176	1.963	1.242	2.673	2.233	1.329
OopSylGTT00000072122	16.483	20.482	23.891	32.096	34.362	19.219	16.953	25.520	17.026	18.380	24.120	20.472	23.069	34.429	18.718	23.323	21.227	17.153	22.025	18.946	15.825	1.888	2.001	2.483	1.807	0.732	5.050	2.817	2.037	7.263	4.818	8.251	3.438	8.654	3.965	5.750	5.165	4.594	2.155	2.762	1.595	1.339	1.602	3.602	2.433	1.379	1.248	2.038	3.959
OopSylGTT00000030925	0.548	0.151	0.129	0.440	0.000	0.151	0.159	0.601	0.121	0.000	0.000	0.000	0.000	1.138	0.145	0.000	0.143	0.143	0.283	0.000	0.000	0.000	0.000	0.000	0.000	0.000	0.000	0.000	0.000	0.000	0.000	0.000	0.000	0.000	0.000	0.000	0.000	0.000	0.000	0.000	0.000	0.000	0.000	0.000	0.000	0.000	0.000	0.000	0.000
OopSylGTT00000066821	0.274	0.168	0.290	0.515	1.020	0.642	0.181	0.136	0.096	0.000	0.000	0.104	0.379	0.448	0.223	0.250	0.154	0.000	0.055	0.318	0.137	0.000	0.000	0.000	0.000	0.000	0.000	0.000	0.000	0.000	0.000	0.000	0.000	0.080	0.000	0.000	0.000	0.000	0.000	0.000	0.000	0.000	0.000	0.000	0.000	0.000	0.000	0.000	0.000
OopSylGTT00000030437	7.963	11.969	14.043	6.703	6.874	5.898	8.560	8.107	18.138	10.629	14.629	13.249	13.821	5.214	5.710	14.446	18.117	10.538	11.090	11.484	6.171	0.000	0.000	0.000	0.000	0.000	0.000	0.000	0.000	0.000	0.000	0.000	0.000	0.000	0.000	0.000	0.000	0.000	0.000	0.000	0.000	0.000	0.000	0.000	0.000	0.000	0.868	0.000	0.217
OopSylGTT00000050741	0.271	0.895	0.254	1.210	0.199	0.565	0.509	0.673	0.000	0.534	0.000	0.510	0.092	0.637	0.382	0.331	0.265	0.000	0.167	0.532	0.807	0.689	1.053	0.000	0.715	0.610	1.183	0.089	0.903	2.028	2.113	0.181	0.000	2.175	2.676	0.854	0.252	0.127	2.196	0.437	1.510	0.380	2.574	9.263	0.618	0.313	0.275	0.932	3.043
OopSylGTT00000031450	10.041	11.626	3.650	7.058	9.466	10.806	5.914	3.250	6.598	11.939	12.911	9.018	7.784	6.781	11.491	11.943	5.375	22.032	15.844	12.263	9.261	6.309	14.900	6.239	23.969	31.304	49.904	11.324	5.587	22.863	62.339	4.776	8.648	5.966	8.023	11.339	4.663	12.800	31.068	30.693	21.092	22.067	23.319	8.834	36.970	80.002	53.566	65.031	35.429
OopSylGTT00000064959	1.044	0.857	1.186	0.644	0.548	0.901	0.968	0.806	0.803	0.744	1.132	1.051	0.562	1.008	0.421	0.893	0.535	1.846	1.363	1.269	0.650	0.812	0.891	0.917	0.411	0.363	1.273	1.307	0.991	0.855	0.515	0.770	0.702	4.310	1.033	1.188	0.613	0.535	0.586	0.230	0.398	0.419	1.020	0.603	0.511	5.165	4.278	2.617	2.595
OopSylGTT00000017440	3.427	2.027	3.133	3.300	4.971	1.398	3.193	2.270	3.811	1.748	2.727	3.248	1.917	3.767	3.681	2.469	3.458	3.277	2.637	2.897	2.107	0.425	0.531	0.330	0.000	0.794	2.153	0.278	0.734	0.841	1.060	0.920	1.415	5.560	1.397	2.282	1.396	2.643	0.235	0.429	4.115	1.132	0.338	2.437	0.812	1.741	2.689	1.771	1.160
OopSylGTT00000066539	0.128	0.000	0.000	0.000	0.230	0.000	0.000	0.000	0.000	0.000	0.000	0.000	0.986	0.000	0.000	0.001	0.000	0.000	0.000	0.000	0.229	0.272	0.000	0.000	0.000	0.148	0.000	0.103	0.000	0.000	0.000	0.385	0.241	1.309	0.710	0.014	0.225	0.000	0.339	0.631	0.000	0.351	0.000	0.181	0.332	0.645	0.282	0.000	0.000
OopSylGTT00000040596	34.096	44.806	41.285	96.098	76.533	48.784	38.686	51.345	38.400	44.785	41.535	36.985	33.530	89.294	40.497	56.448	54.430	34.204	54.830	24.104	35.490	10.130	15.807	6.594	14.325	15.352	42.933	13.402	11.274	12.893	32.398	19.632	19.278	30.192	21.407	17.036	25.687	60.765	42.691	53.420	36.892	46.325	28.491	90.017	31.046	22.235	19.291	18.667	29.481
OopSylGTT00000048536	0.251	0.107	0.071	0.000	1.173	0.235	0.275	0.360	0.241	0.254	0.079	0.149	0.689	0.195	0.077	0.130	0.166	0.525	0.279	0.000	0.253	0.000	0.139	0.197	0.001	0.202	0.000	0.000	0.482	0.098	0.000	0.061	0.184	0.000	0.254	0.000	0.351	0.000	0.242	0.000	0.000	0.118	0.095	0.000	0.000	0.000	0.000	0.239	0.163
OopSylGTT00000000842	2.555	1.828	3.127	2.628	3.321	2.593	3.196	3.256	3.387	2.770	2.814	2.884	4.339	2.369	1.835	2.657	4.065	3.487	2.366	4.364	4.495	0.020	0.000	0.000	0.012	0.000	0.047	0.013	0.000	0.000	0.000	0.000	0.018	0.302	0.000	0.011	0.007	0.011	0.012	0.000	0.000	0.028	0.009	0.043	0.000	0.840	1.113	0.477	0.644
OopSylGTT00000022635	0.234	0.342	0.188	0.193	0.367	0.332	0.618	0.075	0.391	0.176	0.371	0.291	0.361	0.294	0.659	0.382	0.280	0.484	0.467	0.176	0.304	0.536	0.260	0.385	0.384	0.234	0.467	0.465	0.447	0.033	0.765	0.714	0.654	0.863	0.820	1.066	0.759	1.238	0.289	0.568	0.240	0.187	0.180	0.793	0.326	0.460	0.422	0.329	0.654
OopSylGTT00000058127	1.101	0.875	0.752	0.507	1.088	0.521	1.288	0.699	1.248	0.378	1.352	0.628	0.828	1.370	1.669	1.978	0.331	0.000	1.141	1.540	1.408	0.000	0.000	0.000	0.404	0.000	0.000	0.000	0.000	0.000	0.000	0.000	0.000	0.000	0.000	0.000	0.000	0.180	0.207	0.377	0.725	0.000	0.000	0.000	0.238	0.000	0.000	0.000	0.000
OopSylGTT00000057505	3.145	2.930	3.531	1.981	1.593	3.133	2.884	2.359	2.189	2.592	1.890	2.669	2.420	2.603	2.404	1.992	2.627	1.720	0.950	1.218	2.220	1.345	0.720	0.456	0.677	0.310	3.250	0.542	0.528	0.318	0.669	0.000	1.236	1.265	1.739	1.811	0.202	0.456	0.102	0.210	1.903	0.789	0.744	4.242	0.545	1.684	0.642	0.168	0.704
OopSylGTT00000008265	0.491	0.000	0.000	1.046	1.084	0.000	0.448	0.000	0.000	0.000	0.000	0.000	0.000	1.342	0.000	0.000	0.000	0.000	0.000	0.000	0.265	0.000	0.000	0.198	0.000	0.000	0.000	0.000	0.000	0.240	0.000	0.000	0.244	0.000	0.000	0.000	0.000	0.189	0.000	0.000	0.000	0.000	0.000	0.000	0.000	0.000	0.000	0.000	0.539
OopSylGTT00000027170	11.913	12.463	12.087	12.613	16.041	10.282	12.765	12.544	13.486	15.927	10.719	10.626	10.681	12.149	10.648	15.826	10.609	12.568	11.570	13.980	13.017	2.627	4.998	4.067	3.680	5.717	7.435	6.088	3.595	4.072	2.555	3.198	3.986	3.217	5.721	4.164	3.558	5.360	3.153	1.526	4.219	4.525	7.279	3.149	4.525	0.774	1.799	2.930	0.966
OopSylGTT00000020026	2.211	5.798	3.608	4.612	5.568	5.011	7.940	2.282	4.431	9.122	12.114	4.654	1.943	4.367	5.199	4.795	2.559	9.284	7.046	4.755	3.618	12.249	11.466	19.233	13.609	17.939	13.691	12.645	11.488	9.745	17.517	16.109	12.679	12.471	17.950	10.902	11.972	21.340	34.189	35.278	26.548	34.602	14.679	16.406	18.763	18.118	20.525	20.346	16.392
OopSylGTT00000016558	1.008	1.590	1.015	0.476	0.114	0.939	1.810	1.868	1.677	1.896	0.955	1.109	1.587	0.714	1.269	0.634	0.625	0.733	0.810	0.669	1.065	0.304	0.517	0.870	0.421	0.099	0.110	0.497	0.631	0.421	0.455	0.280	0.788	0.372	0.480	0.372	0.870	0.407	0.349	1.008	0.401	0.458	0.784	0.152	0.197	0.406	0.190	0.194	0.333
OopSylGTT00000054517	39.583	40.740	41.070	85.228	144.128	55.972	54.056	57.906	39.916	42.986	41.815	41.540	50.394	124.681	46.405	55.554	32.641	29.042	49.263	45.984	35.794	130.957	98.659	67.102	104.564	120.612	330.201	98.819	86.084	129.681	126.137	128.617	104.676	149.485	146.627	163.053	108.336	177.167	108.587	44.263	125.533	101.538	104.275	244.247	130.591	35.431	45.390	60.220	46.948
OopSylGTT00000047499	2.097	2.459	1.754	1.158	3.265	1.182	0.964	1.254	1.273	1.535	1.068	1.382	1.039	0.716	0.952	1.398	2.423	1.002	1.411	2.378	1.757	0.904	0.250	1.051	0.752	0.528	0.795	0.386	0.665	0.770	0.464	0.801	1.068	1.794	0.389	0.522	0.812	0.883	0.235	0.275	0.361	0.180	0.334	0.542	0.798	0.924	1.238	0.816	1.616
OopSylGTT00000066321	1.259	1.212	2.436	0.775	1.491	1.592	1.703	2.756	0.953	2.622	0.779	2.707	0.767	0.502	1.156	0.890	1.532	0.193	0.000	0.000	1.621	0.000	0.000	0.826	0.000	0.000	0.308	0.278	0.550	0.000	0.000	0.153	0.354	0.000	0.000	0.000	0.279	0.000	0.000	0.429	0.274	0.000	1.858	0.406	0.000	0.249	0.000	0.295	0.145
OopSylGTT00000060456	1.503	1.596	1.980	1.234	0.000	1.810	0.115	0.932	1.631	0.706	0.453	1.394	0.381	1.909	2.614	1.662	0.582	1.594	2.241	1.120	1.170	0.159	0.000	0.000	0.032	0.000	0.000	0.000	0.359	0.425	0.000	0.000	0.000	0.103	0.000	0.000	0.000	0.000	0.000	0.000	0.000	0.000	0.000	0.622	0.000	0.000	0.000	0.000	0.000
OopSylGTT00000065386	0.000	1.327	1.793	0.000	1.170	0.000	0.000	0.152	0.150	0.410	0.549	0.000	0.000	0.000	0.181	0.000	0.180	0.000	0.000	0.417	0.000	20.551	10.240	4.514	3.479	2.504	7.844	17.123	10.228	8.292	8.357	7.247	4.003	4.055	3.208	2.865	6.061	4.430	2.222	0.812	4.662	5.077	9.603	3.071	13.291	9.579	11.012	8.121	3.294
OopSylGTT00000016311	4.007	4.194	2.334	2.415	1.742	3.459	3.747	4.552	3.452	4.202	3.579	5.041	3.858	1.860	2.025	2.613	2.177	2.817	2.388	1.953	2.069	0.806	0.395	0.599	0.290	0.323	0.357	0.368	0.453	0.442	0.176	0.213	0.494	0.201	0.234	0.043	0.290	0.249	0.190	0.463	0.254	0.318	0.347	0.165	0.410	0.695	0.259	0.541	0.343
OopSylGTT00000041432	0.053	0.000	0.093	0.000	0.070	0.056	0.000	0.000	0.093	0.000	0.000	0.050	0.052	0.000	0.108	0.000	0.000	0.000	0.000	0.061	0.044	0.000	0.075	0.000	0.000	0.000	0.000	0.078	0.110	0.000	0.053	0.045	0.000	0.000	0.000	0.000	0.000	0.123	0.000	0.000	0.000	0.000	0.000	0.000	0.080	0.000	0.135	0.000	0.045
OopSylGTT00000071537	3.693	2.756	2.670	5.618	1.345	0.899	0.787	2.534	0.778	1.062	0.983	1.273	0.915	1.620	1.847	2.399	1.486	0.753	3.286	1.466	1.403	0.000	0.000	0.034	0.055	0.128	0.072	0.031	0.000	0.185	0.169	0.036	0.000	0.245	0.141	0.000	0.065	0.049	0.114	0.000	0.065	0.065	0.040	0.000	0.000	0.000	0.036	0.075	0.072
OopSylGTT00000009753	10.416	9.292	9.920	9.207	11.169	10.681	8.500	10.630	11.038	11.152	11.892	9.370	10.591	14.648	8.776	11.782	8.006	8.115	10.503	11.674	11.124	2.087	2.902	3.682	2.930	2.712	6.918	2.722	3.062	3.132	2.704	3.596	3.249	3.794	3.349	3.516	3.732	1.738	2.262	1.222	2.217	1.319	2.776	4.894	1.923	3.275	3.126	3.748	2.630
OopSylGTT00000030558	1.860	2.818	3.433	1.646	2.143	3.158	5.375	2.521	2.662	3.128	5.125	4.457	4.915	3.321	2.981	3.438	4.224	2.904	2.022	5.024	3.395	0.118	0.000	0.251	0.000	0.000	0.000	0.000	0.000	0.000	0.000	0.055	0.000	0.000	0.000	0.000	0.000	0.000	0.000	0.000	0.000	0.000	0.000	0.000	0.000	0.000	0.000	0.090	0.000
OopSylGTT00000055291	0.000	0.043	0.000	0.044	0.224	0.045	0.093	0.035	0.000	0.241	0.000	0.040	0.000	0.000	0.043	0.048	0.000	0.000	0.043	0.000	0.000	0.000	0.000	0.000	0.000	0.000	0.000	0.000	0.000	0.000	0.000	0.000	0.000	0.000	0.000	0.000	0.000	0.000	0.000	0.000	0.000	0.000	0.000	0.000	0.000	0.000	0.000	0.000	0.000
OopSylGTT00000006315	2.572	2.133	2.606	1.649	3.374	2.778	2.640	3.092	2.635	3.363	3.073	2.826	3.123	1.477	2.621	2.063	2.502	2.537	2.227	2.232	2.873	3.570	4.380	3.145	2.745	5.944	1.601	2.565	2.981	2.791	4.202	4.584	4.391	3.969	4.323	3.212	5.675	3.281	3.719	4.377	2.025	3.631	2.704	1.083	3.146	3.714	4.241	3.421	2.973
OopSylGTT00000008256	6.991	6.390	8.365	5.862	10.572	10.263	8.575	5.731	8.165	7.972	7.022	8.385	7.672	3.445	7.428	5.548	11.088	13.291	4.910	9.928	7.990	81.239	74.881	113.103	85.698	116.486	59.745	86.275	73.239	71.772	81.331	97.683	99.796	104.294	116.595	67.165	101.985	84.277	54.882	65.351	53.922	69.099	83.710	48.258	53.008	41.716	45.866	32.256	45.773
OopSylGTT00000038197	23.429	20.939	20.811	12.867	7.052	11.915	16.033	16.985	14.837	15.637	17.196	17.006	18.296	16.388	21.946	29.947	24.533	14.558	18.090	13.006	16.305	16.196	12.254	15.798	10.523	6.773	13.010	13.601	11.437	8.381	8.046	8.668	13.065	26.187	13.241	15.314	15.362	9.503	8.409	4.557	9.316	10.080	8.297	19.984	12.290	13.288	11.842	17.641	12.952
OopSylGTT00000053155	1.825	1.295	0.539	3.434	2.898	1.856	1.943	2.137	1.439	1.003	1.857	1.257	1.227	1.356	2.572	1.810	1.976	0.259	1.131	2.357	0.833	0.000	0.000	0.196	0.261	0.620	0.565	0.421	0.000	0.240	0.410	0.000	0.000	0.000	0.119	0.139	0.262	0.000	0.317	0.534	0.157	0.353	0.132	0.000	0.248	0.000	0.000	0.000	0.084
OopSylGTT00000029576	1.361	1.088	4.310	4.079	1.833	2.747	5.840	3.609	4.643	4.598	2.551	2.720	5.597	4.452	3.684	3.798	7.536	2.461	3.377	3.303	2.606	0.648	1.111	0.740	0.402	0.631	0.320	0.825	3.353	1.577	0.913	1.219	1.944	2.004	1.298	1.092	1.809	1.679	1.990	1.160	0.931	0.727	1.198	0.846	0.653	0.864	2.498	1.208	2.346
OopSylGTT00000012244	3.832	3.414	6.046	3.315	5.931	3.483	4.533	4.655	4.106	4.430	4.824	4.766	4.640	3.474	3.145	3.306	3.022	5.628	3.320	3.188	3.255	7.881	7.020	7.346	6.244	7.932	8.323	5.808	8.402	12.033	10.627	12.110	8.878	13.433	8.330	11.155	12.325	7.561	6.643	4.645	6.993	4.716	7.305	5.349	7.092	7.942	9.149	8.601	11.499
OopSylGTT00000018759	1.175	1.083	0.889	2.669	0.702	1.013	1.525	1.939	0.718	0.570	1.509	1.358	1.157	2.228	0.507	0.939	0.201	0.699	1.527	0.626	0.916	0.000	0.000	0.000	0.000	0.146	0.000	0.000	0.000	0.000	0.097	0.000	0.000	0.000	0.000	0.000	0.000	0.113	0.000	0.000	0.000	0.000	0.094	0.000	0.000	0.000	0.000	0.000	0.000
OopSylGTT00000021025	4.687	5.602	4.385	3.614	2.251	4.675	3.876	4.294	3.797	4.803	4.031	3.511	3.802	3.807	4.065	4.681	5.273	4.298	4.186	2.800	3.944	1.997	1.178	1.780	0.977	1.826	2.373	2.236	2.386	0.903	1.068	0.841	1.553	1.859	1.318	1.087	1.209	1.145	0.969	0.940	1.015	0.888	2.058	1.176	1.565	2.098	2.013	1.912	2.355
OopSylGTT00000069878	5.993	4.552	4.682	5.451	13.294	3.530	8.606	5.738	4.941	8.081	4.863	5.775	4.997	4.736	6.645	3.991	7.500	6.329	4.152	5.615	3.613	15.005	21.824	20.509	28.757	39.851	25.416	12.078	57.429	18.440	17.839	11.265	41.760	26.050	20.269	10.599	18.311	17.542	58.803	35.648	14.803	44.241	21.436	24.073	33.171	20.752	31.209	8.317	15.199
OopSylGTT00000015606	0.029	0.044	0.025	0.107	0.191	0.077	0.079	0.083	0.051	0.033	0.116	0.040	0.099	0.180	0.073	0.049	0.143	0.277	0.044	0.066	0.036	0.764	0.122	0.011	0.113	0.022	0.000	0.021	0.106	0.516	0.000	0.013	0.014	0.072	0.145	7.455	0.247	0.068	0.000	0.000	0.090	0.000	0.097	0.068	0.000	28.210	20.981	25.335	25.197
OopSylGTT00000021652	10.388	14.735	14.369	10.413	6.000	11.923	8.981	13.967	9.784	10.899	11.054	11.685	11.591	9.352	9.582	12.542	12.334	11.829	8.717	9.803	10.654	0.367	0.284	0.328	0.085	0.298	0.450	0.439	0.068	0.073	0.000	0.057	0.000	0.000	0.073	0.000	0.000	0.307	0.442	0.156	0.000	0.204	0.379	0.153	0.201	0.297	0.724	0.057	0.497
OopSylGTT00000033619	0.379	0.435	0.374	0.544	0.251	0.201	0.571	0.311	0.290	0.540	0.287	0.802	0.093	0.259	0.577	0.376	0.968	0.312	0.525	0.603	0.275	8.054	54.773	29.472	88.371	28.625	120.354	82.784	37.734	38.128	67.578	88.064	110.523	32.745	83.191	56.941	81.925	150.557	208.564	340.902	149.915	181.396	165.968	190.956	184.758	1.334	1.297	0.416	1.078
OopSylGTT00000053161	0.253	0.633	0.430	0.974	0.524	0.478	0.644	0.348	0.794	0.857	0.821	0.754	0.375	0.624	0.745	0.601	0.515	0.619	1.215	0.592	0.534	0.282	0.443	0.491	0.412	0.624	0.586	0.209	0.449	0.332	0.348	0.503	0.498	0.161	0.418	0.383	0.414	0.640	0.721	0.157	0.373	0.690	0.388	0.831	0.423	0.048	0.027	0.068	0.078
OopSylGTT00000041563	2.452	1.723	1.205	2.921	2.629	2.371	1.560	4.664	0.881	0.000	0.000	0.633	0.000	2.351	1.190	0.767	0.386	1.464	0.281	0.000	0.861	0.000	0.000	0.000	0.000	0.000	0.000	0.000	0.000	0.141	0.000	0.000	0.000	0.000	0.000	0.000	0.000	0.000	0.000	0.301	0.000	0.000	0.000	0.000	0.000	0.233	0.000	0.000	0.000
OopSylGTT00000026263	43.716	34.731	29.774	58.431	53.437	44.886	43.288	42.281	45.493	38.141	44.235	40.054	47.630	66.001	38.219	45.231	32.068	32.984	37.739	45.007	40.131	1.727	0.554	1.960	0.755	3.031	3.071	1.039	1.708	1.295	1.937	1.214	1.622	1.882	0.937	2.447	2.110	1.111	1.345	0.265	0.933	1.367	1.047	2.505	1.501	1.664	1.981	0.756	1.989
OopSylGTT00000073044	5.779	4.402	5.227	7.467	2.358	4.272	6.523	4.297	4.941	7.649	4.641	5.355	5.585	4.464	6.631	5.280	6.406	5.798	7.112	7.333	4.697	0.000	0.351	0.299	0.124	0.216	1.243	0.620	0.154	0.000	0.000	0.180	0.358	0.374	0.065	0.578	0.159	0.180	0.372	1.565	0.524	0.995	0.776	1.613	0.000	0.268	0.727	0.125	0.248
OopSylGTT00000071831	15.950	17.059	6.683	25.392	13.802	9.182	11.987	15.012	6.580	6.556	8.045	6.779	6.107	23.130	11.028	13.333	7.364	7.229	11.821	5.209	5.488	0.000	0.000	0.000	0.000	1.252	0.000	0.000	0.173	0.000	0.000	0.435	0.000	0.523	0.000	0.477	0.264	0.193	0.000	0.000	0.000	0.000	0.000	0.000	0.000	0.000	0.000	0.140	0.000
OopSylGTT00000034126	0.334	2.286	0.825	0.591	0.459	0.853	1.276	1.345	0.882	1.182	0.941	0.328	0.571	0.000	0.234	0.529	0.000	0.342	0.685	0.269	0.584	0.000	0.000	0.000	0.000	0.000	0.000	0.000	0.000	0.000	0.000	0.000	0.000	0.000	0.000	0.000	0.000	0.000	0.000	0.000	0.000	0.000	0.000	0.000	0.000	0.000	0.000	0.095	0.000
OopSylGTT00000065836	18.412	15.259	9.715	30.447	33.515	21.535	18.594	16.782	11.838	10.258	11.791	16.580	14.233	38.576	17.662	17.751	15.009	13.320	13.142	16.460	11.834	0.152	0.391	0.510	0.527	1.027	0.116	0.404	0.212	0.755	0.271	0.877	0.198	0.101	0.152	0.529	0.370	0.238	0.091	0.162	0.106	0.740	0.326	0.633	0.415	0.408	0.000	0.593	0.114
OopSylGTT00000006232	4.958	4.235	3.594	4.956	2.908	4.216	3.868	5.285	4.117	2.956	3.764	2.937	6.157	7.412	2.231	4.611	2.272	2.366	3.700	2.914	3.708	0.237	0.000	0.067	0.124	0.000	0.203	0.000	0.402	0.627	0.144	0.644	0.000	0.069	0.297	0.251	0.107	0.132	0.156	0.000	0.000	0.000	0.197	1.046	0.164	0.522	0.094	0.585	0.000
OopSylGTT00000046305	1.073	0.174	0.384	2.371	4.693	0.694	1.323	0.406	0.120	0.293	0.262	0.543	0.290	0.464	0.194	1.424	0.000	0.632	0.959	0.510	0.578	0.000	0.000	0.000	0.000	0.000	0.000	0.000	0.000	0.000	0.104	0.000	0.000	0.117	0.000	0.000	0.000	0.000	0.000	0.000	0.000	0.000	0.000	0.000	0.000	0.153	0.000	0.000	0.000
OopSylGTT00000041022	65.319	55.479	58.367	73.302	93.754	81.647	58.123	73.555	66.947	54.623	66.536	77.348	56.987	85.520	62.546	64.132	57.262	74.735	63.549	51.735	72.046	5.079	3.739	6.611	5.172	1.460	6.297	5.853	6.284	4.859	4.603	4.584	4.174	3.895	3.802	5.169	3.695	2.378	3.893	3.505	3.013	4.404	6.395	7.552	2.222	1.404	0.993	2.268	2.703
OopSylGTT00000028822	0.123	0.035	0.071	0.163	0.159	0.160	0.169	0.126	0.122	0.138	0.391	0.172	0.286	0.000	0.052	0.292	0.031	0.047	0.105	0.118	0.000	48.015	55.741	40.322	45.111	9.956	8.170	51.674	54.528	45.428	40.651	19.102	41.058	11.632	48.303	24.704	39.065	35.094	30.284	19.805	11.040	21.905	17.566	9.435	30.747	67.046	58.740	41.793	56.443
OopSylGTT00000059402	312.451	373.990	346.070	527.338	758.902	470.646	405.739	431.684	330.579	362.858	339.763	385.053	366.962	673.676	456.117	441.999	417.484	399.304	354.117	369.533	388.743	4.028	5.534	7.633	3.771	3.382	19.888	6.290	6.853	2.468	1.776	5.018	2.410	1.885	3.095	4.587	2.541	4.838	3.647	3.909	3.001	3.867	5.869	9.637	5.170	3.661	3.247	1.353	1.853
OopSylGTT00000000230	3.189	2.615	2.044	5.881	4.877	3.059	3.671	4.008	2.302	1.936	2.007	2.571	2.934	9.002	3.223	3.627	1.568	1.069	3.300	2.787	2.110	0.058	0.000	0.042	0.000	0.000	0.046	0.019	0.028	0.000	0.000	0.070	0.026	0.039	0.000	0.067	0.000	0.063	0.073	0.063	0.000	0.000	0.026	0.000	0.041	0.000	0.000	0.121	0.000
OopSylGTT00000016802	4.030	3.812	4.955	3.801	6.060	4.931	6.806	6.725	6.765	7.230	3.953	4.741	5.343	7.416	4.273	6.300	4.569	3.188	5.043	3.576	4.416	1.855	1.373	2.801	1.556	1.426	2.071	2.522	2.502	4.156	2.059	2.143	3.780	3.997	2.114	3.081	3.750	1.599	2.546	1.030	1.204	1.618	1.820	1.797	1.183	1.466	1.797	2.528	1.865
OopSylGTT00000022997	0.000	0.057	0.047	0.021	0.159	0.077	0.301	0.102	0.127	0.193	0.326	0.237	0.160	0.075	0.147	0.148	0.163	0.062	0.045	0.107	0.096	0.105	0.049	0.013	0.019	0.055	0.000	0.012	0.019	0.052	0.033	0.027	0.055	0.072	0.055	0.038	0.073	0.025	0.111	0.044	0.081	0.063	0.089	0.105	0.028	0.045	0.044	0.000	0.050
OopSylGTT00000012044	1.519	1.651	1.052	1.081	0.964	1.399	1.082	1.831	1.705	1.040	1.145	0.844	1.252	1.172	1.125	1.096	1.074	1.227	0.978	0.962	1.449	0.241	0.175	0.312	0.144	0.040	0.938	0.226	0.155	0.061	0.201	0.058	0.216	0.384	0.037	0.177	0.117	0.077	0.000	0.214	0.297	0.145	0.117	0.421	0.000	0.338	0.201	0.329	0.536
OopSylGTT00000023156	0.173	0.270	0.414	0.145	0.444	0.030	0.465	0.366	0.444	0.314	0.328	0.207	0.303	0.268	0.589	0.191	0.260	0.104	0.143	0.064	0.302	0.215	0.551	0.280	0.110	0.228	0.000	0.082	0.266	0.329	0.165	0.407	0.404	0.420	0.278	0.386	0.560	1.064	0.482	0.707	0.472	0.587	0.430	0.421	0.258	0.231	0.304	0.248	0.502
OopSylGTT00000013548	1.812	0.312	0.161	4.111	0.323	0.194	0.668	0.801	0.845	0.485	0.000	0.517	0.479	0.990	0.803	0.553	0.057	0.000	0.183	0.424	0.406	0.470	1.298	0.149	0.078	0.548	0.515	0.535	1.129	0.867	0.602	2.440	2.744	2.308	1.346	0.388	0.983	0.493	0.731	2.715	0.187	0.748	0.000	2.529	0.736	0.365	3.078	0.158	5.433
OopSylGTT00000020400	1.587	0.396	1.362	1.519	2.192	1.170	2.290	1.902	1.245	0.641	1.334	2.121	2.062	0.246	0.000	1.087	0.749	0.566	1.471	1.302	0.953	0.624	1.041	0.487	0.451	0.260	1.509	0.545	0.360	0.206	0.866	0.301	0.173	0.273	0.196	0.996	0.411	0.399	0.462	0.842	1.076	0.555	0.663	0.797	0.266	0.245	0.139	0.435	0.853
OopSylGTT00000058734	2.209	2.956	3.039	1.429	3.470	2.934	2.252	2.435	1.997	1.916	1.739	1.899	2.195	1.242	2.080	1.188	2.016	2.527	1.602	2.587	2.243	1.154	1.195	1.281	0.464	1.222	0.633	0.548	1.774	0.569	0.562	0.868	1.369	1.398	0.812	0.644	0.934	0.881	1.168	0.950	1.263	0.821	2.208	0.478	1.059	2.178	2.187	2.146	1.649
OopSylGTT00000001755	4.002	2.883	3.113	3.425	3.915	3.357	3.477	5.455	2.918	3.192	5.545	4.864	3.898	2.814	2.919	4.415	3.284	3.180	5.030	3.845	3.303	6.928	7.266	6.904	5.322	7.826	4.500	5.812	6.123	6.952	6.016	5.737	5.930	8.261	5.148	5.086	7.055	5.541	5.347	5.239	6.398	5.308	6.881	5.612	6.067	9.999	11.379	9.083	8.092
OopSylGTT00000047434	0.000	0.000	0.000	0.000	0.451	0.000	0.000	0.000	0.000	0.000	0.000	0.000	0.000	0.000	0.287	0.000	0.003	0.000	0.000	0.000	0.000	0.000	0.000	0.000	0.000	0.000	0.000	0.000	0.000	0.000	0.000	0.000	0.000	0.000	0.000	0.000	0.000	0.000	0.000	0.000	0.000	0.000	0.000	0.000	0.000	0.000	0.000	0.000	0.000
OopSylGTT00000072321	0.166	0.464	0.041	0.117	0.242	0.992	0.227	0.182	0.311	0.047	0.000	0.156	0.081	0.064	0.000	0.047	0.135	0.194	0.042	1.766	0.103	1.042	0.822	0.297	1.674	0.072	0.211	1.347	1.118	0.513	0.784	0.000	1.232	0.721	0.138	3.723	1.431	1.030	0.167	0.097	0.641	1.609	0.764	0.096	1.209	538.829	494.298	219.479	324.766
OopSylGTT00000015322	16.613	20.005	8.879	31.104	24.767	7.401	7.362	14.083	8.617	5.472	8.084	5.154	7.399	20.968	6.981	11.964	8.828	5.847	11.774	9.517	7.649	0.000	0.000	0.131	0.000	0.000	0.000	0.000	0.000	0.000	0.000	0.000	0.000	0.111	0.000	0.000	0.000	0.166	0.000	0.000	0.222	0.000	0.000	0.000	0.000	0.102	0.000	0.363	0.000
OopSylGTT00000015237	48.959	58.320	59.273	62.428	44.313	52.899	45.847	54.678	49.220	52.365	64.474	50.270	55.906	61.579	46.152	68.842	45.056	53.173	62.215	51.198	61.525	7.291	7.143	13.136	12.263	5.828	15.565	6.746	4.383	11.168	12.004	12.682	19.832	12.917	14.336	15.659	11.426	4.695	6.737	4.211	9.016	14.748	8.790	9.584	6.846	1.885	4.328	1.897	2.343
OopSylGTT00000041763	9.703	12.281	13.312	7.714	8.984	10.501	5.815	4.956	8.963	7.910	6.307	8.265	7.045	6.056	5.892	10.843	9.097	7.031	8.065	8.277	12.116	40.390	50.598	27.048	60.015	25.046	18.717	54.542	44.497	34.154	56.892	67.072	53.432	14.853	51.125	26.550	56.783	78.741	68.282	63.153	52.413	32.118	77.763	22.413	53.981	16.253	10.537	5.928	19.325
OopSylGTT00000004538	0.812	1.849	1.368	1.926	0.344	1.404	0.782	1.310	1.625	1.812	2.311	2.220	1.548	1.408	1.694	2.636	0.861	1.198	2.154	1.480	0.951	2.433	1.845	3.653	1.056	1.901	1.838	3.106	1.105	1.667	2.728	1.538	1.070	2.182	1.548	1.811	1.295	0.953	2.206	0.295	3.132	1.096	2.389	2.207	1.647	2.785	3.817	0.768	2.002
OopSylGTT00000066400	28.083	19.026	13.333	38.971	53.106	29.517	22.650	32.209	24.516	17.566	12.779	21.703	23.613	47.508	23.902	24.899	8.164	5.139	21.434	15.833	18.019	9.658	13.025	12.461	17.471	21.150	52.003	9.963	8.921	14.665	22.807	23.583	20.698	17.989	17.676	19.514	20.593	13.003	18.840	7.566	6.851	17.261	14.433	48.627	9.006	5.675	4.249	6.454	9.763
OopSylGTT00000057947	8.616	8.161	9.509	9.596	3.668	5.011	9.199	9.169	5.575	6.919	8.489	7.140	10.096	6.994	7.470	9.565	9.432	6.695	8.858	7.083	9.508	0.000	0.000	0.228	0.000	0.190	0.219	0.584	0.000	0.291	0.000	0.109	0.250	0.000	0.000	0.175	0.297	0.584	0.169	0.000	0.000	0.000	0.000	1.461	0.000	0.274	0.000	0.538	0.418
OopSylGTT00000039594	1.703	1.667	1.440	1.071	1.727	1.994	1.559	1.805	1.974	1.732	1.091	1.753	1.665	1.348	2.046	1.195	1.837	1.688	1.655	1.579	1.725	3.003	3.059	3.132	2.522	2.201	1.748	2.895	3.439	2.212	2.241	2.382	2.435	3.260	2.822	1.871	3.123	2.040	1.956	1.688	2.463	2.820	2.933	1.408	2.397	5.900	5.675	5.173	4.430
OopSylGTT00000062039	4.511	3.665	2.854	5.222	5.608	1.461	2.864	5.088	2.161	2.242	2.347	1.678	2.389	4.990	4.125	4.357	3.165	2.425	3.109	1.308	2.076	0.205	0.122	0.061	0.088	0.000	0.773	0.255	0.000	0.000	0.442	0.245	0.194	0.304	0.090	0.161	0.240	0.526	0.119	0.087	0.275	0.592	0.250	1.430	0.123	0.162	0.234	0.196	0.271
OopSylGTT00000050298	0.578	0.000	0.229	0.160	1.305	0.365	0.695	0.310	0.335	0.000	0.516	0.359	0.390	4.504	18.205	0.393	9.250	4.466	1.739	1.959	6.199	0.413	0.000	0.230	0.000	0.000	0.226	0.000	0.000	0.000	0.000	0.000	0.000	0.101	0.000	0.000	0.103	0.560	0.000	0.000	0.519	0.000	0.000	3.414	0.327	0.000	0.169	0.000	0.000
OopSylGTT00000047019	2.714	3.014	3.326	3.301	3.985	4.057	3.777	1.720	1.855	4.600	5.063	2.852	1.844	4.562	5.152	3.910	4.152	4.284	4.520	1.813	3.054	1.506	1.030	1.233	0.521	0.152	0.174	1.147	0.837	0.229	0.503	0.260	0.197	0.915	0.000	0.816	0.236	0.700	1.083	0.484	1.256	0.159	1.162	1.402	0.463	0.518	0.167	0.519	0.167
OopSylGTT00000000298	262.837	345.549	171.305	862.604	650.353	285.397	242.738	321.783	254.844	179.678	187.227	233.689	156.439	677.856	242.425	322.900	148.538	201.510	135.503	329.181	103.806	17.758	21.229	35.956	29.574	40.815	92.379	50.324	27.217	12.438	21.562	47.973	23.018	60.692	22.265	46.553	19.896	26.195	24.224	30.437	18.648	41.688	28.648	70.251	19.936	10.170	10.475	17.921	17.565
OopSylGTT00000040388	17.537	12.248	10.484	31.609	20.422	14.759	14.654	16.305	11.706	9.082	10.828	11.729	11.431	21.647	14.117	16.441	11.898	9.072	15.998	9.236	11.706	2.277	3.354	3.194	2.861	1.731	8.050	3.561	4.857	2.980	4.428	4.124	4.019	3.520	5.618	3.054	4.956	5.619	2.293	4.571	3.766	5.608	4.254	7.865	1.717	2.201	2.851	3.009	2.422
OopSylGTT00000070361	0.000	0.165	0.254	0.690	0.000	0.000	0.179	0.532	1.166	0.000	0.730	0.309	0.160	0.908	0.000	1.474	1.163	0.138	0.144	0.167	0.120	0.080	0.205	0.000	0.000	0.214	0.000	0.053	0.664	0.000	0.000	0.244	0.000	0.105	0.000	0.000	0.000	0.000	0.000	0.000	0.000	0.000	0.000	0.000	0.000	7.286	4.312	11.060	11.959
OopSylGTT00000018221	3.311	2.201	3.478	2.271	0.813	2.111	2.211	3.820	5.044	3.215	2.407	3.663	2.344	2.724	3.997	3.521	3.219	2.322	4.016	3.792	4.095	4.966	6.240	3.232	4.068	10.209	8.522	4.663	7.063	7.788	4.869	2.957	6.596	8.724	5.377	3.875	3.689	3.004	3.253	2.368	3.971	2.149	3.691	5.228	3.514	32.534	16.888	18.423	15.283
OopSylGTT00000008203	4.358	4.678	4.363	3.432	2.879	5.063	4.037	3.939	3.824	3.786	4.142	3.445	3.929	3.807	3.835	3.771	4.203	4.419	3.727	3.912	4.887	12.691	12.505	14.930	13.289	11.646	5.691	12.055	13.187	9.965	12.913	12.197	12.337	12.970	13.546	10.676	13.686	11.099	6.538	6.262	9.452	7.027	10.861	5.645	9.902	18.448	16.873	12.493	13.936
OopSylGTT00000029843	0.000	0.000	0.044	0.104	0.066	0.053	0.110	0.082	0.044	0.114	0.000	0.094	0.049	0.409	0.102	0.000	0.000	0.000	0.000	0.000	0.042	0.000	0.000	0.000	0.000	0.000	0.000	0.000	0.000	0.000	0.000	0.000	0.000	0.000	0.000	0.000	0.000	0.000	0.000	0.000	0.000	0.000	0.000	0.000	0.000	0.000	0.000	0.000	0.000
OopSylGTT00000021520	15.822	20.960	20.292	12.331	9.212	20.268	17.390	19.257	18.047	18.357	19.498	25.284	18.301	10.739	18.667	18.181	17.170	15.690	15.601	14.262	18.168	28.477	33.274	37.233	13.732	18.195	4.497	20.548	34.535	6.745	7.909	7.975	15.691	6.979	11.256	9.814	10.237	30.176	23.474	21.610	21.335	24.177	24.319	6.633	13.936	13.760	13.449	9.146	11.272
OopSylGTT00000018846	7.058	4.549	4.673	11.171	16.622	7.337	5.671	7.859	3.225	2.702	2.626	4.322	6.444	13.351	7.724	7.459	4.315	3.862	6.226	3.038	4.045	0.000	0.000	0.000	0.000	0.000	0.249	0.000	0.000	0.000	0.000	0.126	0.000	0.111	0.000	0.000	0.000	0.000	0.191	0.000	0.000	0.000	0.000	0.000	0.000	0.102	0.000	0.121	0.000
OopSylGTT00000057762	0.400	0.013	0.691	0.011	0.710	1.111	1.450	1.758	1.220	0.936	1.595	1.509	1.277	0.622	1.090	0.928	0.670	1.672	0.859	0.911	1.003	3.901	3.475	2.899	2.311	1.207	0.046	2.389	4.125	5.464	2.858	4.739	5.976	3.687	3.332	3.464	5.101	4.484	2.398	1.652	2.628	2.794	6.107	1.522	3.569	2.375	3.627	2.049	4.732
OopSylGTT00000016611	0.587	0.648	0.557	1.727	0.405	1.130	2.392	0.517	1.809	0.702	0.941	2.043	1.534	2.030	1.862	0.356	1.690	1.384	0.757	1.074	1.307	0.172	0.000	0.000	0.000	0.000	0.000	0.113	1.357	0.000	0.000	0.000	0.865	0.000	0.000	0.204	0.229	0.000	0.000	0.000	0.000	0.232	0.697	0.000	0.000	1.664	1.295	2.210	2.155
OopSylGTT00000050143	9.937	9.620	7.239	5.291	6.339	7.314	7.805	8.839	8.635	7.168	7.964	8.847	8.248	4.343	8.153	6.659	8.483	8.513	7.959	8.818	8.206	2.822	1.246	4.660	1.254	2.738	1.469	2.973	2.388	0.694	0.606	0.729	1.908	0.835	0.951	0.834	0.569	0.699	1.947	2.629	2.637	1.532	1.046	0.280	1.296	5.967	6.056	3.918	5.106
OopSylGTT00000056138	11.234	6.714	6.374	15.689	5.688	9.234	5.253	5.963	6.944	7.225	3.471	5.015	7.254	7.786	7.720	12.666	5.407	2.335	10.236	3.573	11.604	0.782	1.412	1.447	0.555	0.969	2.593	0.408	2.863	0.489	0.750	0.303	0.526	1.280	0.120	0.305	0.698	3.516	4.388	6.580	3.925	11.846	0.334	13.299	2.133	0.165	0.286	0.734	0.442
OopSylGTT00000055365	0.000	0.000	0.724	0.000	3.431	0.000	0.217	0.005	0.005	0.000	0.390	0.032	0.609	0.810	0.371	0.000	0.032	0.528	1.444	0.003	0.000	0.711	0.251	0.000	1.628	1.003	0.259	0.515	0.752	0.232	0.649	1.255	0.708	0.000	0.927	0.319	0.767	0.990	0.425	0.407	0.381	0.178	0.211	1.794	0.564	1.099	1.494	0.809	1.454
OopSylGTT00000055433	5.179	6.028	5.341	3.981	7.063	6.830	6.296	4.721	7.076	8.879	9.448	7.516	7.114	4.107	7.173	5.326	5.749	7.212	4.993	6.696	6.207	37.405	40.899	43.397	53.438	41.714	29.071	31.837	38.459	51.214	59.416	53.640	44.466	38.695	59.808	47.967	45.330	36.322	44.337	42.033	35.596	36.795	37.492	28.464	36.354	29.699	29.360	25.112	29.625
OopSylGTT00000055471	0.705	0.823	1.273	0.990	2.439	0.931	0.703	0.989	0.756	0.818	1.460	0.983	0.709	1.826	2.756	1.000	0.842	0.232	1.194	1.022	0.735	0.000	0.000	0.067	0.000	0.000	0.270	0.118	0.000	0.000	0.000	0.000	0.000	0.000	0.000	0.000	0.000	0.000	0.000	0.000	0.000	0.000	0.000	0.000	0.000	0.117	0.066	0.000	0.000
OopSylGTT00000010301	3.508	1.985	0.602	5.023	2.146	1.432	1.218	1.392	0.000	0.825	0.465	1.551	0.760	2.316	1.455	1.108	0.619	1.882	1.492	0.629	1.067	0.000	0.000	0.000	0.000	0.000	0.000	0.035	0.000	0.000	0.000	0.000	0.000	0.000	0.000	0.000	0.000	0.000	0.000	0.384	0.000	0.000	0.000	0.649	0.000	0.113	0.000	0.000	0.000
OopSylGTT00000009065	2.487	1.856	3.198	3.146	2.871	3.475	1.955	3.399	3.571	3.038	3.419	2.786	2.991	2.241	2.742	2.501	2.031	2.697	2.113	2.634	2.488	3.904	4.256	5.887	2.214	4.272	3.163	2.401	3.083	1.782	3.947	2.227	2.924	4.046	2.576	3.279	3.617	3.160	2.504	3.385	2.590	2.554	3.123	0.976	2.312	5.735	6.703	4.554	4.066
OopSylGTT00000070573	5.979	5.136	4.843	4.401	2.647	5.345	9.014	6.554	4.638	10.450	5.263	7.357	6.411	5.376	11.182	6.065	4.059	8.372	7.339	7.799	7.506	4.487	7.211	7.683	9.945	4.992	12.753	9.264	9.518	10.617	10.053	11.396	9.595	14.958	11.447	10.043	9.521	11.629	9.694	15.370	9.727	4.396	12.055	8.245	7.780	3.979	2.326	5.939	11.067
OopSylGTT00000000736	2.972	3.938	2.248	1.268	2.383	1.909	1.772	3.100	3.027	2.204	4.408	2.114	4.112	2.149	2.601	2.651	2.042	1.435	1.993	2.182	2.424	1.773	1.339	1.044	1.392	2.380	0.991	1.538	1.118	1.619	2.460	3.049	0.950	1.794	1.944	1.243	1.909	1.678	0.723	2.107	0.903	0.550	1.157	1.045	1.910	1.647	3.315	2.416	2.352
OopSylGTT00000040905	0.000	0.000	0.000	0.433	0.559	0.000	0.000	0.236	0.000	0.000	0.000	0.134	0.000	0.373	0.285	0.000	0.000	0.000	0.000	0.000	0.120	0.000	0.000	0.000	0.000	0.000	0.000	0.000	0.000	0.000	0.000	0.000	0.000	0.000	0.000	0.000	0.000	0.000	0.000	0.000	0.000	0.000	0.000	0.000	0.000	0.000	0.000	0.000	0.000
OopSylGTT00000044475	0.294	0.492	0.170	0.162	0.235	0.000	0.329	0.093	0.000	0.000	0.667	0.104	0.403	0.829	0.896	0.738	0.485	0.333	0.539	0.000	0.077	0.000	0.000	0.115	0.000	0.000	0.000	0.061	0.090	0.256	0.068	0.000	0.193	0.562	0.117	0.684	0.206	0.127	0.000	0.157	0.000	0.305	0.338	0.000	0.000	13.373	8.562	9.869	23.025
OopSylGTT00000052156	68.958	88.364	84.776	97.158	110.358	87.506	81.718	81.058	68.864	70.713	76.687	72.691	78.725	113.375	74.021	83.581	80.896	70.851	70.403	78.157	77.442	8.599	8.866	9.096	11.744	12.806	15.283	9.546	9.235	9.712	13.148	9.010	7.488	10.922	10.060	9.194	10.696	8.894	7.493	6.457	8.754	5.979	8.842	13.816	6.779	7.679	5.587	6.649	5.413
OopSylGTT00000073424	0.000	0.000	0.000	0.000	0.000	0.000	0.000	0.000	0.000	0.000	0.000	0.000	0.000	0.000	0.000	0.000	0.000	0.000	0.000	0.000	0.000	0.000	0.000	0.000	0.000	0.000	0.000	0.000	0.000	0.000	0.000	0.000	0.000	0.000	0.000	0.000	0.000	0.000	0.000	0.000	0.000	0.000	0.000	0.000	0.000	0.000	0.000	0.000	0.000
OopSylGTT00000045576	45.247	56.182	60.300	66.415	46.817	57.942	59.000	56.854	52.168	63.915	55.186	59.770	51.258	86.737	63.398	79.236	51.214	51.862	68.140	51.601	54.863	2.495	2.692	3.314	0.586	2.034	5.484	3.853	1.090	3.166	0.754	1.039	1.793	3.853	2.542	1.273	2.366	1.739	1.605	0.728	2.101	1.681	2.595	2.425	2.986	2.039	1.337	1.521	1.856
OopSylGTT00000009766	4.900	2.821	3.444	0.771	2.723	4.592	4.396	3.587	3.806	2.808	4.668	4.775	4.540	2.578	3.402	4.087	4.799	4.942	4.571	4.771	3.598	0.659	0.749	1.428	0.294	0.456	1.272	0.521	1.516	1.143	0.713	0.896	0.964	1.976	1.509	0.892	0.971	0.972	0.692	0.946	1.745	1.566	1.670	1.348	1.537	2.853	3.510	0.518	0.647
OopSylGTT00000039399	12.514	15.165	13.016	14.017	11.135	11.661	17.394	15.167	11.450	13.144	14.534	16.635	11.207	7.979	13.200	15.726	14.576	16.125	10.508	9.058	14.056	0.117	0.000	0.625	0.000	0.000	0.704	0.077	0.106	0.000	0.000	0.000	0.100	0.000	0.228	0.552	0.080	0.000	0.000	0.245	0.000	0.000	0.000	0.000	0.625	0.673	0.253	0.175	0.846
OopSylGTT00000011306	0.137	0.278	0.039	0.517	0.062	0.374	0.303	0.111	0.039	0.000	0.181	0.084	0.184	0.488	0.000	0.053	0.088	0.042	0.189	0.106	0.113	0.098	0.260	0.000	0.000	0.000	0.000	0.067	0.047	0.000	0.000	0.039	0.000	0.065	0.000	0.000	0.108	0.119	0.065	0.000	0.069	0.234	0.086	0.111	0.279	0.114	0.000	0.220	0.120
OopSylGTT00000018091	13.033	11.279	10.684	5.481	13.400	13.741	12.494	15.730	14.096	11.371	12.899	16.718	14.910	6.292	11.022	10.645	11.635	11.828	9.438	12.660	13.966	15.125	13.565	17.928	13.730	28.295	10.145	12.932	12.669	11.308	14.050	18.119	14.619	19.616	11.360	8.165	14.195	13.522	13.947	13.386	14.092	12.972	12.906	10.446	12.040	28.083	35.358	29.310	22.056
OopSylGTT00000058897	0.160	0.357	0.767	1.894	0.000	0.000	0.188	1.996	0.565	0.386	0.172	0.160	0.169	0.223	0.170	0.784	0.000	0.170	0.333	1.177	0.574	0.000	0.237	0.000	0.206	0.000	0.000	0.000	0.164	0.000	0.000	0.137	0.000	0.000	0.000	0.000	0.000	0.000	0.211	0.000	0.000	0.000	0.000	0.000	0.000	0.000	0.000	0.000	0.000
OopSylGTT00000035494	15.404	9.530	9.597	19.302	15.120	12.765	12.409	15.331	11.734	6.780	8.162	8.357	10.171	14.350	9.813	9.375	6.389	6.281	10.565	10.257	9.165	0.336	0.346	0.338	0.597	1.019	0.632	0.327	0.710	0.081	0.706	0.513	0.353	0.745	0.553	0.259	1.012	0.802	0.692	0.212	0.377	0.661	0.471	0.930	0.906	1.285	0.505	0.771	0.457
OopSylGTT00000025211	1.577	0.486	0.559	1.821	2.213	1.433	0.622	1.403	0.815	0.602	0.782	0.557	1.170	1.717	0.772	0.816	1.242	0.303	1.316	0.310	0.673	0.109	0.070	0.283	0.191	0.419	2.599	0.445	0.102	0.142	0.164	0.107	0.047	0.072	0.082	0.374	0.000	0.263	0.199	0.000	0.611	0.076	0.550	1.377	0.238	0.364	0.127	0.371	0.228
OopSylGTT00000016640	0.774	1.892	1.092	2.914	4.027	1.568	2.437	1.638	1.354	0.384	0.403	1.424	1.116	1.651	2.654	1.231	0.957	1.418	1.520	0.444	0.877	0.000	0.000	0.000	0.202	0.000	0.270	0.000	0.436	0.183	0.000	0.403	0.310	0.171	0.351	0.662	0.490	0.360	0.000	0.377	0.000	0.249	0.000	0.000	0.475	0.503	0.126	0.000	0.058
OopSylGTT00000067212	0.000	0.000	0.000	0.000	0.239	0.764	0.204	0.155	0.152	0.000	0.187	0.000	0.000	0.000	0.000	0.000	0.000	0.000	0.180	0.000	0.000	0.000	0.000	0.000	0.000	0.000	0.000	0.000	0.000	0.000	0.000	0.000	0.000	0.000	0.000	0.000	0.000	0.000	0.000	0.000	0.000	0.000	0.000	0.000	0.000	0.000	0.000	0.000	0.000
OopSylGTT00000022181	1.778	1.328	1.142	1.388	0.778	1.521	1.626	1.971	1.640	1.896	1.244	0.747	1.242	0.931	1.609	0.947	1.297	1.947	1.971	1.555	1.187	12.662	8.597	18.536	11.616	17.492	5.543	15.015	15.262	12.020	15.823	13.640	19.159	17.097	21.349	15.810	15.269	14.409	8.820	9.128	8.136	8.283	15.810	4.872	10.686	8.067	10.506	4.115	7.896
OopSylGTT00000020688	0.102	0.000	0.400	0.773	0.000	0.000	0.000	0.520	0.086	0.000	0.172	0.000	0.048	0.000	0.170	0.000	0.002	0.340	0.166	0.375	0.000	0.000	0.000	0.000	0.000	0.000	0.000	0.326	0.000	0.000	0.000	0.000	0.000	0.572	0.000	0.450	0.000	0.183	0.000	0.000	0.148	0.000	0.000	0.000	0.000	1.238	1.018	3.095	2.633
OopSylGTT00000014556	2.697	2.450	2.908	3.759	1.981	2.780	2.203	2.557	2.552	3.483	3.212	2.409	1.672	5.312	2.945	4.368	2.282	3.871	4.988	2.850	1.922	0.000	0.000	0.100	0.000	0.000	0.130	0.000	0.000	0.000	0.000	0.005	0.000	0.000	0.000	0.000	0.000	0.000	0.004	0.000	0.113	0.000	0.000	0.000	0.000	0.000	0.000	0.000	0.000
OopSylGTT00000039981	0.718	0.798	0.678	1.241	1.148	0.788	0.682	0.845	0.851	0.570	0.540	0.859	0.752	1.434	0.947	0.622	0.459	0.524	0.585	0.850	0.766	0.041	0.036	0.186	0.000	0.098	0.195	0.046	0.067	0.097	0.013	0.033	0.025	0.055	0.100	0.016	0.050	0.030	0.069	0.000	0.000	0.039	0.086	0.181	0.117	0.041	0.114	0.035	0.044
OopSylGTT00000046048	0.160	0.218	0.188	2.562	0.354	0.057	0.117	0.000	2.514	0.244	0.162	0.302	0.158	1.455	1.031	0.303	0.150	0.051	1.665	0.805	0.578	17.280	16.321	10.829	6.944	6.279	5.256	14.058	5.635	7.016	9.806	5.169	7.544	26.686	8.642	7.448	6.839	7.140	13.008	7.651	14.514	9.756	6.259	15.109	11.664	0.727	3.406	0.327	5.336
OopSylGTT00000060203	4.444	4.730	2.984	9.540	6.111	3.983	3.420	4.503	2.680	1.981	1.678	2.452	3.015	7.667	3.420	9.807	5.857	17.505	7.385	4.465	14.798	0.000	1.029	0.425	0.102	0.000	0.913	0.601	0.128	0.474	0.079	0.043	0.056	0.634	0.248	0.248	0.370	1.726	1.534	4.537	1.843	0.986	4.085	5.450	0.913	0.757	0.893	0.656	0.409
OopSylGTT00000020261	5.001	4.430	4.673	5.992	5.343	4.220	4.700	4.831	5.466	9.126	4.345	7.150	6.637	7.385	7.493	7.281	4.325	6.860	4.716	5.015	6.514	0.540	0.734	1.876	2.929	2.356	0.555	1.049	1.244	0.000	1.820	2.030	0.449	2.263	0.340	1.857	2.328	1.240	0.000	1.771	0.000	0.000	1.097	2.309	0.711	1.696	2.733	3.836	2.408
OopSylGTT00000068221	0.341	0.797	0.634	0.743	1.231	0.671	0.576	0.691	0.287	0.280	0.215	0.239	0.196	1.002	0.640	0.527	0.479	0.530	0.635	0.318	0.455	0.027	0.000	0.020	0.000	0.116	0.044	0.042	0.027	0.000	0.051	0.000	0.070	0.000	0.000	0.089	0.030	0.101	0.000	0.000	0.116	0.039	0.000	0.000	0.149	0.079	0.146	0.023	0.021
OopSylGTT00000024717	2.866	4.247	7.411	1.866	1.111	3.322	2.622	2.157	3.752	1.839	2.539	2.599	3.392	1.673	1.753	3.567	2.266	1.676	2.700	1.798	2.597	7.922	11.307	10.026	2.367	9.388	4.993	7.252	5.266	4.913	3.981	3.477	5.588	8.564	6.730	4.173	5.159	5.169	5.699	5.783	7.206	4.713	3.351	4.161	6.042	13.555	6.885	5.351	5.583
OopSylGTT00000034934	27.692	28.524	24.186	13.638	33.545	31.129	27.053	19.362	18.806	31.569	35.791	25.249	17.660	11.014	21.090	17.838	16.292	28.682	23.066	21.176	23.016	39.005	38.829	61.185	42.695	88.379	59.167	64.329	41.965	37.254	67.161	57.532	36.927	46.376	47.823	39.858	32.318	34.502	37.038	53.262	39.849	29.565	36.757	32.582	33.956	89.976	76.719	51.284	46.278
OopSylGTT00000020569	0.295	0.000	0.394	0.000	0.603	0.000	0.000	0.229	0.378	0.158	0.000	0.477	0.628	0.000	0.728	0.000	0.032	0.384	0.000	0.000	0.000	0.370	0.000	0.000	0.000	0.000	0.108	0.000	0.000	0.139	0.000	0.000	0.000	0.000	0.000	0.000	0.000	0.000	0.000	0.000	0.000	0.097	0.000	0.820	0.000	0.000	0.064	0.000	0.125
OopSylGTT00000062338	52.740	31.382	64.019	34.047	29.925	84.138	35.404	36.331	46.631	36.402	17.769	40.511	61.160	44.328	64.406	131.364	81.390	53.683	42.638	60.009	45.325	0.147	0.076	0.021	0.140	0.206	0.138	0.000	0.028	0.000	0.108	0.047	0.182	0.019	0.060	0.100	0.000	0.032	0.073	0.000	0.167	0.041	0.026	7.844	0.041	0.000	0.000	0.000	0.000
OopSylGTT00000008638	0.017	0.000	0.000	0.018	0.022	0.000	0.019	0.014	0.000	0.058	0.000	0.016	0.000	0.047	0.035	0.000	0.000	0.000	0.000	0.000	0.028	0.000	0.000	0.000	0.000	0.000	0.000	0.000	0.000	0.000	0.000	0.000	0.000	0.000	0.000	0.000	0.000	0.000	0.000	0.000	0.000	0.000	0.000	0.000	0.000	0.000	0.000	0.000	0.000
OopSylGTT00000001436	0.519	0.106	0.412	0.380	0.483	0.387	0.513	0.214	0.318	0.178	0.263	0.098	0.256	0.779	0.687	0.945	0.146	0.098	0.314	0.241	0.216	0.000	0.000	0.000	0.000	0.000	0.088	0.000	0.000	0.000	0.000	0.000	0.000	0.038	0.115	0.000	0.040	0.000	0.000	0.000	0.000	0.000	0.000	0.000	0.079	0.000	0.000	0.000	0.000
OopSylGTT00000067745	1.905	2.649	2.724	1.533	1.445	1.020	2.492	1.860	2.536	3.019	2.058	2.081	1.866	3.073	2.794	2.709	2.441	2.857	2.370	3.547	1.796	0.154	0.277	0.090	0.314	0.000	1.291	0.050	0.553	0.000	0.517	0.307	0.167	0.187	0.059	0.056	0.498	0.353	0.358	0.000	0.463	0.000	1.176	0.972	1.009	1.134	0.147	0.738	1.267
OopSylGTT00000041468	0.306	0.000	0.000	0.873	0.000	0.000	0.000	0.000	0.292	1.789	0.241	0.000	0.498	0.000	0.571	0.523	0.521	0.000	0.000	0.158	0.304	0.000	0.000	0.139	0.197	0.000	0.000	0.000	0.000	0.000	0.000	0.984	0.000	0.000	0.000	0.000	0.000	0.000	0.000	0.000	0.000	0.000	0.000	0.000	0.000	0.317	0.132	0.020	0.000
OopSylGTT00000043518	1.205	0.000	1.792	1.357	0.695	2.632	2.610	5.280	2.089	1.349	1.716	5.022	1.695	1.868	0.000	2.050	1.249	0.000	0.000	2.030	10.249	0.567	1.611	0.000	0.723	0.189	0.000	1.236	0.218	0.000	0.183	0.000	1.794	1.118	0.572	0.695	0.000	0.479	1.402	0.889	0.000	0.000	0.425	0.000	0.427	0.000	1.613	5.848	3.646
OopSylGTT00000005308	0.000	0.000	0.000	0.000	0.000	0.000	0.000	0.000	0.156	0.000	0.000	0.177	0.187	0.000	0.000	0.217	0.000	0.000	0.000	0.000	0.000	0.000	0.000	0.000	0.000	0.000	0.000	0.000	0.000	0.000	0.000	0.000	0.000	0.000	0.000	0.000	0.000	0.000	0.000	0.000	0.000	0.000	0.000	0.000	0.000	0.000	0.000	0.000	0.000
OopSylGTT00000020894	52.552	49.269	44.623	74.816	84.704	62.706	50.958	65.392	54.763	45.684	39.656	46.173	62.852	65.922	43.925	50.339	47.885	42.791	46.103	60.428	53.065	6.780	5.355	9.395	7.663	9.458	11.611	9.399	7.915	4.365	5.618	6.703	6.875	6.153	5.650	3.930	6.983	6.692	8.508	7.144	6.462	11.693	8.122	7.663	10.586	7.693	5.080	5.711	6.190
OopSylGTT00000062252	10.953	9.233	9.182	13.026	5.581	5.284	7.848	11.774	5.510	7.947	10.230	6.447	9.409	10.254	11.803	12.060	11.551	5.728	10.931	1.358	5.302	0.000	0.000	0.000	0.000	0.000	0.000	0.000	0.000	0.000	0.000	0.156	0.000	0.000	0.000	0.259	0.000	0.000	0.000	0.000	0.000	0.000	0.000	0.000	0.000	0.127	0.000	0.000	0.000
OopSylGTT00000041430	0.047	0.070	0.141	0.029	0.122	0.074	0.101	0.094	0.122	0.026	0.023	0.025	0.136	0.254	0.281	0.209	0.021	0.191	0.483	0.159	0.095	0.000	0.054	0.000	0.060	0.071	0.157	0.017	0.024	0.033	0.000	0.000	0.089	0.000	0.026	0.114	0.000	0.000	0.000	0.000	0.000	0.000	0.120	0.000	0.105	0.018	0.000	0.021	0.040
OopSylGTT00000065346	3.361	2.836	1.860	5.109	5.300	3.080	1.595	3.771	2.192	1.817	1.767	2.814	2.646	4.993	2.799	2.806	1.451	0.838	3.553	1.771	2.728	0.000	0.000	0.060	0.000	0.108	0.000	0.107	0.074	0.159	0.000	0.185	0.209	0.053	0.240	0.093	0.000	0.083	0.000	0.000	0.000	0.223	0.069	0.000	0.109	0.322	0.423	0.125	0.420
OopSylGTT00000049960	4.783	3.011	3.647	2.386	3.329	4.056	2.513	2.826	3.562	4.414	2.596	3.909	3.007	2.745	4.208	3.283	4.034	4.755	4.440	4.614	2.588	0.180	0.542	0.487	0.140	0.164	0.092	0.199	0.225	0.000	0.000	0.280	0.262	0.556	0.121	0.069	0.294	0.063	0.219	0.128	0.252	0.251	0.675	0.000	0.248	0.041	0.231	0.238	0.183
OopSylGTT00000068282	2.401	3.540	4.518	1.629	2.447	2.233	2.223	1.452	1.581	2.596	3.212	1.996	2.426	1.530	1.781	1.700	1.777	3.076	1.747	2.657	1.914	0.781	3.868	3.981	1.889	1.167	0.739	4.591	1.966	0.580	4.374	0.961	1.008	1.032	3.075	1.141	1.272	1.899	2.083	3.091	2.006	3.505	1.406	0.000	0.920	3.887	2.804	2.454	1.434
OopSylGTT00000012332	7.385	5.955	8.838	5.610	8.662	8.454	7.841	11.704	8.152	7.533	12.177	9.141	9.720	5.076	5.825	7.782	10.605	8.109	8.123	8.050	7.126	18.242	13.697	16.064	13.866	15.747	5.561	11.701	13.217	16.106	14.684	15.913	15.802	20.534	16.358	11.982	17.696	9.257	10.217	8.663	7.390	10.160	10.231	6.389	7.119	7.133	11.925	10.467	10.110
OopSylGTT00000013828	0.121	0.000	0.000	0.000	0.334	0.133	0.000	0.210	0.000	0.000	0.000	0.000	0.000	0.167	0.127	0.000	0.000	0.000	0.000	0.294	0.000	0.000	0.178	0.000	0.000	0.000	0.000	0.000	0.000	0.417	0.000	0.000	0.000	0.371	0.000	0.000	0.000	0.140	0.000	0.000	0.000	0.000	0.000	0.000	0.000	0.000	0.000	0.103	0.000
OopSylGTT00000053561	0.789	0.273	1.466	0.276	0.176	0.423	0.073	0.548	0.460	0.530	0.135	0.251	0.000	0.450	0.337	1.058	0.126	0.127	0.133	0.232	0.333	0.000	0.000	0.000	0.000	0.099	0.000	0.000	0.000	0.000	0.000	0.000	0.000	0.000	0.000	0.000	0.000	0.000	0.000	0.000	0.000	0.000	0.000	0.000	0.000	0.049	0.000	0.057	0.000
OopSylGTT00000005914	15.238	11.695	22.819	12.851	14.532	11.694	13.273	16.375	14.029	12.502	14.080	14.669	19.934	16.040	13.105	14.224	18.679	16.919	12.443	17.280	15.168	0.203	0.262	0.297	0.119	0.000	0.314	0.168	0.336	0.051	0.322	0.119	0.533	0.638	0.103	0.116	0.393	0.162	0.062	0.000	0.572	0.000	0.353	0.323	0.000	0.670	1.228	0.611	0.507
OopSylGTT00000003271	29.709	36.883	35.849	15.153	13.867	19.929	26.998	31.570	17.087	30.136	28.570	31.167	24.151	27.940	24.341	19.495	24.156	33.437	23.399	38.840	22.945	9.046	9.032	9.354	6.554	8.655	10.658	6.196	8.073	11.901	10.887	7.870	5.869	18.430	8.614	7.673	9.791	5.191	7.087	5.277	5.498	11.092	8.157	6.625	5.701	9.159	11.396	6.550	9.795
OopSylGTT00000061194	0.000	0.000	0.000	0.000	0.072	0.000	0.000	0.000	0.000	0.000	0.000	0.000	0.000	0.074	0.000	0.123	0.000	0.000	0.000	0.000	0.000	0.000	0.000	0.000	0.000	0.000	0.000	0.000	0.000	0.000	0.000	0.000	0.000	0.000	0.000	0.000	0.000	0.000	0.000	0.000	0.000	0.000	0.000	0.000	0.000	0.000	0.000	0.000	0.000
OopSylGTT00000010471	1.218	0.922	0.934	0.940	1.549	1.973	0.407	2.008	0.093	0.787	1.612	0.750	0.627	2.890	1.725	2.411	0.943	2.059	1.548	0.984	1.369	10.448	3.694	5.677	2.869	3.599	8.281	7.485	6.147	5.865	2.738	5.407	2.090	9.813	2.529	5.513	4.256	2.899	4.473	2.118	5.243	2.117	7.683	1.722	2.736	1.606	1.083	3.111	1.337
OopSylGTT00000022875	0.694	0.945	0.892	0.515	1.468	0.651	1.155	0.560	1.014	0.705	1.381	1.042	1.161	0.573	0.618	0.793	1.190	1.256	0.552	1.169	0.897	0.938	0.912	0.543	0.656	0.296	0.589	0.831	0.770	1.299	0.828	1.071	1.411	1.791	1.180	1.916	1.558	0.640	0.624	0.675	0.568	0.936	0.691	1.417	1.001	0.704	0.402	0.693	0.920
OopSylGTT00000006574	2.402	2.748	2.299	2.747	1.193	2.247	1.799	1.702	1.408	2.055	1.701	1.876	1.540	1.233	1.670	1.066	2.093	1.353	1.779	3.436	1.849	3.766	4.217	4.327	2.836	3.981	5.782	5.147	5.371	4.353	4.804	3.539	6.059	5.472	4.305	3.331	5.056	4.535	2.577	3.119	4.061	4.545	4.374	3.560	3.629	5.447	4.191	3.817	4.283
OopSylGTT00000015249	3.529	2.330	3.860	1.727	1.827	2.990	1.311	1.451	2.796	2.364	3.004	2.161	2.830	2.791	3.093	2.541	1.566	1.574	2.531	1.998	1.847	2.273	2.921	4.845	1.414	3.986	1.922	1.131	1.299	1.092	2.017	0.828	1.080	3.436	2.324	0.699	1.049	1.298	2.877	3.955	3.983	2.892	1.265	0.235	3.465	8.624	11.971	3.851	5.030
OopSylGTT00000001346	1.881	1.303	1.711	2.906	0.962	2.299	1.376	1.654	1.963	1.746	4.089	2.353	2.758	1.929	1.620	2.696	2.547	1.892	1.796	1.360	2.106	7.100	5.035	7.247	5.300	5.840	4.935	6.436	5.031	10.036	5.631	6.330	9.821	9.408	5.460	8.411	8.586	5.128	4.630	8.692	6.559	6.167	5.589	4.631	6.572	5.562	6.588	7.207	10.565
OopSylGTT00000069778	1.597	1.438	0.000	0.939	0.000	0.345	0.000	0.000	0.000	0.000	0.000	0.000	0.000	0.000	0.000	0.103	1.769	2.498	1.219	0.518	0.000	0.132	0.000	0.101	0.782	1.098	1.549	0.975	0.000	0.000	0.000	0.000	0.000	0.060	0.000	0.077	0.000	1.456	0.000	1.981	4.681	2.820	8.861	2.868	0.912	2.709	1.705	0.685	0.000
OopSylGTT00000018921	0.088	0.183	0.069	0.178	0.000	0.000	0.258	0.175	0.000	0.000	0.000	0.297	0.087	0.321	0.000	0.000	0.000	0.000	0.000	0.273	0.000	0.347	0.226	0.000	0.000	0.000	0.000	0.288	0.000	0.000	0.000	0.265	0.000	0.115	0.000	0.101	0.180	0.117	0.107	0.000	0.190	0.000	0.000	0.383	0.000	0.000	0.197	0.141	0.000
OopSylGTT00000017161	0.218	0.735	0.728	0.594	0.285	0.343	0.910	0.947	0.783	0.492	0.678	0.580	0.872	0.408	0.683	0.731	0.539	0.348	0.491	0.557	0.711	0.029	0.304	0.063	0.035	0.000	0.000	0.136	0.140	0.117	0.000	0.047	0.233	0.019	0.000	0.000	0.000	0.127	0.000	0.252	0.083	0.041	0.154	0.189	0.041	0.273	0.094	0.121	0.506
OopSylGTT00000016441	17.160	14.734	16.052	8.912	12.832	25.058	27.932	9.036	14.434	28.440	15.569	23.134	9.372	17.079	35.660	11.906	20.585	26.333	14.094	29.071	19.050	0.354	1.136	1.465	0.508	0.711	1.889	1.293	1.225	0.176	0.940	0.202	0.765	1.229	0.351	0.826	1.038	0.731	1.057	3.002	0.733	1.595	2.340	1.642	1.560	0.819	0.264	2.044	2.430
OopSylGTT00000035669	4.360	3.984	3.256	2.670	2.780	2.947	3.004	3.078	3.393	2.343	3.497	3.338	3.024	2.908	2.963	3.171	4.332	3.336	3.100	2.903	2.895	1.971	2.843	4.270	1.344	4.245	2.330	2.038	2.220	1.678	2.870	1.280	1.498	2.612	2.259	1.332	1.357	1.968	2.869	1.333	3.156	3.624	3.530	2.146	1.620	4.340	4.607	2.937	2.075
OopSylGTT00000005062	0.589	0.916	0.504	1.138	0.689	0.512	0.694	0.505	0.837	0.529	0.369	0.920	0.549	0.666	0.725	0.480	0.645	0.513	0.510	0.754	0.445	0.606	0.599	0.448	0.477	0.296	0.655	0.653	0.666	0.920	0.465	0.452	0.668	2.010	0.667	0.711	0.824	0.683	0.756	0.676	0.569	0.790	0.739	1.315	1.235	0.531	0.868	0.749	0.880
OopSylGTT00000036058	7.217	7.330	3.377	16.380	9.211	9.690	4.687	6.458	8.356	1.876	3.144	4.184	7.113	16.178	4.775	19.020	1.689	1.443	18.457	9.859	16.811	0.000	0.000	0.058	0.000	0.104	0.118	0.154	0.000	0.077	0.000	0.060	0.000	0.000	0.000	0.270	0.054	0.000	0.000	0.000	0.000	0.000	0.265	0.372	0.000	0.000	0.000	0.302	0.058
OopSylGTT00000010700	0.000	0.396	0.000	0.000	0.000	0.000	0.208	0.317	0.000	0.000	0.000	0.000	0.375	0.737	0.000	0.000	0.187	0.377	0.000	0.651	0.000	0.000	0.000	0.000	0.000	0.000	0.000	0.000	0.000	0.000	0.000	0.000	0.000	0.000	0.000	0.000	0.000	0.000	0.000	0.000	0.000	0.000	0.000	0.000	0.000	0.000	0.000	0.000	0.000
OopSylGTT00000003689	12.061	13.305	16.897	16.110	20.124	14.518	12.140	15.643	12.073	16.587	15.094	13.774	12.353	17.513	15.317	10.290	11.297	17.265	12.016	12.511	15.863	4.808	3.997	4.868	4.029	3.621	5.685	4.445	7.134	3.255	3.396	5.544	2.800	11.854	3.775	4.288	6.145	3.761	3.128	3.620	3.294	5.194	3.326	4.011	2.504	12.793	11.660	10.829	11.170
OopSylGTT00000014660	0.181	0.166	0.071	0.137	0.195	0.122	0.214	0.094	0.129	0.056	0.082	0.031	0.128	0.202	0.183	0.056	0.060	0.015	0.066	0.283	0.068	109.717	113.007	165.385	166.150	150.778	64.644	157.809	89.559	87.800	165.889	162.334	129.134	107.836	110.232	81.382	121.442	94.040	84.257	95.792	110.000	98.511	138.876	84.701	146.458	0.759	0.994	0.845	1.810
OopSylGTT00000019231	8.439	0.000	0.000	35.789	11.522	21.230	9.187	19.558	0.000	0.000	0.000	0.000	8.241	0.000	8.597	9.438	0.000	0.000	17.322	10.143	19.144	0.000	0.000	0.436	0.000	0.000	0.000	0.000	0.000	0.000	0.000	0.000	0.000	0.000	0.000	0.000	0.000	0.000	0.000	0.000	0.000	0.000	0.000	0.000	0.000	0.000	0.225	0.221	1.042
OopSylGTT00000016774	3.464	4.095	3.643	2.844	3.258	3.951	2.637	4.542	3.064	2.524	3.527	3.915	3.843	5.164	4.578	3.211	2.991	1.938	4.439	2.790	5.155	2.157	5.748	1.076	1.902	1.936	6.695	2.925	3.096	2.865	3.613	3.765	2.428	2.918	3.231	2.347	1.497	2.260	3.221	1.196	1.362	2.195	2.406	4.699	2.286	1.349	0.977	2.158	1.728
OopSylGTT00000029546	0.017	2.342	2.961	3.638	0.744	2.466	4.078	2.639	1.919	3.623	1.972	3.058	1.241	3.528	2.775	0.000	2.345	1.098	0.812	2.622	1.690	0.000	5.697	0.785	0.000	0.000	0.000	5.115	0.000	0.000	0.000	0.000	0.000	0.000	0.007	0.000	2.002	0.058	2.741	0.000	0.000	0.000	0.001	0.000	0.000	0.000	2.563	0.000	0.000
OopSylGTT00000029606	4.959	8.270	6.303	5.758	2.151	7.635	4.448	5.737	10.483	12.018	12.557	8.025	6.648	8.630	8.689	9.435	7.552	7.115	6.722	9.855	9.708	0.000	0.000	0.000	0.000	0.000	0.000	0.000	0.000	0.000	0.141	0.000	0.000	0.000	0.000	0.000	0.000	0.000	0.000	0.000	0.000	0.000	0.000	0.000	0.000	0.000	0.000	0.000	0.000
OopSylGTT00000006002	6.199	5.860	6.011	4.104	3.628	6.372	6.447	5.827	6.426	6.026	5.591	6.088	8.237	4.008	6.664	5.565	7.031	6.092	5.817	6.472	6.163	4.951	4.050	6.022	2.150	4.910	2.219	3.700	4.368	2.782	2.690	2.947	3.348	4.981	2.507	2.389	3.860	3.418	5.776	3.901	2.863	4.854	5.752	2.826	3.572	6.513	9.179	6.868	7.314
OopSylGTT00000065557	1.642	2.476	2.697	2.716	8.451	6.413	2.957	4.481	4.094	1.429	2.555	2.230	2.969	5.526	3.159	0.738	1.095	4.234	2.311	5.106	6.657	0.000	0.000	0.000	0.000	0.000	0.257	0.000	0.000	0.000	0.000	0.128	0.000	0.229	0.000	0.416	0.116	0.000	0.000	0.000	0.000	0.000	0.284	0.681	0.000	0.000	0.120	0.000	0.000
OopSylGTT00000038106	0.000	0.000	0.028	0.169	0.085	0.034	0.035	0.000	0.170	0.037	0.065	0.090	0.032	0.088	0.065	0.146	0.088	0.000	0.163	0.371	0.106	0.035	0.000	0.051	0.334	0.000	0.000	0.047	0.000	0.000	0.000	0.028	0.000	0.070	0.000	0.000	0.000	0.038	0.260	0.978	0.000	0.833	0.000	0.000	0.049	0.000	0.028	0.172	0.110
OopSylGTT00000029247	708.306	394.223	523.566	324.334	364.736	706.290	479.787	191.921	590.398	447.886	309.425	290.201	432.858	359.612	877.459	1150.689	866.443	635.843	655.837	706.878	562.440	0.000	0.000	0.000	0.000	0.120	0.067	0.000	0.000	0.000	0.000	0.034	0.000	0.029	0.571	0.148	0.153	0.000	0.000	0.000	0.000	0.000	0.000	0.000	0.000	0.000	0.034	0.000	0.000
OopSylGTT00000053593	13.354	13.182	12.580	7.364	11.617	13.453	12.288	11.192	11.618	11.358	12.006	10.938	12.367	10.780	12.453	7.899	9.935	11.620	10.326	12.400	14.355	7.202	8.884	6.988	9.222	6.194	1.698	6.392	11.813	6.895	11.387	12.743	12.934	5.750	6.603	7.651	9.345	12.879	11.861	11.745	9.588	7.518	7.869	3.718	11.236	1.368	1.623	1.010	1.811
OopSylGTT00000037037	0.000	0.000	0.000	0.667	0.233	0.000	0.497	0.427	0.000	0.000	0.144	0.134	0.000	0.611	0.285	0.000	0.000	0.140	0.000	0.760	0.359	0.000	0.000	0.000	0.000	0.000	0.000	0.133	0.279	0.000	0.000	0.000	0.000	0.000	0.000	0.000	0.000	1.054	0.000	0.000	0.000	0.471	0.000	0.000	0.205	0.000	0.000	0.000	0.000
OopSylGTT00000061498	3.484	2.249	2.557	2.420	4.051	2.404	2.797	2.687	3.144	4.108	3.779	3.103	3.418	2.775	3.029	2.360	2.963	3.111	3.264	2.781	2.362	11.743	17.861	16.069	13.433	32.895	20.388	15.386	15.396	20.003	16.795	19.616	15.978	16.283	19.519	13.076	17.838	17.907	15.121	16.153	16.553	11.352	16.812	11.253	12.357	13.900	16.846	9.445	14.762
OopSylGTT00000045955	0.333	1.579	0.479	0.984	0.344	0.919	0.587	0.446	0.513	0.201	0.986	0.582	0.880	0.810	0.443	0.714	0.528	0.354	1.210	0.918	1.344	1.857	5.024	3.664	1.173	3.195	0.855	2.695	2.469	8.128	7.222	2.487	2.538	1.924	5.373	4.331	4.010	4.070	19.532	2.590	3.689	8.781	2.121	3.581	7.903	0.407	0.330	0.481	0.472
OopSylGTT00000030969	4.154	3.362	3.827	1.515	3.030	2.332	3.138	5.454	4.416	2.967	2.235	3.937	2.492	2.081	4.053	2.505	2.815	3.078	3.249	2.086	3.139	3.981	4.174	8.921	2.381	4.471	1.376	5.880	3.080	0.628	0.959	0.895	1.796	0.239	0.716	0.528	1.183	4.286	4.310	10.148	4.235	5.509	4.850	1.116	4.039	25.093	18.347	7.705	10.174
OopSylGTT00000043332	7.776	3.530	2.943	13.484	7.183	4.019	1.703	8.857	3.754	1.504	4.087	5.303	2.659	8.508	4.262	5.673	2.804	2.149	4.248	2.343	3.161	0.000	0.326	0.248	0.000	0.000	0.000	0.000	0.000	0.210	0.221	0.705	0.000	0.000	0.000	0.000	0.157	0.201	0.702	0.000	0.000	0.000	0.829	0.000	0.000	0.106	0.272	0.000	0.291
OopSylGTT00000004038	18.622	18.711	21.332	17.282	14.903	15.426	19.972	20.393	18.777	21.498	21.249	17.312	14.024	24.446	16.621	22.281	15.544	15.971	23.413	16.857	20.480	4.916	4.314	4.144	17.341	35.364	91.328	8.924	5.111	7.198	5.714	5.428	6.128	3.943	6.063	7.731	5.750	7.715	4.761	3.987	2.927	3.351	9.515	9.677	4.547	1.054	0.819	2.084	1.755
OopSylGTT00000065340	2.330	4.968	5.170	2.640	2.081	3.921	1.590	1.563	2.415	0.327	1.023	1.496	1.284	3.413	3.186	4.633	3.432	4.003	1.413	5.181	4.138	0.803	0.000	0.124	0.000	0.000	0.237	0.317	0.283	0.000	0.000	0.000	0.000	0.210	0.000	0.000	0.107	0.000	0.912	0.000	1.059	0.000	0.131	0.000	0.000	0.098	0.000	0.347	0.000
OopSylGTT00000056922	11.389	12.121	11.543	11.802	7.933	10.322	16.767	13.967	11.796	12.931	11.809	12.254	10.227	13.352	16.365	9.398	19.552	10.977	12.899	14.218	8.352	15.250	19.141	29.101	11.388	21.829	3.479	20.393	24.902	12.176	13.735	16.952	21.728	14.576	14.088	13.087	18.441	24.610	24.173	24.816	19.996	28.757	24.683	12.828	25.566	43.316	47.212	22.344	40.476
OopSylGTT00000059280	1.812	3.420	3.909	3.160	1.701	2.242	5.830	6.903	4.429	3.294	6.294	7.333	6.040	2.439	5.060	7.928	7.050	9.422	2.940	6.509	6.488	26.908	7.026	25.462	46.452	11.612	7.795	12.653	12.640	16.922	25.609	35.864	45.499	28.957	57.872	27.291	41.768	46.268	113.974	42.464	68.424	46.754	57.562	35.530	53.733	26.522	24.120	23.380	23.356
OopSylGTT00000052975	0.000	0.184	0.236	0.000	0.118	0.282	0.977	0.588	0.000	0.000	0.361	0.000	0.175	0.119	0.270	0.000	0.257	0.086	0.177	0.103	0.149	10.369	15.267	13.802	13.704	2.490	4.186	13.668	11.018	10.460	10.404	12.921	12.143	3.454	14.667	7.390	11.639	9.594	8.303	7.705	9.729	5.179	11.122	5.851	9.565	0.193	0.871	1.052	0.507
OopSylGTT00000033168	9.593	9.589	8.224	8.822	5.447	6.861	9.163	12.596	10.799	13.274	11.529	8.847	12.001	10.781	12.265	10.606	12.299	8.574	8.892	11.614	11.104	37.886	34.270	34.845	41.798	45.686	20.147	33.968	34.057	36.006	40.069	58.866	54.903	37.751	39.643	35.456	38.687	52.194	31.153	33.795	35.343	31.012	51.174	22.569	37.191	116.850	155.246	69.143	115.811
OopSylGTT00000041024	2.709	2.555	3.178	1.753	1.620	2.582	2.841	1.938	3.833	4.313	2.993	4.636	2.787	2.758	3.587	1.965	1.448	2.668	1.812	2.424	3.203	16.965	26.818	21.434	20.114	18.450	6.325	19.466	16.115	21.030	18.480	20.261	27.670	17.281	22.712	18.580	19.152	17.966	9.793	13.067	14.287	17.685	19.906	11.972	20.338	18.549	17.808	12.144	26.477
OopSylGTT00000058184	2.090	2.806	1.797	1.226	6.999	1.141	2.366	0.955	1.742	1.029	1.640	1.960	1.042	2.593	3.889	1.450	1.595	4.763	2.082	2.990	2.641	0.000	0.000	0.129	0.000	0.000	0.000	0.000	0.000	0.000	0.000	0.000	0.000	0.000	0.171	0.000	0.000	0.000	0.103	0.000	0.000	0.000	0.000	0.000	0.000	0.000	0.000	0.000	0.128
OopSylGTT00000042475	1.079	1.035	1.144	2.019	0.745	1.038	1.562	1.063	1.069	0.321	1.438	1.738	0.561	1.491	1.139	2.113	1.406	2.667	0.834	1.972	0.718	0.000	0.000	0.000	0.000	0.000	0.233	0.000	0.000	0.000	0.000	0.000	0.000	0.000	0.151	0.000	0.000	0.000	0.000	0.000	0.000	0.000	0.000	0.000	0.000	0.000	0.000	0.000	0.000
OopSylGTT00000070447	0.401	0.336	0.521	0.868	0.263	0.457	0.289	0.108	0.175	0.529	0.267	0.248	0.163	0.454	0.370	0.338	0.182	0.123	0.536	0.153	0.082	0.036	0.000	0.000	0.000	0.050	0.000	0.000	0.000	0.000	0.000	0.000	0.000	0.000	0.000	0.000	0.000	0.000	0.000	0.000	0.000	0.000	0.000	0.000	0.000	0.000	0.000	0.000	0.000
OopSylGTT00000014770	5.057	5.691	5.797	6.737	5.572	4.885	7.092	7.769	5.100	7.232	8.573	7.949	7.024	6.384	5.361	4.441	6.376	9.125	6.479	8.522	7.743	3.066	4.121	3.950	3.429	3.608	4.550	3.843	4.322	5.204	2.883	3.314	2.530	4.156	2.738	2.905	3.768	4.405	2.036	2.515	2.718	2.977	3.843	4.084	3.118	3.175	2.121	2.711	3.276
OopSylGTT00000014749	0.000	0.000	0.000	0.000	1.844	0.000	0.000	0.000	0.000	0.000	0.000	0.000	0.000	0.000	0.000	0.000	0.000	0.004	0.000	0.000	0.000	0.000	0.000	0.000	0.086	0.000	0.604	0.000	0.232	1.496	0.000	0.180	0.543	1.361	0.113	0.320	0.934	0.000	0.000	0.228	0.000	0.570	0.000	1.381	0.000	0.000	0.000	0.318	0.035
OopSylGTT00000064412	0.337	0.169	0.495	0.335	0.103	0.412	0.160	0.074	0.246	0.427	0.273	0.372	0.296	0.483	1.001	0.182	0.293	0.265	0.336	0.650	0.350	0.000	0.000	0.000	0.000	0.000	0.000	0.000	0.000	0.000	0.033	0.028	0.063	0.549	0.000	0.180	0.000	0.000	0.000	0.000	0.661	1.450	0.056	0.000	0.000	2.205	1.027	3.256	2.172
OopSylGTT00000010766	1.370	1.452	2.585	3.568	3.363	0.669	2.310	1.950	1.279	1.634	2.342	2.389	2.483	2.949	1.766	1.112	3.172	2.504	1.987	4.696	3.148	0.011	0.237	0.269	0.033	1.105	0.079	0.533	0.648	0.268	0.335	0.000	0.272	1.799	0.846	0.622	0.000	0.043	0.219	0.689	0.403	0.000	0.692	0.239	0.513	0.820	0.086	0.596	0.002
OopSylGTT00000014990	5.082	3.496	3.197	3.341	3.031	4.360	2.013	3.458	2.855	1.834	3.990	2.398	3.477	1.350	2.053	2.123	1.765	2.864	3.374	2.295	3.046	1.456	2.608	1.984	0.617	3.718	1.818	4.193	1.364	0.647	0.744	0.642	0.686	0.601	0.662	0.738	1.037	0.908	0.761	0.696	0.599	1.177	1.479	0.278	0.996	9.427	10.268	8.534	7.819
OopSylGTT00000071805	0.306	0.000	0.794	0.253	0.000	0.400	1.116	0.380	0.191	0.600	1.855	0.733	0.180	0.255	0.396	0.488	0.880	0.000	0.064	1.483	0.555	0.619	0.185	0.000	0.346	0.185	0.000	0.283	0.963	0.000	0.344	0.337	0.185	0.261	0.212	0.176	0.525	0.219	0.364	0.000	0.000	0.596	0.351	0.000	0.000	0.235	0.682	0.723	0.900
OopSylGTT00000067631	0.268	0.382	0.304	0.415	0.366	0.217	0.365	0.773	0.375	0.450	0.454	0.272	0.286	0.303	0.429	0.379	0.223	0.067	0.178	0.368	0.251	0.614	0.021	0.258	0.266	0.269	0.049	0.052	0.275	0.079	0.059	0.127	0.056	0.167	0.016	0.036	0.068	0.034	0.059	0.272	0.091	0.243	0.056	0.172	0.156	1.291	1.757	1.334	1.660
OopSylGTT00000027894	0.127	0.277	0.000	0.000	0.239	0.000	0.156	0.000	0.000	0.150	0.000	0.112	0.000	0.000	0.000	0.000	0.000	0.000	0.000	0.000	0.000	0.148	0.000	0.000	0.000	0.000	0.000	0.000	0.000	0.000	0.000	0.000	0.000	0.000	0.000	0.000	0.000	0.000	0.000	0.000	0.000	0.000	0.000	0.000	0.000	0.000	0.000	0.000	0.294
OopSylGTT00000011696	2.240	1.164	0.930	2.530	1.952	2.222	0.698	1.636	0.839	0.577	0.771	0.932	0.747	1.684	0.942	1.503	0.692	0.574	1.227	0.618	0.995	0.000	0.081	0.100	0.118	0.000	0.599	0.373	0.211	0.215	0.408	0.201	0.448	0.038	0.365	0.120	0.081	0.071	0.116	0.126	0.000	0.248	0.156	0.217	0.000	0.000	0.090	0.128	0.387
OopSylGTT00000019913	0.000	0.000	0.000	0.000	2.508	0.000	0.000	0.000	0.000	0.000	0.000	0.000	0.000	0.000	0.000	0.000	0.000	0.000	0.000	0.000	0.000	0.000	0.000	0.000	0.000	0.000	0.000	0.000	0.000	0.000	0.000	0.000	0.000	0.000	0.000	0.000	0.000	0.000	0.000	0.000	0.000	0.000	0.000	0.000	0.000	0.000	0.000	0.000	0.000
OopSylGTT00000059720	0.721	0.753	0.712	1.516	0.584	1.554	1.047	1.148	1.138	1.167	1.486	0.624	0.938	0.889	0.297	0.416	0.558	0.846	0.658	0.851	0.551	4.138	8.651	5.221	3.456	2.837	2.230	5.329	5.256	6.438	4.395	3.975	7.162	3.752	4.918	3.676	5.274	4.039	2.527	1.549	2.470	2.479	4.162	3.360	3.749	4.434	7.371	5.216	9.324
OopSylGTT00000028712	12.911	12.853	9.375	5.123	10.722	15.335	13.779	13.073	10.728	17.062	18.035	14.217	12.353	7.257	10.442	9.810	8.820	15.989	10.331	15.087	11.317	76.728	71.793	74.458	84.919	84.528	37.374	63.240	66.290	91.306	107.247	100.830	88.565	97.485	94.023	81.638	81.066	69.078	51.570	53.312	53.374	48.659	63.222	31.876	54.467	52.648	75.080	59.047	59.762
OopSylGTT00000048308	15.430	9.458	8.622	19.994	12.589	15.625	15.998	16.331	11.909	12.471	10.121	10.854	11.675	23.553	14.872	12.566	8.987	7.828	10.290	12.493	10.407	0.367	0.208	0.508	0.740	0.661	1.474	0.485	0.596	0.757	0.753	0.572	0.473	1.148	0.759	0.988	0.946	1.267	1.181	0.494	1.075	0.485	1.000	2.495	1.098	0.617	1.503	2.234	0.658
OopSylGTT00000050890	6.868	6.702	4.112	16.762	36.568	15.082	13.102	9.085	7.509	7.245	4.170	9.828	8.373	15.110	10.671	7.741	5.394	8.845	6.766	10.180	6.589	0.207	0.547	0.075	0.239	0.107	0.581	0.105	0.130	0.000	0.850	0.995	0.000	0.156	0.094	0.690	0.000	0.663	0.103	0.151	0.333	0.893	0.000	0.848	0.527	0.207	0.336	0.174	0.184
OopSylGTT00000031626	2.578	3.143	1.105	0.560	2.522	1.005	1.082	1.394	1.150	2.019	0.973	1.035	0.410	4.151	1.108	1.908	0.542	0.974	1.352	0.645	1.966	0.000	0.193	0.588	0.169	0.588	0.000	0.405	0.135	0.150	0.261	0.266	0.129	0.702	0.000	0.261	0.306	0.193	0.000	0.314	0.000	0.206	0.250	0.000	0.200	0.282	0.106	0.111	0.215
OopSylGTT00000034227	0.072	0.298	0.128	0.826	0.193	0.077	0.080	0.299	0.251	0.083	0.074	0.000	0.000	0.294	0.589	0.578	0.000	0.000	0.290	0.000	0.061	0.000	0.310	0.120	0.000	0.216	0.736	0.000	0.074	0.000	0.000	0.000	0.000	0.000	0.080	0.000	0.000	0.083	0.096	0.000	0.000	0.000	0.000	0.333	0.000	0.000	0.000	0.062	0.000
OopSylGTT00000019169	0.000	0.076	0.320	0.324	0.000	0.154	0.188	0.000	0.195	0.000	0.358	0.461	0.219	0.210	0.071	0.347	0.336	0.262	0.174	0.099	0.304	0.000	0.000	0.000	0.000	0.000	0.255	0.000	0.000	0.000	0.000	0.000	0.058	0.043	0.204	0.000	0.000	0.170	0.181	0.000	0.000	0.000	0.000	0.000	0.000	0.206	0.103	0.102	0.239
OopSylGTT00000068968	1.189	1.029	1.200	1.276	2.135	1.253	1.038	0.895	1.225	1.049	1.150	0.858	1.489	0.941	1.073	1.432	1.126	1.478	0.992	1.393	1.069	0.910	0.262	0.656	0.591	0.526	0.691	0.433	0.882	1.318	0.734	0.988	1.243	1.446	1.560	0.985	1.239	0.992	0.816	0.712	0.972	0.692	0.853	0.591	0.610	1.506	0.994	0.953	1.077
OopSylGTT00000012953	0.000	18.834	4.904	12.167	25.716	13.798	21.438	0.537	5.413	24.040	34.673	14.009	0.213	8.755	10.923	2.959	0.000	36.896	9.180	11.813	9.262	0.121	0.000	0.000	0.000	0.000	0.000	0.000	0.000	0.000	0.000	0.000	0.000	0.079	2.810	2.125	0.000	0.000	0.000	0.000	0.000	1.649	0.000	0.000	0.000	0.000	0.000	0.000	0.000
OopSylGTT00000007354	61.937	54.383	39.694	108.988	100.428	60.233	57.365	71.781	46.737	44.792	40.780	52.925	57.139	99.758	50.468	51.258	40.458	38.473	51.513	44.299	47.760	7.130	16.938	13.647	14.204	12.778	14.857	12.286	15.453	10.193	15.422	14.351	11.022	10.126	19.261	9.959	15.089	19.532	8.886	2.752	10.366	10.427	4.567	10.751	9.128	4.122	3.909	3.977	4.584
OopSylGTT00000019352	3.681	2.616	2.377	1.148	2.398	3.780	3.531	2.629	3.637	2.977	2.769	3.986	3.517	1.714	2.658	1.853	1.914	4.254	2.751	3.195	2.572	6.937	5.264	4.050	2.371	3.326	4.084	5.053	4.871	3.702	8.257	5.271	6.222	14.427	4.316	4.361	7.615	3.132	2.215	2.347	4.233	3.558	5.255	2.978	3.096	13.251	12.097	11.717	11.230
OopSylGTT00000064564	0.129	0.044	0.038	0.000	0.228	0.046	0.235	0.212	0.038	0.000	0.130	0.081	0.169	0.176	0.131	0.293	0.119	0.161	0.130	0.397	0.036	0.000	0.000	0.034	0.000	0.000	0.000	0.000	0.223	0.047	0.000	0.000	0.000	0.031	0.000	0.054	0.000	0.000	0.000	0.000	0.000	0.000	0.041	0.100	0.000	0.132	0.000	0.190	0.291
OopSylGTT00000055379	8.042	6.426	8.047	5.723	5.210	4.350	7.630	7.245	6.882	5.561	7.840	6.508	5.413	2.974	5.581	6.562	8.571	5.320	7.493	3.186	7.194	3.768	3.826	5.381	3.893	3.627	5.707	4.596	4.866	1.842	2.223	2.206	3.931	4.741	2.360	2.921	2.463	2.994	2.324	3.029	2.768	2.670	3.843	1.818	2.719	24.097	19.109	11.841	13.811
OopSylGTT00000029815	0.170	0.000	0.000	0.095	0.453	0.181	0.125	0.187	0.000	0.000	0.173	0.000	0.000	0.624	0.116	0.517	0.107	0.000	0.092	0.000	0.000	0.000	0.000	0.000	0.000	0.000	0.000	0.000	0.000	0.000	0.000	0.000	0.000	0.000	0.000	0.000	0.000	0.000	0.000	0.000	0.000	0.000	0.000	0.000	0.000	0.000	0.000	0.000	0.000
OopSylGTT00000024075	0.352	0.326	0.433	0.209	1.673	0.672	0.408	0.304	0.525	0.481	0.643	0.371	0.512	0.649	0.593	0.406	0.451	0.800	0.333	1.084	0.961	0.170	0.113	0.155	0.064	0.000	0.084	0.000	0.104	0.135	0.124	0.064	0.048	0.232	0.110	0.061	0.080	0.191	0.167	0.174	0.038	0.113	0.000	0.116	0.076	0.271	0.326	0.334	0.064
OopSylGTT00000031724	21.167	28.649	26.540	34.811	42.088	22.166	21.485	32.473	24.108	17.820	25.552	23.891	26.296	33.233	22.629	26.177	31.709	21.372	22.235	24.967	26.792	3.990	4.109	4.788	4.171	1.837	1.063	4.640	3.647	4.658	2.757	2.774	1.826	4.157	3.449	4.114	3.973	1.768	2.446	2.965	1.662	2.197	3.081	9.523	2.104	2.835	1.606	2.965	1.383
OopSylGTT00000053430	0.170	0.190	0.489	0.000	0.702	0.187	0.599	2.123	1.047	0.820	0.731	0.678	1.437	0.472	2.169	1.042	0.539	0.181	0.529	0.417	0.762	0.000	0.000	0.000	0.000	0.000	0.000	0.000	0.000	0.000	0.000	0.000	0.000	0.000	0.000	0.239	0.000	0.000	0.000	0.000	0.000	0.000	0.000	0.000	0.000	0.000	0.000	0.000	0.000
OopSylGTT00000068374	5.697	5.475	5.098	2.238	2.027	3.667	4.306	2.368	3.366	4.636	2.827	2.507	2.149	2.628	4.216	2.280	3.237	3.853	2.247	1.818	1.849	1.388	0.930	1.573	0.339	1.720	2.670	1.113	1.088	1.097	0.131	0.188	0.924	0.571	1.164	0.329	0.574	1.174	0.821	1.229	1.081	0.936	3.168	1.932	0.862	2.272	0.676	1.851	2.031
OopSylGTT00000014748	8.763	11.635	4.539	1.937	4.612	6.492	7.968	7.128	5.068	2.317	4.503	3.446	1.100	6.243	10.442	10.120	10.247	14.630	5.905	7.909	8.081	4.544	2.826	7.217	6.224	4.990	5.446	5.080	4.667	4.598	4.288	4.981	3.136	7.365	5.207	0.961	4.810	4.255	3.719	6.467	7.747	7.152	5.503	2.783	4.459	9.147	8.309	5.943	4.809
OopSylGTT00000057238	0.299	0.428	0.846	0.391	0.000	0.354	0.829	0.571	0.000	1.145	0.010	1.964	0.656	0.097	1.477	0.904	0.242	0.057	0.431	0.000	0.211	3.963	1.525	3.194	3.047	2.310	4.385	1.911	2.958	3.974	3.913	4.168	3.409	6.234	5.757	4.301	4.935	3.919	1.370	0.000	2.945	1.648	2.924	0.512	1.839	5.516	4.018	3.170	2.682
OopSylGTT00000065262	0.000	0.000	0.000	0.000	0.000	0.000	0.000	0.000	0.000	0.000	0.000	0.000	0.000	0.000	0.000	0.000	0.000	0.000	0.000	0.000	0.000	1.195	0.000	0.000	4.639	0.000	0.000	0.000	2.121	0.000	0.000	0.000	0.000	0.000	0.000	0.000	0.000	0.000	0.000	0.000	3.083	0.000	0.000	0.000	0.904	0.000	0.000	0.867	0.618
OopSylGTT00000066663	52.926	45.148	64.078	39.907	42.155	48.806	56.604	60.948	67.512	73.913	71.040	70.665	67.999	41.330	57.442	70.827	53.552	58.382	59.027	42.928	52.511	196.871	202.760	225.841	205.241	139.863	88.638	193.623	186.161	309.586	186.572	201.960	258.857	266.824	209.364	202.626	264.578	182.284	143.052	142.537	177.732	144.380	190.687	89.551	170.179	206.982	186.007	177.897	203.272
OopSylGTT00000046916	0.000	0.513	0.236	1.314	0.000	0.294	0.000	0.216	0.000	0.257	0.000	0.293	0.148	1.765	0.082	0.000	0.000	0.327	0.143	0.000	0.175	0.000	0.065	0.000	0.000	0.000	0.000	0.000	0.000	0.050	0.000	0.276	0.000	0.000	0.000	0.147	0.071	0.000	0.000	0.000	0.000	0.210	0.000	0.203	0.000	0.000	0.000	0.000	0.000
OopSylGTT00000061048	8.993	8.677	5.613	8.987	6.641	7.604	8.257	8.408	8.575	6.061	5.748	5.696	7.345	9.966	12.508	15.055	8.422	6.641	10.338	10.397	6.824	11.364	17.104	10.380	10.404	6.932	3.075	10.035	13.179	8.053	5.434	10.779	9.766	5.674	11.533	4.383	6.490	15.919	9.172	10.677	10.372	4.633	11.743	5.814	10.959	0.370	0.721	0.556	0.726
OopSylGTT00000066430	7.090	7.748	9.662	6.709	7.158	8.024	8.153	3.874	7.320	16.726	8.587	11.935	4.220	7.225	9.421	7.667	6.418	22.523	9.542	5.525	10.896	56.465	52.534	35.474	40.948	21.662	33.458	56.909	53.700	88.270	47.818	60.709	74.517	141.499	116.261	60.449	103.431	59.726	21.295	28.125	49.344	19.052	75.132	26.596	39.591	8.058	4.510	10.106	9.079
OopSylGTT00000070826	1.405	0.525	0.986	0.342	0.745	0.696	1.128	0.577	0.818	1.121	0.615	2.202	0.645	0.575	0.760	0.797	0.565	0.132	0.283	0.108	1.360	2.772	3.387	1.316	1.811	2.476	0.238	1.262	3.977	2.914	1.862	1.285	1.799	0.884	0.830	0.000	3.902	1.746	2.321	1.646	2.821	1.648	2.499	0.218	0.923	0.036	0.120	1.276	0.316
OopSylGTT00000038298	5.310	6.278	4.638	2.203	5.611	7.050	4.996	4.300	4.179	8.856	6.281	6.969	5.282	2.642	5.158	3.361	4.343	5.962	3.259	5.128	4.922	0.065	0.000	0.093	0.156	0.000	0.000	0.100	0.083	0.043	0.020	0.104	0.038	0.043	0.000	0.000	0.015	0.047	0.027	0.140	0.062	0.091	0.076	0.000	0.121	0.345	0.527	0.108	0.120
OopSylGTT00000030962	0.090	1.411	1.412	2.802	1.185	0.427	0.294	0.037	1.134	1.529	3.343	0.967	0.176	2.381	1.634	0.862	0.000	0.839	5.541	2.842	1.557	5.729	0.317	0.859	0.173	0.541	1.441	0.813	0.927	1.561	2.446	1.766	1.846	176.965	9.370	9.438	3.520	0.052	0.000	0.000	0.000	0.137	0.043	1.247	0.339	0.102	0.422	0.355	1.132
OopSylGTT00000009811	0.144	0.000	0.137	0.000	0.398	0.476	0.000	0.254	0.127	0.000	0.462	0.430	0.150	0.399	0.152	0.000	0.000	0.000	0.149	0.704	0.000	0.000	0.000	0.000	0.000	0.000	0.000	0.000	0.000	0.000	0.000	0.000	0.000	0.000	0.000	0.000	0.000	0.000	0.000	0.000	0.000	0.000	0.000	0.000	0.000	0.000	0.000	0.000	0.000
OopSylGTT00000005970	11.184	9.733	5.474	34.320	31.236	11.580	10.645	17.147	8.546	7.007	6.319	10.807	10.881	23.578	9.647	9.837	6.351	6.008	9.766	9.265	7.543	0.000	0.185	0.093	0.000	0.856	0.230	0.185	0.146	0.138	0.393	0.203	0.128	0.276	0.610	0.271	0.077	0.000	0.000	0.630	0.000	0.202	0.267	0.330	0.000	0.000	0.496	0.000	0.180
OopSylGTT00000021185	0.067	0.000	0.057	0.000	0.000	0.000	0.000	0.043	0.000	0.000	0.000	0.000	0.066	0.000	0.000	0.044	0.000	0.000	0.067	0.090	0.000	0.000	0.000	0.000	0.017	0.000	0.000	0.000	0.000	0.000	0.000	0.000	0.000	0.000	0.000	0.000	0.000	0.000	0.000	0.000	0.000	0.000	0.000	0.000	0.000	0.207	0.000	0.000	0.000
OopSylGTT00000023904	6.769	8.318	4.612	4.775	5.296	6.150	3.653	3.806	4.542	4.360	4.197	4.325	3.146	6.739	7.532	6.717	7.292	7.349	8.653	7.511	6.649	0.128	0.230	0.240	0.136	0.160	0.076	0.117	0.171	0.145	0.030	0.013	0.057	0.085	0.132	0.000	0.081	0.105	0.040	0.243	0.208	0.090	0.142	0.175	0.023	0.469	0.421	0.336	0.410
OopSylGTT00000029081	14.488	8.911	14.609	27.364	37.314	14.727	22.622	11.592	12.608	16.291	12.382	14.582	14.206	25.685	17.055	12.780	13.644	15.759	20.088	19.978	14.223	0.000	0.000	0.627	0.870	0.378	1.495	0.614	0.000	0.716	2.214	0.346	0.966	0.789	0.666	0.708	0.835	0.756	0.496	0.000	0.621	1.324	0.663	0.471	0.000	1.060	3.183	0.348	0.511
OopSylGTT00000064852	0.000	0.898	0.940	3.539	2.850	0.000	0.000	3.935	0.000	0.610	0.000	0.453	1.176	0.650	1.287	0.686	0.000	0.278	0.822	0.258	0.552	0.197	0.095	2.001	0.499	0.124	1.076	0.921	1.465	0.074	0.148	1.024	0.127	0.099	0.577	0.116	0.286	0.685	0.086	0.542	0.364	0.305	1.618	1.348	0.142	0.067	0.000	0.000	0.106
OopSylGTT00000009870	35.045	70.699	53.517	34.078	47.346	60.461	77.724	41.980	46.088	80.771	91.590	70.276	51.639	43.063	51.744	50.686	59.400	82.433	46.964	47.760	44.643	95.193	110.150	112.170	103.608	62.964	12.263	121.390	106.820	75.798	66.829	103.952	106.975	73.044	85.708	86.554	91.699	121.441	99.764	94.589	122.216	141.344	106.271	24.138	105.550	57.699	53.063	45.250	59.743
OopSylGTT00000066684	2.236	4.891	2.937	4.047	0.751	2.706	2.715	3.960	3.355	1.152	4.289	3.421	1.945	4.084	1.023	3.994	3.664	2.131	4.050	1.003	2.304	0.280	0.553	0.000	1.698	0.371	0.000	0.441	0.892	0.000	1.636	0.196	0.629	2.273	0.422	0.859	0.102	0.043	0.000	0.000	2.031	0.000	0.997	0.221	0.248	1.917	0.000	0.970	0.000
OopSylGTT00000007287	2.302	2.300	1.829	9.186	1.052	4.004	1.959	2.745	2.990	0.974	1.159	1.195	2.758	6.660	1.241	7.400	0.903	0.285	6.346	6.848	4.223	0.000	0.000	0.000	0.000	0.000	0.000	0.090	0.000	0.000	0.000	0.000	0.000	0.000	0.000	0.000	0.000	0.185	0.000	0.000	0.000	0.000	0.000	0.000	0.000	0.000	0.000	0.000	0.000
OopSylGTT00000008061	0.811	0.565	0.353	1.203	1.544	0.381	0.430	0.704	0.631	0.738	0.150	0.567	0.195	1.687	0.740	0.627	0.361	0.355	0.480	0.474	0.742	0.041	0.050	0.162	0.000	0.000	0.372	0.162	0.042	0.000	0.000	0.214	0.034	0.182	0.000	0.177	0.000	0.093	0.049	0.000	0.059	0.000	0.035	0.000	0.000	0.033	0.000	0.032	0.066
OopSylGTT00000034356	0.187	0.000	0.086	0.495	1.022	0.204	0.212	0.239	0.082	0.109	0.000	0.000	0.095	0.257	0.000	0.000	0.280	0.188	0.382	0.112	0.000	0.000	0.000	0.000	0.000	0.000	0.000	0.000	0.000	0.000	0.000	0.000	0.000	0.000	0.000	0.000	0.000	0.000	0.000	0.000	0.000	0.000	0.000	0.000	0.000	0.000	0.000	0.000	0.000
OopSylGTT00000008035	7.821	6.106	8.921	7.597	2.329	5.321	5.833	8.159	7.442	8.148	5.265	4.927	6.065	6.787	6.086	7.220	5.878	3.738	5.983	4.232	7.312	0.067	0.257	0.099	0.077	0.453	2.354	0.177	0.187	0.378	0.299	0.258	0.232	0.557	0.134	0.385	0.232	0.070	0.242	0.000	0.558	0.371	0.759	0.837	0.183	0.453	0.458	0.262	0.151
OopSylGTT00000019435	0.379	1.110	1.473	1.202	1.551	1.237	0.967	0.969	1.747	1.551	0.990	1.293	1.251	0.781	1.284	1.445	0.947	0.477	0.580	0.907	1.311	9.773	17.017	18.206	11.412	8.446	4.416	14.429	9.666	8.053	7.768	11.017	10.504	7.298	10.516	7.011	9.107	12.233	15.709	14.135	9.163	21.217	12.149	5.948	10.316	6.994	6.318	5.152	6.635
OopSylGTT00000068905	7.270	7.041	5.332	20.931	23.443	7.922	2.973	6.207	3.152	3.065	3.248	3.881	3.156	13.592	3.543	12.763	4.960	2.253	6.635	6.510	3.863	0.334	0.000	0.000	0.377	0.732	0.503	0.736	0.000	0.000	0.000	1.420	0.000	0.147	0.000	0.654	0.000	0.564	0.000	0.000	0.000	0.000	0.094	0.000	0.000	0.000	0.000	0.000	0.000
OopSylGTT00000063423	9.933	11.027	10.920	10.985	4.923	7.510	9.173	8.989	7.528	10.195	8.009	7.361	8.210	8.431	10.961	9.997	14.776	13.051	10.060	9.936	8.375	3.787	4.026	4.378	4.243	2.392	3.291	2.336	3.078	3.497	4.967	4.551	3.114	8.599	5.810	6.753	3.553	3.923	7.105	4.330	2.640	5.180	1.934	10.070	5.670	3.871	3.240	1.813	4.476
OopSylGTT00000040270	1.226	0.452	1.100	1.516	0.195	0.855	0.725	1.691	0.632	0.917	0.149	0.485	0.866	0.198	0.223	0.250	0.209	0.141	0.439	0.085	0.367	0.000	0.000	0.000	0.000	0.000	0.000	0.000	0.000	0.000	0.000	0.000	0.000	0.000	0.000	0.000	0.000	0.000	0.000	0.000	0.000	0.000	0.000	0.000	0.000	0.054	0.000	0.000	0.000
OopSylGTT00000034735	7.882	8.284	10.070	6.406	7.525	13.885	8.756	5.280	7.779	9.016	8.024	9.578	7.684	8.971	10.139	7.277	7.363	9.012	8.949	10.772	8.202	0.348	0.415	0.140	0.091	0.043	0.000	0.221	0.237	0.045	0.042	0.061	0.088	0.175	0.062	0.034	0.098	0.215	0.241	0.392	0.196	0.212	0.671	0.000	0.171	0.244	0.137	0.557	0.223
OopSylGTT00000068006	16.778	15.130	7.280	49.223	16.348	13.141	11.280	19.570	12.769	5.835	5.161	9.662	17.209	25.412	16.164	40.286	6.125	3.764	20.281	11.429	15.430	0.000	0.000	0.000	0.000	0.000	0.000	0.273	0.000	0.000	0.000	0.451	0.000	0.000	0.000	0.249	0.000	0.000	0.693	0.000	0.000	0.277	0.166	0.000	0.000	0.000	0.000	0.145	0.000
OopSylGTT00000069005	2.128	1.546	2.182	3.118	2.895	2.742	2.413	2.781	2.174	1.598	2.701	3.269	0.840	6.060	3.939	3.109	2.213	4.201	3.682	1.778	5.315	0.150	0.233	0.231	0.000	0.000	0.891	0.000	0.000	0.738	0.385	0.122	0.130	0.874	0.584	0.000	0.704	0.445	0.582	0.309	0.199	0.203	0.247	0.313	0.983	1.053	0.227	0.218	1.194
OopSylGTT00000067064	0.098	0.839	0.000	0.000	0.000	0.000	0.000	0.000	0.172	0.805	0.000	0.000	0.100	0.405	0.102	0.000	0.099	0.000	0.100	0.471	0.000	0.451	0.000	0.000	0.000	0.296	0.170	0.224	0.000	0.000	0.000	0.000	0.000	0.000	0.000	0.000	0.000	0.114	0.000	0.000	0.000	0.000	0.000	0.228	0.000	0.000	0.000	0.000	0.000
OopSylGTT00000049930	0.383	0.259	0.489	0.511	0.212	0.253	0.605	0.736	1.839	1.092	0.344	1.077	1.187	0.337	0.823	0.240	0.952	0.930	1.087	0.167	0.740	0.060	0.155	0.045	0.000	0.000	0.092	0.007	0.036	0.056	0.192	0.030	0.191	0.765	0.155	0.069	0.000	0.241	0.073	0.339	0.000	0.276	0.081	0.000	0.023	0.000	1.313	0.334	1.469
OopSylGTT00000022560	5.106	5.622	5.831	10.791	19.266	7.251	1.287	2.994	7.154	1.599	3.648	7.314	2.685	7.979	1.672	3.255	1.668	4.524	7.611	7.680	4.396	54.211	43.083	66.514	41.299	45.441	31.069	36.843	19.886	78.702	47.573	68.381	36.794	37.034	45.738	35.451	43.936	87.214	55.070	82.680	45.452	30.613	32.689	35.025	30.468	11.784	18.510	16.616	7.746
OopSylGTT00000048030	0.876	0.743	1.115	0.647	0.596	0.666	0.988	1.040	1.923	1.633	0.730	0.766	0.620	1.323	0.819	1.125	0.173	0.787	0.714	1.985	0.904	0.100	0.000	0.000	0.000	0.000	0.000	0.132	0.091	0.000	0.000	0.000	0.086	0.198	0.196	0.000	0.000	0.000	0.000	0.000	0.000	0.138	0.000	0.408	0.000	0.000	0.000	0.000	0.146
OopSylGTT00000015081	9.574	7.760	9.648	7.500	20.223	9.665	9.821	9.342	9.341	9.656	7.667	11.078	9.585	7.517	14.702	9.554	10.376	13.172	11.586	10.524	10.857	9.589	9.803	9.803	13.126	20.991	21.381	10.042	8.694	10.021	16.179	11.165	9.235	18.493	9.805	7.297	12.517	10.767	10.092	10.321	9.166	9.533	10.502	12.619	9.271	21.046	17.902	15.846	13.155
OopSylGTT00000053987	604.609	630.364	560.603	377.590	236.835	558.618	557.975	829.591	705.340	700.279	603.950	563.873	742.961	312.449	436.675	537.432	455.652	393.980	555.299	443.971	646.048	9774.594	11303.859	8503.824	11744.886	11387.892	8491.069	8182.509	9219.315	11234.176	9424.491	11031.741	11720.921	10272.064	11143.175	12009.093	9613.385	8877.520	11630.795	8325.426	10831.350	11831.927	8174.009	10020.836	10732.858	5696.564	6972.960	5665.280	6561.221
OopSylGTT00000034429	1.682	0.845	1.128	0.655	0.844	1.251	1.000	2.254	1.633	1.445	0.830	1.032	2.778	1.824	2.209	1.449	1.666	2.036	1.715	0.634	1.295	0.505	0.258	0.306	2.066	1.339	2.445	0.334	0.646	1.100	0.531	0.382	0.347	0.400	0.596	0.591	0.208	1.547	0.119	0.213	0.967	0.558	0.427	2.473	0.000	0.066	0.296	0.307	0.370
OopSylGTT00000025539	51.098	51.572	46.128	75.432	110.393	55.704	52.328	52.956	45.145	39.431	49.441	45.588	50.863	82.349	44.097	51.129	43.447	41.644	44.879	47.105	46.684	4.079	4.264	3.276	3.207	4.994	5.153	3.206	4.017	3.020	4.222	3.767	2.718	4.340	3.602	3.452	4.111	4.001	2.581	2.814	3.138	2.619	3.011	9.546	2.406	2.523	2.674	2.571	3.808
OopSylGTT00000016840	1.710	1.427	0.668	2.415	2.312	1.572	0.824	2.278	0.920	0.726	0.822	0.530	1.292	2.387	1.759	0.870	1.227	0.185	0.919	0.579	0.743	0.000	0.088	0.213	0.000	0.090	0.000	0.275	0.124	0.068	0.000	0.051	0.059	0.000	0.134	0.000	0.000	0.000	0.160	0.000	0.186	0.000	0.459	0.138	0.274	0.217	0.294	0.051	0.197
OopSylGTT00000027877	1.710	1.695	1.675	1.242	2.191	2.192	1.536	2.113	1.298	1.466	1.148	1.062	1.050	2.997	2.159	1.401	1.419	3.225	2.857	1.730	1.948	0.000	0.132	0.078	0.000	0.000	0.312	0.000	0.094	0.000	0.000	0.000	0.000	0.000	0.000	0.000	0.000	0.105	0.000	0.000	0.000	0.000	0.258	0.220	0.000	0.067	0.000	0.158	0.151
OopSylGTT00000066781	1.786	2.276	1.611	2.001	1.531	2.078	1.896	2.103	2.836	2.570	2.632	2.721	2.638	1.862	2.137	2.319	2.101	2.155	1.930	2.232	2.535	0.917	0.644	0.812	0.464	0.487	0.335	0.661	0.829	0.401	0.534	0.399	0.714	0.869	0.581	0.749	0.859	0.599	1.015	0.994	0.871	0.643	0.757	0.782	0.855	1.509	1.092	1.821	1.519
OopSylGTT00000066478	17.075	21.323	17.525	15.950	21.319	14.589	19.394	15.567	15.287	15.923	18.155	18.779	13.210	15.870	21.073	12.784	26.107	21.744	14.732	16.152	13.478	3.293	2.364	2.437	4.578	3.035	5.707	4.651	2.697	1.548	1.499	1.390	3.308	2.181	1.667	1.846	1.827	2.423	3.563	3.027	4.093	3.589	4.817	4.901	5.938	4.794	6.025	4.183	4.985
OopSylGTT00000003633	1.601	1.162	0.000	1.056	1.156	0.000	1.764	1.196	1.147	1.251	1.117	1.009	0.520	0.964	1.678	1.599	3.499	2.041	1.645	3.674	1.483	0.000	0.000	0.000	0.000	0.000	0.000	0.000	0.000	0.000	0.000	0.000	0.000	0.000	0.000	0.000	0.000	0.000	0.000	0.377	0.000	0.000	0.000	0.431	0.000	0.000	0.000	0.000	0.000
OopSylGTT00000007563	4.247	5.096	3.915	6.669	11.485	4.688	5.748	5.963	2.735	5.310	4.216	3.425	3.103	13.846	8.154	5.200	2.760	6.245	5.766	3.801	4.098	0.384	0.481	0.000	0.000	0.483	0.000	0.126	0.501	0.000	0.000	0.139	0.000	0.251	0.364	0.229	0.381	0.186	0.429	0.391	0.250	1.031	0.000	0.371	0.246	0.000	0.000	0.406	0.265
OopSylGTT00000007310	3.766	3.436	2.629	4.347	5.004	4.662	4.348	5.720	4.999	3.471	3.101	3.658	7.531	8.900	5.371	4.808	5.026	2.362	5.266	3.657	5.497	0.000	0.000	0.000	0.000	0.000	0.000	0.066	0.000	0.000	0.000	0.151	0.000	0.000	0.000	0.000	0.000	0.000	0.000	0.000	0.000	0.000	0.000	0.000	0.000	0.000	0.000	0.000	0.000
OopSylGTT00000001117	22.500	20.569	23.101	16.103	11.476	22.690	18.423	23.146	24.507	21.854	23.082	21.606	25.873	15.651	18.022	23.881	22.057	20.372	22.195	21.988	26.021	17.193	18.892	27.492	18.176	23.182	12.462	23.198	18.987	21.474	23.327	17.595	18.130	23.254	22.798	13.091	23.815	17.457	13.715	20.068	20.201	15.277	20.325	7.030	24.692	28.625	23.456	17.788	17.316
OopSylGTT00000052951	0.000	0.084	0.036	0.303	0.077	0.044	0.000	0.068	0.000	0.000	0.000	0.078	0.000	0.057	0.042	0.141	0.000	0.000	0.167	0.335	0.103	0.000	0.000	0.000	0.000	0.000	0.000	0.000	0.000	0.000	0.000	0.000	0.000	0.000	0.000	0.000	0.000	0.000	0.000	0.000	0.000	0.000	0.000	0.000	0.000	0.000	0.000	0.000	0.000
OopSylGTT00000039973	19.149	14.312	16.910	26.261	14.268	13.033	17.607	18.684	15.654	13.291	13.376	13.053	16.110	27.062	14.533	13.291	10.846	9.474	21.565	13.421	12.335	1.335	2.476	1.219	1.219	0.944	1.990	1.358	2.628	1.086	2.908	2.419	2.728	1.124	1.841	1.413	1.693	1.554	1.725	2.542	2.026	2.476	1.968	5.357	1.171	1.002	0.636	1.258	0.853
OopSylGTT00000007216	5.495	9.041	3.319	8.982	1.108	2.984	3.625	4.237	2.909	4.969	2.710	2.537	4.602	4.499	2.131	3.012	4.268	3.253	5.347	4.593	3.153	0.181	0.000	1.265	0.000	0.000	3.047	0.155	0.550	0.000	0.000	0.181	0.308	0.000	0.349	0.000	0.364	0.000	0.566	0.000	0.712	0.330	0.464	0.973	0.000	0.241	0.000	0.363	0.000
OopSylGTT00000020877	0.414	0.048	0.272	0.303	0.444	0.280	0.314	0.804	0.169	0.411	0.435	0.516	0.235	0.529	0.170	0.217	0.131	0.221	0.292	0.083	0.138	0.000	0.271	0.019	0.187	0.000	0.000	0.035	0.150	0.026	0.072	0.021	0.115	0.035	0.053	0.089	0.056	0.113	0.097	0.000	0.149	0.109	0.115	0.000	0.146	0.038	0.105	0.043	0.062
OopSylGTT00000003801	1.131	1.234	1.147	0.892	0.934	0.989	0.918	1.125	0.789	1.185	1.167	0.668	0.951	1.120	1.083	1.183	1.036	0.791	0.989	0.554	0.838	0.023	0.000	0.000	0.000	0.064	0.092	0.021	0.000	0.023	0.000	0.000	0.000	0.015	0.028	0.000	0.000	0.000	0.079	0.049	0.000	0.000	0.000	0.098	0.032	0.033	0.000	0.038	0.108
OopSylGTT00000064005	2.500	3.616	3.336	3.316	1.238	3.667	3.105	3.714	2.969	4.514	3.304	2.228	2.722	3.156	4.600	2.772	3.502	1.775	3.889	1.452	3.362	1.609	4.837	4.725	3.864	1.749	1.282	2.321	4.937	1.370	1.149	2.107	1.797	2.028	2.357	1.031	1.558	2.022	1.257	1.600	2.784	2.249	1.580	2.686	1.421	4.992	2.149	1.534	3.514
OopSylGTT00000006569	1.619	3.866	1.781	4.474	7.531	4.642	4.904	1.241	4.107	7.035	8.810	7.063	0.663	1.897	4.589	2.435	1.105	6.878	6.411	6.267	3.629	2.067	0.955	1.402	0.537	0.484	0.819	0.577	0.848	1.063	0.345	1.585	0.199	2.265	3.956	3.788	0.886	0.924	1.244	0.999	2.030	1.111	3.230	2.098	0.608	0.236	0.530	0.123	0.589
OopSylGTT00000043930	0.112	0.018	0.127	0.173	0.217	0.233	0.139	0.075	0.065	0.042	0.166	0.137	0.054	0.379	0.093	0.062	0.049	0.050	0.167	0.063	0.060	0.316	0.413	0.381	0.524	0.056	0.124	0.039	0.076	0.356	0.092	0.095	0.211	0.276	0.204	0.920	0.184	0.539	0.173	0.085	0.227	0.000	0.385	0.344	0.111	60.762	89.645	49.166	70.990
OopSylGTT00000022782	0.561	0.359	0.771	0.448	0.984	0.554	0.748	0.569	0.394	0.914	0.639	0.613	0.948	0.582	0.573	0.456	0.522	0.656	0.677	0.585	0.710	0.000	0.000	0.000	0.018	0.044	0.000	0.000	0.029	0.000	0.071	0.012	0.014	0.081	0.016	0.018	0.011	0.049	0.019	0.033	0.022	0.021	0.131	0.067	0.000	0.023	0.038	0.025	0.060
OopSylGTT00000054749	3.394	3.033	4.401	7.855	9.592	3.186	2.597	7.885	2.393	1.844	1.097	2.542	2.874	11.801	3.796	3.750	2.515	3.434	3.352	1.042	1.219	0.000	0.500	0.000	2.175	0.250	7.553	2.353	0.173	0.395	1.839	0.725	0.000	0.392	0.189	0.239	0.264	2.889	6.667	4.464	6.475	1.069	5.442	13.820	11.757	0.710	0.269	3.080	4.117
OopSylGTT00000065830	25.279	19.956	18.749	42.649	30.187	24.123	28.551	26.602	23.705	23.296	20.177	19.655	21.569	50.574	26.489	22.277	18.317	13.894	23.427	20.447	18.850	11.433	18.437	4.607	33.909	29.816	46.399	9.428	12.126	11.986	20.673	19.555	15.164	16.004	18.015	12.287	14.743	30.058	19.318	4.464	21.762	21.676	12.105	54.119	16.095	14.813	20.848	17.828	11.193
OopSylGTT00000026575	0.000	0.095	0.000	0.000	0.366	0.000	0.000	0.000	0.000	0.000	0.000	0.087	0.000	0.000	0.000	0.000	0.000	0.000	0.000	0.000	0.000	0.000	0.000	0.000	0.000	0.000	0.000	0.000	0.000	0.000	0.000	0.000	0.000	0.000	0.000	0.239	0.000	0.000	0.000	0.000	0.000	0.000	0.000	0.000	0.000	0.000	0.000	0.000	0.000
OopSylGTT00000034030	3.259	6.620	4.020	3.655	2.344	4.314	5.319	3.879	4.185	6.883	4.338	5.186	3.705	3.556	4.063	6.019	6.390	5.769	5.133	4.642	5.256	4.189	5.220	7.716	6.307	2.952	3.658	5.158	7.400	3.884	5.308	4.169	5.666	1.808	6.160	3.396	4.336	6.211	7.133	4.053	4.943	7.487	6.720	1.971	5.288	6.614	6.844	3.150	4.625
OopSylGTT00000055581	1.211	0.000	0.167	1.491	0.000	0.573	0.000	0.000	0.152	0.000	0.000	0.692	0.183	0.000	0.369	0.000	0.000	0.000	0.540	0.000	1.090	0.000	0.000	0.000	0.221	0.000	0.000	0.000	0.000	0.000	0.000	0.000	0.000	0.000	0.000	0.000	0.000	0.000	0.000	0.000	0.000	0.000	0.326	0.000	0.000	0.000	0.000	0.000	0.000
OopSylGTT00000032286	0.000	0.162	0.000	0.000	0.000	0.000	0.000	0.000	0.000	0.175	0.000	0.000	0.000	0.000	0.000	0.000	0.000	0.154	0.151	0.000	0.000	0.172	0.000	0.000	0.189	0.000	0.000	0.000	0.151	0.338	0.146	0.000	0.000	0.000	0.000	0.817	0.000	0.000	0.194	0.000	0.000	0.232	0.000	0.000	0.000	0.000	0.471	0.614	0.435
OopSylGTT00000060884	0.821	0.935	1.880	1.445	0.000	0.955	1.269	1.508	4.877	2.522	1.127	1.903	0.000	0.776	0.210	0.388	0.853	1.951	0.253	0.955	0.770	1.043	3.156	2.532	1.657	0.883	1.902	2.416	3.421	29.438	0.807	1.925	3.051	3.221	1.070	1.184	32.770	1.365	0.000	2.493	1.431	1.367	1.254	1.510	0.000	1.925	2.470	1.159	3.601
OopSylGTT00000068420	1.392	1.700	1.175	3.419	5.904	1.535	1.323	1.201	0.671	0.339	0.910	1.462	1.047	4.824	1.397	2.001	0.958	0.813	1.360	0.759	1.697	0.000	0.000	0.010	0.000	0.000	0.000	0.029	0.000	0.000	0.000	0.023	0.039	0.010	0.000	0.033	0.000	0.096	0.018	0.126	0.000	0.082	0.000	0.000	0.000	33.104	11.684	0.000	0.023
OopSylGTT00000005493	58.119	86.309	68.191	93.772	148.003	85.815	78.922	72.659	51.958	69.135	50.490	69.787	67.912	111.342	70.139	77.885	94.792	88.245	62.696	71.806	68.425	5.179	3.128	3.891	4.190	2.899	12.325	3.900	5.181	7.595	5.167	4.740	4.659	5.780	5.461	8.716	6.987	3.908	3.647	4.691	3.251	4.125	4.943	6.671	4.923	6.749	3.507	6.222	5.691
OopSylGTT00000016889	0.384	0.358	0.618	0.531	0.368	0.618	0.248	0.414	0.446	0.462	0.764	0.402	0.323	0.383	0.564	0.429	0.437	0.326	0.359	0.523	0.438	3.018	0.643	1.026	0.197	0.772	0.772	0.821	1.161	1.537	0.406	0.547	0.535	2.075	1.322	0.874	0.686	0.833	0.886	0.473	0.980	0.461	0.774	0.711	0.693	0.276	0.244	0.613	0.519
OopSylGTT00000068365	0.114	0.204	0.157	0.047	0.357	0.072	0.172	0.276	0.318	0.180	0.408	0.168	0.154	0.155	0.183	0.178	0.163	0.103	0.137	0.052	0.241	0.219	0.667	0.157	0.292	0.172	0.229	0.389	0.423	1.073	0.361	0.331	0.497	3.751	0.676	0.138	0.976	0.238	0.334	0.420	0.384	0.478	0.409	0.527	0.274	0.088	0.099	0.121	0.328
OopSylGTT00000072824	0.210	0.212	0.353	0.109	0.500	0.207	0.230	0.093	0.303	0.166	0.357	0.208	0.280	0.374	0.384	0.257	0.109	0.247	0.247	0.670	0.313	0.647	0.784	0.470	0.774	0.633	0.286	0.234	0.586	0.407	0.459	0.763	0.644	0.557	0.682	0.420	0.904	0.301	0.461	0.460	0.608	0.240	0.430	0.292	0.468	0.931	0.962	1.049	1.013
OopSylGTT00000064222	0.085	0.000	0.000	0.301	0.301	0.000	0.309	0.190	0.000	0.119	0.351	0.000	0.000	0.000	0.000	0.464	0.000	0.000	0.579	0.546	0.000	0.715	0.739	0.594	0.000	13.183	7.012	0.530	1.095	1.170	0.972	0.638	1.363	1.110	0.938	0.000	1.930	1.237	0.445	0.294	0.991	0.739	0.721	1.185	0.856	1.935	2.080	1.705	3.148
OopSylGTT00000045378	24.537	19.571	16.817	35.484	24.335	21.478	26.630	32.888	22.825	25.524	14.227	16.319	31.186	27.527	19.090	32.899	41.834	27.526	22.953	18.219	23.570	15.522	6.033	10.968	15.638	8.977	17.773	9.180	8.146	12.889	15.986	9.137	10.268	13.284	13.975	13.057	6.516	10.641	7.613	11.848	6.868	9.465	8.034	33.380	8.157	5.543	2.760	5.312	3.749
OopSylGTT00000031452	5.886	4.476	3.452	8.486	25.307	5.646	5.431	5.415	5.590	4.836	3.001	3.857	4.287	10.062	5.495	4.954	2.745	1.102	6.295	3.999	3.491	0.000	0.672	0.116	0.340	0.327	1.307	0.361	0.000	0.000	0.135	0.128	0.233	0.098	0.661	1.278	0.101	0.335	0.000	0.373	0.000	0.724	0.718	0.000	0.342	0.474	0.550	0.617	0.107
OopSylGTT00000019818	13.020	12.652	11.119	20.729	7.045	14.204	14.538	14.430	15.071	11.825	11.201	13.603	11.457	17.335	13.860	18.686	9.799	9.609	14.969	16.066	13.146	0.153	0.050	0.111	0.000	0.106	0.000	0.051	0.036	0.114	0.140	0.030	0.202	0.051	0.039	0.044	0.027	0.205	0.000	0.000	0.054	0.160	0.000	0.000	0.000	0.000	0.121	0.062	0.089
OopSylGTT00000072899	4.227	4.192	3.858	4.718	1.539	4.865	3.562	4.246	4.079	9.111	6.986	3.794	5.032	3.760	3.204	3.991	4.101	2.563	4.262	2.986	3.080	9.360	10.422	10.495	6.724	13.114	3.653	7.624	7.473	4.917	11.694	10.116	12.301	13.997	9.281	5.915	11.898	7.667	6.310	5.148	6.883	9.540	5.648	3.847	8.336	16.224	24.135	12.574	19.035
OopSylGTT00000012737	28.737	19.280	18.017	30.619	19.899	17.900	12.047	22.863	14.389	13.304	16.543	12.492	13.055	25.807	16.998	14.966	18.278	14.876	19.276	15.154	13.539	4.701	1.682	1.294	0.723	1.554	4.129	3.408	3.014	5.188	2.403	5.300	1.613	5.745	4.096	4.608	4.378	2.584	1.417	2.419	1.135	2.292	6.621	9.244	2.183	0.787	0.615	1.301	1.390
OopSylGTT00000049411	2.291	3.590	3.466	1.433	1.960	3.037	3.153	2.729	3.055	3.654	4.323	3.209	3.342	2.096	1.233	3.462	1.171	2.364	1.901	3.132	2.548	0.000	0.000	0.000	0.440	0.000	0.000	0.064	0.000	0.000	0.000	0.000	0.000	0.000	0.000	0.113	0.000	0.000	0.000	0.000	0.000	0.000	0.000	0.000	0.000	0.063	0.000	0.294	0.000
OopSylGTT00000034228	0.224	0.078	0.067	0.472	0.000	0.323	0.084	0.502	0.197	0.087	0.000	0.072	0.150	0.205	0.540	0.173	0.000	0.147	0.000	0.088	0.000	0.000	0.000	0.000	0.000	0.000	0.000	0.000	0.000	0.000	0.000	0.064	0.000	0.000	0.000	0.000	0.000	0.000	0.000	0.000	0.000	0.000	0.000	0.000	0.000	0.000	0.000	0.000	0.000
OopSylGTT00000007206	19.415	23.691	23.981	26.080	26.128	22.726	29.681	24.000	26.283	27.564	28.933	23.492	22.201	29.595	25.725	20.588	29.822	25.719	26.015	23.638	25.126	13.961	9.401	25.641	10.553	4.478	19.742	22.466	17.092	3.994	6.190	8.341	9.624	10.342	7.317	8.519	13.172	12.169	13.261	27.019	12.074	10.407	26.087	29.357	17.675	6.867	1.540	7.235	7.576
OopSylGTT00000072997	0.000	0.000	0.000	0.000	0.000	0.000	0.000	0.000	0.000	0.179	0.000	0.000	0.000	0.000	0.000	0.000	0.000	0.000	0.000	0.000	0.000	0.000	0.000	0.028	0.000	0.000	0.000	0.000	0.000	0.000	0.000	0.000	0.000	0.000	0.000	0.000	0.000	0.000	0.000	0.000	0.000	0.000	0.000	0.000	0.000	0.000	0.000	0.000	0.000
OopSylGTT00000026920	10.036	10.748	12.322	10.643	11.087	8.121	17.218	21.109	18.963	7.716	14.442	10.502	22.184	13.678	23.791	29.638	46.837	6.743	10.983	17.291	14.498	0.450	0.947	0.174	0.415	0.193	0.111	0.297	0.400	0.886	1.798	2.541	0.698	48.951	2.667	3.380	3.769	6.598	0.602	0.928	0.697	2.439	0.678	4.596	0.393	3.336	25.350	7.910	2.015
OopSylGTT00000062399	31.860	32.369	32.401	21.292	10.704	25.724	24.756	38.426	29.400	36.377	27.417	34.157	28.429	22.382	27.919	25.519	26.678	25.912	25.793	22.468	27.939	172.887	137.611	184.360	170.856	224.200	84.051	131.287	143.638	176.472	188.548	226.416	208.303	196.826	212.645	161.879	224.117	143.305	117.004	116.566	124.839	101.107	143.457	41.313	142.051	121.334	124.526	109.883	105.172
OopSylGTT00000068611	0.028	0.028	0.000	0.029	0.110	0.029	0.030	0.091	0.122	0.000	0.000	0.000	0.055	0.000	0.000	0.094	0.000	0.000	0.141	0.064	0.046	0.000	0.000	0.000	0.000	0.000	0.000	0.000	0.000	0.000	0.000	0.000	0.000	0.000	0.000	0.000	0.000	0.000	0.000	0.000	0.000	0.000	0.000	0.000	0.000	0.000	0.000	0.000	0.000
OopSylGTT00000027273	0.163	0.079	0.172	0.181	0.309	0.224	0.446	0.304	0.390	0.355	0.098	0.000	0.347	0.580	0.088	0.429	0.300	0.081	0.083	0.000	0.233	0.000	0.000	0.000	0.000	0.000	0.000	0.000	0.000	0.000	0.000	0.000	0.145	0.114	0.000	0.000	0.000	0.000	0.000	0.000	0.000	0.000	0.000	0.316	0.000	0.000	0.000	0.000	0.000
OopSylGTT00000009762	3.504	3.812	3.810	4.393	9.019	5.182	3.464	2.309	3.371	3.124	3.063	3.648	3.425	3.950	2.676	5.086	1.299	1.642	2.340	4.093	3.162	0.000	0.388	0.255	0.185	0.373	0.250	0.117	0.317	0.464	0.000	0.168	0.000	0.226	0.000	0.000	0.000	0.368	0.000	0.000	0.231	0.000	0.238	0.000	0.000	0.212	0.221	0.000	0.000
OopSylGTT00000015633	1.038	2.518	1.499	2.050	0.954	1.528	4.280	2.014	2.745	1.673	3.733	4.324	3.302	1.204	2.956	1.278	2.384	1.477	0.720	2.550	1.712	9.988	5.865	12.090	2.877	7.136	3.849	4.676	4.946	9.673	4.935	9.010	7.826	6.547	12.107	10.237	12.879	3.329	8.156	2.482	2.903	8.982	5.215	4.302	11.721	3.488	4.236	5.836	5.308
OopSylGTT00000007162	2.201	1.294	0.276	4.716	2.197	1.452	0.533	3.519	0.630	0.000	0.533	0.851	2.258	1.671	1.026	0.682	0.799	0.405	0.256	0.225	0.723	0.000	0.000	0.000	0.000	0.000	0.000	0.000	0.000	0.000	0.000	0.000	0.000	0.000	0.000	0.000	0.000	0.000	0.000	0.000	0.000	0.000	0.000	0.000	0.000	0.000	0.119	0.000	0.351
OopSylGTT00000062428	2.509	2.480	2.039	1.945	1.573	1.595	2.374	2.796	2.289	2.540	2.902	1.814	2.541	2.789	2.873	2.418	2.259	1.654	2.107	2.470	2.517	0.000	0.302	0.000	0.000	0.212	0.268	0.000	0.000	0.000	0.078	0.193	0.000	0.046	0.000	0.000	0.000	0.000	0.000	0.101	0.194	0.000	0.000	0.280	0.000	0.137	0.135	0.000	0.152
OopSylGTT00000052350	4.449	6.151	5.398	3.034	8.017	9.272	7.675	6.181	5.966	12.248	13.202	9.173	6.645	4.836	5.656	4.463	5.807	8.172	5.403	6.342	6.026	12.082	12.571	11.895	10.621	23.860	6.807	9.080	7.877	11.407	18.312	21.883	15.812	25.254	19.100	18.455	13.328	16.786	17.769	9.481	8.510	10.541	9.327	6.066	10.724	20.853	35.460	21.727	24.562
OopSylGTT00000009449	8.221	6.468	6.647	4.036	4.820	5.503	4.323	5.623	8.489	4.714	5.512	7.294	7.191	5.474	5.046	5.792	5.976	5.179	5.379	7.306	5.646	1.031	1.140	2.684	1.360	3.672	0.951	1.015	0.838	1.067	1.399	1.509	2.153	1.948	1.595	1.221	1.598	1.764	1.977	2.868	8.836	3.523	1.337	1.390	2.501	5.486	6.038	2.802	2.679
OopSylGTT00000034017	0.300	0.256	0.331	0.844	0.391	0.269	0.184	0.448	0.075	0.096	0.085	0.158	0.145	0.466	0.086	0.310	0.286	0.078	0.321	0.000	0.191	0.023	0.000	0.000	0.000	0.032	0.000	0.000	0.000	0.023	0.000	0.000	0.000	0.030	0.000	0.000	0.000	0.000	0.000	0.000	0.000	0.000	0.000	0.000	0.000	0.000	0.000	0.000	0.000
OopSylGTT00000045713	0.306	0.308	0.147	0.977	0.472	0.180	0.321	0.634	0.545	0.153	0.086	0.305	0.416	1.449	0.257	0.288	0.290	0.040	0.265	0.051	0.036	0.000	0.059	0.269	0.054	0.640	0.142	0.030	0.086	0.000	0.083	0.112	0.040	0.091	0.234	0.000	0.161	0.097	0.112	0.000	0.131	0.127	0.240	0.196	0.000	0.101	0.143	0.074	0.106
OopSylGTT00000071036	2.821	1.583	2.894	2.849	6.088	3.315	5.830	2.219	2.490	2.564	1.144	3.181	3.936	4.670	5.284	4.132	3.184	2.640	2.022	3.472	3.178	0.000	0.000	0.324	0.000	0.000	0.000	0.409	0.000	0.206	0.000	0.150	0.000	0.273	0.000	0.000	0.000	0.598	0.000	0.000	0.000	0.000	0.000	0.000	0.266	0.245	0.000	0.000	0.142
OopSylGTT00000016076	1.958	2.129	0.634	4.110	2.360	1.520	1.259	4.283	1.185	0.665	1.054	1.293	0.918	2.413	1.078	1.307	0.883	0.859	0.985	1.441	0.908	0.000	0.000	0.000	0.000	0.000	0.000	0.000	0.000	0.000	0.000	0.082	0.000	0.072	0.000	0.000	0.000	0.000	0.000	0.912	0.000	0.000	0.000	0.000	0.000	0.000	0.079	0.082	0.000
OopSylGTT00000052182	2.599	2.025	1.605	3.413	2.455	2.770	2.149	2.669	3.555	1.724	1.945	1.660	2.263	2.254	2.552	2.060	0.713	1.266	2.354	1.833	1.871	0.062	0.076	0.383	0.141	0.549	0.577	0.154	0.253	0.124	0.267	0.275	0.064	0.328	0.132	0.205	0.421	0.402	0.000	0.312	0.263	0.171	0.251	0.643	0.158	0.811	0.357	0.213	0.051
OopSylGTT00000015982	1.301	1.185	1.136	2.922	3.641	1.268	0.988	2.438	1.480	0.619	0.709	0.273	1.161	1.356	1.033	0.847	0.827	0.525	0.358	0.727	0.739	0.231	0.131	0.531	0.000	0.000	0.673	0.506	0.000	0.284	0.529	0.289	0.000	0.631	0.471	0.446	1.259	0.517	0.340	0.202	0.262	0.301	0.634	0.978	0.000	0.099	0.282	0.252	0.449
OopSylGTT00000031430	163.936	176.400	174.478	246.790	252.289	201.441	177.327	197.483	147.992	152.399	171.099	157.182	155.162	226.856	177.225	177.692	172.627	154.658	153.724	139.567	155.805	13.594	16.695	16.877	13.280	16.517	32.887	19.181	17.652	18.856	22.647	18.890	19.293	30.014	23.034	20.126	18.410	12.777	13.478	10.320	18.512	14.517	11.243	35.536	9.332	10.243	10.927	12.934	8.672
OopSylGTT00000071781	7.841	7.616	8.166	6.677	11.797	7.280	9.432	8.074	8.716	10.164	6.560	9.310	10.109	7.688	9.276	8.267	8.909	9.819	8.947	11.786	7.973	1.506	1.240	1.602	1.713	1.082	0.756	1.545	1.283	1.439	2.335	1.947	0.803	1.757	1.986	1.368	1.788	2.197	2.716	1.963	2.981	2.135	2.205	2.584	2.152	12.942	10.194	4.870	5.374
OopSylGTT00000066244	0.876	1.087	3.225	1.432	0.832	0.974	1.086	0.879	1.549	1.256	0.819	1.055	1.287	1.515	1.143	0.653	0.787	0.967	1.514	1.809	0.929	0.597	0.815	0.962	0.340	0.400	0.578	0.643	0.683	0.882	0.656	0.295	0.730	1.868	0.496	0.356	0.731	0.771	0.883	1.041	0.528	0.398	0.952	1.105	0.837	0.736	1.353	1.269	1.771
OopSylGTT00000050110	0.000	0.000	0.264	0.436	0.080	0.191	0.066	0.000	0.364	0.000	0.000	0.057	0.118	0.000	0.122	0.272	0.056	0.228	0.120	0.070	0.050	0.132	0.170	0.147	0.308	0.000	0.203	0.483	0.309	0.000	0.178	0.307	0.173	0.131	0.199	0.076	0.277	0.208	0.000	0.141	0.277	0.092	0.171	0.000	0.000	0.000	0.455	0.000	0.701
OopSylGTT00000040926	0.000	0.000	0.000	0.000	0.381	0.174	0.000	0.000	0.000	0.913	0.000	0.000	1.062	0.000	0.000	0.000	0.100	1.249	0.000	0.000	0.000	0.000	558.860	293.800	0.000	0.000	126.880	576.554	929.126	240.811	302.366	182.549	56.167	80.048	409.921	231.010	400.867	539.593	194.038	481.268	197.579	449.414	553.953	54.133	170.996	0.132	0.000	0.000	0.000
OopSylGTT00000018927	0.888	0.513	0.096	2.221	0.357	0.790	0.209	0.722	0.728	2.029	0.379	0.331	0.420	2.480	0.463	0.572	0.672	0.496	0.247	0.488	0.232	0.269	0.155	0.000	0.000	0.000	0.000	0.000	0.282	0.095	0.000	0.000	0.000	0.227	0.565	0.000	0.000	0.000	0.000	0.000	0.000	0.000	0.363	0.196	0.000	0.127	0.000	0.090	0.165
OopSylGTT00000042348	5.945	5.223	4.235	4.215	7.286	4.660	5.149	5.505	4.784	4.710	4.718	5.739	5.274	3.777	6.111	5.162	4.303	6.485	4.840	5.540	4.707	15.489	15.407	16.707	15.393	26.718	17.941	14.412	18.227	15.817	14.922	19.909	15.029	19.200	18.217	12.268	18.943	18.687	15.252	16.693	15.332	10.838	21.632	9.620	12.824	20.253	23.080	15.952	16.514
OopSylGTT00000053238	4.761	4.529	3.778	3.457	3.833	2.290	3.332	2.395	3.166	2.880	1.229	1.827	1.790	4.477	2.425	2.488	1.307	1.910	2.143	2.107	2.747	0.270	0.170	0.103	0.150	0.350	0.000	0.266	0.482	0.000	0.000	0.000	0.228	0.444	0.781	0.000	0.454	0.403	0.000	0.280	0.000	0.184	0.335	0.000	0.000	0.000	0.191	0.396	0.000
OopSylGTT00000022303	0.571	1.193	0.265	0.159	0.802	0.201	0.828	0.497	0.598	0.432	0.573	0.391	0.558	0.674	1.038	0.472	1.254	1.730	0.918	1.878	1.692	0.000	0.000	0.000	0.000	0.000	0.000	0.000	0.000	0.000	0.000	0.000	0.000	0.219	0.000	0.000	0.000	0.000	0.000	0.089	0.000	0.000	0.000	0.000	0.000	0.000	0.000	0.034	0.064
OopSylGTT00000053214	0.000	0.129	0.000	0.326	0.417	0.133	0.069	0.052	0.000	0.000	0.064	0.000	0.000	0.085	0.000	0.000	0.118	0.000	0.000	0.000	0.052	0.000	0.178	0.360	0.161	0.000	0.319	0.000	0.129	0.069	0.062	0.054	0.120	0.137	0.069	0.401	0.000	0.218	0.000	0.295	0.193	0.000	0.119	0.579	0.095	33.883	49.959	83.071	42.167
OopSylGTT00000055002	0.038	104.372	37.742	110.703	126.574	81.425	108.198	0.441	86.322	209.394	249.141	144.164	0.116	35.924	48.263	38.560	0.030	150.057	148.729	124.582	86.163	0.203	0.000	0.011	0.005	0.017	0.006	0.032	0.012	0.000	0.007	0.000	0.007	3.880	26.072	36.424	0.049	0.000	0.000	0.000	0.000	0.000	0.000	0.061	0.034	0.000	0.156	0.000	0.094
OopSylGTT00000054273	20.712	17.168	12.632	34.554	28.906	17.732	18.789	23.506	14.036	12.230	12.921	14.985	17.954	35.838	17.837	18.395	11.421	10.578	15.334	12.473	12.469	0.916	1.034	0.973	1.109	1.847	0.755	0.821	1.195	0.709	0.863	0.864	1.315	0.569	1.214	0.910	0.763	1.023	0.950	1.289	0.883	1.229	0.807	0.443	0.663	0.471	0.562	0.484	0.649
OopSylGTT00000048881	3.033	3.489	5.830	4.848	1.178	2.352	2.443	3.011	1.826	2.928	2.254	2.355	2.803	5.354	2.701	5.158	1.970	1.556	2.472	1.860	3.499	0.000	0.126	0.000	0.112	0.262	1.046	0.131	0.723	0.000	0.000	0.299	0.170	0.130	0.097	0.346	0.068	0.202	0.234	0.000	0.135	0.136	0.251	0.403	0.000	0.000	0.145	0.075	0.145
OopSylGTT00000050605	1.581	1.866	1.607	2.321	0.918	1.260	1.517	4.591	3.840	2.523	3.251	1.816	3.503	2.494	1.958	2.806	3.130	0.839	2.637	1.144	2.095	0.109	0.367	0.239	0.000	0.149	0.000	0.288	0.256	0.324	0.000	0.466	0.125	0.575	0.164	0.312	0.229	0.173	0.132	0.116	0.204	0.227	0.236	0.344	0.200	0.638	1.097	1.996	1.622
OopSylGTT00000038476	6.951	10.883	7.030	13.827	9.586	9.722	8.020	8.518	10.035	9.925	7.449	6.753	6.986	12.739	8.681	8.695	7.767	5.712	8.834	4.188	6.825	1.471	0.556	1.799	0.639	0.197	1.676	1.117	0.710	0.708	0.694	0.955	1.020	1.027	0.397	0.334	1.203	1.098	0.790	0.319	0.492	0.802	0.838	1.710	0.497	1.107	0.499	1.039	0.769
OopSylGTT00000028472	27.380	29.212	24.333	24.045	26.768	35.352	23.362	20.900	25.035	26.464	25.212	28.162	21.688	15.462	25.450	33.294	25.397	31.197	32.856	28.485	33.270	12.303	13.054	10.917	20.300	20.290	29.788	12.562	11.901	11.457	11.167	15.354	14.058	24.207	14.456	17.797	10.695	16.313	4.811	3.977	9.753	8.818	10.126	11.675	5.062	6.149	9.449	7.829	6.647
OopSylGTT00000000399	23.710	28.322	34.329	37.270	31.400	25.571	44.643	39.674	32.762	48.383	42.657	31.488	29.956	16.311	23.355	14.004	19.901	19.033	14.386	15.655	15.803	1.131	0.000	0.228	0.124	0.000	0.154	0.144	0.116	0.672	0.000	0.286	0.324	0.206	0.000	0.285	0.280	0.000	0.000	0.000	0.000	0.000	0.000	0.461	0.000	0.071	0.000	0.130	0.000
OopSylGTT00000040044	6.507	6.950	5.146	7.291	10.539	5.241	4.523	3.101	6.900	7.259	5.509	6.797	4.098	1.927	5.931	6.915	4.884	6.775	6.620	6.564	4.606	9.943	10.867	7.150	10.624	10.869	39.505	10.784	10.706	8.278	15.652	8.565	8.262	29.381	17.289	18.052	10.139	21.889	12.207	16.050	11.747	7.465	16.730	47.551	12.620	9.552	3.804	16.255	12.969
OopSylGTT00000051584	22.227	27.874	26.672	25.744	13.615	14.268	20.118	26.438	19.758	23.157	33.142	19.866	22.794	39.667	34.338	36.276	41.337	32.724	33.419	20.248	22.185	3.058	3.850	1.203	2.026	2.660	10.474	1.204	1.476	0.294	1.939	1.663	2.301	2.000	1.883	1.039	1.283	2.144	1.860	3.596	12.690	2.609	6.905	17.304	11.787	2.820	0.688	1.559	4.696
OopSylGTT00000033043	0.427	0.351	0.647	0.331	0.537	0.580	0.544	0.417	0.547	0.332	0.327	0.477	0.342	0.628	0.295	0.394	0.323	0.286	0.497	0.400	0.277	0.025	0.065	0.134	0.000	0.072	0.020	0.050	0.061	0.075	0.082	0.071	0.123	0.117	0.104	0.043	0.063	0.000	0.063	0.027	0.108	0.053	0.045	0.000	0.089	0.074	0.207	0.127	0.161
OopSylGTT00000053500	0.959	1.204	3.017	2.053	1.135	2.181	0.318	3.367	0.845	1.355	1.672	3.128	1.186	3.881	3.818	3.310	2.145	1.287	1.083	4.183	1.460	1.605	1.212	0.495	1.228	1.232	1.957	0.528	1.190	1.577	1.569	0.736	0.708	0.768	2.148	1.521	1.170	1.505	8.464	0.000	0.212	2.034	1.627	2.943	3.236	3.547	2.591	1.200	1.725
OopSylGTT00000002642	2.323	1.765	2.018	1.700	2.285	2.294	2.227	2.858	3.674	2.304	2.724	2.581	2.582	2.302	2.888	2.447	2.439	2.522	2.490	4.517	2.642	8.546	7.912	6.281	6.277	5.365	3.397	6.897	8.958	8.853	8.300	7.199	9.952	7.745	9.920	6.446	10.135	11.332	9.264	10.380	10.414	12.131	8.537	3.972	11.419	7.651	10.601	8.525	8.636
OopSylGTT00000057412	20.740	49.348	22.117	16.235	69.550	58.040	53.157	23.864	31.149	85.457	91.835	54.683	26.142	16.652	24.706	21.161	20.845	50.782	22.832	25.898	22.958	112.522	116.058	116.555	157.263	129.674	44.738	116.712	120.871	106.304	128.738	162.907	123.423	120.848	143.406	142.766	100.928	117.616	106.252	81.889	93.888	96.130	108.755	57.561	100.757	160.015	208.420	148.018	171.159
OopSylGTT00000003522	0.114	0.140	0.084	0.059	0.161	0.147	0.109	0.206	0.187	0.063	0.028	0.030	0.056	0.085	0.032	0.302	0.000	0.025	0.151	0.031	0.117	0.033	0.286	0.086	0.406	0.127	0.749	0.060	0.485	0.030	0.301	0.151	0.320	0.449	0.156	0.464	0.156	0.211	0.278	0.389	0.471	0.137	0.168	0.881	0.126	0.632	0.319	0.645	0.887
OopSylGTT00000047999	3.016	2.600	3.129	3.396	3.655	2.715	4.571	5.858	5.298	3.286	4.057	5.223	4.707	1.832	3.007	2.760	4.980	3.111	3.316	2.858	3.765	0.177	1.840	1.648	0.891	1.292	1.170	1.061	1.137	1.725	0.647	0.523	1.130	1.881	1.126	2.235	1.442	0.427	1.362	1.141	1.067	1.673	1.510	0.851	0.678	5.477	7.760	3.087	6.115
OopSylGTT00000005717	0.000	0.000	0.000	0.000	0.000	0.000	0.000	0.000	0.000	0.000	0.000	0.000	0.000	0.000	0.000	0.000	0.000	0.000	0.000	0.000	0.000	0.000	0.417	0.399	0.000	0.000	1.479	0.288	2.850	1.718	0.598	0.126	0.000	1.820	1.819	0.684	0.000	0.211	1.332	0.000	0.096	0.000	0.000	0.000	0.124	0.000	0.000	0.004	1.237
OopSylGTT00000041579	1.457	1.769	0.637	4.052	4.930	1.657	2.499	2.070	1.706	0.952	1.030	1.613	1.692	2.890	1.723	3.657	3.049	1.222	3.931	2.164	1.872	0.000	0.000	0.000	0.000	0.000	0.000	0.000	0.000	0.000	0.000	0.000	0.000	0.484	0.000	0.000	0.000	0.189	0.000	0.000	0.000	0.000	0.000	0.000	0.000	0.000	0.000	0.000	0.000
OopSylGTT00000038423	0.945	1.257	1.645	4.421	2.464	1.224	1.388	1.934	1.660	0.713	0.999	1.376	1.648	3.726	0.754	1.150	1.201	1.219	1.326	0.583	0.779	5.913	9.686	16.711	41.493	40.417	14.444	6.793	9.416	0.384	1.073	8.735	2.206	1.328	1.384	1.038	0.446	4.533	2.193	0.519	1.632	0.381	0.765	6.891	10.252	0.792	0.684	0.886	0.512
OopSylGTT00000010729	3.989	3.132	3.991	4.698	7.549	5.373	5.809	4.105	3.973	3.348	4.545	5.002	4.752	6.590	5.794	5.479	4.736	6.269	4.299	4.065	4.673	0.209	0.136	0.132	0.094	0.111	0.328	0.313	0.176	0.079	0.121	0.104	0.116	0.278	0.054	0.179	0.299	0.085	0.260	0.226	0.112	0.366	0.208	0.735	0.367	0.207	0.254	0.260	0.413
OopSylGTT00000052385	3.312	0.855	0.897	4.349	2.681	1.557	1.112	2.433	0.786	1.775	1.306	0.609	1.904	4.795	5.306	4.397	1.243	1.255	4.289	1.283	1.619	0.000	0.000	0.000	0.000	0.000	0.000	0.000	0.000	0.000	0.000	0.000	0.000	0.000	0.000	0.000	0.000	0.000	0.000	0.000	0.000	0.000	0.000	0.000	0.000	0.000	0.000	0.000	0.000
OopSylGTT00000037221	0.456	0.000	0.000	0.000	0.000	0.000	0.153	0.000	0.380	0.000	0.000	0.000	0.301	0.208	0.156	0.000	0.166	0.000	0.440	0.000	0.000	0.808	2.013	3.216	7.517	0.271	5.458	3.113	4.638	0.569	1.761	6.362	3.798	2.595	1.422	2.213	0.406	8.045	6.508	2.713	3.269	2.065	1.391	15.989	5.984	2.598	0.115	1.227	1.897
OopSylGTT00000007301	3.051	2.586	3.477	2.143	2.658	4.089	2.486	2.081	2.160	2.524	2.242	1.938	2.128	2.800	2.463	4.730	4.434	3.142	3.234	3.420	2.456	0.232	0.449	0.555	0.407	0.000	0.715	0.385	0.600	0.346	0.262	0.000	0.051	0.038	0.234	0.000	0.041	0.368	0.705	0.124	0.081	0.404	0.603	0.611	0.559	0.000	0.179	0.277	0.398
OopSylGTT00000030847	0.837	0.697	0.506	0.530	0.718	0.652	0.395	1.096	0.476	0.536	0.839	0.339	0.604	0.991	0.403	0.983	0.896	0.404	0.402	0.667	0.897	0.000	0.051	0.000	0.000	0.000	0.000	0.052	0.038	0.157	0.072	0.031	0.139	0.104	0.000	0.000	0.000	0.169	0.000	0.000	0.168	0.000	0.069	0.084	0.055	0.446	0.688	0.642	0.338
OopSylGTT00000039721	0.000	0.000	0.000	3.932	0.000	0.227	0.000	0.261	0.278	0.491	0.000	0.000	0.362	0.000	0.000	0.000	0.000	0.000	0.000	0.000	0.000	0.000	0.000	0.000	0.439	0.000	0.116	0.005	0.487	0.000	0.000	0.493	0.264	0.402	0.076	0.000	0.000	0.024	0.000	0.323	0.528	0.000	0.000	0.000	0.359	0.051	0.230	0.000	0.000
OopSylGTT00000063582	8.213	11.336	8.569	15.165	6.688	7.168	8.617	9.697	9.162	8.519	7.312	5.474	10.625	15.942	9.707	8.413	5.855	5.702	7.293	7.969	6.926	0.000	0.000	0.160	0.000	1.977	0.330	0.144	0.508	0.000	0.000	0.139	0.738	0.713	0.364	0.457	0.127	0.000	0.644	0.782	0.000	0.258	0.211	0.621	0.312	0.307	0.436	0.406	0.132
OopSylGTT00000028627	6.589	8.991	4.398	8.650	6.812	4.732	5.256	6.739	6.021	7.521	3.503	3.633	2.753	11.716	5.602	7.743	1.703	2.232	5.862	4.157	4.810	0.591	0.187	0.569	0.655	1.523	2.414	0.389	0.262	0.000	0.380	0.326	0.125	0.778	0.426	0.700	0.297	0.584	1.017	0.305	0.196	0.600	0.365	3.505	0.774	0.640	0.207	0.968	0.000
OopSylGTT00000056621	0.437	0.201	0.000	0.704	0.681	0.294	0.519	0.324	1.075	0.226	0.120	0.409	0.389	1.246	0.321	0.762	0.000	0.259	0.359	0.228	0.721	0.000	0.000	0.126	0.000	0.000	0.000	0.000	0.000	0.086	0.000	0.000	0.000	0.000	0.000	0.000	0.000	0.000	0.000	0.371	0.000	0.000	0.000	0.000	0.000	0.000	0.000	0.000	0.000
OopSylGTT00000056292	0.645	0.483	0.834	0.583	0.482	0.740	0.757	0.776	0.700	0.908	0.574	0.759	0.972	0.644	0.678	0.350	0.606	0.637	0.650	0.725	0.800	2.012	2.160	2.057	2.877	1.854	0.947	1.531	2.469	3.252	3.329	2.561	2.925	2.258	2.436	2.507	3.384	1.568	0.882	1.388	1.650	1.929	1.826	1.180	1.756	1.631	2.447	1.693	2.432
OopSylGTT00000037263	21.962	24.029	35.138	30.001	34.616	34.281	30.312	33.673	25.208	31.146	26.627	28.018	29.547	32.167	23.819	24.359	40.871	37.056	25.427	31.465	27.864	1.163	1.883	2.694	1.096	1.272	2.935	2.726	1.606	2.777	1.555	2.428	1.255	2.392	4.282	3.940	3.315	0.814	0.000	0.680	1.311	2.240	1.352	1.623	1.508	2.320	1.371	0.833	1.276
OopSylGTT00000029566	0.620	1.033	1.128	3.180	1.928	2.117	4.698	2.405	4.043	2.788	3.505	2.667	3.405	2.918	2.025	3.932	5.349	3.010	4.422	2.431	1.524	0.000	0.000	0.000	0.000	0.000	0.000	0.000	0.000	0.100	0.089	0.076	0.000	0.000	0.000	0.000	0.000	0.000	0.000	0.000	0.000	0.000	0.000	0.000	0.136	0.000	0.000	0.000	0.000
OopSylGTT00000016845	6.953	6.416	5.668	6.099	3.280	5.906	6.714	5.436	6.599	7.132	7.344	6.680	6.025	5.076	5.664	7.310	6.583	4.126	7.056	4.939	5.724	0.046	0.000	0.017	0.111	0.065	0.036	0.031	0.045	0.000	0.000	0.000	0.082	0.108	0.048	0.000	0.116	0.076	0.000	0.000	0.000	0.032	0.061	0.050	0.033	0.403	0.847	0.405	0.386
OopSylGTT00000043251	9.207	10.377	8.430	13.845	20.807	9.566	9.438	10.600	8.487	8.098	6.027	7.812	8.049	17.286	9.997	12.269	6.933	4.956	9.406	7.790	9.259	1.504	2.059	2.232	1.832	3.145	6.231	2.308	1.949	2.419	4.049	1.483	1.827	2.743	3.120	3.370	2.432	3.604	2.880	2.065	2.614	3.837	2.624	10.844	2.845	2.732	4.511	2.403	2.552
OopSylGTT00000070097	3.783	2.427	2.682	4.320	5.957	1.814	2.805	3.469	2.516	3.075	3.635	2.706	2.432	1.105	2.830	3.161	1.583	2.828	3.443	3.274	1.977	18.024	12.621	11.488	13.050	19.512	23.411	13.514	13.281	15.355	14.849	14.088	12.436	14.772	18.696	16.614	14.472	17.621	10.307	10.537	11.604	11.828	12.472	27.075	8.731	12.693	16.767	14.654	11.459
OopSylGTT00000054348	5.004	3.872	5.172	5.117	2.099	3.300	4.648	3.579	3.489	4.442	3.204	5.436	3.004	2.534	4.015	3.914	4.026	3.966	4.879	3.863	3.435	0.000	0.000	0.138	0.073	0.085	0.000	0.124	0.233	0.186	0.168	0.048	0.325	1.070	0.500	0.215	0.174	0.131	0.000	0.133	0.000	0.087	0.215	0.131	0.000	0.383	0.431	0.296	0.284
OopSylGTT00000041081	1.963	1.263	1.812	1.792	1.304	1.334	1.620	1.372	1.214	1.421	1.771	1.954	1.824	0.979	1.586	1.475	1.359	1.452	1.431	1.187	1.507	4.614	5.110	4.288	3.856	2.290	1.191	2.870	6.656	6.035	5.214	4.696	6.527	7.171	4.490	4.664	7.305	3.610	3.151	2.676	3.909	3.674	3.579	1.957	3.648	7.402	10.666	9.966	8.658
OopSylGTT00000033212	14.656	11.115	8.609	11.168	3.838	2.823	7.191	10.920	6.227	5.971	7.333	4.964	5.623	3.790	6.021	6.229	5.591	4.033	6.678	4.155	2.988	0.000	0.000	0.000	0.000	0.339	0.000	0.000	0.000	0.167	0.149	0.258	0.073	0.000	0.167	0.000	0.000	0.000	0.202	0.000	0.116	0.000	0.072	0.174	0.000	0.112	0.000	0.000	0.000
OopSylGTT00000039617	8.816	13.051	8.453	16.635	14.003	8.204	12.035	8.588	12.158	12.758	14.886	14.573	9.008	12.768	13.927	14.335	11.943	14.412	17.381	13.782	12.271	1.470	3.553	2.865	0.733	0.765	2.398	1.431	1.766	1.536	1.853	0.867	1.720	7.274	5.445	3.002	1.823	1.769	2.282	3.453	0.730	1.769	1.440	3.965	1.624	5.623	3.716	3.866	5.272
OopSylGTT00000065448	2.461	1.626	1.309	4.070	5.108	1.582	1.689	2.787	1.971	0.820	1.144	1.887	2.629	7.136	3.494	3.615	1.006	1.844	5.218	3.449	2.050	0.564	0.219	0.042	0.198	0.000	0.000	0.075	0.053	0.056	0.051	0.132	0.197	0.299	0.171	0.520	0.158	0.359	0.206	0.964	0.000	0.157	0.489	0.357	0.467	0.117	0.000	0.135	0.647
OopSylGTT00000031707	0.779	1.063	1.281	0.922	1.035	1.050	0.685	0.813	1.089	1.127	0.685	0.588	0.820	0.921	1.057	1.477	1.263	1.131	0.837	1.446	1.255	0.743	1.035	0.884	0.335	0.627	0.882	0.418	0.861	0.967	0.310	0.312	0.950	1.628	0.288	0.395	0.602	0.484	0.766	0.611	1.044	1.037	0.842	1.327	0.947	0.788	0.310	0.456	1.530
OopSylGTT00000030196	73.980	78.383	53.929	34.218	73.986	71.653	31.745	86.952	60.504	35.819	66.089	55.975	92.089	22.282	15.391	37.740	13.645	75.846	60.099	100.156	34.758	1.192	0.874	0.830	1.173	1.256	1.622	1.101	0.511	1.731	0.679	1.073	0.809	0.422	1.478	0.594	0.500	0.264	0.305	0.000	0.118	0.059	0.399	0.176	0.115	0.000	0.064	0.427	0.285
OopSylGTT00000071998	0.424	0.354	0.000	0.708	0.223	1.768	0.443	0.519	0.000	0.218	0.734	0.193	0.000	0.510	0.373	1.072	0.890	0.372	0.240	0.958	0.698	0.000	0.000	0.000	0.000	0.000	0.000	0.000	0.000	0.057	0.000	0.000	0.000	0.000	0.000	0.000	0.000	0.000	0.000	0.000	0.001	0.000	0.000	0.000	0.000	0.161	0.000	0.000	0.000
OopSylGTT00000030320	30.524	29.967	28.103	42.716	37.790	32.665	35.620	39.545	33.151	28.828	25.870	29.580	32.759	56.438	32.369	37.291	22.919	19.488	31.353	34.038	31.699	2.175	2.727	2.024	2.905	2.523	3.796	1.774	2.364	2.345	2.621	3.764	2.219	3.106	3.177	4.502	2.135	3.309	1.525	1.445	2.153	2.239	2.302	4.818	1.128	2.980	3.689	3.501	3.817
OopSylGTT00000044915	24.014	29.876	26.873	41.614	32.487	29.261	21.896	23.984	25.295	25.125	24.544	20.791	18.260	47.826	23.274	25.844	19.860	21.983	22.373	23.781	21.745	5.517	5.577	10.550	11.924	2.673	10.013	11.124	5.599	2.592	3.570	4.709	2.758	3.647	3.445	3.071	1.854	4.609	3.508	3.626	4.482	2.203	3.440	12.875	4.540	4.650	1.571	4.479	4.349
OopSylGTT00000001747	1.264	2.921	1.639	1.318	4.838	2.585	2.807	1.177	1.788	2.875	1.977	1.390	0.727	1.248	3.090	1.282	1.569	3.954	1.578	2.964	2.415	1.142	1.541	1.807	0.337	0.263	0.664	0.885	1.082	0.142	0.433	0.448	0.710	2.521	0.289	0.055	0.504	0.355	0.058	1.324	0.470	0.399	1.244	0.405	0.528	0.897	0.933	0.345	0.441
OopSylGTT00000036468	21.559	20.132	20.842	11.438	16.989	20.812	15.132	17.434	18.844	15.356	16.318	17.991	19.272	10.425	16.106	15.344	18.560	18.355	16.556	17.997	21.526	52.130	35.449	56.119	46.753	83.146	50.924	53.941	44.297	32.091	47.522	47.683	33.601	55.582	44.016	28.593	40.035	35.112	37.565	41.717	44.848	30.883	40.731	25.158	34.349	67.590	69.023	52.254	38.242
OopSylGTT00000063847	1.144	1.543	1.290	1.556	1.708	0.823	1.280	0.787	0.830	1.019	0.639	1.186	1.406	1.683	1.287	0.744	1.385	1.491	0.953	0.675	0.793	1.833	1.559	1.699	0.519	1.364	2.352	1.693	2.183	1.452	0.966	1.647	2.596	4.342	0.993	2.056	2.331	2.102	1.995	1.591	1.930	2.353	1.416	2.368	0.858	1.764	2.844	1.984	3.623
OopSylGTT00000036047	78.474	96.118	100.760	88.535	33.140	68.804	77.177	98.642	74.351	98.577	81.820	70.866	77.236	90.225	82.162	104.204	82.950	69.765	84.215	47.002	84.611	1.894	2.386	5.716	1.914	3.033	10.964	4.153	2.926	3.877	3.769	3.242	2.128	3.105	2.115	2.056	2.840	4.815	3.773	5.828	2.502	2.128	4.774	6.196	3.493	3.766	2.078	2.505	1.995
OopSylGTT00000049707	4.901	3.577	4.399	4.230	4.050	4.520	4.937	5.473	4.280	4.395	3.343	5.092	4.385	3.957	5.083	3.637	4.011	5.952	4.483	4.520	3.745	6.487	3.980	13.087	9.738	5.740	3.905	10.228	6.373	1.477	2.784	6.179	6.924	4.440	3.218	2.403	4.248	5.478	2.211	3.289	4.639	3.682	15.977	3.021	10.629	0.988	1.281	1.317	2.400
OopSylGTT00000045125	6.517	3.921	4.469	7.452	3.205	3.987	3.745	5.409	2.532	3.063	3.690	3.409	3.287	6.578	5.673	4.574	3.890	1.160	4.250	1.350	2.151	0.000	0.000	0.000	0.000	0.235	0.330	0.000	0.086	0.117	0.159	0.341	0.246	0.000	0.000	0.000	0.000	0.000	0.000	0.000	0.075	0.000	0.185	0.000	0.000	0.140	0.083	0.220	0.000
OopSylGTT00000048604	1.351	0.223	1.108	0.943	0.340	0.000	0.000	0.000	0.000	0.000	0.000	0.000	0.000	0.000	0.000	1.513	0.000	0.000	0.000	0.239	0.000	0.000	0.000	0.000	0.000	0.597	0.000	0.000	0.622	1.142	0.000	0.000	0.368	0.000	0.000	0.000	0.000	0.414	0.834	0.000	0.000	0.000	0.000	0.000	0.000	0.374	0.000	0.000	0.000
OopSylGTT00000048814	2.336	0.692	1.205	2.248	2.814	1.911	0.893	0.850	0.741	0.322	0.600	0.304	1.012	1.842	1.193	1.705	1.079	0.294	2.159	1.047	1.363	0.000	0.000	0.052	0.000	0.216	0.000	0.000	0.000	0.000	0.000	0.052	0.000	0.000	0.000	0.000	0.000	0.070	0.000	0.434	0.000	0.000	0.000	0.000	0.000	0.000	0.048	0.049	0.061
OopSylGTT00000010336	15.234	19.038	15.939	19.732	17.058	13.592	16.156	17.993	15.975	21.491	17.143	12.453	14.997	21.048	15.762	18.228	14.402	16.680	13.775	22.099	21.171	6.895	6.300	7.898	9.041	14.320	13.844	7.198	4.929	9.474	8.098	7.353	7.361	11.876	9.965	8.590	5.100	8.711	4.720	4.264	5.388	7.075	3.506	13.215	4.372	5.805	5.708	5.858	3.487
OopSylGTT00000001128	1.477	1.675	1.152	0.796	0.648	1.701	0.847	0.940	0.748	1.057	1.178	0.591	0.425	1.756	1.113	1.337	0.948	1.819	1.994	0.726	1.357	0.093	0.041	0.392	0.068	0.045	0.147	0.268	0.122	0.031	0.117	0.076	0.222	0.082	0.065	0.000	0.203	0.103	0.118	0.404	0.135	0.174	0.167	0.691	0.044	0.046	0.026	0.106	0.126
OopSylGTT00000072446	0.382	0.182	0.327	0.175	0.512	0.476	0.256	0.309	0.468	0.064	0.225	0.219	0.326	0.274	0.235	0.287	0.277	0.289	0.234	0.366	0.247	0.019	0.197	0.212	0.000	0.161	0.209	0.076	0.238	0.043	0.053	0.083	0.154	0.151	0.216	0.065	0.179	0.063	0.072	0.152	0.028	0.054	0.118	0.042	0.215	0.278	0.235	0.224	0.199
OopSylGTT00000056022	0.427	0.184	0.211	0.095	0.440	0.674	0.165	0.717	0.532	0.586	0.244	0.538	0.267	0.498	0.521	0.513	0.248	0.420	0.520	0.139	0.574	0.854	0.598	0.617	0.901	0.782	0.410	0.437	0.850	1.740	1.481	1.513	1.248	1.394	1.041	0.899	0.795	0.567	0.366	0.706	0.655	0.460	0.433	0.848	0.597	2.110	0.868	2.158	1.907
OopSylGTT00000073620	11.221	14.134	12.707	15.108	15.285	12.002	13.918	14.617	11.287	14.577	11.233	13.383	11.742	11.439	12.902	12.075	16.363	14.426	15.506	9.195	12.326	2.897	2.112	2.977	1.524	2.600	6.405	4.245	3.208	2.558	1.268	1.170	1.598	2.454	1.624	2.424	1.910	3.372	1.953	2.613	2.966	1.427	5.587	3.370	2.776	3.151	2.649	1.174	2.947
OopSylGTT00000015733	0.152	0.505	0.145	0.326	0.210	0.167	0.000	0.672	0.401	0.546	0.163	0.454	0.159	4.421	0.322	0.369	0.319	0.160	5.024	1.299	0.000	0.000	0.000	0.000	0.000	0.000	0.000	0.000	0.000	0.000	0.000	0.000	0.000	0.000	0.000	0.000	0.000	0.000	0.000	0.000	0.000	0.000	0.000	0.000	0.000	0.000	0.000	0.000	0.000
OopSylGTT00000036918	19.315	21.806	15.766	46.401	28.636	21.130	22.145	33.427	18.534	14.179	13.478	15.181	22.215	41.131	17.041	19.945	13.520	9.557	17.060	17.258	18.643	0.165	0.319	0.495	0.380	0.222	0.252	0.603	0.535	0.164	0.440	0.759	0.429	0.218	0.657	0.192	0.400	0.514	0.099	0.175	1.257	0.459	0.141	1.539	0.674	0.220	0.248	0.448	0.616
OopSylGTT00000024950	3.553	2.112	2.285	0.732	1.649	5.080	2.932	4.039	3.272	5.452	4.148	5.131	2.716	2.379	1.530	2.326	2.569	1.383	1.943	2.067	4.840	0.296	0.252	0.522	0.112	0.393	0.149	0.196	0.723	0.098	0.000	0.149	0.170	0.195	0.000	0.000	0.068	0.000	0.234	0.208	0.270	0.000	0.836	0.000	0.133	0.515	0.363	0.300	0.217
OopSylGTT00000034454	0.600	0.454	0.935	0.091	1.515	0.651	1.449	1.452	1.355	1.398	0.535	1.331	1.126	0.118	0.267	0.200	0.508	0.342	1.397	0.000	1.251	0.391	0.624	0.737	0.333	0.000	0.000	0.517	0.536	0.193	0.000	0.000	0.336	0.000	0.192	0.228	0.335	0.200	0.116	0.412	0.803	0.000	0.248	0.000	0.131	1.083	0.863	0.595	1.148
OopSylGTT00000003197	33.437	32.572	37.483	35.487	39.007	35.474	37.504	33.039	34.105	32.078	31.339	32.425	34.702	40.063	35.413	32.456	36.681	34.285	29.082	35.799	37.773	4.359	2.014	2.311	2.425	3.988	15.910	3.155	2.618	3.686	5.783	4.385	3.909	6.972	5.288	4.360	3.543	4.514	3.861	2.079	3.184	5.621	3.873	12.415	3.126	3.767	3.440	4.980	2.318
OopSylGTT00000032242	7.691	9.875	7.406	8.650	13.545	8.571	8.999	10.072	10.340	9.130	15.165	10.665	12.199	6.884	7.290	7.978	9.935	13.174	9.110	13.005	10.853	0.000	0.000	0.000	0.000	0.000	0.000	0.000	0.000	0.000	0.012	0.000	0.000	0.000	0.000	0.000	0.000	0.000	0.000	0.028	0.057	0.000	0.000	0.000	0.000	0.109	0.218	0.088	0.074
OopSylGTT00000058367	17.862	24.533	24.659	19.591	8.027	17.927	20.226	17.614	29.911	20.410	23.012	24.887	24.218	14.817	22.948	18.247	21.282	17.050	18.779	19.937	19.043	5.051	11.936	9.060	8.147	10.354	18.439	9.628	12.596	6.029	7.210	4.435	5.626	10.226	8.219	5.018	7.696	7.552	6.300	6.625	3.389	3.800	6.827	9.014	3.854	9.912	6.980	7.824	9.376
OopSylGTT00000053780	0.000	0.000	0.000	0.074	0.421	0.000	0.077	0.000	0.000	0.000	0.036	0.033	0.000	0.000	0.000	0.040	0.000	0.000	0.036	0.000	0.029	1667.991	1637.914	1061.438	684.827	1019.771	431.705	733.824	1226.332	673.236	738.466	460.319	782.953	236.337	632.394	546.243	423.079	1078.554	776.140	841.601	726.384	858.472	736.643	438.594	677.976	1869.666	2405.423	1797.194	1501.740
OopSylGTT00000006981	1.375	1.399	1.587	0.834	0.610	1.741	1.592	1.278	1.243	2.281	1.781	1.870	1.132	0.494	1.767	1.363	0.931	1.205	1.428	2.298	1.500	2.835	5.246	6.375	2.029	1.682	1.565	5.248	3.688	3.336	2.901	2.592	5.933	2.360	2.992	2.088	6.312	1.687	1.968	2.934	1.827	1.051	4.900	2.221	2.962	0.620	0.381	1.080	1.359
OopSylGTT00000036346	3.872	3.058	4.305	4.506	4.155	3.054	2.627	4.219	3.540	3.279	3.847	2.417	3.574	4.094	4.513	2.906	5.138	4.069	2.789	1.629	3.655	0.000	0.000	0.207	0.000	0.000	0.000	0.000	0.168	0.272	0.081	0.000	0.000	0.000	0.000	0.213	0.000	0.000	0.000	0.000	0.000	0.127	0.078	0.188	0.000	0.060	0.068	0.070	0.541
OopSylGTT00000007059	4.004	5.608	3.685	5.085	5.052	4.303	1.691	2.695	2.653	1.595	2.635	2.679	2.705	2.763	3.379	2.737	3.858	4.134	3.253	5.693	3.325	0.370	0.137	0.582	0.187	0.073	0.654	0.352	0.799	0.053	0.336	0.372	0.278	0.210	0.053	0.122	0.074	0.562	0.129	1.018	0.075	0.369	1.287	1.456	0.219	0.110	0.082	0.466	0.081
OopSylGTT00000001858	1.086	0.709	0.628	1.664	1.459	0.918	0.753	1.651	1.017	1.269	0.580	1.153	1.067	1.791	1.368	1.680	1.304	0.812	0.920	1.019	0.839	0.000	0.000	0.000	0.124	0.072	0.081	0.000	0.000	0.000	0.286	0.082	0.138	0.000	0.000	0.060	0.000	0.000	0.064	0.225	0.000	0.000	0.073	0.274	0.000	0.205	0.070	0.159	0.000
OopSylGTT00000043476	0.428	0.278	0.120	0.740	0.839	0.209	0.272	0.639	0.338	0.473	0.045	0.171	0.399	0.536	0.200	0.354	0.043	0.139	0.224	0.621	0.236	0.193	0.126	0.246	0.057	0.280	0.000	0.495	0.426	0.062	0.093	0.157	0.165	0.319	0.296	0.279	0.102	0.473	0.354	0.309	0.408	0.202	0.607	0.732	0.310	0.236	0.459	0.814	1.077
OopSylGTT00000065780	0.000	0.972	0.975	0.471	2.227	1.292	0.683	0.517	0.517	0.000	0.470	0.292	0.460	0.812	0.466	0.000	0.768	0.154	0.000	1.253	0.915	0.000	0.000	0.000	0.000	0.000	0.000	0.113	0.000	0.000	0.146	0.000	0.000	0.113	0.000	0.000	0.000	0.000	0.000	0.000	0.000	0.000	0.000	0.000	0.000	0.000	0.118	0.000	0.000
OopSylGTT00000062880	0.275	0.000	0.000	0.000	0.561	0.466	0.000	0.140	0.134	0.000	0.778	0.325	0.235	0.574	0.774	0.000	0.186	0.475	0.158	0.156	0.000	0.000	0.000	0.000	0.000	0.000	0.000	0.000	0.000	0.000	0.000	0.093	0.000	0.000	0.000	0.000	0.000	0.000	0.000	0.000	0.000	0.000	0.000	0.000	0.000	0.078	0.000	0.000	0.000
OopSylGTT00000020645	90.347	108.735	96.493	108.304	177.355	123.186	105.080	121.019	103.633	86.673	93.114	103.454	112.110	166.699	90.786	127.970	82.050	83.365	88.083	105.086	112.143	10.152	7.578	11.305	6.788	8.094	9.349	13.193	9.498	10.154	6.573	8.784	10.095	9.572	8.031	12.663	9.259	6.398	9.317	13.011	13.553	12.515	12.692	17.760	5.566	7.385	6.946	7.490	7.544
OopSylGTT00000029544	15.924	13.828	11.799	15.227	19.127	18.143	10.125	12.769	15.704	11.139	13.195	12.276	15.365	18.450	8.850	16.571	8.421	9.439	17.267	10.119	15.769	1.325	1.147	2.147	1.424	0.138	1.580	1.386	1.909	1.925	1.412	1.898	1.405	1.429	1.686	1.878	2.014	0.427	0.509	0.808	1.724	1.287	0.794	2.288	0.856	0.587	0.299	0.861	0.666
OopSylGTT00000023252	0.366	0.159	0.089	0.566	0.500	0.353	0.245	0.240	0.620	0.227	0.425	0.398	0.471	0.714	0.469	0.861	0.000	0.257	0.392	0.518	0.098	0.169	0.434	0.225	0.307	0.000	0.357	0.439	0.619	0.120	0.327	0.350	0.310	0.473	0.343	0.580	1.340	0.331	0.527	0.506	0.414	1.187	0.551	0.462	0.296	0.236	0.309	0.575	0.664
OopSylGTT00000058359	0.285	0.000	0.151	0.596	0.532	0.000	0.000	0.189	0.100	0.000	0.232	0.162	0.113	0.078	0.000	0.065	0.000	0.000	0.000	0.266	0.430	0.000	0.000	0.000	0.000	0.000	0.000	0.000	0.000	0.000	0.000	0.000	0.000	0.000	0.000	0.000	0.000	0.000	0.000	0.000	0.000	0.000	0.000	0.000	0.000	0.000	0.000	0.000	0.000
OopSylGTT00000047732	0.000	0.000	0.096	0.077	0.049	0.078	0.040	0.090	0.129	0.000	0.111	0.138	0.072	0.502	0.112	0.042	0.000	0.034	0.111	0.380	0.152	0.680	2.438	0.812	1.754	2.782	0.684	0.797	0.495	1.316	2.194	1.010	1.936	2.569	1.627	7.313	0.708	1.673	3.643	1.029	0.907	1.285	2.588	4.103	1.280	62.066	76.694	70.160	101.958
OopSylGTT00000054583	1.222	0.412	0.502	0.800	2.195	0.688	0.257	0.567	1.030	0.819	0.319	1.301	0.502	2.510	0.647	0.902	0.705	0.929	0.884	0.380	0.947	0.000	0.000	0.000	0.000	0.000	0.000	0.000	0.000	0.000	0.000	0.000	0.000	0.000	0.000	0.000	0.000	0.093	0.000	0.000	0.000	0.000	0.000	0.000	0.000	0.000	0.000	0.000	0.000
OopSylGTT00000052521	0.261	0.000	0.000	0.000	0.001	0.775	0.504	0.343	0.870	0.020	0.106	0.797	0.123	0.000	3.828	0.171	1.063	0.351	1.746	2.893	1.943	0.002	0.059	0.278	0.000	0.187	0.027	0.400	0.176	0.203	0.291	0.273	0.287	0.721	0.166	0.605	0.170	0.241	0.622	0.000	0.000	0.452	0.215	4.125	0.952	0.361	0.516	0.639	0.827
OopSylGTT00000057420	1.153	1.590	1.366	2.159	1.592	2.061	2.349	2.413	2.920	2.758	4.310	0.716	2.709	1.398	2.287	2.971	2.413	3.473	3.568	1.055	2.566	1.860	1.703	3.003	6.310	5.381	12.674	1.331	2.669	7.486	8.904	7.404	1.986	19.698	10.640	8.022	2.809	7.450	14.339	6.221	8.666	7.745	2.609	9.895	4.162	30.505	15.189	10.394	14.380
OopSylGTT00000023473	0.329	0.496	0.712	0.273	0.690	0.208	0.320	0.160	0.859	0.297	0.526	0.641	0.320	0.538	0.562	0.407	0.507	0.635	0.527	0.263	0.592	0.035	0.138	0.282	0.042	0.099	0.166	0.047	0.441	0.177	0.000	0.084	0.251	0.447	0.109	0.325	0.277	0.420	0.219	0.381	0.504	0.398	0.187	0.609	0.348	0.303	0.057	0.174	0.582
OopSylGTT00000060959	19.975	14.354	9.327	25.083	38.241	16.040	13.139	15.105	13.574	8.316	10.608	13.603	7.308	24.642	13.617	10.835	11.962	6.651	16.420	12.366	12.461	3.483	7.435	7.064	3.164	3.736	7.232	8.080	6.800	2.353	6.244	4.154	4.499	4.480	4.724	2.877	5.112	8.841	6.082	5.879	3.779	7.456	7.489	7.950	6.038	2.056	1.587	3.024	1.506
OopSylGTT00000057839	3.451	3.785	2.246	4.244	4.503	4.663	3.379	4.266	3.243	2.412	2.559	4.228	3.449	4.796	3.013	2.266	3.804	2.895	2.528	2.708	2.748	0.810	0.966	0.422	0.834	0.603	2.382	1.068	0.908	0.588	0.872	1.129	0.838	0.930	0.883	0.696	0.737	1.054	0.961	0.986	1.046	0.751	0.463	1.575	0.906	1.928	1.306	1.080	1.135
OopSylGTT00000061441	4.616	4.483	4.922	6.578	5.616	5.936	7.711	5.429	6.041	6.022	6.263	6.386	3.541	11.437	8.080	7.663	5.179	6.661	8.241	4.563	6.003	1.090	1.222	0.972	1.060	0.705	1.174	1.405	0.214	0.897	1.842	2.137	0.289	1.532	2.007	0.542	1.095	1.045	0.841	1.086	0.699	0.233	0.173	0.803	1.068	0.211	0.138	0.000	0.107
OopSylGTT00000028920	2.510	0.619	0.721	2.359	3.673	2.523	1.129	1.851	2.186	0.604	1.894	2.069	1.461	4.045	1.151	2.359	2.635	1.128	1.136	1.561	1.648	14.574	20.010	13.614	9.019	20.068	8.229	27.465	13.521	7.079	14.787	11.365	12.191	5.542	16.661	12.305	11.098	9.294	9.841	9.217	7.764	18.416	14.677	5.694	7.874	7.174	7.129	8.046	9.523
OopSylGTT00000022591	0.338	0.113	0.577	0.396	0.316	0.422	0.242	0.262	0.307	0.515	0.134	0.744	0.550	0.364	0.295	0.214	0.340	0.537	0.431	0.092	0.407	0.174	0.451	0.146	0.034	0.081	0.314	0.330	0.223	0.376	0.187	0.393	0.984	0.420	0.325	0.432	0.227	0.281	0.255	0.000	0.209	0.203	0.255	0.311	0.208	0.385	0.524	0.501	0.239
OopSylGTT00000056625	0.000	0.000	0.000	0.502	0.000	0.000	0.000	0.000	0.239	0.274	0.371	0.227	0.000	0.364	0.000	0.000	0.000	0.080	0.000	0.524	0.000	2.635	0.000	0.000	4.240	6.000	0.864	1.629	0.000	0.000	0.000	0.000	0.000	0.000	0.000	0.000	0.000	0.000	0.000	0.000	0.000	0.000	0.000	0.466	0.000	0.000	0.000	0.000	0.000
OopSylGTT00000003745	44.681	68.217	58.655	76.962	45.033	59.829	61.659	64.449	71.914	62.051	59.991	46.232	56.900	52.409	48.798	85.938	46.643	120.464	41.084	111.013	46.296	3.279	1.864	1.752	2.255	3.452	3.298	2.332	2.274	2.379	1.921	2.370	1.355	6.474	3.203	3.678	2.893	3.797	1.882	2.543	1.641	2.734	3.515	6.004	2.464	0.994	1.332	2.776	2.824
OopSylGTT00000029641	14.371	15.374	14.092	13.076	4.757	11.370	12.304	13.451	10.105	14.017	13.341	9.530	11.200	11.686	12.670	11.638	12.044	9.921	14.804	10.337	12.914	0.914	0.658	1.512	0.609	0.255	1.044	1.770	1.025	0.127	0.164	0.182	0.360	0.213	0.156	0.144	0.236	1.158	1.042	1.368	0.981	0.853	1.731	1.366	0.642	0.714	0.555	0.227	1.184
OopSylGTT00000037182	4.695	7.639	7.901	6.214	7.317	7.260	6.597	4.692	5.360	2.553	7.280	4.481	5.137	6.021	9.656	8.235	9.588	7.369	6.369	8.319	5.137	0.000	0.000	0.159	0.000	0.000	0.000	0.000	0.177	0.202	0.000	0.295	0.000	0.000	0.000	0.000	0.000	0.392	0.000	0.827	0.000	0.272	0.326	0.000	0.521	0.000	0.000	0.000	0.140
OopSylGTT00000007923	0.642	0.115	1.286	0.227	0.147	0.117	1.468	1.657	2.731	0.882	2.030	1.471	4.271	0.147	0.000	0.127	0.434	0.219	0.329	2.710	0.373	0.248	2.040	3.495	0.832	1.131	0.000	0.327	6.123	17.475	8.566	12.631	10.522	6.521	7.686	12.244	12.222	0.248	0.288	0.258	1.003	0.169	0.825	0.746	5.416	0.470	2.305	1.102	2.755
OopSylGTT00000040418	25.440	42.978	28.617	28.562	48.466	36.566	52.927	25.202	29.848	63.620	60.300	42.535	26.728	24.780	37.799	24.080	31.251	39.976	23.614	29.729	24.753	84.540	82.385	94.568	80.035	87.133	48.219	77.017	79.926	67.779	84.554	116.715	92.196	114.682	120.098	108.089	75.437	83.991	73.546	59.449	59.052	64.495	82.473	41.262	60.701	181.690	201.274	136.811	182.393
OopSylGTT00000047377	1.317	1.302	1.491	0.694	3.572	2.584	1.110	0.695	1.662	1.243	0.683	1.991	1.078	0.000	1.963	0.096	1.454	1.794	1.005	1.957	0.986	8.222	9.807	6.970	2.666	4.357	1.278	11.335	11.746	8.602	8.478	1.844	9.503	9.381	3.320	4.361	13.420	2.975	2.776	0.592	10.139	1.808	6.666	1.150	1.893	8.462	10.094	16.575	8.615
OopSylGTT00000055897	0.000	0.000	0.067	0.000	0.000	0.000	0.000	0.249	0.000	0.000	0.000	0.000	0.074	0.000	0.000	0.086	0.000	0.000	0.150	0.000	0.000	0.000	0.000	0.000	0.000	0.000	0.000	0.000	0.000	0.000	0.000	0.000	0.000	0.000	0.000	0.000	0.000	0.000	0.000	0.000	0.000	0.000	0.000	0.000	0.000	0.000	0.000	0.000	0.000
OopSylGTT00000068696	16.861	12.661	9.038	9.000	12.259	10.055	4.750	11.921	8.161	8.196	11.232	8.507	13.712	4.439	6.934	10.434	12.795	12.578	10.689	8.838	14.374	75.750	10.750	64.414	102.595	7.509	17.181	10.566	18.947	27.683	41.194	195.611	56.661	224.600	66.274	37.960	21.323	44.674	25.946	12.179	20.316	31.629	9.546	22.944	18.487	9.821	15.356	12.705	21.409
OopSylGTT00000039235	0.321	0.535	0.767	0.172	0.443	0.354	0.376	0.143	0.847	0.579	0.862	0.480	0.507	0.891	0.340	0.392	1.353	1.530	0.665	0.196	0.000	0.188	0.237	0.147	0.206	0.237	0.000	0.000	0.000	0.372	0.000	0.137	0.158	0.493	0.000	0.225	0.374	0.366	0.000	0.000	0.000	0.000	0.000	0.000	0.242	0.000	0.000	0.133	0.651
OopSylGTT00000010843	2.735	2.101	4.034	2.198	5.665	4.369	4.104	1.778	3.676	2.164	4.697	4.323	3.893	1.149	3.373	3.353	3.350	1.546	2.068	2.870	3.860	7.304	6.665	7.258	7.464	7.468	3.756	8.782	9.432	8.305	9.103	8.622	8.153	6.792	8.704	4.941	10.408	5.822	6.489	6.434	7.081	7.602	5.674	4.034	5.835	7.619	7.534	5.859	8.942
OopSylGTT00000063345	36.669	32.162	33.213	52.985	55.271	44.297	44.803	39.905	28.568	33.525	27.852	31.180	37.447	69.977	45.403	37.137	25.563	25.008	36.463	32.343	36.390	3.655	2.635	0.887	2.092	1.377	3.861	3.634	3.549	3.888	3.362	4.298	5.007	3.073	2.016	5.274	2.290	3.109	3.023	1.295	2.955	2.246	3.666	6.874	2.904	2.876	2.637	2.789	3.902
OopSylGTT00000027583	82.040	71.491	88.172	91.835	90.586	95.997	83.053	108.517	89.214	68.123	94.243	98.648	107.584	87.050	96.585	83.805	110.413	118.772	71.985	75.469	96.671	27.570	41.320	42.815	39.526	34.666	154.617	43.785	35.361	15.047	15.777	21.002	14.151	24.229	13.453	15.591	15.049	18.921	10.191	18.159	13.535	13.428	18.778	24.336	22.915	11.340	10.502	16.502	11.564
OopSylGTT00000044850	1.701	0.000	3.544	1.426	1.109	1.791	0.000	4.747	1.314	3.880	2.741	2.788	4.856	0.000	0.000	2.045	5.303	0.000	1.593	3.273	4.054	1.848	1.627	4.019	1.820	3.036	2.162	3.516	3.063	2.433	2.183	1.613	2.478	3.183	2.809	2.737	2.083	1.439	3.316	2.262	1.450	1.988	2.239	0.358	2.377	1.661	2.512	3.537	1.151
OopSylGTT00000038699	2.988	2.918	3.010	3.716	2.808	2.312	2.733	2.818	3.216	1.478	2.739	3.112	2.938	2.705	2.893	3.135	2.145	1.766	2.756	1.740	1.506	0.000	0.000	0.000	0.000	0.000	0.000	0.037	0.000	0.000	0.000	0.000	0.000	0.000	0.000	0.000	0.000	0.000	0.000	0.000	0.000	0.000	0.000	0.129	0.000	0.000	0.000	0.087	0.000
OopSylGTT00000039941	2.924	2.776	2.456	2.167	2.685	2.149	2.442	2.426	2.372	2.441	2.054	2.429	2.118	1.813	2.236	1.866	2.152	2.080	2.146	1.437	1.906	1.152	0.949	1.131	0.547	0.694	1.438	0.823	1.313	0.872	0.807	0.775	1.008	1.095	0.954	0.765	1.317	1.130	0.728	0.779	0.971	0.774	1.166	1.264	0.960	1.697	1.137	1.357	1.303
OopSylGTT00000016528	4.015	3.804	2.415	1.662	1.190	4.478	4.192	6.063	9.660	3.555	4.169	2.132	4.619	2.886	2.212	2.757	3.868	2.143	2.196	2.759	2.939	0.837	1.793	1.800	0.809	0.960	0.099	1.652	1.275	1.502	0.364	0.320	1.706	1.847	0.846	0.584	0.863	0.234	0.825	0.395	0.705	1.101	0.987	0.954	1.602	0.565	1.121	1.710	2.846
OopSylGTT00000008391	8.575	7.604	9.060	4.364	5.572	8.980	6.545	11.722	10.405	6.030	9.681	9.593	12.523	5.612	7.165	8.089	8.194	7.358	7.688	8.117	9.584	1.342	0.606	2.238	0.702	0.639	0.825	1.159	2.509	1.200	0.662	0.467	1.051	3.506	0.807	0.621	1.498	0.845	0.731	0.857	0.562	0.561	2.198	0.562	0.644	4.376	3.796	3.751	4.164
OopSylGTT00000058864	1.747	2.255	2.241	1.463	1.667	1.889	2.010	1.606	1.524	1.641	1.614	1.877	1.827	0.848	1.927	1.450	1.695	1.382	1.311	1.153	1.837	6.704	8.464	9.522	8.315	14.390	10.407	8.184	8.424	9.210	10.277	12.600	10.558	13.728	12.309	8.301	13.202	9.064	7.458	7.067	9.150	6.682	8.351	6.378	6.706	10.750	11.592	6.739	10.595
OopSylGTT00000025762	9.856	11.705	8.974	8.866	10.082	6.472	7.831	12.419	11.747	11.741	9.119	9.768	10.141	8.559	11.715	10.729	12.396	10.677	10.551	7.057	10.841	1.437	1.613	2.094	1.837	2.306	1.028	3.066	1.010	0.203	0.429	0.707	0.556	0.326	0.684	0.557	0.555	1.238	0.593	1.240	1.709	0.828	1.694	0.000	1.381	1.020	0.798	0.208	0.602
OopSylGTT00000071018	3.920	2.309	1.754	0.418	2.474	2.596	2.676	2.846	2.721	2.027	1.842	1.839	4.022	2.914	2.076	1.714	3.047	1.794	2.688	1.490	2.618	0.876	1.702	1.067	0.688	0.605	0.226	1.585	2.442	0.679	0.796	0.649	0.640	2.708	0.937	0.838	1.201	0.726	0.715	0.417	0.481	0.136	1.441	0.724	0.067	0.475	0.648	0.744	0.713
OopSylGTT00000024215	8.048	4.964	8.143	7.633	7.275	7.485	6.267	6.617	7.410	6.835	6.698	6.833	6.050	7.393	7.182	5.475	6.228	6.623	8.086	7.895	5.870	11.070	14.219	17.398	12.712	26.875	8.839	12.490	12.962	9.597	12.259	12.070	10.925	12.333	17.531	9.810	12.255	15.548	12.412	16.285	10.470	10.909	15.679	9.853	9.889	21.665	17.376	11.927	12.915
OopSylGTT00000052489	26.100	21.732	25.255	15.168	19.420	29.114	22.332	23.105	23.610	17.251	15.776	25.093	25.782	11.666	23.395	23.016	31.539	27.728	29.010	30.719	29.294	6.193	7.653	14.042	5.904	13.246	8.311	17.460	7.213	11.168	8.937	5.284	4.808	9.029	6.481	5.843	7.389	9.185	7.091	5.685	9.836	9.235	10.903	3.875	7.249	15.148	11.297	6.676	9.663
OopSylGTT00000006191	1.398	0.000	0.400	2.987	1.304	3.267	1.023	0.000	1.168	0.244	0.000	0.542	1.696	1.706	0.268	3.774	0.459	0.222	1.398	0.616	1.851	0.000	0.000	0.000	0.000	0.000	0.000	0.000	0.000	0.000	0.000	0.313	0.000	0.000	0.000	0.000	0.000	0.000	0.000	0.000	0.000	0.000	0.000	0.000	0.000	0.000	0.000	0.150	0.000
OopSylGTT00000021647	0.000	0.000	0.000	0.000	0.840	0.000	0.000	0.000	0.000	0.000	0.326	0.000	0.159	0.000	0.000	0.185	0.000	0.000	0.000	0.000	0.000	0.000	0.000	0.000	0.000	0.000	0.000	0.000	0.000	0.000	0.000	0.000	0.000	0.000	0.000	0.000	0.000	0.000	0.000	0.000	0.000	0.000	0.000	0.000	0.000	0.000	0.000	0.000	0.000
OopSylGTT00000029561	28.964	26.398	25.710	11.845	19.231	24.235	38.953	47.432	45.065	22.254	38.381	35.677	58.088	19.137	33.772	22.505	19.382	67.643	18.465	29.230	18.968	0.000	0.000	0.041	0.000	0.000	0.000	0.000	0.000	0.000	0.000	0.000	0.000	0.000	0.169	0.064	0.000	0.000	0.000	0.000	0.000	0.000	0.000	0.000	0.000	0.000	0.562	0.400	0.426
OopSylGTT00000046099	2.560	2.117	2.953	2.384	2.708	2.413	2.189	3.154	3.106	3.119	3.178	3.290	2.741	2.098	3.180	2.363	3.143	3.096	3.110	3.339	3.528	1.000	1.196	0.932	0.562	0.321	0.931	1.078	1.341	1.144	1.013	0.602	0.779	1.694	0.903	1.005	1.106	0.603	0.689	1.189	0.690	1.126	1.252	0.861	1.016	0.683	1.646	1.233	1.523
OopSylGTT00000039961	0.000	0.000	0.000	0.000	0.000	0.000	0.000	0.000	0.000	0.000	0.000	0.000	0.000	0.000	0.000	0.000	0.000	0.000	0.000	0.000	0.000	43.001	29.520	15.274	25.411	98.044	27.835	20.946	33.041	38.769	48.964	30.949	32.357	22.240	51.740	32.431	35.513	31.541	29.751	14.992	31.906	31.200	14.244	47.370	10.991	3.554	6.550	3.200	4.957
OopSylGTT00000037852	6.723	7.320	6.685	10.203	9.712	7.627	5.209	8.521	5.966	5.083	6.749	6.311	6.055	9.290	6.792	6.119	7.045	6.429	5.817	7.670	6.227	0.409	0.603	0.774	0.342	0.160	0.900	0.814	0.659	0.290	0.421	0.465	0.470	0.270	0.706	0.269	0.246	0.987	0.639	0.623	0.410	0.814	0.455	0.369	0.563	0.482	0.767	0.186	0.767
OopSylGTT00000020365	1.618	0.758	0.521	1.374	0.870	1.183	0.430	1.176	0.605	0.445	0.433	0.371	0.520	0.692	1.031	0.855	0.368	0.399	0.613	0.213	0.575	0.000	0.000	0.000	0.000	0.050	0.000	0.024	0.000	0.000	0.000	0.052	0.027	0.000	0.000	0.000	0.000	0.034	0.000	0.000	0.000	0.000	0.033	0.000	0.000	0.462	0.319	0.218	0.485
OopSylGTT00000010231	7.235	6.806	7.063	4.849	7.056	8.843	7.058	7.527	7.755	6.886	7.974	7.240	8.327	4.685	6.095	6.012	7.570	7.775	5.592	6.997	7.249	39.173	32.739	33.762	29.565	50.391	24.939	32.383	36.366	37.073	40.146	42.037	43.413	37.195	35.965	28.824	47.006	29.266	31.789	33.444	34.533	31.528	30.623	24.765	28.090	32.765	38.789	32.253	30.331
OopSylGTT00000056757	0.918	0.166	0.286	1.354	0.647	0.518	0.891	0.134	0.613	0.556	0.932	0.664	0.480	0.369	0.990	0.984	0.558	0.205	1.089	0.063	0.812	0.000	0.000	0.044	0.000	0.000	0.000	0.000	0.000	0.000	0.000	0.000	0.000	0.000	0.000	0.000	0.000	0.000	0.000	0.000	0.000	0.000	0.000	0.000	0.000	0.000	0.000	0.000	0.000
OopSylGTT00000022744	1.189	0.288	1.232	0.815	0.854	1.895	0.351	0.637	1.177	0.785	0.538	0.521	2.198	1.317	0.664	0.479	1.254	0.693	1.108	3.129	2.264	0.476	0.390	0.419	0.000	0.790	0.226	0.203	0.586	0.455	0.653	0.676	0.129	0.707	0.146	0.724	0.718	0.753	0.175	0.000	0.809	1.035	0.627	0.334	1.200	0.520	0.237	1.323	0.870
OopSylGTT00000069107	0.000	0.221	1.142	0.277	0.539	0.274	0.779	1.066	0.761	0.000	1.344	0.983	1.825	0.000	0.920	0.731	1.673	0.422	0.232	0.482	1.015	0.575	0.000	0.912	0.556	0.075	0.000	0.742	0.751	0.000	0.584	0.322	0.784	2.369	2.516	0.276	1.804	1.147	0.359	1.020	1.588	0.150	0.228	1.048	0.955	0.000	1.015	0.000	0.591
OopSylGTT00000055311	89.146	147.443	145.065	138.236	140.026	115.334	129.669	139.976	111.393	115.949	140.536	125.529	123.866	180.570	112.877	138.628	132.772	113.591	110.755	124.249	125.867	91.894	78.832	93.309	66.113	76.484	74.966	86.743	84.453	85.551	78.785	85.618	81.484	20.402	95.803	64.627	42.591	88.365	84.544	61.580	99.580	54.196	88.995	62.462	33.665	17.349	16.742	15.457	18.249
OopSylGTT00000062972	8.490	9.035	9.314	10.269	18.373	13.835	11.910	8.591	8.843	9.314	6.767	11.661	8.858	14.647	10.893	9.975	7.913	11.963	9.160	10.776	9.621	0.138	0.108	0.211	0.231	0.505	0.130	0.147	0.266	0.138	0.179	0.176	0.245	0.276	0.227	0.142	0.217	0.569	0.309	0.059	0.710	0.271	0.110	1.009	0.155	0.139	0.329	0.244	0.501
OopSylGTT00000004585	0.210	0.087	0.055	0.300	0.603	0.212	0.365	0.023	0.126	0.033	0.160	0.107	0.000	0.289	0.203	0.453	0.469	0.469	0.289	0.789	0.086	0.000	0.000	0.000	0.000	0.000	0.000	0.000	0.000	0.000	0.000	0.000	0.000	0.000	0.000	0.000	0.000	0.000	0.000	0.000	0.000	0.000	0.000	0.067	0.000	0.000	0.000	0.000	0.000
OopSylGTT00000062189	1.252	0.839	2.240	1.115	1.316	1.588	1.634	1.901	1.818	1.974	1.091	2.277	1.552	1.917	1.266	0.972	1.747	1.846	0.893	1.188	1.608	6.036	5.511	7.154	4.564	8.565	4.651	5.327	5.903	10.287	6.767	8.354	8.223	15.041	8.266	6.129	7.496	4.852	5.927	1.191	7.250	4.843	4.715	3.556	6.536	6.317	6.875	4.244	8.002
OopSylGTT00000046337	1.170	1.226	1.320	2.016	1.318	0.679	0.947	1.393	0.857	0.589	1.431	0.731	0.862	1.423	1.664	0.861	0.942	0.453	0.639	0.325	0.809	0.000	0.000	0.041	0.000	0.000	0.000	0.037	0.052	0.000	0.000	0.000	0.000	0.000	0.056	0.000	0.000	0.177	0.000	0.000	0.235	0.078	0.000	0.480	0.000	0.115	0.000	0.000	0.000
OopSylGTT00000021457	7.707	6.505	6.588	5.940	5.149	6.470	5.922	7.137	7.224	6.750	7.641	6.852	7.648	5.515	6.251	6.061	6.441	7.396	6.686	5.094	6.391	0.713	1.063	2.258	0.621	0.857	3.094	1.157	1.217	0.552	1.357	1.040	1.217	0.981	0.647	0.637	1.082	1.333	1.586	1.733	1.190	1.719	1.435	1.231	1.151	2.744	2.611	1.878	2.840
OopSylGTT00000024561	0.454	0.000	0.000	0.000	0.136	0.000	0.000	1.713	0.341	0.000	0.000	0.000	0.560	0.476	0.000	0.000	0.000	0.427	0.212	0.000	0.523	0.000	0.000	0.089	0.000	0.000	0.130	0.000	0.133	0.126	0.000	0.726	0.000	0.824	0.000	0.103	0.082	0.584	0.000	0.474	0.000	0.000	0.000	0.000	0.000	0.335	0.383	0.269	0.285
OopSylGTT00000024820	1.812	2.079	0.923	0.746	3.992	2.359	1.436	1.239	0.906	2.308	1.922	1.853	1.481	2.212	2.389	1.932	2.721	2.187	2.029	1.670	1.255	2.023	2.510	1.664	2.175	2.641	1.993	1.055	2.085	1.148	2.323	1.837	1.380	2.721	2.743	1.004	1.457	1.283	0.696	1.536	1.106	1.709	0.931	1.204	0.889	1.462	2.742	1.865	1.359
OopSylGTT00000069509	1.608	1.842	2.091	0.679	5.577	3.517	2.806	1.433	1.312	2.228	1.948	1.161	1.259	1.066	2.489	0.944	1.299	2.784	2.190	1.555	1.379	1.378	1.032	0.902	0.934	0.401	0.463	1.175	1.498	1.494	0.402	0.891	1.567	1.725	0.726	0.368	1.476	1.140	1.095	1.205	0.661	0.614	1.700	2.103	0.903	0.743	0.559	1.661	1.942
OopSylGTT00000047868	8.981	10.211	8.437	9.110	6.405	8.643	7.871	8.976	8.720	11.465	9.844	10.035	8.846	7.090	8.336	11.136	12.591	10.454	8.598	7.095	8.008	0.409	0.743	0.803	0.485	0.968	1.654	0.979	0.624	0.449	0.299	0.420	0.324	0.380	0.291	0.468	0.145	0.307	0.453	1.581	1.509	0.973	0.716	2.012	1.196	2.049	2.107	1.331	1.782
OopSylGTT00000037360	228.117	225.734	206.681	408.242	406.494	258.768	243.334	300.215	206.243	195.173	207.336	210.620	250.621	443.922	263.853	274.750	224.393	192.509	241.042	217.641	228.332	10.186	8.528	8.784	8.754	8.428	22.685	10.626	10.044	7.555	7.915	11.341	8.216	8.986	6.844	9.997	8.293	9.795	6.846	5.822	7.231	7.779	8.808	18.198	9.596	4.535	8.126	6.622	5.331
OopSylGTT00000063844	0.252	1.472	1.701	0.000	0.826	1.099	0.795	0.000	0.574	0.543	0.276	2.210	0.259	1.001	1.278	0.129	0.601	0.000	0.402	0.578	0.000	12.626	12.181	10.533	7.241	2.823	11.400	10.338	15.171	12.576	12.118	9.323	11.576	23.238	8.522	9.958	16.696	9.949	7.674	7.527	7.715	5.694	8.269	14.303	5.264	2.690	1.013	5.444	4.157
OopSylGTT00000042410	2.996	2.501	2.806	3.857	2.759	3.109	2.813	3.068	2.968	2.470	2.429	2.725	2.798	5.286	3.459	3.647	2.473	2.172	3.503	3.100	3.027	0.040	0.063	0.051	0.049	0.094	0.269	0.077	0.120	0.040	0.048	0.131	0.059	0.120	0.051	0.139	0.053	0.124	0.092	0.033	0.067	0.065	0.064	0.290	0.000	0.125	0.061	0.041	0.102
OopSylGTT00000006409	23.225	25.803	26.404	15.174	43.023	31.367	33.015	26.025	27.598	31.990	31.953	36.671	30.015	18.561	35.564	21.142	26.740	40.865	22.970	29.341	25.786	135.530	139.988	106.216	145.001	222.071	117.809	112.800	96.860	152.329	159.112	159.053	150.395	187.974	130.077	116.495	159.989	138.831	104.578	86.425	100.972	105.863	109.747	102.074	87.823	110.303	119.552	97.464	108.967
OopSylGTT00000024018	0.383	0.420	0.000	0.728	0.581	0.313	0.435	1.339	0.225	0.785	0.000	0.093	0.709	0.751	0.316	0.638	0.192	0.000	0.656	0.000	0.190	0.110	0.140	0.000	0.000	0.000	0.166	0.000	0.128	1.067	0.698	0.000	0.376	0.089	0.000	0.000	0.075	0.112	0.000	0.231	0.000	0.000	0.000	0.981	0.832	0.000	0.080	0.248	0.000
OopSylGTT00000048400	3.565	2.126	3.124	2.322	1.977	3.666	5.510	2.197	3.316	4.790	4.215	1.430	3.625	2.977	2.927	3.453	2.357	1.619	3.651	1.688	4.387	0.000	0.000	0.324	0.000	0.000	0.000	0.000	0.000	0.000	0.000	0.000	0.127	0.000	0.000	0.000	0.000	0.000	0.161	0.000	0.000	0.000	0.000	0.000	0.175	0.103	0.000	0.000	0.000
OopSylGTT00000010215	6.803	5.937	6.410	5.549	4.052	5.617	5.220	7.467	6.121	5.428	6.519	5.534	6.168	6.034	6.727	5.268	6.075	6.974	6.656	7.063	6.433	3.483	3.488	3.173	2.819	2.672	0.878	1.627	3.948	1.350	1.829	1.429	2.266	2.395	1.814	1.153	1.561	1.673	2.355	1.298	1.666	1.888	1.505	2.251	1.664	2.170	4.799	3.027	4.416
OopSylGTT00000023215	0.216	0.334	0.280	1.247	0.114	0.688	0.141	0.428	0.562	0.197	0.044	0.191	0.244	0.927	0.087	1.207	0.040	0.040	0.764	0.786	1.154	0.000	0.000	0.000	0.000	0.000	0.000	0.000	0.000	0.000	0.000	0.000	0.000	0.000	0.000	0.000	0.000	0.000	0.000	0.000	0.000	0.000	0.000	0.000	0.000	0.000	0.000	0.000	0.000
OopSylGTT00000050381	117.335	98.092	102.534	54.389	78.653	122.010	99.854	116.012	122.580	108.416	116.411	139.539	150.067	46.485	82.306	117.260	108.277	131.156	100.165	121.712	142.097	741.182	960.847	1048.556	798.206	413.147	495.173	847.287	680.808	963.752	739.588	979.095	1087.697	801.396	1171.633	851.783	1182.847	778.621	474.115	399.161	706.845	688.917	870.939	532.448	621.767	360.061	450.480	327.893	441.888
OopSylGTT00000007258	1.721	0.512	0.000	0.000	0.244	0.000	0.000	0.203	0.684	0.292	0.000	0.861	0.470	0.000	0.495	0.000	0.000	0.230	1.010	1.004	0.561	1.018	2.531	1.584	1.791	1.674	2.309	2.842	3.507	2.801	1.973	2.048	2.239	2.426	3.042	1.187	2.751	1.819	1.183	2.235	2.249	2.404	1.537	0.000	1.822	2.965	3.488	3.350	2.905
OopSylGTT00000024901	2.884	1.910	0.839	3.690	2.699	0.000	0.507	1.185	1.493	1.771	1.871	1.758	1.773	7.878	3.598	1.603	1.283	0.321	2.356	2.017	1.290	0.847	2.471	0.795	0.659	0.645	3.365	0.450	0.663	1.698	2.639	1.549	1.711	2.374	2.259	1.047	1.808	5.158	5.875	0.000	2.148	0.295	0.661	6.650	2.402	3.049	2.878	1.153	1.274
OopSylGTT00000021286	1.830	3.143	2.210	2.512	3.243	1.148	3.472	2.853	2.875	1.398	1.668	3.624	2.574	3.068	4.408	3.769	5.287	4.209	3.093	3.021	2.892	4.575	6.547	5.061	3.713	3.335	4.748	1.306	4.461	5.697	3.520	3.478	6.182	15.642	4.099	5.428	5.204	8.128	5.234	3.140	3.842	5.981	3.754	3.606	3.791	3.288	4.887	2.214	7.102
OopSylGTT00000039290	1.224	1.260	2.064	1.013	0.931	1.242	1.116	1.570	1.051	1.574	1.467	1.451	1.635	1.086	1.203	1.305	1.500	1.318	1.156	0.864	1.541	0.017	0.068	0.123	0.146	0.074	0.000	0.035	0.084	0.052	0.081	0.028	0.062	0.080	0.089	0.039	0.037	0.133	0.087	0.150	0.174	0.049	0.092	0.038	0.171	0.114	0.156	0.058	0.097
OopSylGTT00000056382	0.778	0.947	0.947	0.711	0.253	0.552	0.887	0.679	0.700	0.969	0.655	0.516	0.531	0.872	0.983	0.705	0.593	0.697	0.730	0.602	0.701	0.218	0.254	0.214	0.079	0.312	0.502	0.149	0.189	0.207	0.182	0.100	0.137	0.216	0.189	0.167	0.149	0.194	0.178	0.460	0.204	0.339	0.341	0.632	0.184	0.600	0.365	0.309	0.620
OopSylGTT00000044316	5.464	5.993	4.638	2.749	4.607	5.305	2.116	3.028	3.500	3.420	2.657	2.573	3.417	3.746	5.214	3.356	3.679	3.664	4.399	4.070	4.836	1.959	1.425	1.646	1.024	0.260	0.428	4.439	2.445	0.362	0.233	0.445	0.893	0.328	0.576	0.338	0.350	0.694	0.341	0.617	1.033	0.556	2.422	0.788	1.983	0.671	0.293	0.810	0.446
OopSylGTT00000013492	2.365	2.612	2.075	2.738	1.379	2.101	2.137	2.290	2.308	2.354	2.310	2.216	2.159	1.959	1.977	1.713	1.698	1.912	1.575	1.385	1.927	2.093	2.394	3.090	2.188	2.161	2.265	2.649	3.315	2.995	2.719	4.062	4.483	4.933	3.870	2.946	5.133	2.350	2.451	1.882	2.544	1.879	3.380	3.355	1.818	4.569	4.709	2.585	6.095
OopSylGTT00000056776	1.953	2.073	2.064	1.523	1.369	1.484	2.137	1.782	2.046	2.063	1.801	1.584	1.956	2.085	1.800	1.936	2.389	1.751	1.708	1.243	1.742	1.289	1.661	1.621	1.126	0.747	1.093	2.436	1.743	1.241	0.964	1.487	2.039	1.689	2.100	1.231	1.719	1.206	1.040	0.697	0.854	0.880	1.941	1.182	1.460	1.959	2.099	1.891	1.922
OopSylGTT00000065229	10.225	13.255	15.321	21.080	9.741	14.822	9.994	12.520	10.582	11.324	16.201	14.137	13.308	7.620	11.700	13.701	15.358	12.634	10.663	14.323	9.374	7.073	9.111	18.656	6.088	6.750	28.964	11.312	9.180	7.204	8.486	4.212	8.317	9.955	8.424	8.462	6.159	10.767	12.939	10.524	8.069	6.656	6.464	11.558	10.090	6.602	5.427	4.927	4.977
OopSylGTT00000030003	3.465	4.428	3.923	4.408	2.678	4.103	5.496	3.871	2.850	4.168	4.128	3.834	3.052	4.480	4.422	2.133	3.889	3.469	2.986	3.384	3.183	5.159	3.891	6.104	3.919	7.707	15.192	4.262	5.387	3.270	4.914	6.139	6.589	6.659	5.322	4.182	6.172	4.299	4.669	3.358	3.251	4.541	6.964	8.672	7.459	8.107	6.862	8.235	9.630
OopSylGTT00000015894	0.940	0.694	0.578	2.718	2.192	0.819	1.434	0.943	1.242	0.297	0.166	0.815	1.316	1.972	0.827	1.206	0.156	0.395	1.016	1.068	0.409	0.000	0.464	0.000	0.207	0.000	0.181	0.000	0.083	0.174	0.000	0.138	0.000	0.000	0.000	0.211	0.125	0.000	0.000	0.000	0.000	0.125	0.077	0.372	0.000	0.000	0.000	0.000	0.000
OopSylGTT00000066763	1.081	0.878	0.452	0.175	0.113	0.630	0.654	0.843	0.584	0.870	0.604	0.161	0.755	1.369	0.345	2.710	0.409	0.082	2.538	0.000	1.068	0.000	0.000	0.000	0.000	0.126	0.000	0.125	0.000	0.000	0.166	0.000	0.000	0.000	0.000	0.331	0.000	0.097	0.000	0.000	0.000	0.000	0.000	0.000	0.000	0.062	0.070	0.072	0.000
OopSylGTT00000022440	4.194	2.680	4.550	8.182	5.456	5.800	3.366	4.174	2.903	1.259	1.729	1.827	2.101	6.554	6.548	8.451	2.783	3.283	7.261	3.522	5.644	0.201	0.000	0.278	0.000	0.000	1.027	0.442	1.072	0.757	1.009	0.596	0.282	0.000	0.000	0.726	0.000	0.000	0.000	0.000	0.000	0.421	0.688	0.000	0.000	0.256	0.375	2.028	0.997
OopSylGTT00000015363	2.049	2.400	1.382	2.805	4.616	2.680	2.451	2.769	1.133	0.940	1.900	2.529	2.203	3.918	1.736	2.082	0.838	0.912	1.614	1.626	1.042	1.489	1.583	0.925	1.571	0.985	1.502	1.412	2.259	0.570	0.579	0.947	0.747	0.634	1.564	0.807	0.655	1.357	0.864	0.997	0.676	0.814	0.988	3.985	0.683	0.924	0.111	1.346	2.314
OopSylGTT00000008916	50.158	49.121	65.941	37.584	37.899	50.603	58.177	64.564	59.965	35.684	43.970	57.116	70.261	38.520	49.699	50.169	79.919	59.912	42.502	66.453	65.260	192.063	173.443	161.452	132.320	127.641	94.099	160.239	180.762	167.572	145.965	138.984	184.107	251.580	132.955	131.341	187.060	133.472	112.339	106.467	144.716	109.472	151.756	65.574	119.902	199.621	224.314	195.000	217.484
OopSylGTT00000015326	4.936	6.528	3.234	3.228	0.974	3.315	2.082	4.120	3.890	3.419	2.668	3.358	4.124	4.179	2.453	5.219	4.870	4.903	2.758	2.387	4.926	0.208	0.000	0.649	0.225	0.000	0.603	0.000	0.000	0.618	1.039	0.451	0.347	0.273	2.155	0.249	0.547	0.199	0.924	0.000	0.807	0.555	0.829	0.797	0.000	0.245	0.000	0.580	0.000
OopSylGTT00000029426	1.299	1.167	1.138	0.329	0.910	1.490	0.697	0.552	0.801	1.392	1.227	0.557	1.020	0.001	0.002	0.609	0.203	1.651	1.533	1.666	0.531	0.427	0.419	1.170	1.008	0.643	0.675	0.799	0.368	0.518	0.817	0.423	0.348	0.825	0.142	0.394	0.604	0.509	0.224	0.000	0.592	1.044	0.289	0.294	0.379	1.786	1.282	0.998	1.974
OopSylGTT00000033196	0.101	0.323	0.000	0.745	0.137	0.000	0.114	0.344	0.177	0.000	0.105	0.197	0.205	0.138	0.421	0.237	0.000	0.000	0.000	0.121	0.000	0.000	0.000	0.000	0.000	0.000	0.000	0.000	0.105	0.000	0.000	0.000	0.000	0.000	0.000	0.000	0.000	0.000	0.000	0.000	0.000	0.000	0.000	0.000	0.000	0.000	0.000	0.000	0.000
OopSylGTT00000006992	1.165	0.743	1.596	0.895	5.051	2.022	2.739	0.594	0.880	0.000	1.434	1.828	2.638	4.166	2.657	2.654	1.585	0.885	0.865	2.652	1.045	0.782	0.735	0.916	0.640	0.000	1.141	0.257	1.362	0.968	0.821	0.568	0.000	1.539	0.741	1.170	0.906	2.082	0.655	1.195	1.272	0.524	1.886	0.754	0.502	0.116	0.528	0.688	0.943
OopSylGTT00000072734	0.196	0.925	0.000	0.438	0.817	0.418	0.522	1.515	0.000	0.000	2.024	0.508	0.000	1.691	0.000	1.428	0.248	0.000	0.235	1.069	0.219	0.000	0.026	0.000	0.000	0.000	0.000	0.000	0.000	0.000	0.000	0.000	0.000	0.000	0.000	0.000	0.000	0.000	0.000	0.371	0.000	0.000	0.040	0.353	0.055	0.662	0.000	0.000	0.000
OopSylGTT00000063845	0.086	0.000	0.302	0.270	0.399	0.046	0.094	0.035	0.715	0.049	0.043	0.162	0.127	0.118	0.131	0.488	0.040	0.040	0.737	0.000	0.036	0.047	0.000	0.034	0.000	0.130	0.000	0.000	0.000	0.000	0.000	0.000	0.000	0.125	0.000	0.000	0.000	0.000	0.000	0.000	0.000	0.066	0.000	0.000	0.000	0.263	0.111	0.000	0.073
OopSylGTT00000059049	411.336	539.267	536.191	696.198	740.155	567.731	559.604	514.475	467.548	513.533	393.008	465.436	443.880	910.543	534.739	520.863	484.774	412.784	486.655	522.383	485.784	58.267	29.214	20.262	73.757	50.896	103.537	61.321	48.584	83.785	59.306	82.600	63.643	61.383	78.119	118.733	70.419	84.598	48.051	60.402	80.777	70.611	59.201	142.687	60.922	40.561	35.983	46.544	45.020
OopSylGTT00000017910	58.208	49.049	54.345	28.470	59.565	79.433	56.697	90.685	81.379	54.505	70.732	68.421	117.905	21.494	42.799	63.779	68.983	57.294	49.207	86.796	96.192	884.208	2158.374	1631.123	2465.495	1036.352	1187.268	2409.582	1807.765	1936.693	2984.136	3986.929	3254.601	1363.963	2241.850	2366.801	1862.565	2893.234	2519.659	1998.496	2198.963	2188.292	1471.565	1205.394	2537.003	2510.222	2128.419	1240.849	2586.050
OopSylGTT00000029940	1.948	3.992	3.431	2.123	2.626	1.787	2.254	3.081	2.212	2.750	2.378	2.495	3.249	3.260	1.487	2.915	4.325	1.903	1.683	3.064	2.753	0.325	0.104	0.486	0.187	0.218	1.858	0.323	0.676	0.000	0.216	0.124	0.070	0.858	0.161	0.471	0.673	0.000	0.194	0.689	0.000	0.338	1.110	0.504	0.221	0.433	0.183	0.314	0.242
OopSylGTT00000045208	1.200	0.723	0.510	1.759	1.663	0.449	0.261	0.840	0.326	0.671	0.550	0.756	0.000	1.999	0.912	0.249	0.568	0.152	0.387	0.508	0.678	0.258	0.110	0.065	0.209	0.502	1.310	0.304	0.101	0.256	0.304	0.197	0.246	0.762	0.235	0.701	0.313	0.266	0.219	0.911	0.475	0.521	0.000	1.242	0.233	0.171	0.257	0.000	0.198
OopSylGTT00000044432	0.000	0.753	0.061	0.027	0.459	0.000	0.000	0.062	0.191	0.428	0.000	0.026	0.203	1.422	0.366	0.023	0.294	0.002	0.054	0.000	0.000	0.000	0.000	0.002	0.000	0.000	0.038	0.000	0.003	0.063	0.044	0.000	0.002	0.002	0.017	0.001	0.038	0.004	0.000	0.000	0.019	0.000	0.000	0.000	0.000	0.000	0.000	0.000	0.000
OopSylGTT00000030986	0.000	0.000	0.000	0.000	0.577	0.153	0.000	0.000	0.000	0.000	0.000	0.277	0.000	0.193	0.147	0.000	0.291	0.146	0.000	0.000	0.000	0.000	0.000	0.000	0.000	0.000	0.000	0.000	0.000	0.000	0.000	0.000	0.000	0.000	0.000	0.000	0.000	0.000	0.000	0.000	0.000	0.000	0.000	0.000	0.000	0.000	0.000	0.234	0.000
OopSylGTT00000032450	0.000	0.046	0.000	0.000	0.237	0.000	0.147	0.073	0.000	0.000	0.000	0.042	0.131	0.000	0.000	0.166	0.124	0.126	0.270	0.103	0.000	0.000	0.000	0.000	0.000	0.000	0.000	0.000	0.000	0.000	0.000	0.000	0.000	0.000	0.000	0.000	0.000	0.000	0.000	0.000	0.000	0.205	0.000	0.104	0.000	0.000	0.000	0.000	0.000
OopSylGTT00000055000	0.000	286.277	106.335	253.252	512.963	248.182	342.287	0.811	216.583	561.421	701.883	431.804	0.000	71.071	174.567	110.997	0.383	618.388	428.206	349.340	241.623	0.000	0.000	0.000	0.000	0.000	0.000	0.000	0.000	0.000	0.000	0.000	0.000	0.000	0.000	2.029	0.000	0.000	0.000	0.000	0.000	0.000	0.000	0.000	0.000	0.000	0.000	0.000	0.000
OopSylGTT00000062458	9.270	10.808	8.257	5.636	6.196	11.083	9.930	9.591	8.581	11.694	12.278	9.865	11.525	4.288	4.755	10.923	10.082	11.094	8.478	13.619	10.219	1.088	0.685	0.845	1.390	0.918	1.063	0.833	1.110	0.717	0.613	1.057	0.761	1.544	0.690	1.299	1.926	0.884	0.204	0.741	0.712	0.488	1.320	0.000	1.637	0.654	0.865	0.129	0.628
OopSylGTT00000066050	406.380	411.347	378.776	550.620	768.634	519.949	400.153	411.244	396.543	409.071	461.921	440.967	373.845	675.474	430.361	441.706	352.084	383.304	428.757	400.997	417.372	38.126	57.269	33.849	52.038	54.609	114.887	52.897	60.935	38.295	69.452	70.696	56.951	55.305	72.309	64.686	59.141	90.658	56.614	36.656	51.043	58.040	62.293	128.084	62.187	35.556	38.592	39.176	33.050
OopSylGTT00000056358	2.983	2.918	3.240	2.547	3.491	2.247	4.637	4.948	3.749	4.245	3.190	4.172	3.792	2.339	2.801	2.577	3.961	3.731	2.368	2.427	2.907	1.030	0.819	1.247	1.123	0.613	0.524	1.098	0.567	0.169	0.228	0.210	0.214	0.216	0.321	0.261	0.623	1.142	1.438	1.195	1.773	1.055	1.543	0.869	0.678	4.123	5.486	3.391	1.266
OopSylGTT00000040184	26.785	29.477	17.155	70.378	47.121	24.397	28.953	34.158	14.083	17.866	19.067	21.024	24.908	47.679	25.088	25.293	20.802	21.649	26.530	17.119	18.475	0.310	0.000	0.680	0.000	0.488	0.400	0.333	0.137	0.152	1.014	0.514	1.136	0.112	0.482	0.367	0.379	0.000	0.177	0.000	0.000	0.000	0.662	0.744	0.810	0.095	0.369	0.000	0.109
OopSylGTT00000062574	0.815	1.107	0.870	0.278	0.710	1.878	1.535	0.546	1.778	0.963	0.970	1.143	1.653	1.159	2.113	1.014	0.693	1.675	1.219	2.461	1.687	10.468	11.677	10.937	11.187	9.920	24.651	10.063	3.528	16.620	14.666	8.627	14.747	6.199	11.398	8.224	13.940	20.335	10.087	12.589	12.390	12.135	12.214	25.549	9.346	0.472	0.257	1.622	1.327
OopSylGTT00000022559	0.205	0.382	0.000	0.000	0.346	0.051	0.093	0.191	0.075	0.245	0.050	0.419	0.168	0.178	0.113	0.000	0.128	0.000	0.089	0.227	0.211	0.068	0.061	0.143	0.000	0.000	0.000	0.031	0.045	0.140	0.043	0.184	0.123	0.063	0.096	0.112	0.206	0.055	0.000	0.000	0.133	0.000	0.000	0.000	0.000	0.136	0.039	0.123	0.081
OopSylGTT00000070530	17.425	12.386	19.664	15.422	1.118	5.642	13.126	15.047	14.267	6.621	11.379	9.247	10.725	15.267	4.403	19.202	12.669	3.840	16.494	6.430	16.059	0.000	3.641	2.779	1.034	2.557	0.000	0.698	2.988	2.455	2.585	2.272	4.838	4.203	1.108	2.293	0.913	0.064	1.051	0.000	0.976	0.000	1.541	0.000	0.000	0.362	0.851	0.931	1.498
OopSylGTT00000052764	2.480	0.692	2.597	2.576	3.077	1.608	3.208	2.022	2.402	1.608	0.861	2.068	1.807	3.174	3.195	1.804	1.735	1.270	2.715	1.150	1.008	0.103	0.000	0.000	0.000	0.000	0.000	0.000	0.472	0.000	0.000	0.000	0.000	0.000	0.101	0.242	0.000	0.000	0.122	0.000	0.000	0.143	0.087	0.000	0.000	0.000	0.000	0.000	0.000
OopSylGTT00000006449	2.292	1.385	1.021	5.697	1.948	1.365	1.666	2.219	0.622	1.068	0.762	1.590	0.937	4.179	2.076	2.175	1.124	0.236	4.045	0.217	1.271	0.000	0.000	0.000	0.000	0.000	0.000	0.000	0.000	0.000	0.520	0.000	0.000	0.136	0.000	0.000	0.000	0.000	0.000	0.000	0.538	0.000	0.166	0.000	0.000	0.000	0.000	0.000	0.000
OopSylGTT00000046737	1.320	0.572	0.905	1.265	1.794	1.527	1.183	1.558	0.256	0.797	0.324	0.879	0.617	1.900	0.813	1.420	0.547	0.367	0.553	0.000	0.111	0.000	0.171	0.000	0.000	0.000	0.000	0.096	0.000	0.000	0.000	0.000	0.127	0.102	0.000	0.000	0.000	0.000	0.000	0.265	0.000	0.000	0.000	0.000	0.000	0.000	0.000	0.000	0.000
OopSylGTT00000044692	8.675	5.067	8.063	7.630	11.249	8.436	6.997	5.703	3.858	7.413	3.875	6.602	4.367	8.922	12.071	7.244	11.511	8.026	9.817	5.950	8.625	0.000	0.000	0.082	0.000	0.000	0.164	0.000	0.099	0.000	0.000	0.000	0.000	0.107	0.106	0.318	0.074	0.110	0.128	0.000	0.000	0.000	0.000	0.000	0.000	0.280	0.000	0.245	0.158
OopSylGTT00000057067	4.094	4.733	6.157	2.925	19.943	12.489	5.239	5.257	5.135	5.848	2.455	3.705	5.127	8.804	5.110	5.237	2.536	6.871	4.243	6.379	5.317	0.136	0.433	0.000	0.189	0.219	0.000	0.226	0.000	0.119	0.000	0.000	0.198	0.210	0.164	0.846	0.000	1.852	0.194	0.000	0.000	0.695	1.490	0.000	0.445	0.416	0.118	0.179	0.120
OopSylGTT00000042428	0.308	0.535	0.462	0.379	0.600	0.744	0.846	1.129	0.586	1.124	0.534	1.292	0.372	0.340	1.460	1.092	1.505	1.007	0.827	0.543	1.604	3.032	3.633	2.548	3.032	2.002	1.093	5.462	3.149	21.025	4.851	6.635	9.176	18.314	6.200	2.930	10.858	4.022	3.477	1.548	10.903	3.042	2.085	3.603	1.702	7.685	4.475	4.529	4.429
OopSylGTT00000007173	1.027	0.798	0.400	1.952	1.893	0.826	0.570	0.801	0.281	0.295	0.460	0.368	0.575	1.580	0.527	0.589	2.023	0.124	0.455	0.452	0.811	0.000	0.000	0.053	0.000	0.000	0.000	0.095	0.067	0.071	0.000	0.000	0.062	0.095	0.000	0.083	0.050	0.150	0.259	0.000	0.199	0.199	0.123	0.149	0.000	0.000	0.109	0.000	0.000
OopSylGTT00000019758	0.766	1.437	1.702	1.830	1.766	0.000	0.000	2.898	1.276	0.000	1.575	0.633	0.709	2.632	0.000	2.315	3.030	1.822	1.987	1.124	1.870	0.000	0.000	0.000	0.000	0.000	0.000	0.000	0.000	0.110	0.000	0.000	0.044	0.000	0.000	0.000	0.698	0.000	0.000	0.725	0.345	0.000	0.000	2.511	0.000	0.000	0.000	0.000	0.000
OopSylGTT00000018529	10.817	12.443	11.174	12.350	2.296	7.720	15.259	15.303	11.295	13.356	17.569	13.295	10.730	6.713	12.688	13.881	18.145	11.679	14.006	7.548	20.458	4.497	2.059	8.549	3.567	7.374	1.996	4.491	3.575	4.258	3.283	1.563	3.438	4.873	2.223	0.702	2.975	3.975	3.928	4.782	3.053	2.621	2.357	1.131	4.265	20.806	17.165	12.656	14.550
OopSylGTT00000052151	114.435	117.849	99.868	109.705	36.356	79.728	85.181	129.637	132.725	127.912	89.982	75.811	118.206	108.366	85.964	133.276	64.099	46.353	113.388	92.940	113.547	5.924	6.296	6.972	6.927	9.003	19.226	7.861	6.247	6.055	6.556	5.385	5.022	6.969	8.690	8.219	4.615	8.981	5.240	3.613	6.331	5.108	6.539	15.520	4.722	5.666	5.207	4.703	3.882
OopSylGTT00000017267	3.663	2.344	1.962	5.349	1.098	2.037	2.054	3.619	3.095	1.913	3.592	3.124	3.644	2.462	2.488	4.487	2.316	1.161	3.152	1.882	2.593	0.000	0.136	0.419	0.448	0.314	1.591	0.703	0.052	0.176	0.000	0.000	0.000	0.000	0.058	0.000	0.037	0.000	0.654	0.571	0.164	0.000	0.039	0.000	0.148	0.504	0.549	0.191	0.259
OopSylGTT00000015856	10.829	7.437	6.462	13.552	7.828	9.188	6.261	11.464	3.513	5.015	7.666	8.276	4.423	10.612	8.347	5.398	6.556	5.578	5.826	3.458	4.015	0.000	0.209	0.000	0.000	0.000	0.251	0.000	0.000	0.327	0.000	0.000	0.000	0.146	0.000	0.000	0.301	0.179	0.000	0.000	0.000	0.000	0.161	0.000	0.000	0.235	0.000	0.000	0.000
OopSylGTT00000010798	8.030	0.000	2.156	2.611	13.787	2.513	2.766	8.680	11.548	13.974	4.109	3.542	11.665	15.772	5.650	17.588	5.326	22.465	11.213	3.875	19.480	5.766	0.000	0.000	4.938	0.827	5.660	4.723	0.000	1.590	1.423	1.371	2.485	6.613	1.654	5.443	4.051	0.000	1.162	0.000	0.000	0.000	2.219	2.767	0.000	0.000	0.000	2.434	0.000
OopSylGTT00000042830	21.332	23.804	21.511	25.750	34.369	23.755	21.704	27.456	18.951	17.024	24.144	20.918	23.871	32.875	21.086	29.956	22.891	21.351	21.764	21.825	25.955	0.448	1.022	1.488	1.773	2.034	2.963	1.799	1.726	0.773	2.118	1.457	0.442	1.338	1.411	1.268	1.096	2.651	0.672	0.888	0.685	1.689	1.023	3.895	0.698	0.732	0.586	1.182	2.275
OopSylGTT00000024009	2.663	2.043	2.394	4.117	3.674	1.654	2.152	3.863	0.880	3.011	1.613	0.499	1.759	3.472	2.303	4.287	2.642	1.416	1.729	1.224	2.389	0.000	0.000	0.000	0.000	0.000	0.000	0.000	0.000	0.000	0.000	0.000	0.000	0.000	0.000	0.000	0.000	0.379	0.000	0.000	0.000	0.000	0.000	0.000	0.000	0.000	0.000	0.275	0.539
OopSylGTT00000008525	21.210	27.485	37.325	26.306	21.055	25.110	45.950	23.353	32.753	31.346	29.254	27.792	22.990	38.472	47.364	27.082	50.470	43.555	31.406	29.376	36.126	0.000	0.250	0.156	0.652	0.250	2.615	0.392	0.347	0.000	0.000	0.725	0.000	0.392	0.377	0.000	0.000	1.156	0.889	1.623	0.518	0.000	1.600	2.303	0.256	0.000	0.000	0.000	0.137
OopSylGTT00000014007	9.763	2.319	1.699	11.589	1.159	3.318	2.920	5.875	8.217	0.919	3.572	1.686	1.533	4.168	3.401	5.993	1.548	2.843	1.383	10.504	2.740	4.860	8.305	7.127	0.935	5.670	1.549	4.113	9.258	3.066	5.275	0.753	1.209	5.890	2.070	1.711	14.940	2.359	0.766	0.624	3.768	0.697	8.501	1.153	0.751	2.784	4.538	2.429	0.875
OopSylGTT00000023724	0.301	0.201	0.188	0.265	0.698	0.322	0.420	0.113	0.386	0.234	0.158	0.197	0.240	0.489	0.472	0.416	0.361	0.049	0.194	0.237	0.201	0.246	0.153	0.261	0.237	0.395	0.092	0.107	0.296	0.465	0.247	0.249	0.427	0.525	0.303	0.158	0.568	0.208	0.256	0.000	0.495	0.165	0.506	0.407	0.086	0.594	0.154	0.601	0.369
OopSylGTT00000039824	8.777	11.499	6.766	10.282	2.040	7.932	7.516	7.704	11.966	12.012	8.142	7.767	9.822	10.042	9.089	10.428	5.613	4.587	12.265	6.508	10.005	0.635	0.284	0.647	0.266	0.695	6.581	1.534	1.877	0.370	0.455	0.175	0.196	0.454	0.479	0.372	0.312	0.819	0.842	0.551	1.470	0.677	1.988	3.791	0.825	0.475	0.524	0.248	0.458
OopSylGTT00000002781	0.339	0.373	0.229	0.559	0.927	0.394	0.239	0.366	0.353	0.221	0.198	0.223	0.164	0.663	0.358	0.464	0.138	0.243	0.572	0.229	0.218	0.027	0.034	0.110	0.049	0.078	0.152	0.039	0.441	0.044	0.209	0.239	0.248	0.039	0.089	0.217	0.113	0.244	0.244	0.300	0.124	0.498	0.145	0.742	0.375	0.077	0.034	0.049	0.065
OopSylGTT00000038635	0.299	0.000	0.000	0.160	1.031	0.000	0.348	0.000	0.000	0.000	0.319	0.000	0.156	0.413	0.000	0.725	0.156	0.157	0.462	0.182	0.133	0.175	0.000	1.898	0.384	0.000	2.312	0.458	0.307	0.345	0.000	0.638	0.147	0.115	0.167	0.208	0.000	0.000	0.000	0.000	0.000	0.236	0.284	0.000	0.452	0.000	0.000	0.000	0.000
OopSylGTT00000071079	1.353	0.519	0.476	1.005	0.093	0.285	0.789	1.269	0.797	0.362	0.793	0.437	1.933	0.129	0.192	0.637	0.056	0.079	0.593	0.171	0.511	0.023	0.000	0.037	0.000	0.000	0.000	0.031	0.064	0.043	0.000	0.000	0.073	0.000	0.246	0.094	0.000	0.000	0.129	0.291	0.179	0.000	0.052	0.318	0.135	5.025	4.792	2.199	3.132
OopSylGTT00000026442	4.469	2.671	3.731	3.343	2.809	4.265	4.227	3.569	4.006	4.029	5.535	3.893	3.527	2.613	2.962	2.939	3.042	3.335	2.761	2.595	3.482	2.243	4.617	5.806	1.957	4.531	2.521	3.117	2.932	2.211	2.970	2.403	3.392	2.700	2.576	2.544	3.734	2.651	3.374	2.364	2.122	3.604	2.861	1.190	1.646	9.820	7.876	5.296	8.343
OopSylGTT00000035661	2.064	1.510	1.487	1.478	0.545	1.356	0.357	2.260	0.962	1.051	0.814	0.833	1.241	2.654	0.786	0.714	0.845	1.572	1.048	1.599	0.928	0.000	0.000	0.000	0.000	0.000	0.000	0.000	0.000	0.000	0.000	0.000	0.000	0.000	0.000	0.000	0.260	0.000	0.000	0.000	0.000	0.000	0.000	0.000	0.000	0.000	0.000	0.000	0.000
OopSylGTT00000060414	5.528	6.113	5.876	3.860	7.395	3.594	4.509	3.543	3.855	3.853	4.392	4.772	5.004	2.965	4.393	6.655	6.320	5.182	6.548	5.692	5.353	0.107	0.105	0.191	0.162	0.325	0.021	0.125	0.170	0.861	0.439	0.866	0.802	0.597	0.472	0.289	0.754	0.074	0.135	0.116	0.058	0.188	0.179	0.059	0.076	0.710	0.851	0.215	0.258
OopSylGTT00000047422	61.665	44.506	53.654	25.993	32.287	57.017	47.998	52.742	56.237	54.581	55.630	62.683	71.181	28.706	51.010	69.538	62.411	54.015	47.822	60.446	50.031	53.637	53.028	45.480	46.093	31.483	15.343	29.076	45.571	63.083	67.236	66.140	74.283	230.081	72.111	106.983	79.711	43.591	37.898	33.932	36.328	28.035	46.126	9.458	42.278	211.950	220.067	249.807	252.274
OopSylGTT00000009862	5.806	5.232	6.587	3.355	4.216	6.265	6.766	5.119	6.934	7.356	5.481	7.127	6.428	5.138	8.013	5.424	6.126	6.079	5.391	6.732	6.108	14.908	20.525	19.210	16.439	8.931	4.789	19.351	16.808	12.808	11.990	10.442	14.424	14.494	18.233	8.530	13.017	19.160	13.244	14.319	13.717	12.167	21.065	5.953	16.682	20.571	15.608	14.845	18.996
OopSylGTT00000033325	0.338	0.086	0.174	0.357	0.102	0.115	0.110	0.169	0.152	0.139	0.176	0.092	0.161	0.150	0.537	0.220	0.342	0.144	0.247	0.098	0.234	0.000	0.000	0.000	0.000	0.000	0.076	0.000	0.000	0.000	0.000	0.019	0.000	0.000	0.000	0.028	0.000	0.000	0.000	0.053	0.000	0.000	0.000	0.000	0.000	0.000	0.000	0.000	0.000
OopSylGTT00000058690	0.185	0.061	0.018	0.405	0.241	0.086	0.243	0.033	0.125	0.254	0.163	0.151	0.079	0.363	0.205	0.206	0.000	0.130	0.390	0.046	0.083	0.000	0.000	0.000	0.000	0.000	0.000	0.000	0.000	0.000	0.000	0.000	0.000	0.000	0.000	0.000	0.000	0.000	0.000	0.000	0.000	0.000	0.000	0.000	0.000	0.000	0.000	0.000	0.000
OopSylGTT00000035974	1.423	2.308	2.171	3.652	1.323	0.000	0.802	0.472	1.232	0.692	1.881	0.000	0.888	0.000	0.057	1.055	0.147	1.074	0.928	2.579	0.526	0.199	0.000	1.434	0.200	1.850	2.762	1.011	0.380	0.277	0.825	0.826	1.457	1.112	0.389	2.411	0.431	0.913	0.380	0.000	0.449	1.360	0.379	1.493	0.214	0.499	0.723	0.407	1.307
OopSylGTT00000021108	10.018	11.547	11.573	7.201	5.303	11.980	9.233	9.157	10.478	12.948	9.751	8.560	8.304	8.641	12.918	7.325	9.041	9.792	10.861	9.819	9.881	0.734	0.953	1.966	0.480	1.588	0.400	1.414	1.717	0.256	0.370	0.755	0.809	0.924	0.412	0.587	0.261	1.184	2.128	3.625	1.721	3.283	1.705	0.472	1.126	4.321	4.267	1.469	3.238
OopSylGTT00000058249	10.378	14.760	15.175	10.116	9.151	15.025	11.707	19.200	13.822	16.035	13.750	18.153	11.887	7.481	12.552	15.857	17.228	13.832	12.806	12.833	15.586	2.692	1.226	2.152	1.096	3.722	0.926	1.555	2.803	0.344	0.461	0.530	1.050	0.861	0.861	0.809	0.779	2.959	0.622	2.208	0.120	1.203	1.332	2.148	1.412	0.575	1.555	1.872	1.740
OopSylGTT00000039000	0.600	0.734	1.086	0.438	0.206	0.938	1.000	0.806	0.859	0.950	0.680	0.599	0.986	1.029	1.230	0.666	0.500	0.618	0.686	0.278	0.726	0.000	0.024	0.013	0.068	0.000	0.000	0.025	0.308	0.038	0.017	0.015	0.000	0.124	0.154	0.085	0.067	0.000	0.000	0.000	0.027	0.026	0.182	0.000	0.158	0.205	0.245	0.125	0.641
OopSylGTT00000044426	0.526	0.409	0.194	0.513	0.000	0.181	0.345	0.130	0.427	0.457	0.725	0.198	0.303	0.322	0.000	0.354	0.173	0.000	0.000	0.000	0.342	0.000	0.000	0.000	0.088	0.021	0.000	0.000	0.000	0.000	0.000	0.011	0.000	0.000	0.000	0.000	0.000	0.000	0.000	0.000	0.147	0.082	0.000	0.000	0.000	0.000	0.000	0.096	0.000
OopSylGTT00000023088	0.649	0.992	0.688	0.745	0.635	0.732	0.438	0.586	0.088	0.656	0.371	0.252	0.346	1.034	0.598	0.668	0.575	0.357	0.622	0.491	0.647	0.000	0.000	0.000	0.000	0.080	0.000	0.039	0.055	0.000	0.000	0.052	0.000	0.000	0.244	0.000	0.036	0.055	0.000	0.000	0.000	0.000	0.000	0.213	0.000	0.000	0.000	0.000	0.000
OopSylGTT00000019969	7.848	7.969	6.121	8.932	8.179	5.348	7.025	6.203	4.484	5.404	4.009	4.602	4.393	7.013	6.765	3.117	6.406	6.649	6.514	6.477	4.761	3.948	4.735	2.573	4.831	4.890	6.105	2.310	2.656	4.458	5.301	3.382	3.566	4.533	4.736	4.242	5.063	4.906	2.249	2.364	2.911	3.254	3.783	5.478	3.161	5.496	3.511	4.482	6.457
OopSylGTT00000004546	2.995	2.939	2.809	2.143	2.525	1.813	1.820	2.390	2.778	3.298	2.481	2.812	2.755	3.264	2.979	1.805	3.303	3.181	1.929	1.422	1.554	31.387	20.835	19.763	22.977	22.556	29.988	26.566	32.595	26.088	26.256	21.970	22.570	42.154	25.572	25.341	31.275	26.342	21.368	25.315	21.415	17.344	23.945	37.833	19.376	35.402	35.769	33.905	47.332
OopSylGTT00000009354	3.194	2.840	2.905	2.350	2.437	3.704	2.703	2.492	3.149	2.298	2.649	3.461	2.714	1.739	2.331	2.693	2.735	2.930	2.318	2.675	3.088	2.265	2.790	3.401	2.775	2.521	2.790	2.952	3.194	2.197	1.787	2.169	2.693	2.466	2.634	1.829	2.500	2.159	1.563	2.701	2.604	2.489	2.522	1.538	3.118	3.954	3.291	2.639	2.802
OopSylGTT00000032685	0.223	0.000	0.000	0.000	0.372	0.000	0.369	0.046	0.000	0.000	0.114	0.159	0.000	0.076	0.000	0.000	0.000	0.000	0.056	0.000	0.000	0.000	0.000	0.000	0.000	0.000	0.000	0.000	0.000	0.000	0.000	0.000	0.000	0.000	0.000	0.000	0.000	0.000	0.000	0.000	0.000	0.000	0.000	0.000	0.000	0.000	0.000	0.000	0.000
OopSylGTT00000000222	0.000	0.124	0.000	0.000	0.944	0.125	0.000	0.000	0.000	0.000	0.000	0.000	0.000	0.315	0.000	0.272	0.000	0.000	0.352	0.277	0.601	0.665	1.513	0.407	1.629	0.000	0.000	0.000	0.238	0.655	0.229	0.000	0.000	0.437	0.000	0.941	0.089	0.662	0.154	0.276	0.714	0.000	0.771	1.060	0.000	649.861	1084.557	851.511	1058.862
OopSylGTT00000015846	2.349	1.935	2.510	2.152	4.267	1.814	2.170	1.416	1.953	1.958	1.194	2.975	1.684	0.874	1.469	2.139	0.949	1.618	3.091	1.774	1.194	3.405	4.476	4.653	4.725	9.915	14.390	6.023	5.016	4.950	7.024	3.333	3.260	6.721	7.434	6.478	3.538	6.968	3.857	7.064	3.573	2.177	1.681	9.000	3.514	8.587	9.418	6.079	7.969
OopSylGTT00000053964	0.529	0.000	0.000	0.570	0.487	0.000	0.000	0.317	0.156	0.000	0.000	0.000	0.187	0.983	0.000	0.652	0.000	0.189	0.735	0.000	0.000	0.000	0.000	0.000	0.000	0.000	0.000	0.000	0.000	0.000	0.000	0.000	0.000	0.000	0.000	0.249	0.000	0.000	0.000	0.000	0.000	0.000	0.000	0.000	0.000	0.000	0.000	0.000	0.000
OopSylGTT00000063347	2.485	2.571	1.759	1.883	3.572	4.238	1.451	2.021	3.189	1.474	1.402	2.561	1.582	2.456	4.320	5.644	2.764	1.966	3.306	5.722	3.387	55.453	69.752	48.389	61.411	11.869	3.889	62.897	62.084	19.844	33.325	45.410	62.381	14.147	29.954	19.577	33.868	73.232	49.054	53.808	46.912	39.873	59.155	10.165	41.007	286.964	208.990	163.718	284.500
OopSylGTT00000064103	10.815	12.008	11.796	6.465	3.632	10.060	13.541	14.113	9.126	13.922	7.301	10.019	8.278	7.504	18.694	7.533	9.431	10.768	9.278	7.188	12.153	123.703	97.249	129.570	100.304	137.976	34.536	97.089	87.214	96.912	109.829	83.082	112.144	96.322	116.244	81.417	114.368	83.465	68.281	66.337	88.573	71.291	101.667	34.564	89.557	94.750	106.749	57.499	91.756
OopSylGTT00000039869	6.616	5.686	9.214	3.344	2.540	8.964	5.062	5.796	5.415	5.302	3.893	5.092	5.793	3.500	7.056	7.378	6.013	4.881	5.360	5.810	6.087	0.124	0.614	1.085	1.190	0.595	0.582	0.626	0.454	0.769	1.010	0.515	0.528	0.444	0.484	0.592	0.479	0.781	0.710	1.122	0.816	0.868	0.744	0.751	0.836	0.304	0.562	0.144	0.294
OopSylGTT00000002355	30.414	23.227	36.241	12.441	25.567	43.840	35.473	34.151	38.423	27.562	31.021	43.407	47.834	14.277	30.336	27.812	22.350	28.002	27.283	43.400	43.630	532.554	409.937	395.641	519.397	543.864	261.617	399.387	396.929	388.197	524.099	499.220	399.009	375.865	410.285	322.511	423.601	411.035	420.745	320.081	342.537	378.917	292.694	274.779	486.619	256.480	248.113	154.903	150.021
OopSylGTT00000071248	2.360	1.567	1.282	4.057	4.626	1.925	1.196	2.035	1.691	0.826	0.736	1.236	0.501	3.524	1.473	1.485	1.589	0.140	1.813	1.265	1.030	0.080	0.103	0.180	0.370	0.108	0.123	0.373	0.595	0.319	0.143	0.308	0.209	0.584	0.160	0.654	0.445	0.667	0.096	0.512	0.223	0.558	0.619	0.167	0.000	0.375	0.181	0.125	0.060
OopSylGTT00000054196	0.448	0.863	1.260	0.795	6.058	1.528	1.648	0.666	0.526	0.936	0.977	0.607	1.596	3.464	0.230	0.753	1.089	1.352	0.416	0.167	1.086	0.000	0.000	0.000	0.000	0.000	0.000	0.000	0.000	0.000	0.000	0.279	0.000	0.259	0.000	0.144	0.000	0.000	0.000	0.000	0.000	0.000	0.000	0.000	0.000	0.612	0.000	0.000	0.000
OopSylGTT00000004917	2.821	1.385	1.873	6.267	1.461	2.925	4.789	4.120	2.645	3.419	2.668	2.651	6.560	0.983	2.076	1.740	4.308	1.697	2.942	0.434	1.748	0.000	0.000	0.000	0.000	0.000	0.000	0.409	0.000	0.000	0.000	0.301	0.000	0.273	0.000	0.000	0.137	0.199	0.000	0.000	0.000	0.000	0.000	0.000	1.062	0.000	0.000	0.290	0.142
OopSylGTT00000045388	3.730	3.195	2.572	6.332	4.130	3.689	3.571	3.603	3.418	2.734	2.874	2.965	3.394	4.611	3.490	3.071	2.164	2.248	3.412	3.322	2.806	0.057	0.230	0.063	0.397	0.189	0.497	0.346	0.306	0.224	0.147	0.317	0.271	0.335	0.095	0.194	0.040	0.300	0.227	0.114	0.077	0.078	0.402	0.388	0.158	0.130	0.052	0.205	0.173
OopSylGTT00000072745	88.103	63.963	45.716	139.817	89.507	65.064	55.916	98.851	57.475	48.880	40.744	53.596	64.267	116.485	53.853	60.016	43.442	32.105	64.500	52.961	44.096	8.422	4.105	2.229	6.478	9.812	11.919	6.281	5.742	3.511	13.448	9.568	4.729	6.270	10.878	3.471	5.820	5.581	3.708	10.859	2.329	4.761	8.432	9.553	6.678	6.956	6.409	6.323	7.958
OopSylGTT00000017226	0.333	0.743	0.319	0.000	0.000	0.000	0.587	0.000	0.000	0.000	0.000	0.000	0.000	0.000	0.177	0.000	0.000	0.000	0.519	0.000	0.448	0.000	0.000	0.000	0.000	0.000	0.000	0.000	0.000	0.000	0.000	0.000	0.000	0.000	0.000	0.000	0.000	0.000	0.000	0.000	0.000	0.000	0.000	0.000	0.000	0.000	0.000	0.000	0.000
OopSylGTT00000041723	2.028	1.195	1.938	0.870	1.778	1.227	2.483	1.260	1.112	1.681	2.059	1.928	1.391	1.091	1.105	1.543	2.477	1.380	2.024	3.358	1.742	1.203	1.443	1.636	2.197	3.192	0.244	1.665	1.296	4.160	8.352	3.379	4.590	3.349	2.419	3.105	2.452	2.415	0.727	0.084	1.142	0.462	3.816	0.675	1.340	30.372	31.944	18.534	23.940
OopSylGTT00000066769	1.394	3.525	1.974	4.768	19.038	6.131	9.387	1.593	3.558	5.321	1.338	4.845	3.773	3.472	5.889	1.685	2.765	3.348	3.305	3.910	2.602	0.326	1.644	0.630	0.359	0.417	5.055	1.287	0.288	0.482	1.530	1.791	0.687	1.069	0.468	0.967	0.869	0.481	0.926	1.337	1.505	0.661	0.665	2.236	0.636	0.397	0.225	0.469	0.228
OopSylGTT00000029002	5.958	13.109	15.520	12.558	17.646	13.687	8.728	6.977	8.583	13.663	14.529	13.821	5.105	15.405	19.892	8.326	6.849	20.357	16.433	18.986	19.997	229.795	208.361	435.043	542.546	183.455	171.347	443.363	134.768	160.233	228.122	278.516	279.641	256.804	253.892	186.050	308.688	205.059	103.078	107.808	147.154	54.623	261.333	117.686	312.293	17.324	14.306	23.381	12.228
OopSylGTT00000057096	46.396	40.577	28.915	83.643	95.838	35.972	44.234	54.706	43.747	34.889	20.037	33.766	40.740	101.144	45.296	59.951	20.066	17.413	50.314	36.118	40.669	1.002	0.607	1.224	0.635	0.483	1.235	1.834	0.622	0.526	0.085	1.684	0.643	0.523	1.261	1.567	0.266	0.971	1.036	0.502	0.303	2.444	1.257	1.579	0.735	0.371	0.954	0.248	0.404
OopSylGTT00000040282	1.123	0.974	2.305	2.783	0.552	1.579	1.697	1.664	2.686	1.626	1.928	1.347	1.288	2.421	2.234	3.311	1.175	0.905	3.699	1.173	1.388	0.000	0.000	0.000	0.000	0.000	0.000	0.000	0.000	0.000	0.000	0.000	0.000	0.043	0.000	0.000	0.000	0.069	0.079	0.000	0.000	0.000	0.000	0.412	0.000	0.000	0.000	0.000	0.000
OopSylGTT00000035701	8.190	7.762	9.752	7.592	6.238	9.587	11.432	7.831	7.855	11.768	10.271	9.441	9.608	8.505	10.372	11.240	10.197	10.727	10.399	6.818	9.230	0.603	1.833	1.917	0.402	0.442	0.385	1.291	0.732	0.223	0.248	0.429	1.011	0.429	0.344	0.355	0.416	0.778	0.640	0.867	0.448	0.313	1.342	0.194	1.130	3.608	2.268	2.118	2.408
OopSylGTT00000032102	15.677	17.040	17.665	20.920	12.136	16.095	19.291	25.357	22.716	21.175	21.897	23.701	25.564	12.693	15.972	27.252	34.548	20.070	17.926	25.915	26.548	0.605	0.704	0.644	0.152	0.045	1.045	0.508	0.519	0.764	0.205	0.203	0.761	3.318	1.532	3.269	0.340	0.241	0.197	0.274	0.500	0.490	0.756	2.880	1.293	48.783	53.517	41.319	40.452
OopSylGTT00000055924	3.684	1.560	2.548	1.667	2.151	4.363	12.356	6.485	9.734	13.373	9.077	11.123	8.569	1.177	3.296	1.029	6.368	7.856	4.238	4.322	2.143	13.375	7.532	8.723	7.487	6.570	18.099	11.231	9.050	35.780	14.698	13.597	19.245	16.959	16.492	12.804	19.888	10.424	9.218	4.418	13.325	6.720	11.894	6.491	7.757	18.960	27.874	18.928	11.137
OopSylGTT00000024097	0.532	0.957	0.487	0.967	1.862	0.633	0.150	0.230	0.148	0.753	0.000	0.382	0.381	1.317	0.414	0.762	0.000	0.350	0.832	0.645	0.376	0.000	0.000	0.246	0.000	0.157	0.000	0.000	0.000	0.000	0.000	0.000	0.000	0.000	0.122	0.000	0.000	0.000	0.000	0.000	0.000	0.000	0.000	0.000	0.000	0.000	0.116	0.000	0.000
OopSylGTT00000037313	1.548	2.281	3.330	3.002	2.713	2.515	1.923	1.466	2.417	2.110	1.601	2.489	0.964	4.806	2.902	3.761	1.738	3.553	4.153	6.616	3.147	0.283	0.204	0.181	0.037	0.000	0.000	0.000	0.000	0.031	0.058	0.000	0.056	0.062	0.032	0.000	0.067	0.068	0.311	0.000	0.000	0.000	0.138	0.000	0.132	0.112	0.025	0.103	0.025
OopSylGTT00000052736	34.003	35.283	41.976	27.881	25.274	49.620	41.696	51.502	61.595	29.677	50.419	53.860	91.800	19.050	20.354	43.064	41.350	40.588	25.042	55.881	69.504	0.000	0.000	0.000	0.000	0.000	0.000	0.000	0.000	0.000	0.000	0.000	0.000	0.000	0.745	0.000	0.000	0.000	0.000	0.000	0.000	0.000	0.080	0.194	0.000	18.946	25.548	23.014	37.376
OopSylGTT00000067454	0.144	0.036	0.031	0.187	0.047	0.038	0.039	0.088	0.031	0.000	0.000	0.067	0.035	0.098	0.036	0.000	0.065	0.066	0.072	0.000	0.029	0.000	0.000	0.000	0.000	0.000	0.000	0.000	0.000	0.000	0.000	0.000	0.000	0.000	0.000	0.000	0.000	0.000	0.000	0.000	0.000	0.000	0.000	0.000	0.000	0.000	0.000	0.000	0.000
OopSylGTT00000059398	3.301	3.099	1.806	7.287	4.336	3.635	2.789	3.622	2.199	1.628	0.761	2.496	2.607	14.241	3.885	2.540	1.503	1.435	3.946	3.110	1.870	0.148	0.191	0.000	0.580	0.204	0.458	0.098	0.047	0.000	0.045	0.089	0.086	0.163	0.199	0.000	0.069	0.163	0.363	0.948	0.834	0.688	0.044	0.418	0.068	0.163	0.079	0.212	0.230
OopSylGTT00000045612	6.665	7.137	1.414	4.058	4.997	1.751	3.305	3.730	2.296	1.984	3.174	1.826	1.943	1.936	1.916	4.040	3.749	3.275	9.620	1.933	2.748	0.000	0.000	0.000	0.000	0.000	0.000	0.000	0.000	0.000	0.000	0.000	0.000	0.000	0.033	0.260	0.000	0.000	0.000	0.000	0.000	0.000	0.000	0.000	0.000	0.000	0.000	0.000	0.026
OopSylGTT00000011947	1.896	1.582	1.676	2.652	3.224	2.296	1.859	2.285	2.965	2.265	2.356	2.670	2.608	0.931	1.872	2.311	1.757	2.092	1.712	2.415	2.563	3.435	3.695	4.931	3.434	3.707	6.196	3.440	11.137	6.749	5.160	4.420	4.520	6.925	5.456	5.802	6.464	3.416	3.722	2.131	2.801	3.308	3.722	4.845	3.263	4.691	6.082	4.347	6.512
OopSylGTT00000070002	30.280	26.290	8.177	85.020	28.593	19.565	19.483	27.624	10.382	12.588	11.967	15.479	17.552	54.129	20.390	17.481	12.655	7.208	14.781	11.243	9.411	1.020	1.092	1.066	2.884	4.059	2.960	3.242	0.969	1.504	1.941	1.710	1.247	2.086	0.766	2.896	1.568	2.134	1.471	2.851	1.381	2.665	0.619	1.701	0.616	4.824	8.319	4.631	3.848
OopSylGTT00000031776	111.896	117.865	93.505	129.170	166.947	114.594	108.715	95.661	93.201	87.323	63.145	89.521	92.598	173.715	110.336	97.798	97.532	86.173	100.351	118.838	88.594	1.248	1.822	4.628	3.608	4.933	8.447	5.315	1.620	3.088	3.117	4.964	3.686	4.091	5.486	7.466	2.463	2.791	2.311	1.263	4.034	3.448	2.320	6.377	3.717	2.078	3.479	5.507	1.138
OopSylGTT00000011509	59.701	57.055	59.136	42.269	31.329	49.452	46.810	53.923	59.368	51.192	55.377	55.267	65.965	36.078	40.059	48.220	65.826	53.442	47.975	55.828	47.112	75.649	80.909	129.075	56.139	118.482	16.856	82.018	83.896	27.780	44.642	43.142	46.775	39.796	41.504	25.578	49.084	70.738	96.417	96.820	60.435	91.052	60.726	13.321	78.508	60.266	52.708	32.521	36.639
OopSylGTT00000030843	18.371	19.154	20.413	17.709	29.166	16.810	21.144	19.999	20.318	18.744	17.890	21.409	21.525	17.533	23.852	19.030	19.343	25.944	19.906	22.218	19.682	35.626	41.503	41.496	41.973	44.687	77.548	43.831	40.850	56.921	56.051	39.498	44.614	67.700	51.262	50.112	52.188	52.122	44.390	51.237	38.393	43.038	50.307	91.551	37.427	50.378	42.196	46.369	64.955
OopSylGTT00000052435	0.166	0.186	1.437	1.253	1.148	1.838	0.783	1.634	0.733	0.401	2.331	0.831	0.704	0.694	1.594	1.021	0.528	1.239	1.902	1.836	0.896	0.587	1.225	1.679	0.853	0.000	0.285	0.513	1.362	0.387	0.328	0.284	0.491	1.539	0.185	0.468	0.776	0.757	0.218	0.797	0.509	0.262	0.629	0.377	0.753	0.116	1.056	0.413	0.404
OopSylGTT00000061209	17.887	17.308	10.594	33.306	20.918	18.913	17.289	23.338	16.199	16.206	15.395	12.738	16.408	30.330	15.927	18.555	8.967	10.001	16.022	8.046	13.240	0.000	0.489	0.299	0.188	0.597	4.475	0.357	0.686	0.109	0.563	0.513	0.196	0.611	0.223	0.000	0.155	0.200	0.408	0.478	0.616	0.314	0.565	1.220	0.405	0.333	0.539	0.361	0.655
OopSylGTT00000029770	7.041	9.815	8.030	8.165	3.515	9.220	10.772	5.805	9.041	17.707	11.834	9.188	5.744	11.507	13.566	7.770	7.188	8.774	10.491	10.388	8.130	3.758	2.991	3.709	2.604	2.511	6.387	3.208	4.681	2.554	3.640	2.772	5.039	5.092	4.013	3.974	5.045	3.660	3.482	8.673	3.743	2.525	5.609	5.779	2.811	2.438	1.909	1.938	2.160
OopSylGTT00000014517	2.152	3.287	1.339	0.000	6.708	4.323	3.983	1.981	1.510	2.342	2.376	3.607	1.622	2.758	3.671	2.032	1.082	1.938	0.803	0.000	3.595	0.501	0.489	0.352	0.328	0.000	0.000	0.560	1.029	0.422	0.695	0.282	0.300	7.797	1.069	0.166	0.324	1.023	0.000	0.000	0.000	0.341	0.706	2.243	1.037	1.119	0.287	1.972	1.055
OopSylGTT00000006016	2.317	4.609	2.998	3.217	1.647	1.173	2.614	2.212	1.665	3.189	1.013	1.438	1.382	2.449	1.716	1.411	4.605	3.078	2.263	1.615	0.708	0.203	0.000	0.416	0.076	0.216	0.286	0.000	0.095	0.168	0.063	0.000	0.205	0.179	0.115	0.000	0.130	0.000	0.000	0.410	0.339	0.275	0.000	0.000	0.000	0.000	0.000	0.000	0.000
OopSylGTT00000012981	4.685	4.712	2.864	3.569	1.628	2.799	1.885	2.019	2.129	3.143	1.678	2.721	0.845	3.658	6.038	2.578	1.906	3.213	3.935	1.494	2.504	0.068	0.000	0.000	0.000	0.000	0.000	0.000	0.000	0.000	0.000	0.000	0.000	0.045	0.000	0.000	0.000	0.000	0.000	0.000	0.000	0.000	0.000	0.000	0.000	0.000	0.000	0.000	0.102
OopSylGTT00000013007	0.721	0.226	0.453	2.274	3.696	0.855	1.771	2.658	0.506	0.333	0.669	0.832	0.578	1.778	0.892	1.333	0.558	0.141	0.585	0.851	0.673	0.000	0.000	0.000	0.000	0.000	0.000	0.000	0.000	0.000	0.000	0.000	0.000	0.000	0.000	0.000	0.000	0.000	0.000	0.000	0.000	0.000	0.000	0.000	0.000	0.000	0.000	0.000	0.000
OopSylGTT00000070310	0.804	0.730	0.586	0.931	1.671	1.300	1.629	0.830	0.732	0.192	0.648	0.556	1.081	0.389	0.825	0.365	0.609	0.791	0.528	0.971	0.969	0.721	0.866	0.855	0.521	0.262	0.610	0.615	1.603	0.317	0.501	0.238	1.790	1.457	0.310	1.102	0.790	0.465	0.733	0.219	0.751	0.527	0.756	0.913	0.659	1.234	1.032	1.104	1.858
OopSylGTT00000022581	8.596	4.710	1.761	7.546	2.174	3.678	2.446	1.727	2.971	1.092	2.428	2.798	4.670	5.601	2.873	4.902	3.023	2.244	4.856	1.354	3.843	0.468	0.406	0.000	0.000	0.196	0.510	0.108	0.352	0.150	0.000	0.000	0.000	0.110	0.404	0.000	0.233	0.000	0.635	0.376	0.631	0.918	0.709	0.718	0.399	0.239	0.000	0.562	0.887
OopSylGTT00000067249	1.812	2.651	1.936	1.604	0.000	0.595	2.095	2.973	2.111	1.753	1.669	3.505	2.038	1.300	2.634	2.185	2.354	1.405	2.267	1.435	3.294	2.082	3.490	4.445	4.767	3.419	2.638	3.680	3.846	3.160	3.372	2.428	4.017	3.432	6.317	4.771	5.079	2.677	2.722	3.079	2.183	2.564	3.893	3.334	2.190	2.394	2.889	1.350	4.025
OopSylGTT00000036516	2.433	1.627	0.388	1.143	0.616	0.489	0.517	1.612	0.725	1.660	0.801	0.136	0.713	2.542	0.777	1.508	0.503	0.581	1.103	2.132	0.363	0.000	0.000	0.124	0.000	0.000	0.238	0.000	0.000	0.525	0.000	0.118	0.000	0.213	0.000	0.000	0.000	0.000	0.000	0.340	0.000	0.000	0.132	0.318	0.000	0.219	0.000	0.116	0.225
OopSylGTT00000066409	0.226	0.395	0.272	0.397	0.204	0.814	1.182	0.634	0.265	0.349	0.156	0.363	0.454	0.620	1.091	0.262	0.147	0.296	0.306	1.160	0.642	0.255	1.093	1.341	1.173	0.571	0.389	0.847	0.157	0.844	0.905	1.170	0.368	0.731	2.871	0.991	0.529	0.264	0.102	0.541	0.470	0.354	1.235	0.176	1.039	0.113	0.127	0.525	0.127
OopSylGTT00000072243	0.000	0.000	0.000	4.402	9.126	0.000	0.000	0.000	0.000	0.000	0.000	0.000	0.000	0.000	3.682	0.000	3.554	14.107	0.000	0.000	0.000	0.000	0.000	0.000	0.000	0.000	0.000	0.000	0.000	5.504	0.000	0.220	0.000	0.000	2.583	0.000	0.294	0.000	3.174	1.855	0.000	0.000	0.000	0.000	0.000	0.000	0.000	0.000	0.000
OopSylGTT00000023131	3.013	1.069	4.441	5.849	7.880	3.250	5.063	4.205	3.225	2.055	3.074	3.498	3.776	7.305	2.173	3.397	2.457	4.130	3.221	3.050	4.315	1.678	1.469	1.131	1.824	1.619	1.165	1.555	1.917	1.445	2.296	1.728	0.614	0.849	2.441	2.864	1.931	1.612	0.411	0.382	0.000	1.240	1.481	2.169	1.641	1.030	2.359	1.337	1.705
OopSylGTT00000032677	1.745	1.315	4.991	3.084	3.052	3.127	14.672	12.189	8.292	3.530	6.257	4.907	12.409	5.327	3.903	2.689	4.201	4.106	1.479	3.904	9.505	3.461	3.612	0.463	1.500	0.468	1.218	1.565	0.673	2.097	1.013	2.352	3.434	0.579	8.635	0.914	2.651	2.501	2.320	3.090	1.351	2.319	4.509	5.435	8.164	0.000	0.023	0.000	0.022
OopSylGTT00000022188	1.178	5.111	1.973	3.757	2.268	6.068	4.600	1.326	3.626	11.131	6.110	9.040	1.212	1.784	4.700	1.965	1.207	2.062	5.436	2.852	2.893	0.000	0.000	0.000	0.000	0.000	0.000	0.000	0.000	0.000	0.000	0.000	0.000	0.000	0.792	0.323	0.000	0.000	0.000	0.000	0.000	0.000	0.000	0.000	0.000	0.000	0.000	0.000	0.000
OopSylGTT00000057932	1.077	0.833	0.705	2.895	1.621	0.870	0.885	1.693	0.751	0.542	0.706	0.728	0.733	2.133	0.770	0.996	0.709	0.689	0.795	0.485	0.718	0.057	0.024	0.000	0.000	0.085	0.059	0.012	0.042	0.070	0.039	0.014	0.026	0.039	0.000	0.029	0.013	0.000	0.022	0.000	0.000	0.000	0.000	0.056	0.000	0.073	0.021	0.038	0.014
OopSylGTT00000060532	9.593	7.492	7.848	13.715	10.211	10.159	11.190	7.437	11.546	6.437	11.073	11.225	10.856	10.587	7.950	9.137	9.335	9.403	9.019	11.321	8.886	0.794	0.322	0.362	0.965	1.218	2.528	0.844	1.075	0.376	0.568	0.449	0.167	0.438	0.192	0.144	0.306	0.747	0.474	0.127	0.794	0.612	0.427	1.947	0.738	0.406	0.340	0.119	0.162
OopSylGTT00000042205	0.170	0.000	0.000	0.000	0.234	0.187	0.000	0.000	0.000	0.000	0.000	0.169	0.000	0.708	0.000	0.417	0.359	0.723	0.176	0.000	0.000	0.000	0.000	0.000	0.000	0.000	0.000	0.000	0.000	0.000	0.000	0.000	0.000	0.000	0.000	0.000	0.000	0.000	0.000	0.000	0.000	0.000	0.000	0.000	0.000	0.000	0.000	0.000	0.000
OopSylGTT00000057928	1.027	1.149	0.444	0.803	0.619	0.355	0.961	1.018	0.689	0.927	0.404	0.758	0.474	0.310	0.811	0.585	0.930	0.515	0.962	0.396	0.709	0.432	0.500	0.459	0.479	0.840	1.160	1.004	0.449	0.068	0.185	0.000	0.179	0.529	0.138	0.253	0.255	0.244	0.581	0.146	0.096	0.000	0.599	1.672	0.188	0.419	0.518	0.324	0.490
OopSylGTT00000023572	7.284	2.638	3.509	4.279	6.037	4.948	3.791	2.662	4.367	2.269	1.390	5.319	3.111	6.865	5.044	3.023	2.314	2.783	2.245	1.184	4.326	0.000	0.000	0.000	0.000	0.234	0.270	0.242	0.000	0.183	0.174	0.000	0.155	0.000	0.176	0.000	0.000	0.540	0.000	0.377	0.000	0.000	0.149	0.000	0.475	0.000	0.626	0.524	0.256
OopSylGTT00000030510	115.351	91.794	106.474	133.905	267.533	157.290	124.763	106.626	117.839	100.541	108.531	146.123	113.854	182.232	125.954	103.431	121.261	141.569	128.305	144.982	118.337	4.801	7.365	7.590	9.952	11.227	13.599	8.405	7.156	8.161	10.357	10.017	6.612	8.031	7.274	9.299	7.311	12.366	6.318	4.431	7.264	8.769	9.594	18.770	8.281	7.621	8.058	6.866	6.741
OopSylGTT00000044007	8.153	8.612	5.446	7.064	4.757	4.002	3.663	8.345	11.314	3.801	9.270	7.585	7.729	1.676	4.517	8.075	8.272	6.831	6.443	7.099	7.676	0.000	0.000	0.000	0.000	0.000	0.000	0.000	0.064	0.000	0.000	0.000	0.000	3.878	0.000	0.079	0.000	0.000	0.000	0.000	0.000	0.000	0.059	0.000	0.000	0.000	0.052	0.000	0.052
OopSylGTT00000020636	1.621	1.273	1.218	2.077	2.759	1.425	1.621	2.166	1.011	1.213	0.655	1.436	2.230	3.536	1.315	2.309	1.031	0.913	1.165	1.070	1.306	0.000	0.000	0.037	0.418	0.489	1.334	0.000	0.000	0.051	0.046	0.000	0.000	0.034	0.000	0.000	0.036	0.000	0.062	0.000	0.000	0.000	0.000	0.108	0.070	0.247	0.119	0.081	0.039
OopSylGTT00000013002	2.733	2.523	3.181	2.767	2.729	2.512	2.303	3.091	2.006	1.457	6.186	1.211	2.865	2.947	2.896	4.433	2.712	2.081	2.355	1.856	2.438	0.178	0.000	0.000	0.000	0.000	0.522	0.117	0.000	0.000	0.000	0.000	0.000	0.000	0.000	0.424	0.000	0.000	0.000	0.000	0.000	0.000	0.000	0.000	0.000	0.000	0.000	0.000	0.124
OopSylGTT00000050119	0.000	0.000	0.000	0.000	0.000	0.000	0.000	0.000	0.000	0.000	0.000	0.000	0.000	0.000	0.000	0.000	0.000	0.000	0.000	0.000	0.000	0.000	0.000	0.305	0.000	0.000	0.021	0.000	0.000	0.000	0.000	0.000	0.000	0.000	0.010	0.000	0.000	0.000	0.000	0.000	0.000	0.000	0.000	0.000	0.000	0.000	0.000	0.000	0.598
OopSylGTT00000049733	2.613	2.912	1.723	6.493	0.450	4.147	2.299	3.054	3.310	4.720	2.284	1.468	1.379	2.497	2.602	4.600	2.588	1.388	3.222	4.001	4.098	2.110	1.684	5.687	4.399	2.657	3.642	4.025	3.176	0.949	1.292	1.952	1.607	1.759	2.184	1.835	1.397	2.791	1.716	1.564	2.751	1.289	2.162	0.000	5.170	1.945	1.039	1.623	1.721
OopSylGTT00000047164	8.431	7.727	7.862	7.029	2.242	5.093	5.701	10.023	8.761	8.486	5.811	6.521	8.511	7.382	5.388	11.479	4.892	2.858	7.726	4.345	8.481	0.000	0.116	0.404	0.286	0.347	0.609	0.429	0.723	0.058	0.280	0.146	0.025	0.425	0.387	0.378	0.205	0.229	0.217	0.000	0.576	0.176	0.478	0.012	0.240	0.330	0.000	0.522	0.173
OopSylGTT00000068901	6.624	8.388	7.624	6.705	7.511	7.155	6.376	7.802	4.139	5.759	3.099	5.961	4.219	6.605	5.959	6.083	7.330	9.494	5.647	5.022	5.516	1.065	4.130	2.886	3.483	0.385	2.596	2.235	2.745	5.747	3.749	3.191	4.705	2.190	2.997	2.903	3.857	3.088	0.478	1.796	1.970	1.173	2.382	1.776	1.934	1.199	0.957	1.029	0.815
OopSylGTT00000008739	1.204	0.961	0.891	1.561	1.039	1.052	5.005	2.528	2.684	3.320	1.116	3.402	3.715	1.608	1.495	1.103	1.127	1.389	0.889	0.634	1.264	0.000	0.000	0.000	0.000	0.000	0.298	0.000	0.000	0.000	0.000	0.000	0.000	0.000	0.000	0.000	0.000	0.000	0.000	0.000	0.000	0.000	0.000	0.000	0.000	0.000	0.000	0.097	0.074
OopSylGTT00000030248	0.687	0.929	0.903	1.764	0.630	0.815	0.854	1.089	0.302	0.743	0.545	0.338	0.353	0.552	0.481	1.157	0.994	0.235	0.293	0.208	0.601	0.066	0.336	0.102	0.000	0.086	0.099	0.175	0.059	0.000	0.000	0.000	0.000	0.262	0.257	0.000	0.045	0.000	0.000	0.000	0.089	0.000	0.000	0.133	0.088	0.458	0.330	0.587	0.852
OopSylGTT00000027234	1.164	1.548	2.030	0.000	0.559	1.425	1.391	1.437	1.361	0.990	0.883	0.225	0.936	1.383	1.204	0.720	1.741	0.840	1.577	0.644	1.588	0.457	0.900	0.659	0.000	0.587	0.000	1.047	1.536	0.261	0.155	0.201	0.000	0.406	0.348	0.000	0.330	1.267	0.000	0.000	0.000	0.851	0.748	0.000	0.000	0.580	0.915	1.552	1.301
OopSylGTT00000017159	3.851	3.506	3.406	2.017	2.691	3.272	2.809	2.971	2.501	2.604	3.022	2.648	2.424	3.020	3.331	2.773	3.094	3.109	2.885	2.810	3.200	2.414	2.169	2.740	1.928	2.046	1.269	2.544	2.401	1.455	1.582	1.751	1.988	2.020	1.822	1.370	1.750	1.957	1.973	3.012	2.452	2.439	2.557	1.349	2.562	5.322	3.890	3.706	3.044
OopSylGTT00000052988	2.356	1.783	2.784	0.794	1.744	2.419	2.268	2.809	2.234	3.136	1.579	3.364	1.000	2.533	3.326	1.964	3.075	3.996	1.941	1.285	2.870	9.767	15.513	11.411	12.103	5.284	0.028	9.705	11.389	10.378	8.938	9.426	11.300	3.850	13.224	3.580	13.592	16.929	25.904	24.503	17.700	24.243	15.489	0.000	15.598	0.575	0.697	1.916	1.495
OopSylGTT00000019258	90.897	94.810	71.861	75.012	119.571	96.268	63.033	64.690	57.372	54.260	58.954	51.405	49.001	69.539	59.582	51.700	54.661	66.745	57.961	75.185	55.023	2.279	3.208	2.133	2.326	1.885	0.737	1.841	1.253	2.509	2.138	3.170	2.757	3.308	2.162	2.261	2.325	1.602	1.982	0.505	0.000	1.818	0.746	4.727	0.920	0.993	2.192	0.982	3.322
OopSylGTT00000032544	0.117	0.121	0.208	2.333	0.157	0.251	2.138	0.194	0.103	4.102	4.964	0.056	2.906	0.240	0.360	0.134	0.000	0.842	0.178	0.342	0.443	3125.776	3987.395	4184.793	3202.477	1710.925	874.162	7090.905	4505.174	2476.145	2761.627	1867.655	2939.051	583.343	2435.311	1876.855	2476.466	5111.040	4711.625	8052.986	3991.618	4199.293	7337.172	1460.507	6001.583	0.044	0.000	1.129	0.000
OopSylGTT00000024586	0.075	0.060	0.130	0.263	0.110	0.141	0.048	0.193	0.131	0.101	0.000	0.083	0.043	0.082	0.015	0.050	0.040	0.054	0.000	0.050	0.000	0.000	0.000	0.000	0.000	0.023	0.000	0.000	0.000	0.000	0.000	0.000	0.000	0.000	0.000	0.000	0.000	0.000	0.000	0.000	0.000	0.000	0.000	0.000	0.000	0.000	0.000	0.000	0.000
OopSylGTT00000059908	3.840	3.409	4.127	3.976	7.026	3.417	4.072	3.788	4.738	3.903	5.030	4.670	4.590	3.394	5.333	5.042	4.354	5.409	5.499	4.958	4.721	11.985	9.279	9.830	9.624	9.582	12.655	9.881	8.964	13.709	13.289	8.422	8.724	16.296	12.865	10.268	11.133	11.551	10.548	8.636	9.770	7.121	6.353	14.081	5.906	10.425	12.113	12.147	11.627
OopSylGTT00000000317	0.000	0.000	0.030	0.101	0.033	0.015	0.023	0.015	0.000	0.000	0.280	0.003	0.177	0.000	0.005	0.000	0.000	0.000	0.000	0.000	0.000	0.000	0.000	0.000	0.000	0.000	0.000	0.000	0.000	0.000	0.000	0.000	0.000	0.000	0.000	0.000	0.000	0.000	0.000	0.000	0.000	0.000	0.000	0.000	0.000	0.000	0.001	0.000	0.000
OopSylGTT00000012069	2.142	3.743	2.428	3.178	3.658	3.563	2.499	2.960	3.070	2.867	1.761	3.281	3.304	1.707	3.041	1.362	3.214	2.736	3.246	2.155	1.897	1.123	1.789	2.446	1.307	2.518	1.523	2.546	1.977	1.773	0.593	1.534	3.048	2.534	1.060	0.916	1.936	2.013	1.600	1.267	1.662	1.473	2.222	3.045	1.088	1.888	3.186	2.708	2.302
OopSylGTT00000062094	19.434	14.520	11.556	31.524	48.264	20.126	20.194	17.742	14.413	13.350	8.961	14.290	13.536	35.608	19.433	15.377	11.336	9.625	13.016	17.098	13.953	4.210	1.051	3.371	0.972	1.854	4.444	2.315	2.996	4.314	3.214	2.553	2.295	2.968	2.808	2.549	3.120	4.464	4.507	2.097	2.675	2.647	4.617	4.907	2.240	1.731	2.746	2.746	4.350
OopSylGTT00000069937	96.719	134.391	105.130	236.569	192.767	122.554	101.491	125.407	108.279	76.624	331.852	47.789	90.523	92.993	140.827	49.372	308.929	31.085	240.130	46.044	110.819	1571.469	392.112	545.256	640.842	2752.163	1034.473	709.500	868.849	959.732	784.757	1370.044	1068.492	519.672	346.243	398.688	296.458	786.058	104.896	482.118	142.447	1681.694	88.825	937.062	106.328	680.347	1865.490	2188.374	535.881
OopSylGTT00000024080	4.936	4.748	3.745	11.774	20.455	6.826	7.704	8.875	5.758	4.060	6.671	3.534	4.874	18.190	7.171	7.829	2.622	3.394	4.964	2.387	4.131	0.416	1.562	1.622	0.676	0.779	3.265	1.090	0.540	1.235	0.726	1.504	1.213	2.727	1.567	1.991	1.232	1.396	0.924	1.684	0.538	1.387	1.823	5.181	0.000	2.567	0.974	0.580	0.427
OopSylGTT00000042301	2.087	1.623	1.572	3.752	3.238	2.083	2.043	2.549	1.342	1.360	1.113	1.621	1.676	3.878	2.615	1.853	1.712	1.879	1.639	2.152	1.404	0.045	0.000	0.022	0.000	0.043	0.000	0.050	0.059	0.030	0.042	0.085	0.027	0.151	0.047	0.086	0.011	0.083	0.057	0.000	0.044	0.042	0.000	0.066	0.043	0.011	0.000	0.102	0.024
OopSylGTT00000048443	8.977	10.981	10.233	11.136	13.047	16.467	11.040	11.016	9.087	8.300	12.921	8.255	8.760	7.629	10.861	9.851	13.177	9.541	6.944	9.550	9.853	49.725	52.640	59.133	38.945	39.236	34.959	85.563	72.777	56.096	43.126	38.987	60.654	61.495	53.447	44.056	48.150	28.792	39.824	25.463	24.825	33.219	74.767	26.665	31.928	43.668	38.603	34.277	47.133
OopSylGTT00000066942	8.641	11.642	12.929	10.339	2.661	6.682	10.732	7.171	10.611	9.955	10.763	7.512	7.933	7.525	8.920	9.038	9.498	7.043	9.119	6.539	5.735	2.260	3.532	5.134	1.849	6.565	3.027	1.972	3.106	1.869	2.042	2.742	2.493	3.886	1.910	1.612	2.736	3.119	2.618	3.187	2.210	3.112	3.656	2.729	3.156	5.976	5.665	4.452	5.772
OopSylGTT00000072497	0.213	0.183	1.055	0.912	0.515	0.209	0.708	0.680	0.000	0.164	0.000	0.000	0.000	0.764	0.457	0.000	0.000	0.000	0.098	0.633	0.000	0.000	0.000	0.000	0.000	0.000	0.000	0.000	0.000	0.000	0.000	0.000	0.000	0.000	0.000	0.000	0.000	0.000	0.000	0.000	0.000	0.000	0.000	0.000	0.000	0.000	0.000	0.000	0.000
OopSylGTT00000065441	2.534	1.413	2.324	1.056	4.182	2.436	2.602	2.331	2.985	2.472	1.956	3.164	2.586	0.892	1.303	1.336	1.497	1.478	1.422	1.167	2.703	0.506	0.596	0.537	0.054	0.351	0.678	0.490	1.245	0.161	0.084	0.109	0.303	0.061	0.047	0.053	0.406	0.344	0.169	0.345	0.814	0.096	0.783	0.588	0.032	0.516	0.579	0.948	0.392
OopSylGTT00000016627	9.254	10.100	8.900	7.948	11.039	11.773	11.194	9.008	9.216	10.590	11.981	11.412	10.695	7.142	9.208	8.710	11.036	11.842	9.721	11.983	11.051	6.277	6.442	7.236	5.806	6.201	4.559	6.447	5.592	6.093	6.968	5.401	6.714	7.016	6.900	4.930	6.586	6.645	6.811	8.837	7.311	7.016	6.733	4.666	5.446	10.222	10.221	8.084	8.591
OopSylGTT00000031986	0.568	0.392	0.552	0.578	0.613	0.955	1.269	2.459	1.307	1.979	1.181	1.822	0.715	1.229	0.989	0.782	1.128	0.356	2.356	1.826	0.849	0.481	0.708	0.622	0.764	0.160	0.289	1.199	0.861	4.902	1.275	1.068	2.458	8.736	1.181	0.756	2.182	0.927	0.499	1.260	2.483	0.560	0.290	0.378	0.937	0.246	0.100	0.504	0.708
OopSylGTT00000005018	10.876	11.042	11.836	10.272	7.629	10.186	10.904	10.979	10.557	11.032	10.492	11.174	10.743	9.775	11.427	10.654	11.553	10.524	9.992	9.399	9.553	4.231	3.960	6.076	5.903	7.532	15.344	5.288	5.137	6.923	8.639	6.341	6.102	9.588	7.604	6.469	7.899	5.633	6.346	6.072	5.297	5.800	5.165	10.029	4.158	9.568	9.155	6.585	9.525
OopSylGTT00000061517	2.738	3.896	4.219	3.580	4.477	1.723	1.541	2.077	1.510	1.593	0.534	1.447	1.409	3.066	0.864	1.358	0.948	1.703	2.415	1.527	1.120	1.106	4.539	1.392	2.325	1.574	4.162	2.961	3.317	0.780	0.406	0.393	0.289	0.701	0.458	0.793	0.228	0.482	1.015	0.280	0.271	0.409	0.711	2.083	0.379	0.882	0.807	1.539	3.835
OopSylGTT00000011020	0.226	0.732	0.419	0.480	0.310	0.247	0.906	0.097	0.795	0.799	0.119	0.222	0.463	1.554	0.711	0.805	0.807	0.116	0.463	0.136	0.296	0.000	0.000	0.000	0.000	0.000	0.000	0.173	0.117	0.129	0.000	0.097	0.000	0.258	0.253	0.000	0.088	0.000	0.000	0.000	0.176	0.000	0.435	0.000	0.000	0.165	0.000	0.000	0.000
OopSylGTT00000071362	8.987	0.681	0.234	0.000	3.783	5.207	0.719	0.543	0.879	0.000	1.591	0.247	0.516	0.344	0.657	0.598	4.896	0.646	0.128	2.881	1.320	3.201	1.286	2.686	1.291	0.751	0.000	6.516	5.562	0.286	0.125	1.180	2.090	3.158	0.979	0.517	0.488	0.144	2.337	0.300	2.711	4.733	9.096	0.576	0.572	1.262	110.974	10.279	7.522
OopSylGTT00000058462	2.619	1.147	2.234	2.739	11.123	3.392	16.649	4.597	11.089	6.885	4.545	13.259	8.381	0.360	1.694	0.119	0.000	0.754	0.086	0.577	0.215	0.193	0.864	10.856	5.934	1.668	1.576	0.869	0.442	1.391	2.713	3.476	2.315	3.476	4.079	3.821	2.048	0.000	0.000	0.000	0.000	0.000	0.000	0.000	0.000	1.127	0.498	0.442	0.355
OopSylGTT00000044079	0.000	0.000	0.000	0.000	0.081	0.022	0.011	0.000	0.014	0.000	0.000	0.022	0.013	0.067	0.017	0.015	0.000	0.000	0.014	0.015	0.011	0.000	0.000	0.002	0.000	0.000	0.000	0.000	0.000	0.000	0.000	0.005	0.000	0.000	0.000	0.000	0.000	0.000	0.000	0.000	0.000	0.000	0.000	0.000	0.000	0.779	1.067	0.509	1.259
OopSylGTT00000068372	0.039	0.065	0.000	0.176	0.186	0.027	0.112	0.052	0.023	0.015	0.013	0.012	0.075	0.142	0.091	0.087	0.023	0.023	0.039	0.074	0.074	0.055	0.036	0.020	0.084	0.000	0.022	0.000	0.000	0.028	0.000	0.011	0.012	0.046	0.000	0.094	0.000	0.121	0.035	0.030	0.060	0.000	0.111	0.030	0.059	71.562	79.287	49.813	66.189
OopSylGTT00000015547	4.693	4.786	6.131	8.378	5.419	4.125	6.439	5.880	5.719	4.544	5.566	3.504	5.004	7.849	4.211	4.625	7.082	3.430	5.068	1.799	6.918	0.269	0.168	0.409	0.731	0.000	0.810	0.522	0.469	0.517	0.115	0.389	0.227	0.984	0.380	0.463	0.626	0.915	0.152	0.545	0.352	0.202	0.328	0.000	0.174	0.576	0.279	0.777	0.468
OopSylGTT00000053866	0.069	0.000	0.000	0.000	0.184	0.000	0.000	0.114	0.060	0.079	0.000	0.066	0.000	0.656	0.000	0.079	0.066	0.067	0.000	0.000	0.058	0.307	1.382	0.515	1.330	0.104	0.470	0.408	0.428	1.448	0.137	0.295	0.466	0.609	0.230	0.980	0.479	1.599	0.277	0.000	1.598	0.107	0.527	6.439	0.209	0.051	0.174	0.000	0.115
OopSylGTT00000013861	0.000	0.000	0.000	0.000	0.000	0.000	0.000	0.000	0.000	0.000	0.000	0.000	0.000	0.000	0.000	0.000	0.000	0.000	0.000	0.000	0.000	3.080	2.776	2.957	3.243	2.188	8.770	7.006	3.674	0.957	1.983	1.481	2.266	2.000	2.620	1.146	2.134	1.483	1.265	2.494	1.708	0.824	2.355	5.838	1.915	3.247	1.394	4.099	3.614
OopSylGTT00000066592	0.000	0.000	0.847	0.000	0.996	0.000	0.065	0.671	0.871	0.000	0.000	0.468	0.000	0.000	2.346	0.000	0.000	0.989	0.000	0.000	0.000	0.000	1.066	0.000	0.304	1.377	0.000	0.000	0.467	0.000	1.469	1.095	2.810	0.000	0.000	0.011	1.116	0.000	0.000	0.000	0.000	0.000	1.050	0.000	1.160	0.000	0.000	0.000	0.000
OopSylGTT00000054639	9.272	10.378	10.235	11.214	8.181	9.774	11.444	11.575	11.325	11.595	11.974	11.246	11.719	10.897	11.431	8.755	11.132	11.555	10.269	9.933	10.417	3.637	3.897	4.386	3.248	1.614	1.225	2.790	2.771	2.182	2.170	2.565	2.750	3.601	3.040	1.115	2.277	3.366	11.222	6.870	4.436	8.734	2.589	1.691	6.316	5.612	4.874	4.185	4.654
OopSylGTT00000059966	5.043	2.493	4.574	3.838	4.076	4.282	4.130	3.494	3.230	4.216	4.449	2.524	4.386	3.708	3.895	3.570	4.001	4.313	2.079	4.739	3.673	0.485	0.318	1.536	0.000	1.400	0.000	0.323	1.190	0.244	0.000	0.198	0.218	0.000	0.505	0.000	1.057	0.000	0.307	1.580	0.704	1.362	1.086	0.535	1.887	0.728	2.508	1.455	0.197
OopSylGTT00000062460	4.322	4.517	3.662	3.748	1.497	3.321	2.801	4.757	3.438	3.052	5.516	3.715	4.074	3.149	2.563	3.844	2.080	2.178	4.300	3.782	4.273	0.165	0.267	0.418	0.195	0.229	0.320	0.219	0.431	0.082	0.188	0.162	0.000	0.218	0.209	0.047	0.117	0.132	0.152	0.176	0.058	0.115	0.216	0.264	0.057	0.638	0.684	0.468	0.192
OopSylGTT00000073153	1.235	1.255	0.935	0.517	2.290	0.542	1.629	0.890	1.782	1.056	1.149	0.778	1.050	0.886	1.540	0.980	0.613	1.322	0.612	2.093	1.304	1.248	1.746	1.167	1.806	0.322	2.407	1.036	2.023	1.945	2.284	2.889	1.990	2.421	2.809	1.312	2.739	2.703	1.001	0.251	2.037	0.509	2.113	1.892	2.032	2.521	1.869	3.398	2.652
OopSylGTT00000050879	131.558	126.135	117.238	172.794	240.033	147.681	133.704	118.551	110.682	106.781	100.283	138.626	113.800	213.109	124.710	143.934	113.425	114.880	110.798	139.699	122.374	5.981	3.194	7.431	3.555	10.526	7.138	5.952	4.634	3.539	4.120	5.913	4.389	6.817	5.265	4.861	3.937	8.480	4.764	3.313	3.211	4.524	6.166	16.702	4.905	5.248	3.961	4.499	3.315
OopSylGTT00000040745	3.492	5.887	5.495	5.209	3.359	3.684	4.784	5.107	5.083	2.549	6.512	4.388	4.616	4.842	6.115	5.172	8.775	6.883	5.024	5.383	6.367	0.000	1.122	1.105	0.391	1.130	0.000	0.000	0.156	0.528	0.000	0.519	1.046	0.467	0.169	0.212	0.237	0.000	0.201	1.093	0.233	0.720	0.000	0.000	0.000	0.215	0.000	0.254	0.000
OopSylGTT00000054259	7.742	7.613	8.334	7.548	0.532	2.997	7.479	6.585	2.871	6.222	6.714	5.200	3.456	7.914	3.873	10.165	7.393	6.194	9.770	5.546	3.887	0.000	0.000	0.000	0.000	0.000	0.097	0.000	0.000	0.000	0.000	0.000	0.000	0.000	0.054	0.000	0.000	0.000	0.000	0.000	0.000	0.000	0.000	0.000	0.000	0.000	0.000	0.000	0.000
OopSylGTT00000023761	3.593	2.988	4.385	2.281	6.417	4.235	5.173	1.199	3.742	2.163	3.162	5.545	4.826	3.632	3.296	3.390	2.933	5.377	4.596	3.001	2.899	0.575	0.241	0.150	0.628	0.000	1.681	0.126	0.167	0.380	0.161	0.697	0.321	0.880	0.728	0.688	0.127	0.000	0.429	0.000	0.500	0.000	1.081	1.853	0.000	0.114	0.000	0.000	0.265
OopSylGTT00000062920	1.102	0.703	1.225	0.945	1.531	1.069	1.647	0.811	1.213	0.886	0.952	1.250	1.262	1.209	0.673	0.836	0.699	0.905	0.736	0.326	0.823	0.151	0.360	0.440	0.250	0.215	0.590	0.413	0.422	0.000	0.300	0.263	0.548	0.300	0.304	0.305	0.240	0.705	0.680	0.226	0.452	0.410	0.313	1.328	0.078	0.474	0.603	0.285	0.584
OopSylGTT00000029847	5.881	7.245	6.516	5.116	1.723	5.018	4.035	6.375	6.044	5.023	3.915	3.615	5.461	4.620	5.125	4.558	6.671	3.534	4.652	4.281	5.485	5.930	4.108	9.181	4.297	9.895	9.680	4.731	5.640	3.535	7.378	4.515	4.341	5.626	8.006	3.759	6.569	6.360	5.651	6.745	4.224	5.406	6.504	3.931	4.820	11.129	8.479	4.039	6.785
OopSylGTT00000038420	5.666	8.361	7.092	4.395	6.146	9.431	8.796	6.688	5.598	6.917	6.364	5.505	8.245	5.472	7.824	10.348	11.663	8.852	8.483	8.878	7.466	23.944	28.376	23.921	25.019	12.107	9.932	28.230	23.997	25.092	21.968	21.747	25.521	17.857	21.445	22.821	23.383	28.986	22.575	29.592	16.435	33.593	26.398	11.333	26.444	28.769	32.388	27.135	36.774
OopSylGTT00000029526	265.726	180.632	203.871	136.233	482.765	259.740	259.096	251.326	282.937	267.039	233.272	229.155	274.570	154.068	245.873	193.229	205.873	337.895	253.860	276.363	251.673	6088.860	5933.661	4752.080	7236.737	5275.825	4263.889	4645.260	5462.496	6623.361	4494.722	5640.666	6111.311	4358.108	5168.633	5569.398	5200.704	5366.961	5977.672	4748.004	5234.662	4548.437	4875.008	4921.240	5745.804	3401.299	4101.391	3820.377	3789.710
OopSylGTT00000021270	58.912	68.750	72.112	92.066	119.867	71.938	62.823	77.499	78.317	62.602	69.221	72.374	66.314	121.007	69.992	81.432	74.348	71.576	68.604	76.262	72.382	46.848	23.699	47.681	22.746	34.180	52.975	27.982	22.635	44.358	32.046	34.313	35.781	41.144	38.465	50.470	36.671	33.103	30.215	21.334	28.267	30.371	16.397	29.355	22.102	11.990	12.942	11.445	11.438
OopSylGTT00000040035	11.972	11.707	12.759	11.537	16.595	11.967	13.037	12.081	14.540	12.261	13.073	13.287	14.009	8.609	12.636	10.274	14.981	12.313	12.270	15.573	13.114	1.107	1.385	2.885	0.585	1.094	0.937	1.208	1.817	0.152	0.571	0.532	0.408	1.102	0.316	0.528	0.551	1.375	0.959	0.659	0.440	1.303	1.723	0.669	0.685	4.946	5.330	3.447	4.585
OopSylGTT00000063078	4.960	4.278	2.340	9.306	15.375	5.847	4.495	4.659	3.269	2.398	1.763	3.195	2.627	8.280	4.470	4.037	2.256	2.110	3.398	4.115	3.359	0.483	0.000	0.838	0.579	1.639	3.158	0.421	0.253	0.103	0.527	0.978	0.564	0.627	1.035	0.757	0.526	1.185	1.295	1.725	0.568	1.161	0.822	3.873	0.590	0.705	0.272	0.563	1.097
OopSylGTT00000067839	0.000	0.000	0.000	0.000	0.000	0.000	0.000	0.232	0.000	0.000	0.283	0.132	0.000	0.000	0.000	0.000	0.000	0.000	0.000	0.000	0.000	0.000	0.000	0.000	0.000	0.000	0.000	0.000	0.000	0.000	0.000	0.000	0.000	0.000	0.000	0.000	0.000	0.000	0.000	0.000	0.000	0.000	0.000	0.000	0.000	0.000	0.000	0.000	0.000
OopSylGTT00000046492	4.742	3.643	3.930	4.987	5.601	3.036	3.395	5.594	3.962	5.228	3.364	3.563	3.787	4.669	3.364	4.113	2.731	3.194	4.662	2.802	4.218	0.000	0.214	0.250	0.000	0.000	0.000	0.166	0.000	0.000	0.000	0.000	0.000	0.000	0.000	0.000	0.000	0.173	0.000	0.000	0.000	0.000	0.214	0.000	0.000	0.166	0.063	0.194	0.000
OopSylGTT00000014539	36.987	37.517	33.303	45.594	46.404	34.393	33.359	38.371	40.785	35.884	35.739	28.071	28.778	56.348	34.773	35.810	32.905	32.888	28.361	32.713	31.711	6.890	6.130	8.729	4.444	9.110	7.748	7.432	7.668	6.991	5.739	5.073	4.283	7.245	6.138	5.199	4.254	6.775	5.767	2.895	3.710	2.785	3.097	4.141	5.209	5.378	2.912	3.856	4.162
OopSylGTT00000040965	30.088	36.582	30.497	66.204	74.568	39.729	34.859	41.617	27.062	22.519	30.242	30.109	40.198	64.580	31.901	38.661	27.879	28.868	37.944	36.695	38.855	1.171	0.733	0.856	0.534	0.596	0.734	0.467	0.587	0.914	0.499	0.918	0.437	1.041	0.530	1.038	0.537	0.561	0.292	0.303	0.738	2.756	0.704	1.116	0.198	0.559	1.046	0.740	0.687
OopSylGTT00000014485	31.583	33.783	36.935	33.206	63.631	35.725	45.549	31.859	48.647	36.457	44.891	43.654	43.201	27.563	51.944	47.148	45.955	52.084	53.085	50.751	46.603	77.861	77.591	69.329	96.537	97.549	32.777	61.566	64.667	88.301	81.338	73.300	92.366	111.092	102.058	91.966	88.366	84.447	68.993	59.307	70.365	72.924	77.958	75.720	73.419	114.421	134.755	151.138	145.526
OopSylGTT00000043935	6.885	7.135	9.801	7.121	10.923	9.532	11.666	9.219	11.646	9.666	10.826	11.176	12.846	6.829	9.906	8.897	11.690	10.956	9.125	10.539	12.772	1.981	2.563	1.661	2.495	1.358	0.792	1.814	2.055	1.463	1.845	1.802	2.104	2.042	1.900	1.419	2.024	2.528	2.413	2.892	2.223	2.387	2.173	1.173	1.863	1.384	2.220	1.645	2.093
OopSylGTT00000022965	5.033	3.636	3.098	5.166	9.606	4.651	3.282	4.027	3.267	3.109	3.748	4.178	4.214	3.787	2.734	4.037	2.253	4.181	3.745	5.112	3.879	0.000	0.000	0.220	0.000	0.740	0.213	0.000	0.127	0.000	0.000	0.118	0.242	0.094	0.000	0.169	0.096	0.000	0.000	0.296	0.191	0.000	0.000	0.610	0.188	0.000	0.000	0.000	0.203
OopSylGTT00000043286	2.923	0.649	1.779	3.343	3.120	2.218	2.195	2.446	1.910	1.312	3.206	1.003	1.818	2.573	1.731	3.214	1.633	4.351	1.172	2.147	2.827	0.000	0.851	0.222	0.742	0.215	2.930	0.555	0.890	0.499	0.862	0.617	0.142	0.567	0.484	0.000	0.562	0.925	0.382	0.691	4.849	1.587	0.758	1.269	1.752	0.980	0.232	0.725	0.530
OopSylGTT00000063971	26.166	26.986	24.385	29.238	28.766	26.988	29.925	24.233	25.012	24.294	19.733	22.245	31.744	32.259	25.860	36.470	22.084	17.625	29.042	24.316	33.579	8.194	4.038	5.231	9.894	12.417	52.761	6.040	2.725	5.882	3.941	5.136	3.760	1.643	3.615	4.923	1.961	24.833	6.400	4.898	10.774	5.853	16.516	21.782	11.320	0.087	0.098	0.508	0.395
OopSylGTT00000031304	1.604	1.497	1.308	0.983	3.338	1.855	0.931	1.839	1.381	0.946	0.900	1.242	2.000	1.406	0.614	1.674	1.067	1.707	0.771	0.591	1.782	0.665	0.281	0.285	1.235	1.965	3.094	0.370	0.862	0.445	0.875	0.218	0.064	0.501	0.564	0.967	0.243	0.533	0.447	0.690	0.457	0.283	0.378	1.296	0.096	1.644	0.385	0.523	0.486
OopSylGTT00000010884	10.510	16.488	14.744	9.414	7.853	16.589	13.841	12.396	12.819	10.839	10.757	14.034	16.216	8.185	12.012	11.547	12.152	11.976	9.663	13.213	12.287	2.344	3.292	3.692	1.894	3.755	2.832	2.310	3.774	0.847	0.825	1.479	2.159	1.738	1.279	1.234	2.175	3.195	2.912	2.417	3.857	1.878	4.275	1.778	1.166	5.230	3.889	2.949	4.122
OopSylGTT00000061111	0.666	0.847	0.876	0.288	0.548	0.931	0.348	0.541	0.789	0.975	0.858	0.895	0.407	0.870	0.853	1.272	0.776	1.316	0.989	0.625	0.836	0.064	0.017	0.027	0.000	0.018	0.080	0.034	0.062	0.013	0.000	0.000	0.000	0.144	0.000	0.014	0.000	0.000	0.000	0.000	0.018	0.000	0.159	0.167	0.000	0.169	0.379	0.140	0.440
OopSylGTT00000029835	9.200	11.882	8.415	7.935	8.665	8.777	6.501	7.035	6.355	7.980	6.304	7.168	4.742	9.157	10.638	5.586	6.356	16.476	8.807	7.468	5.140	2.508	2.714	5.234	3.048	3.600	20.371	5.687	7.372	2.827	3.458	2.169	3.590	6.033	5.430	3.330	2.726	5.214	3.676	5.878	4.002	5.328	10.169	13.028	4.866	5.677	3.603	5.061	6.580
OopSylGTT00000003329	2.877	1.095	0.996	5.873	3.247	1.496	1.377	3.118	1.927	0.963	2.299	2.111	2.408	4.644	2.306	5.290	2.393	0.832	4.448	1.225	2.179	0.000	0.000	0.182	0.000	0.000	0.218	0.000	0.132	0.178	0.000	0.110	0.000	0.000	0.000	0.000	0.258	0.099	0.000	0.000	0.198	0.000	0.141	0.000	0.000	0.443	0.108	0.162	0.000
OopSylGTT00000026159	5.050	4.909	6.055	6.054	4.249	5.373	6.411	4.669	5.117	8.095	4.385	6.758	5.720	5.899	8.441	8.179	8.013	4.808	6.523	4.723	8.288	0.000	0.000	0.000	0.029	0.000	0.107	0.000	0.000	0.000	0.000	0.000	0.000	0.181	0.040	0.000	0.056	0.107	0.171	0.000	0.000	0.000	0.053	0.649	0.000	0.000	0.092	0.169	0.052
OopSylGTT00000072100	87.567	103.930	68.211	173.413	183.686	105.474	93.824	120.281	75.551	64.121	67.604	88.788	94.402	163.095	92.896	84.572	85.582	70.258	70.865	98.582	79.827	22.931	19.887	22.762	28.101	22.691	32.693	28.873	33.111	18.324	22.527	27.063	26.759	8.486	21.659	21.221	25.255	36.222	27.154	19.387	20.714	17.895	45.744	44.291	29.052	1.152	0.918	3.244	1.834
OopSylGTT00000029777	0.539	0.360	0.224	0.497	0.283	0.379	0.482	0.280	0.291	0.359	0.330	0.347	0.378	0.415	0.580	0.388	0.231	0.248	0.509	0.279	0.610	0.000	0.000	0.000	0.000	0.000	0.000	0.000	0.000	0.000	0.000	0.000	0.000	0.000	0.000	0.000	0.000	0.000	0.000	0.000	0.000	0.000	0.000	0.000	0.000	0.000	0.000	0.000	0.000
OopSylGTT00000035292	11.813	10.105	29.558	5.173	10.772	24.994	10.342	5.469	9.096	21.114	11.822	13.915	11.231	5.594	18.216	10.687	4.348	15.302	4.844	15.739	15.704	0.622	1.285	0.764	0.208	0.123	0.190	0.505	0.619	0.260	0.177	0.167	0.169	10.976	1.176	1.312	0.248	0.435	0.194	0.373	0.695	0.097	0.674	0.715	0.171	25.998	12.662	32.276	24.391
OopSylGTT00000058992	11.227	7.545	7.114	7.273	8.743	10.130	5.790	8.517	6.435	7.146	9.001	8.637	13.182	3.747	3.560	7.255	4.098	4.264	6.957	7.008	4.858	11.061	14.875	11.134	7.597	3.094	8.117	17.574	11.119	6.676	7.196	4.333	7.077	8.965	11.121	6.717	8.441	10.148	6.011	13.897	7.008	7.143	15.463	7.869	13.096	14.061	13.047	14.775	18.016
OopSylGTT00000040397	0.615	0.388	1.774	0.440	1.265	3.694	4.806	4.325	4.493	5.800	2.895	4.738	1.766	0.733	2.522	1.343	2.006	0.499	1.312	1.764	2.911	0.334	0.704	1.032	0.544	0.116	0.000	2.053	0.635	2.415	0.839	1.185	2.424	5.421	0.764	0.143	2.069	0.358	0.462	0.358	1.124	0.467	0.474	0.802	0.697	1.117	0.495	1.017	1.102
OopSylGTT00000028640	0.059	0.122	0.105	0.000	0.158	0.063	0.261	0.147	0.000	0.068	0.181	0.056	0.117	0.081	0.060	0.068	0.056	0.000	0.119	0.138	0.000	0.590	1.522	0.971	0.534	0.357	0.403	0.697	1.227	0.977	0.647	1.472	1.084	1.258	1.052	0.455	0.824	0.482	0.873	0.698	0.916	0.091	0.339	0.550	0.360	0.848	1.105	1.551	2.881
OopSylGTT00000055448	0.000	0.000	0.192	0.000	0.000	0.114	0.119	0.000	0.459	0.000	0.000	0.000	0.213	0.574	0.000	0.000	0.000	0.000	0.000	0.251	0.091	0.121	0.153	0.092	0.000	0.000	0.181	0.318	0.000	0.000	0.313	0.000	0.102	0.317	0.000	0.283	0.082	0.000	0.140	0.000	0.000	0.000	0.201	0.000	0.160	0.000	0.000	0.090	0.000
OopSylGTT00000014351	0.380	0.277	0.832	0.000	0.000	0.000	0.438	1.436	0.223	0.301	0.674	0.251	0.131	0.874	0.267	0.304	0.131	0.263	0.000	0.924	0.447	0.000	0.000	0.000	0.000	0.000	0.000	0.097	0.000	0.000	0.127	0.109	0.125	0.292	0.000	0.000	0.000	0.000	0.000	0.000	0.000	0.200	0.122	0.000	0.194	0.000	0.000	0.000	0.000
OopSylGTT00000037673	89.012	122.808	115.124	150.118	260.082	139.931	108.307	141.896	139.453	99.429	137.052	136.492	115.863	205.976	83.805	128.965	110.298	115.913	117.272	153.924	128.490	7.924	8.692	11.891	6.899	8.397	9.654	11.634	8.431	10.400	4.895	11.786	11.528	15.079	13.965	9.548	7.918	8.329	4.828	3.080	7.950	6.608	10.153	8.326	11.897	7.172	8.694	7.825	6.721
OopSylGTT00000002295	3.215	3.383	3.581	6.298	16.468	3.341	4.318	2.844	3.310	4.208	3.157	2.299	3.696	11.818	4.417	4.407	3.711	2.375	4.473	3.072	3.180	0.000	0.354	0.255	0.160	0.093	0.422	0.228	0.128	0.000	0.246	0.212	0.179	0.182	0.069	0.000	0.096	0.504	0.664	0.293	0.479	0.101	0.592	1.006	0.000	0.093	0.157	0.108	0.482
OopSylGTT00000072629	20.627	18.329	18.252	21.172	3.785	17.910	14.781	11.467	11.957	15.452	11.702	13.594	15.699	25.948	22.445	24.728	23.974	9.809	22.968	14.539	15.673	1.019	1.409	1.472	1.055	1.126	0.864	1.925	1.498	0.490	0.360	0.719	0.761	0.636	0.504	0.440	0.892	1.757	1.654	3.037	1.755	1.771	2.725	1.682	1.206	1.601	2.011	1.344	2.577
OopSylGTT00000002664	54.011	47.554	39.583	46.200	48.526	56.262	48.801	43.256	41.489	42.314	42.450	40.092	44.076	56.272	42.669	50.138	30.402	33.287	50.205	32.121	38.266	6.090	5.000	3.755	1.493	5.414	3.988	5.720	6.760	3.875	3.012	3.070	3.985	4.704	4.681	2.222	4.116	4.272	3.255	3.277	3.124	3.412	5.045	7.161	4.680	2.889	2.055	4.122	2.257
OopSylGTT00000055708	14.174	14.742	5.211	16.985	40.922	9.813	10.171	13.543	9.203	2.123	2.120	9.532	10.519	38.919	6.817	19.011	2.704	1.581	10.802	12.662	7.669	0.000	0.000	0.000	0.000	0.111	0.000	0.000	0.000	0.000	0.000	0.126	0.000	0.000	0.000	0.288	0.000	0.000	0.000	0.000	0.000	0.000	0.000	0.000	0.000	0.000	0.000	0.000	0.000
OopSylGTT00000018930	5.153	3.054	4.068	10.899	5.522	3.579	4.716	5.190	3.926	3.629	3.882	2.687	3.776	6.644	4.610	6.586	2.913	1.585	5.563	1.678	2.681	0.000	0.465	0.188	0.000	0.071	0.318	0.102	0.000	0.307	0.326	0.040	0.000	0.204	0.052	0.177	0.036	0.273	0.063	0.220	0.000	0.000	0.000	0.653	0.213	0.178	0.200	0.165	0.079
OopSylGTT00000061380	0.249	0.645	0.495	0.481	0.701	0.263	0.347	0.579	1.179	0.564	0.428	0.464	0.660	0.872	0.610	0.801	0.551	0.427	0.678	0.611	0.321	0.000	0.250	0.056	0.046	0.107	1.618	0.051	0.037	0.000	0.106	0.000	0.034	2.476	0.118	0.044	0.137	0.083	0.475	0.331	0.164	0.162	0.034	2.062	0.752	0.164	1.102	0.471	1.891
OopSylGTT00000038070	7.703	8.869	9.660	5.136	10.328	9.504	11.030	8.525	9.901	11.574	13.577	10.726	8.837	6.089	8.871	7.759	8.583	12.453	8.153	8.270	8.062	4.969	8.367	7.490	4.837	3.120	2.809	4.759	6.773	4.885	5.909	5.705	7.781	11.825	7.884	7.989	6.053	5.111	3.625	2.841	5.654	4.008	7.099	2.666	3.897	14.608	18.947	14.566	20.359
OopSylGTT00000026418	0.000	0.000	0.000	0.000	0.000	0.040	0.000	0.000	0.000	0.041	0.000	0.037	0.000	0.000	0.000	0.000	0.000	0.000	0.072	0.000	0.000	0.000	0.000	0.000	0.000	0.000	0.000	0.000	0.000	0.000	0.000	0.000	0.000	0.000	0.000	0.000	0.000	0.000	0.000	0.000	0.047	0.000	0.000	0.000	0.000	0.000	0.000	0.000	0.000
OopSylGTT00000020717	1.209	2.728	2.644	2.100	2.715	2.166	1.888	1.515	1.740	1.554	2.669	1.619	0.563	1.966	0.461	2.738	3.356	1.239	2.252	3.184	2.401	1.528	0.806	0.584	0.569	0.829	1.902	2.434	2.513	1.131	1.099	1.230	1.513	3.185	0.740	1.799	1.117	2.038	0.738	0.796	1.715	1.043	1.375	1.785	0.842	1.846	1.908	3.200	2.096
OopSylGTT00000049703	0.733	2.269	1.949	4.081	4.859	3.875	1.709	1.034	1.292	0.175	0.784	2.043	1.840	2.437	2.173	3.204	1.229	2.461	1.211	3.401	2.222	0.000	0.000	0.266	0.000	0.656	0.758	0.000	0.000	0.169	0.000	0.000	0.000	0.338	0.000	0.408	0.000	0.000	0.000	0.000	0.000	0.000	0.558	0.000	0.000	0.000	0.000	0.000	0.239
OopSylGTT00000024013	1.970	2.299	2.507	0.725	0.869	1.498	1.317	2.196	2.745	1.381	1.792	1.896	1.810	1.030	1.842	0.976	1.736	1.081	1.875	2.129	1.900	2.514	3.390	2.619	2.402	4.446	1.262	1.727	2.327	1.821	1.709	1.964	1.486	1.769	2.070	0.764	1.515	3.280	3.317	3.498	3.018	2.997	2.372	2.280	4.311	10.879	8.430	3.385	5.163
OopSylGTT00000022079	5.328	3.883	6.230	6.621	7.604	6.036	6.000	4.114	4.863	7.060	3.642	5.800	5.090	8.498	8.222	6.901	4.622	6.260	11.789	2.894	6.512	0.000	0.000	0.123	0.000	0.000	0.000	0.045	0.065	0.000	0.000	0.000	0.000	0.000	0.000	0.000	0.000	0.000	0.000	0.000	0.000	0.000	0.000	0.000	0.048	0.000	0.000	0.000	0.000
OopSylGTT00000056723	2.366	2.762	1.541	1.090	0.685	1.651	1.798	0.828	1.373	1.264	1.091	0.948	1.341	1.526	2.677	1.440	2.949	1.041	1.505	2.437	1.359	0.460	0.133	0.348	0.122	0.252	0.200	0.306	0.615	0.307	0.142	0.122	0.747	0.576	0.210	0.087	0.237	0.444	0.349	0.000	0.219	0.036	0.090	0.276	0.251	0.276	0.992	0.741	2.180
OopSylGTT00000066731	1.763	1.428	2.148	2.583	3.322	2.476	2.816	2.708	2.119	0.964	0.862	1.279	2.534	3.340	2.381	2.547	1.184	2.040	2.162	1.177	3.012	0.000	0.000	0.000	0.000	0.000	0.275	0.000	0.000	0.000	0.000	0.000	0.000	0.000	0.000	0.000	0.000	0.000	0.000	0.000	0.000	0.000	0.000	0.000	0.000	0.000	0.000	0.000	0.000
OopSylGTT00000024679	0.184	0.207	0.000	0.396	0.761	0.406	0.000	0.000	0.000	0.000	0.199	0.000	0.196	0.000	0.000	0.000	0.000	0.000	0.000	0.000	0.000	0.000	0.000	0.000	0.000	0.000	0.314	0.427	0.000	0.429	0.180	0.000	0.000	0.425	0.000	0.000	0.000	0.000	0.240	0.000	0.000	0.000	0.000	0.000	0.551	0.000	0.000	0.150	0.000
OopSylGTT00000014128	4.171	2.727	1.966	1.725	4.315	3.443	1.971	3.487	3.131	1.434	2.565	1.693	3.839	2.940	1.384	1.200	0.616	3.514	1.561	1.714	1.238	0.000	0.000	0.268	0.000	0.000	0.000	0.000	0.106	0.116	0.000	0.000	0.000	0.000	0.000	0.000	0.000	0.000	0.000	0.000	0.000	0.000	0.000	0.000	0.000	0.000	0.000	0.000	0.000
OopSylGTT00000050265	2.831	4.614	2.534	2.337	4.973	2.198	2.921	4.880	5.749	3.975	3.961	4.629	4.069	2.185	2.029	5.374	3.550	4.456	2.508	4.236	4.777	0.739	0.784	1.957	0.404	0.934	0.916	1.212	0.737	1.826	1.559	0.496	0.310	0.447	0.351	0.000	0.545	0.720	1.244	1.131	0.483	1.988	0.556	0.000	0.000	0.665	0.502	0.000	0.384
OopSylGTT00000028762	4.693	5.201	4.790	4.154	7.659	5.192	5.811	3.941	4.600	4.798	6.086	4.689	4.144	3.120	4.488	3.756	4.259	5.975	4.095	4.672	4.768	36.548	51.966	29.117	27.875	20.448	17.207	31.674	46.760	45.690	27.519	27.286	43.748	15.448	40.277	24.337	31.860	44.175	36.120	40.042	40.961	39.985	32.805	23.897	38.791	26.615	22.698	20.928	23.247
OopSylGTT00000044188	0.000	0.000	0.000	0.000	0.000	0.000	0.000	0.063	0.000	0.000	0.000	0.000	0.075	0.000	0.205	0.000	0.000	0.000	0.000	0.000	0.000	0.000	0.000	0.000	0.000	0.000	0.000	0.000	0.000	0.000	0.000	0.000	0.000	0.000	0.000	0.000	0.000	0.000	0.000	0.000	0.000	0.000	0.144	0.000	0.000	2.212	1.538	1.911	1.304
OopSylGTT00000047350	145.767	169.897	114.226	276.699	288.732	192.213	166.774	192.477	131.088	119.234	118.141	144.988	171.675	306.720	138.276	161.859	112.342	99.060	132.911	136.630	127.557	1.109	0.930	2.871	1.106	2.569	6.005	2.812	3.307	0.913	1.871	2.121	1.239	2.177	0.702	3.493	1.471	1.259	0.622	1.257	1.885	0.994	1.370	3.927	1.189	2.547	1.281	2.160	3.070
OopSylGTT00000062207	5.227	3.458	3.288	2.281	1.351	4.869	3.640	5.818	3.022	5.507	6.149	4.403	5.860	4.086	4.858	5.400	3.968	3.816	4.410	4.202	5.855	0.192	0.000	0.000	0.000	0.000	0.280	0.629	0.669	0.380	0.484	0.000	0.000	0.000	0.182	0.459	0.127	0.372	0.644	0.000	1.000	0.516	0.309	0.371	0.246	0.229	0.130	0.000	0.000
OopSylGTT00000052565	10.352	7.039	9.181	5.326	10.634	10.573	10.856	13.186	13.122	8.770	10.297	12.528	14.461	10.763	12.673	14.908	11.977	13.195	11.140	14.336	17.506	0.473	0.994	0.698	0.277	0.243	0.000	0.393	0.278	0.177	0.053	0.276	0.258	0.274	0.179	0.136	0.332	0.313	0.432	0.253	0.498	0.495	0.512	0.249	0.326	0.569	2.240	0.235	0.677
OopSylGTT00000056742	0.788	0.872	0.867	1.390	0.909	0.630	0.581	1.181	0.811	0.691	0.608	0.421	0.826	0.592	1.408	0.389	1.192	0.411	1.727	0.626	0.653	0.102	0.017	0.064	0.062	0.146	0.040	0.136	0.075	0.680	0.036	0.072	0.057	0.408	0.159	0.159	0.148	0.028	0.000	0.249	0.092	0.233	0.148	0.280	0.109	0.414	0.422	0.194	0.369
OopSylGTT00000013592	0.269	0.329	0.413	0.403	0.352	0.721	0.838	0.290	0.624	0.775	0.834	1.162	0.261	0.568	0.629	0.535	0.162	0.875	1.136	0.544	0.683	0.482	0.584	0.371	0.192	0.045	0.200	0.427	0.462	1.091	0.887	0.612	1.249	1.171	0.525	0.622	1.875	0.381	0.636	0.138	0.549	0.180	0.960	0.415	0.269	0.138	0.180	0.422	1.008
OopSylGTT00000028670	5.488	6.837	4.803	5.285	4.105	4.298	5.001	3.913	4.356	5.792	5.107	5.002	5.018	5.162	5.971	4.659	6.882	6.082	4.304	3.706	4.022	29.420	38.438	33.153	41.365	27.132	11.458	29.445	33.738	33.496	46.167	42.041	36.828	22.219	35.138	31.234	32.873	38.962	36.241	25.530	26.582	29.050	30.522	15.176	33.386	39.028	39.372	29.967	45.435
OopSylGTT00000039923	136.708	166.663	153.290	241.144	150.339	129.891	168.957	153.355	170.776	188.707	164.754	135.078	140.409	302.239	194.524	175.398	138.975	119.815	164.738	117.411	131.542	2.532	3.906	3.147	5.840	4.808	9.987	3.324	2.665	2.456	2.835	4.460	1.077	3.515	8.197	8.122	3.024	2.343	1.949	1.317	2.768	2.412	2.028	16.879	1.359	2.198	3.993	4.697	3.429
OopSylGTT00000022628	0.129	0.024	0.160	0.216	0.382	0.153	0.582	0.218	0.311	0.496	0.293	0.530	0.389	0.228	0.314	0.279	0.130	0.132	0.166	0.355	0.153	0.091	0.000	0.016	0.054	0.125	0.000	0.044	0.170	0.044	0.000	0.018	0.112	0.171	0.160	0.050	0.094	0.108	0.114	0.000	0.453	0.031	0.040	0.050	0.249	0.016	0.054	0.075	0.195
OopSylGTT00000023009	3.165	0.636	0.727	0.224	1.535	1.638	0.246	1.526	0.671	0.233	0.647	0.508	1.396	2.435	0.712	0.570	0.403	0.234	0.478	0.000	0.860	0.239	0.000	0.000	0.000	0.000	0.000	0.168	1.348	0.233	1.574	0.000	0.000	0.304	0.303	1.713	0.168	0.000	0.000	0.000	0.000	0.000	0.496	0.000	0.000	0.134	0.182	0.000	0.000
OopSylGTT00000061963	1.499	0.988	1.559	2.055	1.355	1.823	2.417	1.988	2.399	3.103	1.753	1.584	2.527	1.413	1.645	2.158	1.903	1.097	1.717	1.014	1.572	0.465	0.707	0.241	0.310	0.401	0.162	0.172	0.398	0.776	0.717	0.537	0.550	0.823	0.557	0.353	0.517	0.421	0.386	0.334	0.259	0.217	0.433	0.335	0.145	0.522	1.317	0.471	2.186
OopSylGTT00000014679	0.427	0.513	0.197	0.946	0.931	0.359	0.277	0.760	0.223	0.161	0.142	0.290	0.443	0.736	0.429	0.191	0.077	0.026	0.228	0.130	0.256	0.000	0.000	0.000	0.000	0.000	0.000	0.000	0.000	0.000	0.000	0.000	0.000	0.000	0.000	0.000	0.000	0.000	0.000	0.000	0.000	0.000	0.000	0.000	0.000	0.000	0.000	0.000	0.000
OopSylGTT00000052863	12.527	14.496	14.511	9.701	7.819	14.989	12.776	14.810	16.922	13.120	15.039	14.433	18.336	7.366	12.071	14.356	14.317	13.905	13.456	14.081	12.551	20.687	20.672	18.958	18.499	13.274	3.410	21.863	21.387	22.995	20.186	20.287	28.800	25.636	20.877	15.238	22.462	19.427	18.016	19.742	19.312	17.324	28.268	6.171	18.307	31.705	39.329	27.789	32.322
OopSylGTT00000023326	80.820	92.138	81.900	123.808	108.546	93.708	92.622	82.393	81.760	89.424	79.767	77.232	81.118	153.158	92.699	95.076	72.083	71.446	90.511	75.117	72.325	6.449	8.206	7.040	9.137	5.437	7.971	6.408	7.694	5.686	7.809	7.342	7.942	6.501	7.069	5.050	5.709	7.567	5.628	7.132	6.137	7.506	6.295	9.549	5.851	9.377	9.041	8.919	9.365
OopSylGTT00000024393	0.095	0.040	0.346	0.084	0.175	0.155	0.014	0.043	0.130	0.015	0.013	0.062	0.039	0.074	0.027	0.225	0.024	0.000	0.257	0.000	0.000	9.414	6.625	15.517	0.069	2.796	2.390	5.508	14.654	0.014	0.013	0.012	0.000	0.010	0.030	0.016	0.000	0.016	0.000	0.031	0.000	0.000	0.000	0.031	0.000	0.116	0.082	1.049	0.321
OopSylGTT00000020486	3.601	3.730	2.947	4.335	4.979	5.211	5.321	8.723	5.416	4.395	6.028	6.601	5.420	2.320	4.524	4.205	4.758	5.243	5.239	3.303	3.204	0.385	0.142	0.283	0.193	0.604	0.085	0.183	0.207	0.492	0.298	0.257	0.144	0.218	0.222	0.190	0.154	0.816	0.335	1.057	0.309	2.071	1.383	0.116	0.456	0.874	0.854	1.054	0.674
OopSylGTT00000022330	26.430	21.535	18.362	21.747	15.138	13.477	16.100	15.344	16.766	20.642	12.789	15.727	14.897	22.858	21.830	20.135	16.059	16.493	23.891	14.770	16.496	55.020	55.449	61.118	59.865	47.394	55.562	66.652	47.171	14.792	22.890	30.153	46.695	22.131	39.175	29.872	33.935	85.016	70.952	63.248	52.616	82.351	93.416	54.940	44.423	63.911	53.919	36.360	48.609
OopSylGTT00000067233	3.589	3.878	4.100	4.367	1.616	3.093	3.128	2.565	3.609	3.038	4.073	2.149	3.445	3.502	3.748	3.807	3.358	2.966	3.549	1.817	3.008	0.493	1.198	1.593	0.467	2.531	2.407	0.674	1.625	2.084	1.466	1.279	1.176	3.204	1.481	2.313	3.437	2.301	2.121	0.999	2.393	0.949	2.316	2.616	1.475	2.607	2.532	3.471	4.044
OopSylGTT00000008140	0.611	0.389	0.243	0.642	0.731	0.620	0.151	0.907	0.357	0.940	1.849	0.585	0.508	0.325	1.152	0.782	0.261	1.154	0.757	0.679	0.603	20.967	6.654	8.083	4.703	6.728	12.169	9.446	11.307	25.151	5.153	24.726	2.705	25.144	21.203	10.060	13.571	4.162	5.440	3.394	14.523	10.367	21.792	7.986	5.241	7.914	5.634	5.157	4.794
OopSylGTT00000014322	4.448	6.144	5.420	2.490	3.866	5.251	7.232	6.213	6.144	5.899	5.424	6.805	6.889	4.116	4.394	3.179	5.582	3.787	3.948	5.368	4.185	5.330	5.160	2.252	5.079	2.676	3.455	2.138	2.238	2.231	2.603	1.711	3.186	3.881	1.674	2.190	2.676	2.575	0.481	2.961	1.956	2.406	1.682	1.087	1.537	5.536	7.451	4.895	11.590
OopSylGTT00000066742	3.632	2.518	1.333	7.268	5.249	2.675	2.854	6.818	2.287	1.882	2.053	1.384	3.486	4.576	2.402	2.768	1.650	0.369	2.521	1.700	1.401	0.000	0.255	0.318	0.000	1.019	0.592	0.134	0.000	0.000	0.000	0.000	0.000	0.267	0.384	0.487	0.134	0.587	0.227	1.654	0.264	0.272	0.000	0.000	0.000	0.120	0.273	0.712	0.419
OopSylGTT00000073317	0.567	1.092	0.671	1.364	1.565	2.337	3.295	1.247	0.874	2.201	0.151	0.282	1.625	1.569	0.599	1.715	0.740	0.148	1.754	0.692	0.630	0.166	0.000	0.000	0.365	0.000	0.245	0.109	0.000	0.000	0.000	0.486	0.558	0.217	0.793	0.591	0.000	0.000	0.000	0.000	0.655	0.672	0.000	0.325	0.646	0.000	0.000	0.000	0.000
OopSylGTT00000038561	172.612	160.771	165.999	256.254	209.897	184.370	187.221	211.816	199.894	120.343	146.215	164.853	199.642	244.983	164.660	164.721	129.089	111.199	159.373	207.066	192.597	17.685	18.568	19.237	17.021	23.284	24.526	21.393	16.938	14.296	15.519	15.318	14.715	13.712	15.670	14.076	18.435	10.581	8.841	10.565	10.816	13.080	16.155	30.022	18.674	17.530	6.582	14.539	10.677
OopSylGTT00000060960	3.218	2.252	2.879	2.669	2.043	2.991	2.492	2.836	3.044	2.854	3.070	2.992	2.965	3.090	4.208	4.222	3.391	2.881	3.142	3.227	3.953	1.368	1.802	2.052	1.577	1.525	0.806	1.479	1.808	1.561	1.987	1.545	1.400	1.965	1.669	1.270	1.845	1.895	1.997	1.565	2.246	1.559	2.365	6.617	1.921	2.050	3.639	2.160	4.099
OopSylGTT00000037197	1.456	2.380	1.479	1.229	1.906	1.187	0.978	1.208	1.392	2.823	1.985	1.656	1.413	1.974	2.035	1.567	2.184	1.510	1.527	1.305	1.482	0.364	0.427	0.407	1.649	1.483	3.437	1.051	1.690	1.088	0.748	1.682	0.888	2.552	1.560	1.056	1.104	0.882	1.168	0.221	1.672	0.903	0.976	1.338	0.288	2.270	1.382	1.660	1.678
OopSylGTT00000004094	0.000	0.000	0.000	0.000	0.413	0.000	0.000	0.000	0.127	0.000	0.000	0.000	0.000	0.000	0.162	0.000	0.000	0.000	0.298	0.000	0.000	0.000	0.000	0.000	0.000	0.000	0.000	0.000	0.000	0.000	0.000	0.000	0.000	0.000	0.000	0.000	0.000	0.000	0.204	0.000	0.000	0.000	0.000	0.000	0.000	0.000	0.000	0.000	0.000
OopSylGTT00000035140	13.530	9.555	13.374	4.537	21.824	14.817	11.079	12.246	10.997	9.705	7.594	12.839	16.804	7.723	13.666	9.905	11.584	15.413	11.373	18.369	16.803	27.511	30.390	26.212	29.522	31.766	31.953	32.195	26.096	29.843	31.062	31.007	21.913	36.851	25.957	26.080	31.519	27.863	31.287	24.114	29.007	22.543	27.154	27.169	26.137	37.430	46.017	38.586	39.800
OopSylGTT00000058958	0.876	0.279	0.229	0.745	0.609	0.491	0.615	0.110	0.601	0.457	0.403	0.270	0.272	0.196	0.262	0.137	0.128	0.256	0.274	0.482	0.221	0.000	0.000	0.000	0.000	0.000	0.000	0.000	0.000	0.000	0.000	0.000	0.000	0.101	0.000	0.000	0.000	0.000	0.000	0.000	0.000	0.000	0.000	0.000	0.000	0.000	0.000	0.000	0.359
OopSylGTT00000045669	1.020	0.830	0.514	2.405	1.575	0.565	1.003	1.455	0.631	0.586	0.695	1.641	1.409	0.955	0.875	0.711	0.268	0.369	1.275	0.539	0.179	0.000	0.113	0.238	0.228	0.117	0.609	0.069	0.381	0.000	0.323	0.094	0.533	0.306	0.000	0.839	0.000	0.401	0.625	0.376	0.387	0.127	0.815	0.929	0.353	0.366	0.000	0.079	0.549
OopSylGTT00000021370	0.000	1.358	0.000	0.000	0.000	0.000	2.235	1.806	1.724	0.404	0.000	0.000	0.954	0.000	0.000	2.760	1.100	3.054	0.000	2.103	0.000	0.000	0.574	0.649	0.000	0.000	0.000	0.000	0.000	0.708	1.086	0.731	0.581	0.000	1.512	0.000	0.000	0.684	0.669	1.565	2.453	0.622	0.981	0.035	0.747	7.342	7.657	2.450	7.052
OopSylGTT00000049726	25.694	18.260	17.307	40.843	40.910	24.750	26.603	25.465	20.442	13.290	14.874	20.700	23.108	41.050	23.863	21.867	12.358	16.013	21.837	21.917	23.110	0.579	0.543	0.503	0.950	0.794	1.695	0.886	0.671	0.755	1.036	1.419	0.528	1.306	0.887	0.962	0.876	0.815	0.467	0.189	0.495	0.585	1.039	1.508	0.595	0.920	1.283	1.310	0.627
OopSylGTT00000035108	5.628	4.737	4.158	6.921	7.008	4.605	6.753	4.042	5.124	2.831	3.797	2.754	5.429	9.400	5.573	5.687	3.038	2.754	3.596	4.471	5.496	0.579	0.147	1.145	0.521	0.607	1.564	0.688	0.314	1.029	0.905	0.693	0.099	1.677	0.677	1.224	0.471	1.051	0.271	0.726	0.785	0.793	1.356	1.168	1.697	0.739	0.752	0.605	1.171
OopSylGTT00000067464	0.035	0.017	0.045	0.000	0.181	0.000	0.037	0.000	0.000	0.000	0.000	0.032	0.000	0.000	0.070	0.175	0.000	0.000	0.000	0.039	0.000	0.353	0.073	0.040	0.000	0.026	0.204	0.274	0.485	1.210	0.879	0.045	0.083	0.000	0.383	0.000	0.653	0.000	0.139	0.000	0.053	0.000	0.987	0.283	0.052	0.000	0.000	0.016	0.000
OopSylGTT00000053275	1.959	1.616	1.395	0.944	2.747	2.248	3.262	1.495	1.823	3.637	2.284	2.317	1.778	1.343	3.018	2.179	1.498	2.343	1.956	2.387	2.165	0.433	0.538	0.502	0.149	0.029	0.065	0.398	0.638	0.579	0.613	0.364	0.990	0.753	0.319	0.117	1.051	0.473	0.566	1.292	0.503	0.462	0.621	0.448	0.610	0.165	0.084	0.293	0.197
OopSylGTT00000049427	0.078	0.394	0.442	1.624	0.051	0.165	0.000	0.159	0.748	0.000	0.039	0.109	0.000	1.062	0.512	0.484	0.000	0.000	0.548	0.403	0.128	0.551	0.000	0.000	0.000	0.000	3.093	0.000	0.040	0.000	0.039	0.100	0.037	28.742	0.086	0.436	0.000	0.000	1.979	3.452	2.761	3.848	0.000	8.499	4.713	0.388	2.645	3.540	4.209
OopSylGTT00000010625	3.648	3.422	3.181	3.483	2.685	3.029	3.535	3.296	3.017	3.617	4.158	3.362	2.880	4.269	4.374	4.089	3.359	2.950	4.026	3.286	3.272	0.059	0.019	0.220	0.160	0.042	0.232	0.020	0.086	0.044	0.041	0.024	0.026	0.029	0.015	0.067	0.011	0.048	0.037	0.032	0.064	0.103	0.105	0.096	0.021	0.108	0.157	0.173	0.130
OopSylGTT00000056383	0.778	0.947	0.947	0.711	0.253	0.552	0.887	0.679	0.700	0.969	0.655	0.516	0.531	0.872	0.983	0.705	0.593	0.697	0.730	0.602	0.701	0.218	0.254	0.214	0.079	0.312	0.502	0.149	0.189	0.207	0.182	0.100	0.137	0.216	0.189	0.167	0.149	0.194	0.178	0.460	0.204	0.339	0.341	0.632	0.184	0.600	0.365	0.309	0.620
OopSylGTT00000042723	69.900	79.351	81.277	104.542	97.786	84.807	85.589	76.498	78.155	72.304	63.883	68.372	70.899	126.385	81.038	77.019	73.051	71.051	66.572	68.762	73.018	15.619	28.023	35.676	26.569	23.341	15.905	21.274	19.682	8.540	15.657	15.127	18.058	7.933	15.889	8.085	9.059	30.970	48.748	63.007	34.366	32.866	25.982	15.637	22.268	4.541	7.096	6.130	6.990
OopSylGTT00000027048	1.019	1.112	1.168	0.729	2.181	0.976	0.808	0.977	0.951	0.655	1.038	1.153	0.986	1.153	1.325	0.866	0.998	1.915	1.018	1.099	0.473	0.156	0.338	0.279	0.189	0.037	0.446	0.086	0.100	0.026	0.288	0.248	0.322	0.293	0.161	0.088	0.222	0.253	0.161	0.168	0.334	0.109	0.413	0.112	0.255	0.395	0.440	0.279	0.389
OopSylGTT00000030954	4.136	4.109	4.748	4.543	4.499	3.437	2.718	3.380	3.227	2.894	4.581	3.819	3.386	3.240	2.736	4.850	4.205	3.968	4.853	4.198	3.778	1.191	0.892	1.666	0.416	1.011	0.741	1.133	0.960	0.513	0.501	0.572	0.934	1.379	0.554	0.479	0.746	0.874	0.485	0.693	0.664	0.530	1.562	0.282	0.607	1.782	2.176	1.311	1.336
OopSylGTT00000016126	9.388	7.216	8.156	4.021	7.092	8.986	8.803	6.580	7.945	7.786	6.007	9.066	7.847	5.914	9.272	8.341	6.415	8.790	7.599	10.960	10.885	3.193	5.186	4.126	1.014	1.749	0.839	3.832	6.003	1.300	1.226	1.148	4.004	1.931	1.998	0.483	4.741	3.889	2.701	4.199	4.238	1.859	10.109	1.708	2.852	0.873	0.638	6.093	2.294
OopSylGTT00000055810	5.316	5.250	5.270	5.661	5.671	5.012	3.424	4.397	3.913	2.271	3.641	4.183	3.530	7.004	3.380	6.526	3.852	2.533	4.904	3.232	4.868	0.680	1.307	1.411	0.653	0.505	5.933	0.618	0.496	1.879	3.060	2.685	0.731	1.530	2.626	2.124	0.765	1.170	1.035	0.738	0.000	2.356	0.349	5.193	0.537	0.691	1.149	0.766	1.480
OopSylGTT00000050783	0.673	0.186	0.160	0.179	0.000	0.385	0.591	0.000	0.000	0.000	0.178	0.000	0.000	0.710	0.000	0.000	0.358	0.175	0.175	0.000	0.000	0.000	0.000	0.000	0.000	0.000	0.000	0.000	0.000	0.000	0.000	0.000	0.000	0.000	0.000	0.000	0.000	0.000	0.000	0.000	0.000	0.000	0.000	0.371	0.000	0.000	0.000	0.000	0.000
OopSylGTT00000032329	1.731	1.659	2.390	1.697	1.219	1.805	1.660	2.724	2.574	2.519	2.786	2.976	2.847	1.572	1.459	2.134	2.228	1.130	1.406	1.867	2.273	0.486	0.537	0.501	1.010	1.266	0.646	0.335	0.741	0.413	0.483	0.812	0.675	0.584	0.339	0.376	0.374	1.821	1.493	1.127	0.957	0.861	0.445	1.902	0.811	1.617	2.214	0.857	1.100
OopSylGTT00000007276	3.138	1.949	3.087	3.198	4.036	2.611	3.938	4.251	3.998	3.358	2.493	1.847	4.398	3.881	3.318	1.310	2.301	2.266	2.852	5.192	2.070	0.129	0.346	0.191	1.916	0.851	0.195	0.128	0.707	0.490	0.117	0.196	0.331	0.085	0.177	0.621	0.186	0.179	0.192	0.000	0.178	0.000	0.239	0.288	0.000	0.177	0.420	0.000	0.192
OopSylGTT00000065853	7.456	7.699	8.424	11.324	11.348	5.944	7.906	4.071	5.202	5.642	4.249	4.616	6.198	9.372	5.189	6.904	8.404	6.317	5.841	5.734	7.298	0.355	0.229	0.916	0.484	0.243	1.004	1.966	1.168	0.294	0.267	0.829	0.413	0.039	0.417	0.205	0.000	0.438	0.216	0.000	0.332	0.330	0.973	0.000	0.571	0.041	0.046	0.141	0.316
OopSylGTT00000023406	0.299	0.000	0.224	0.133	0.803	0.000	0.372	0.175	0.083	0.362	0.050	0.080	0.653	0.258	0.308	0.241	0.039	0.515	0.300	0.344	0.529	0.047	0.181	0.034	0.055	0.064	0.072	0.031	0.310	0.325	0.212	0.110	0.443	0.123	0.142	0.064	0.000	0.248	0.285	0.000	0.197	0.000	0.203	0.495	0.065	0.000	0.000	0.338	0.396
OopSylGTT00000060490	0.443	0.090	1.163	0.323	1.406	0.610	2.322	2.721	1.895	1.512	1.161	1.746	1.608	0.664	0.763	0.301	1.351	0.581	0.223	0.255	0.953	0.048	0.125	0.106	0.285	0.134	0.075	0.096	0.137	0.241	0.352	0.076	0.340	0.321	0.000	0.167	0.341	0.155	0.237	0.000	0.478	0.068	0.464	0.000	0.067	0.506	0.266	0.312	0.411
OopSylGTT00000073382	0.429	0.330	0.047	1.570	0.428	0.400	0.295	0.354	0.234	0.123	0.109	0.152	0.106	0.732	0.219	0.183	0.151	0.000	0.000	0.499	0.090	0.000	0.000	0.000	0.000	0.000	0.000	0.000	0.000	0.000	0.000	0.092	0.000	0.000	0.000	0.068	0.000	0.000	0.000	0.000	0.000	0.000	0.000	0.000	0.000	0.000	0.000	0.000	0.000
OopSylGTT00000038600	1.580	0.915	0.909	0.948	0.612	1.151	0.656	0.808	0.698	0.845	0.823	0.745	0.513	0.400	0.794	0.669	0.835	1.054	1.391	1.668	0.689	1.091	2.179	0.592	0.401	0.420	1.197	0.432	0.847	0.566	0.424	0.346	0.711	1.775	0.596	8.351	0.610	0.458	0.138	0.292	0.636	0.206	0.436	0.697	0.607	6.255	6.432	11.507	7.366
OopSylGTT00000054805	6.602	5.928	7.241	10.803	13.576	7.040	7.182	7.343	5.782	5.650	6.173	5.928	7.823	10.575	8.084	9.728	6.044	7.006	8.824	5.575	6.517	0.387	0.662	1.287	0.541	0.473	1.391	0.486	0.270	1.757	1.214	0.854	0.592	0.980	1.456	1.686	0.670	0.506	0.981	0.276	0.519	1.067	0.591	3.381	0.213	0.710	0.661	0.854	0.677
OopSylGTT00000006146	0.865	1.329	1.373	0.269	0.311	0.906	0.739	1.015	1.213	0.555	1.479	0.826	0.000	0.594	0.395	0.839	0.793	1.210	0.595	0.151	1.383	0.008	1.370	1.958	0.467	0.000	1.183	0.717	1.074	0.600	0.370	0.517	1.090	1.263	1.081	0.000	0.612	0.089	0.641	0.432	0.898	1.286	1.387	0.000	0.662	1.663	0.000	0.063	1.119
OopSylGTT00000073173	4.569	2.390	1.810	1.178	3.083	2.292	1.602	1.601	1.293	1.905	1.131	1.483	0.961	1.425	3.592	1.825	0.813	2.502	3.497	1.557	1.592	0.000	0.041	0.000	0.000	0.044	0.000	0.021	0.000	0.000	0.029	0.000	0.028	0.000	0.000	0.000	0.000	0.000	0.000	0.000	0.000	0.000	0.000	0.000	0.000	0.000	0.000	0.000	0.025
OopSylGTT00000067004	0.173	0.087	0.025	0.330	0.416	0.091	0.156	0.140	0.050	0.098	0.000	0.080	0.056	0.314	0.116	0.162	0.104	0.053	0.029	0.000	0.047	0.000	0.000	0.000	0.000	0.000	0.000	0.000	0.000	0.000	0.000	0.000	0.000	0.000	0.000	0.000	0.000	0.000	0.000	0.000	0.000	0.000	0.000	0.000	0.000	0.000	0.000	0.000	0.024
OopSylGTT00000011318	6.292	9.977	9.627	10.810	8.702	11.635	7.727	8.387	8.457	11.347	6.762	10.045	9.110	13.544	13.519	10.762	8.783	13.490	9.294	10.591	10.279	8.316	5.113	5.885	9.098	7.239	2.703	4.607	7.255	6.390	4.834	4.302	4.181	3.386	5.618	4.192	3.309	5.216	4.145	6.410	2.659	5.717	4.179	0.716	8.321	8.971	5.651	7.468	3.326
OopSylGTT00000038452	0.952	0.229	0.400	2.272	1.742	1.337	0.717	1.269	0.104	0.385	0.118	0.505	1.085	0.380	0.472	0.890	1.158	0.542	0.591	1.292	0.729	0.000	0.000	0.000	0.000	0.082	0.095	0.080	0.185	0.000	0.000	0.097	0.052	0.081	0.066	0.000	0.000	0.063	0.000	0.146	0.000	0.000	0.000	0.134	0.000	0.000	0.000	0.000	0.000
OopSylGTT00000071130	0.020	0.000	0.000	0.000	0.000	0.000	0.000	1.043	0.000	0.000	0.000	0.000	1.078	1.815	0.000	0.000	0.000	0.000	0.001	0.000	0.000	0.000	0.000	0.000	0.000	0.000	0.000	0.000	0.000	0.000	0.000	0.000	0.000	0.000	0.000	0.000	0.000	0.000	0.000	0.000	0.000	0.000	0.000	0.943	0.003	0.000	0.000	0.000	0.000
OopSylGTT00000038404	7.435	6.455	6.587	6.869	9.545	8.609	8.866	6.503	7.298	6.316	4.934	8.392	6.422	11.748	5.958	4.635	6.562	5.904	6.759	8.092	4.440	0.238	0.407	0.790	0.192	0.326	0.497	0.060	0.352	0.462	0.628	0.563	0.149	0.560	0.468	0.320	0.252	0.639	0.392	0.485	0.000	0.949	0.577	1.827	0.215	0.114	0.453	0.213	0.194
OopSylGTT00000050841	14.669	12.834	6.794	7.944	6.588	20.291	8.118	16.423	9.826	4.613	8.706	9.202	6.552	14.263	12.303	15.606	17.850	21.770	7.141	24.812	14.937	1.876	2.813	3.890	1.688	0.808	4.785	5.156	1.324	2.688	2.763	1.598	2.104	15.909	1.014	1.696	5.438	3.068	1.994	2.720	2.914	3.093	7.119	7.633	5.670	2.281	4.117	1.843	2.416
OopSylGTT00000029654	0.547	0.791	0.971	1.106	0.402	0.440	0.950	0.766	0.711	1.046	1.082	0.865	0.526	1.035	1.087	0.757	0.937	0.719	0.946	0.060	0.684	0.135	0.175	0.408	0.138	0.267	1.793	0.524	0.319	0.136	0.388	0.097	0.203	0.531	0.219	0.364	0.420	0.587	0.422	0.735	0.172	0.291	0.322	1.488	0.310	0.722	0.269	0.187	0.266
OopSylGTT00000001462	15.627	14.505	13.811	24.002	16.353	14.597	12.326	15.638	9.383	13.807	12.079	11.633	13.316	21.312	15.178	16.405	13.131	10.507	12.090	7.703	11.957	0.789	2.386	0.730	0.696	0.404	2.566	1.765	0.557	1.706	1.481	1.852	1.862	1.858	0.453	2.429	1.367	2.951	1.797	0.971	0.834	1.064	2.710	2.478	0.000	0.579	0.875	1.252	0.887
OopSylGTT00000025591	18.940	19.538	21.900	34.389	38.779	34.955	31.003	29.854	22.574	19.343	23.037	29.046	28.319	43.383	23.685	18.670	22.678	27.772	21.389	28.297	26.061	3.445	2.021	2.437	2.689	1.901	6.382	0.819	2.941	1.784	1.482	0.744	1.273	3.285	2.121	1.018	0.740	1.370	4.100	0.867	0.568	1.446	2.122	4.538	1.634	2.938	1.610	1.298	1.401
OopSylGTT00000070872	0.161	0.133	0.301	0.042	0.074	0.200	0.231	0.000	0.000	0.000	0.132	0.075	0.000	0.000	0.126	0.123	0.242	0.066	0.000	0.197	0.000	0.000	0.000	0.483	0.229	0.424	0.000	0.105	0.331	0.135	0.048	0.085	0.161	0.000	0.000	0.069	0.027	0.373	0.220	0.557	0.079	0.132	0.000	0.262	0.502	0.480	0.199	0.413	0.203
OopSylGTT00000058634	0.649	0.326	0.084	1.080	0.468	0.444	0.316	0.843	0.170	0.037	0.097	0.121	0.569	0.353	0.588	0.401	0.177	0.090	0.163	0.185	0.080	0.000	0.000	0.000	0.000	0.000	0.000	0.000	0.000	0.000	0.000	0.028	0.000	0.000	0.000	0.000	0.000	0.000	0.000	0.000	0.000	0.049	0.000	0.000	0.000	0.000	0.000	0.000	0.000
OopSylGTT00000053404	2.249	1.584	1.127	2.733	1.851	1.952	1.813	2.648	1.993	2.331	1.859	1.356	1.398	1.552	1.412	2.244	1.777	0.557	0.986	0.834	1.884	0.000	0.000	0.129	0.000	0.346	0.690	0.057	0.159	0.565	0.000	0.000	0.297	0.227	0.171	0.368	0.119	0.283	0.000	0.000	0.000	0.000	0.440	0.764	0.000	0.285	0.128	0.076	0.291
OopSylGTT00000005206	21.840	27.176	20.876	23.355	21.326	20.722	18.305	26.838	21.065	16.290	18.382	18.359	19.674	28.526	20.853	25.858	16.424	21.418	22.723	20.743	26.212	2.453	2.349	2.631	1.276	2.978	7.263	2.504	3.453	2.528	2.776	2.546	1.580	2.966	2.409	2.035	1.888	2.605	1.932	1.507	2.234	2.821	1.986	3.541	3.432	2.721	1.573	1.472	2.019
OopSylGTT00000065813	5.090	7.769	10.931	9.449	8.671	10.977	8.064	8.957	6.981	8.583	7.039	8.471	10.668	15.893	10.215	12.358	8.681	9.166	8.646	7.726	5.997	1.479	4.212	1.872	7.171	5.050	4.104	0.945	0.688	3.258	2.078	1.947	0.711	6.428	4.313	4.353	2.617	10.174	2.032	0.421	2.010	4.192	0.754	5.154	2.683	2.102	2.203	1.074	1.087
OopSylGTT00000072867	5.190	3.549	2.541	9.661	4.282	3.411	12.967	10.986	8.908	2.729	3.020	4.412	6.308	8.762	3.560	4.552	2.531	2.246	4.864	2.629	0.838	0.000	0.000	0.365	0.174	0.000	0.933	0.104	0.279	0.465	0.135	0.116	0.399	1.242	1.058	0.561	0.105	0.000	0.359	0.000	0.417	0.213	0.129	0.929	0.205	0.097	0.000	0.342	0.111
OopSylGTT00000008521	65.991	62.081	62.872	66.329	81.777	86.431	70.862	74.443	95.155	61.786	74.226	82.397	74.129	65.352	67.194	73.202	54.675	80.105	66.979	88.223	72.713	2.207	1.082	4.058	3.774	2.982	13.009	2.784	4.593	0.000	0.764	1.320	4.156	6.583	0.853	2.586	1.775	4.320	4.165	5.603	22.596	4.836	6.209	6.449	2.767	2.397	3.312	1.370	1.236
OopSylGTT00000025281	11.358	11.718	10.878	15.484	16.743	10.667	11.638	13.874	14.126	10.514	12.837	11.214	13.529	13.963	12.149	11.923	13.345	13.832	11.484	12.873	13.284	0.623	0.438	0.494	0.570	0.734	1.324	0.362	0.350	0.264	0.823	0.597	0.543	0.353	0.478	0.648	0.294	0.390	0.293	0.079	0.415	0.148	0.822	1.879	0.348	1.553	2.709	1.067	0.567
OopSylGTT00000029651	0.547	0.791	0.971	1.106	0.402	0.440	0.950	0.766	0.711	1.046	1.082	0.865	0.526	1.035	1.087	0.757	0.937	0.719	0.946	0.060	0.684	0.135	0.175	0.408	0.138	0.267	1.793	0.524	0.319	0.136	0.388	0.097	0.203	0.531	0.219	0.364	0.420	0.587	0.422	0.735	0.172	0.291	0.322	1.488	0.310	0.722	0.269	0.187	0.266
OopSylGTT00000022108	0.999	1.770	2.454	2.129	0.000	1.507	1.869	1.522	1.208	0.888	1.856	1.603	1.419	1.377	1.576	0.896	1.417	0.904	1.026	1.819	0.550	0.145	0.551	0.000	0.000	0.939	0.865	0.767	0.259	0.000	0.000	0.107	0.246	0.000	0.000	0.172	0.195	0.000	0.334	1.502	0.194	0.394	0.958	1.727	0.191	2.344	1.732	0.530	2.885
OopSylGTT00000026381	3073.192	3960.664	3807.444	4047.823	1245.348	2878.024	3381.427	3838.426	3678.319	3632.054	3644.091	3024.864	3576.082	2913.398	2423.758	2624.688	2198.799	1837.297	2131.265	1912.806	2415.444	203.849	202.083	220.231	222.630	290.315	618.723	202.016	153.806	269.880	261.930	245.046	186.061	414.585	285.262	370.755	185.677	164.350	89.689	50.135	126.761	138.375	104.187	326.143	88.221	195.197	168.345	209.660	150.243
OopSylGTT00000011445	0.611	0.268	0.245	1.477	0.757	0.792	0.317	0.210	0.614	0.000	1.053	0.863	0.378	3.295	2.299	0.752	3.296	1.327	0.844	3.757	1.642	0.000	0.000	0.000	0.190	0.000	0.000	0.000	0.000	0.000	0.000	0.116	0.000	0.086	0.000	0.000	0.254	0.000	0.152	0.000	0.000	0.535	0.000	0.000	0.000	0.238	0.735	0.352	0.233
OopSylGTT00000057295	0.484	1.181	1.020	0.350	1.014	1.173	0.431	0.497	0.667	0.730	0.616	0.469	0.567	0.319	0.309	0.551	0.739	0.432	0.371	0.510	0.625	2.988	7.294	8.618	8.180	1.130	3.523	6.409	7.242	5.330	8.148	9.052	11.387	3.484	12.087	4.902	7.867	8.590	6.822	8.471	9.424	15.218	4.306	11.723	7.213	0.687	0.191	0.689	0.684
OopSylGTT00000056954	8.152	10.264	6.907	5.055	10.218	13.334	12.360	8.557	10.592	16.405	22.724	15.431	11.602	6.396	9.482	6.314	5.235	10.457	6.519	13.115	9.165	45.018	59.409	49.597	58.879	50.252	19.472	41.461	45.984	70.524	79.597	91.891	73.661	68.506	82.391	66.514	81.548	42.338	41.999	48.493	36.636	44.980	49.336	15.863	43.255	43.284	55.307	39.710	49.414
OopSylGTT00000001816	0.000	0.000	0.000	0.000	0.000	0.000	0.000	0.000	0.000	0.000	0.000	0.000	0.000	0.000	0.236	0.000	0.331	0.000	0.000	0.000	0.000	0.047	0.000	0.000	0.095	0.255	0.029	0.007	0.444	0.000	0.000	0.000	0.000	0.185	0.000	0.000	0.225	0.118	0.000	0.299	0.000	0.175	0.385	0.094	0.878	0.413	0.485	0.667	0.318
OopSylGTT00000021470	24.603	26.261	21.883	28.228	53.920	30.785	23.417	28.267	24.373	26.686	35.622	27.931	30.921	31.467	26.097	23.738	28.940	34.826	25.827	29.950	31.462	24.546	19.506	18.555	21.016	26.762	46.197	28.985	25.990	34.028	24.962	22.490	19.728	31.746	22.052	21.147	19.035	18.734	20.593	18.279	30.476	32.702	23.302	32.988	19.056	31.582	25.832	23.731	23.937
OopSylGTT00000041851	94.863	80.976	77.333	148.060	167.963	131.670	113.964	93.207	97.798	86.796	81.365	112.521	104.651	150.841	103.543	86.919	59.365	74.998	99.687	111.436	95.488	12.251	16.675	11.961	19.516	31.370	26.680	18.805	19.036	16.590	21.109	19.282	18.619	14.594	28.389	14.810	17.973	28.369	18.518	15.519	20.112	21.961	17.189	34.567	18.872	11.102	8.552	13.407	11.090
OopSylGTT00000015457	0.367	0.590	0.378	0.979	1.859	0.776	0.443	1.051	0.397	0.501	0.130	0.158	0.522	0.925	0.796	0.704	0.259	0.453	0.385	0.000	0.913	0.000	0.000	0.099	0.139	0.162	0.247	0.338	0.223	0.000	0.000	0.000	0.105	0.000	0.000	0.000	0.000	0.000	0.000	0.351	0.000	0.000	0.000	0.000	0.000	0.115	0.000	0.000	0.099
OopSylGTT00000029272	23.279	9.413	13.740	6.396	8.724	18.026	33.465	23.765	42.174	32.356	22.354	25.085	54.370	13.538	39.980	73.687	76.819	26.184	15.554	33.929	15.973	0.151	0.000	0.000	0.000	0.090	0.000	0.000	0.000	0.000	0.000	0.000	0.000	0.000	0.000	0.000	0.000	0.000	0.000	0.000	0.000	0.000	0.000	0.000	0.000	0.000	0.000	0.000	0.000
OopSylGTT00000066124	31.203	36.005	35.579	13.294	20.699	29.839	31.648	31.378	28.633	22.221	29.353	28.452	29.991	17.944	25.664	30.882	32.402	29.039	29.968	24.740	39.087	13.105	13.797	27.416	10.147	9.347	0.000	19.490	16.559	3.088	5.195	4.062	8.491	6.818	10.579	2.240	7.253	9.770	7.856	18.101	9.144	19.414	19.889	4.783	8.497	32.642	26.020	17.246	27.016
OopSylGTT00000010461	10.235	9.501	12.817	8.613	7.561	8.942	8.903	9.600	9.105	8.956	10.644	9.699	8.964	8.994	12.296	11.417	13.119	10.460	9.636	13.251	8.905	10.612	12.552	13.072	11.478	12.659	5.558	11.024	11.953	7.630	7.352	8.187	11.056	16.887	7.664	6.601	11.004	9.063	8.069	8.996	8.524	8.711	11.482	4.473	10.941	21.626	17.337	14.396	14.894
OopSylGTT00000055971	2.831	2.096	5.317	1.707	3.218	2.973	4.899	9.728	7.008	5.464	5.437	9.304	4.841	0.904	4.517	3.442	1.830	4.555	2.808	1.400	5.971	18.813	21.316	15.400	14.246	7.044	8.784	13.169	15.417	54.270	16.991	15.706	36.912	40.545	22.807	12.818	45.361	6.791	11.358	4.081	17.849	4.693	21.867	11.445	5.134	27.885	31.575	39.368	28.741
OopSylGTT00000018680	1.763	1.306	1.692	1.390	0.581	0.904	1.649	2.050	0.982	1.447	1.521	1.285	1.531	2.956	1.589	1.445	1.141	0.749	2.189	1.093	1.887	0.000	0.000	0.000	0.000	0.000	0.119	0.000	0.000	0.000	0.000	0.000	0.000	0.000	0.000	0.091	0.000	0.000	0.000	0.000	0.000	0.000	0.000	0.000	0.000	0.000	0.000	0.000	0.000
OopSylGTT00000047713	12.967	6.721	11.311	1.936	16.682	14.893	11.708	16.100	16.523	11.756	15.414	15.183	23.120	5.512	9.936	11.292	13.473	13.395	8.830	15.579	17.905	1.270	1.068	0.975	2.351	0.365	2.309	1.858	2.011	2.916	3.270	1.563	5.009	3.802	6.518	19.841	4.548	1.678	2.920	1.460	1.695	4.787	1.163	0.559	2.408	0.965	1.390	2.475	3.304
OopSylGTT00000004041	103.594	57.195	59.864	26.883	127.575	74.387	47.059	40.990	48.384	23.477	15.126	53.259	66.455	41.691	60.511	48.470	69.069	99.992	49.696	105.535	79.192	309.640	241.602	263.276	253.158	452.361	335.623	227.907	192.130	260.359	300.571	269.173	203.566	359.010	227.377	42.227	229.836	230.454	160.861	150.965	175.220	129.021	222.079	160.758	156.787	644.499	391.574	215.872	278.542
OopSylGTT00000007644	0.356	0.000	0.220	0.124	0.502	0.000	0.523	0.308	0.102	0.420	0.361	0.000	0.000	0.163	0.375	0.688	0.243	0.123	0.229	0.000	0.220	0.000	0.000	0.000	0.000	0.000	0.000	0.000	0.000	0.000	0.000	0.103	0.000	0.000	0.000	0.000	0.000	0.000	0.000	0.000	0.000	0.000	0.000	0.258	0.000	0.000	0.000	0.000	0.000
OopSylGTT00000009727	20.778	27.215	19.937	21.679	18.391	20.169	26.417	25.033	30.098	22.000	28.946	28.648	25.669	18.784	23.999	29.976	34.200	26.371	23.413	35.522	22.812	36.797	40.730	38.726	29.844	23.347	9.860	37.947	36.873	23.866	22.752	24.365	33.625	27.141	22.783	14.725	36.011	28.982	24.990	32.908	30.979	17.572	33.691	11.977	23.981	24.842	19.302	19.895	21.482
OopSylGTT00000056073	14.887	9.579	12.255	14.640	9.483	5.842	10.431	11.367	12.204	9.588	13.221	8.436	8.756	11.119	13.186	10.747	15.450	9.719	14.410	10.028	9.112	9.122	5.597	9.051	4.895	23.282	8.152	3.347	9.259	4.900	14.520	10.663	14.239	14.580	4.065	3.723	7.228	12.075	9.673	19.029	19.709	17.139	4.543	8.120	11.080	37.891	30.540	16.027	17.980
OopSylGTT00000052582	4.782	3.928	2.435	3.882	3.619	4.442	3.827	10.983	9.214	6.572	10.366	7.869	10.066	1.540	3.939	7.203	7.288	3.514	6.138	5.141	4.685	3.990	6.852	2.232	1.055	25.033	1.936	1.780	2.965	9.382	2.850	6.400	4.195	9.192	2.741	1.793	7.078	3.309	3.289	2.206	8.102	4.980	1.666	4.495	6.246	9.796	27.208	23.102	20.482
OopSylGTT00000073111	4.494	3.936	3.894	4.371	1.085	2.150	3.147	4.470	4.502	3.269	3.989	3.484	5.152	2.635	3.019	4.822	3.786	2.722	2.970	4.306	4.154	1.228	2.406	2.814	1.081	1.701	2.856	1.378	2.216	0.380	0.695	0.802	0.619	1.334	0.595	0.519	0.979	0.919	1.258	1.838	2.341	2.574	1.669	1.059	2.095	4.125	3.052	2.389	2.791
OopSylGTT00000046816	3.598	2.626	3.829	2.906	4.722	4.976	2.554	3.242	3.176	3.934	2.532	3.970	4.983	9.041	3.468	3.114	2.107	1.735	3.190	1.331	1.621	0.000	0.000	0.000	0.000	0.000	0.000	0.418	0.000	0.000	0.000	0.307	0.000	0.000	0.000	0.000	0.000	0.203	0.000	0.000	0.000	0.000	0.169	0.000	0.000	0.000	0.142	0.000	0.000
OopSylGTT00000043650	9.805	6.121	8.186	5.667	11.053	8.025	6.068	5.190	6.637	5.922	6.416	6.043	5.047	5.580	7.917	7.084	6.725	9.003	7.372	9.326	8.802	1.114	0.600	1.094	0.465	3.010	0.721	0.789	0.841	0.315	0.179	0.581	0.989	0.129	0.274	0.248	0.277	0.421	0.151	0.157	0.173	0.271	1.091	0.210	0.204	0.280	0.196	0.221	0.134
OopSylGTT00000016591	0.573	0.063	0.109	0.154	0.524	0.333	0.205	0.171	0.498	0.215	0.399	0.156	0.205	0.173	0.127	0.307	0.132	0.096	0.339	0.120	0.206	1.334	2.122	1.619	0.924	0.607	0.603	1.458	1.964	2.467	2.013	1.140	2.510	1.396	0.791	1.413	3.207	0.763	0.761	0.683	2.203	1.013	1.699	0.539	0.668	1.458	1.360	1.562	1.901
OopSylGTT00000057992	41.884	50.833	37.131	61.239	63.663	45.119	41.216	44.876	36.208	32.961	35.066	37.824	42.910	70.439	43.270	41.591	35.715	30.893	37.939	34.609	35.808	2.287	2.053	1.697	2.333	2.351	5.955	2.393	1.746	2.341	2.233	3.158	1.566	1.741	2.359	3.448	1.593	3.122	1.255	1.327	1.546	2.122	1.730	3.330	1.992	2.675	2.060	1.578	2.407
OopSylGTT00000060062	1.812	2.097	0.733	1.683	2.339	0.236	1.318	2.494	1.479	0.713	1.261	0.163	0.000	1.537	0.532	1.288	3.203	0.669	1.100	1.341	0.859	0.000	0.123	0.000	0.384	0.000	14.953	0.116	0.307	0.258	0.445	0.383	1.174	0.000	0.000	0.000	0.000	0.000	0.000	0.000	0.243	0.236	0.188	0.511	0.000	0.000	0.000	0.000	0.000
OopSylGTT00000010458	49.322	59.637	56.321	65.539	56.576	45.924	45.405	59.457	51.705	55.473	61.166	43.176	58.776	91.647	50.912	66.276	44.111	45.983	60.231	60.704	45.274	6.319	8.416	12.885	9.960	6.116	6.514	4.943	2.296	3.829	6.296	7.385	5.104	6.414	4.996	4.863	4.025	9.791	4.531	4.136	6.333	7.349	12.223	6.258	5.470	6.254	2.041	4.270	8.101
OopSylGTT00000062763	0.312	0.243	0.708	0.188	1.159	0.324	0.554	0.311	0.745	0.523	0.793	0.404	0.337	0.405	0.387	0.216	0.274	0.244	0.401	0.306	0.397	220.044	206.571	328.834	180.692	225.030	67.542	203.339	236.339	81.127	127.178	76.337	122.849	36.227	123.585	60.699	91.972	226.333	198.362	292.177	229.397	170.929	226.701	83.018	158.479	0.020	0.147	0.116	0.143
OopSylGTT00000037012	0.031	7.112	2.134	5.546	6.626	6.237	7.492	0.025	4.298	8.996	14.870	12.315	0.000	3.483	3.074	2.171	0.028	14.037	7.478	6.230	5.822	0.706	0.262	0.607	0.040	0.235	0.210	0.156	1.030	1.243	0.371	0.507	0.683	4.928	7.972	7.481	0.550	0.036	0.000	0.072	0.048	0.188	0.325	0.000	0.047	0.000	0.000	0.000	0.000
OopSylGTT00000040813	33.694	46.691	53.634	56.879	68.837	44.549	53.417	54.650	40.612	30.229	44.717	45.132	52.782	52.106	46.017	50.790	55.969	53.400	41.800	54.816	45.592	0.191	0.590	1.356	1.061	0.233	0.000	0.389	0.799	0.187	0.645	1.331	1.638	0.836	0.741	0.440	1.557	0.206	0.208	0.366	0.250	0.996	0.585	1.522	0.244	1.019	0.762	0.624	0.291
OopSylGTT00000069791	0.175	0.780	0.801	0.545	0.558	0.129	0.203	0.505	0.497	0.133	0.359	0.680	0.219	0.316	0.776	0.268	0.221	0.558	0.295	0.540	0.451	0.162	0.000	0.291	0.000	0.324	0.254	0.221	0.085	0.103	0.000	0.206	0.321	0.240	0.168	0.232	0.418	0.116	0.000	0.000	0.166	0.650	0.164	0.349	0.542	0.442	0.209	0.125	0.568
OopSylGTT00000007746	7.198	5.483	8.565	4.854	8.947	7.080	9.295	7.369	9.126	6.601	7.375	10.060	8.897	4.900	9.249	9.684	10.582	8.156	6.236	7.953	9.393	5.598	6.932	10.568	3.499	9.616	3.544	4.283	5.945	5.383	5.883	4.046	4.568	10.850	5.176	4.021	6.109	6.120	5.186	6.042	5.291	5.099	7.417	1.155	4.992	19.549	16.168	11.245	11.221
OopSylGTT00000042698	0.000	0.000	0.000	0.000	0.402	0.000	0.112	0.000	0.000	0.000	0.000	0.288	0.000	0.000	0.000	0.231	0.000	0.000	0.000	0.000	0.085	673.584	822.462	908.536	990.126	885.984	138.917	1475.573	1077.182	289.533	687.682	383.759	667.557	148.239	605.383	282.640	350.911	1230.536	856.572	1238.469	634.377	789.796	1438.951	193.519	1230.926	0.145	0.163	0.254	0.171
OopSylGTT00000009376	12.212	15.240	11.984	21.417	34.404	14.627	13.645	17.196	8.725	9.686	12.925	12.387	13.520	31.491	13.118	12.528	12.750	13.842	15.376	12.603	13.831	11.531	9.315	12.012	12.442	4.659	5.750	9.190	11.408	12.681	9.156	5.519	9.529	7.901	10.128	7.821	5.548	3.710	6.454	5.521	5.495	8.143	6.370	3.977	4.905	7.653	4.411	7.811	7.577
OopSylGTT00000002387	0.000	0.329	0.063	0.000	0.086	0.358	0.000	0.121	0.059	0.000	0.171	0.079	0.000	0.362	0.252	0.190	0.068	0.148	0.167	0.000	0.080	0.000	0.000	0.000	0.000	0.000	0.000	0.000	0.000	0.182	0.000	0.000	0.000	0.480	1.109	1.353	0.000	0.000	0.000	0.000	0.000	0.000	0.000	0.000	0.000	3.117	2.427	3.873	1.175
OopSylGTT00000052101	1.194	0.494	0.949	0.572	0.000	0.984	0.818	1.421	1.110	1.364	1.738	1.122	0.511	0.650	1.168	0.689	0.440	1.113	1.380	0.947	0.833	0.435	0.359	0.419	0.000	0.437	0.267	0.109	0.442	0.511	0.486	0.076	0.000	0.000	0.213	0.092	0.324	0.385	0.012	0.086	0.000	0.339	0.187	0.122	0.184	0.701	0.299	0.000	0.083
OopSylGTT00000069670	0.605	0.745	0.584	0.360	0.660	0.353	0.281	0.170	0.089	0.114	0.209	0.345	0.137	0.379	0.217	0.443	0.297	0.457	0.528	0.512	0.654	0.462	0.374	0.510	0.265	0.243	0.904	0.364	0.575	0.185	0.127	0.384	0.340	0.304	0.071	0.082	0.399	0.424	0.345	0.434	0.427	0.382	0.764	0.524	0.124	0.742	0.495	0.722	0.455
OopSylGTT00000035985	3.226	1.946	2.004	2.161	4.767	3.537	2.059	2.796	1.681	2.119	1.644	5.179	3.076	0.988	0.879	0.997	1.472	2.095	2.206	0.724	2.413	0.833	1.405	1.494	0.464	0.000	0.207	1.007	2.354	1.915	0.836	1.541	2.937	0.639	0.937	2.297	2.895	0.276	1.600	0.864	0.743	0.000	1.606	0.827	0.548	0.087	0.098	0.712	0.494
OopSylGTT00000053999	2.120	2.570	0.000	4.854	1.679	1.857	0.000	6.043	1.044	0.971	0.000	0.858	2.207	6.013	1.506	3.575	0.809	0.760	0.000	0.000	0.000	1.071	0.000	0.000	0.000	2.176	3.742	0.627	1.500	0.235	0.000	0.266	0.000	0.000	0.000	0.419	0.000	0.000	1.249	0.000	1.608	0.000	0.000	1.060	0.632	0.000	0.000	2.214	0.000
OopSylGTT00000048129	3.086	4.681	4.946	3.800	0.120	3.013	3.544	6.833	3.842	9.399	4.633	3.642	1.772	2.706	5.090	5.622	6.442	0.977	3.631	3.865	7.410	1.262	0.628	1.837	0.000	0.086	0.372	0.038	2.750	2.472	0.955	1.318	2.372	0.814	0.722	0.160	1.468	0.149	0.295	0.000	2.069	2.132	0.850	0.502	0.592	3.168	2.916	0.435	1.643
OopSylGTT00000031801	29.265	27.533	24.949	18.160	10.316	21.000	21.674	37.364	37.322	25.314	18.773	28.166	35.440	13.864	21.990	31.382	34.017	18.496	23.766	30.891	38.179	81.161	80.084	83.561	73.267	55.640	13.834	78.749	75.997	47.745	47.350	66.123	87.341	84.721	55.173	48.091	63.336	70.842	45.239	61.674	57.668	65.081	86.211	23.241	59.029	111.512	132.665	100.140	119.584
OopSylGTT00000072486	8.399	7.264	9.207	6.809	3.015	5.619	9.371	11.701	10.916	9.694	10.254	9.310	11.141	6.200	7.530	8.136	8.010	8.671	7.413	7.208	7.888	3.093	3.298	4.623	3.694	9.774	10.899	5.337	4.862	3.296	3.291	5.170	4.511	5.605	2.685	3.807	3.852	4.835	5.295	9.394	5.116	8.863	17.665	5.279	3.899	9.573	9.367	6.247	7.072
OopSylGTT00000024934	28.454	20.624	18.411	40.290	40.407	32.499	31.184	30.425	31.561	25.132	23.788	26.627	21.230	49.237	28.476	16.841	13.842	9.079	25.336	24.979	22.451	4.343	2.475	4.031	3.463	4.298	1.718	2.300	3.839	2.805	3.289	1.971	1.840	1.863	3.862	1.901	1.850	2.087	2.567	4.497	1.559	0.565	2.308	6.480	0.919	0.250	2.669	1.492	2.319
OopSylGTT00000056044	0.000	0.000	0.237	0.040	0.102	0.000	0.211	0.222	0.034	0.088	0.156	0.072	0.038	0.053	0.157	0.000	0.036	0.000	0.117	0.134	0.224	0.000	0.109	0.000	0.000	0.000	0.000	0.000	0.000	0.000	0.038	0.100	0.111	0.000	0.000	0.000	0.000	0.000	0.000	0.000	0.000	0.118	0.000	0.000	0.000	0.089	1.200	0.103	0.065
OopSylGTT00000012584	0.000	0.000	0.167	0.000	0.477	0.191	0.000	0.155	0.152	0.000	0.747	0.346	0.000	1.686	0.000	0.213	0.000	0.000	0.000	0.425	0.000	0.000	0.000	0.159	0.221	0.000	0.000	0.000	0.000	0.000	0.170	0.000	0.000	0.000	0.384	0.000	0.000	0.196	0.000	0.000	0.000	0.000	0.000	0.000	0.000	0.000	0.000	0.000	0.000
OopSylGTT00000019267	10.619	9.051	9.554	7.668	8.077	12.081	10.294	12.858	12.829	11.968	10.384	11.973	14.451	8.354	9.607	9.485	9.234	10.907	10.420	10.268	13.295	43.564	41.345	35.132	32.188	34.187	12.299	33.994	40.404	38.538	28.096	32.046	41.957	38.657	32.736	24.078	43.109	40.340	28.466	25.879	36.971	29.224	44.832	15.501	29.918	101.514	83.375	60.504	85.567
OopSylGTT00000005208	5.659	8.762	2.874	10.040	1.360	2.208	1.651	3.721	3.535	3.661	5.603	3.729	3.561	1.495	3.039	10.022	2.976	2.429	5.693	6.282	4.179	2.320	3.552	2.821	5.852	8.601	11.783	2.205	2.594	7.510	8.370	5.419	4.692	9.123	6.735	7.903	5.631	7.231	2.212	0.631	3.612	4.304	2.163	11.460	2.270	10.091	10.169	5.169	4.976
OopSylGTT00000037821	5.468	4.983	6.248	2.981	5.455	6.395	6.186	5.801	6.767	5.292	5.479	4.952	7.624	3.388	2.926	4.792	5.091	5.878	4.268	5.857	7.147	4.484	4.501	4.930	4.015	4.008	1.347	4.667	6.903	3.769	2.483	3.098	5.911	3.986	2.249	1.902	5.457	3.129	2.873	3.073	4.982	2.896	5.197	1.144	3.846	14.139	16.250	11.744	10.674
OopSylGTT00000036660	2.846	2.888	2.611	2.485	1.580	3.154	2.233	1.778	1.986	3.211	2.604	2.477	2.577	2.397	3.009	1.260	2.717	2.362	1.868	1.501	2.581	4.063	2.409	3.828	2.338	2.693	3.485	2.397	4.054	3.941	3.268	2.267	2.698	2.009	3.490	2.381	4.250	3.289	2.804	2.787	2.538	2.855	3.288	3.509	1.589	2.362	3.221	3.106	4.148
OopSylGTT00000072142	18.540	35.168	23.886	20.887	8.759	50.812	8.125	6.166	7.355	5.940	5.475	6.782	12.986	7.719	8.363	10.735	133.828	2.284	7.678	7.188	8.010	0.363	0.000	0.000	0.000	0.000	0.000	0.000	0.000	0.000	0.000	0.000	0.000	0.000	0.000	0.000	0.000	0.000	0.204	0.000	0.237	0.244	0.000	0.000	0.000	0.000	0.000	0.000	0.000
OopSylGTT00000030736	4.516	4.259	4.213	3.437	3.090	5.577	3.786	4.692	3.393	3.911	4.564	3.560	3.906	4.598	4.627	3.099	3.987	3.125	3.942	3.785	3.651	3.620	2.478	3.090	0.849	1.385	0.804	2.247	3.753	0.913	0.837	1.162	1.331	1.687	1.053	1.137	1.015	1.665	1.960	2.561	2.596	1.613	3.795	1.787	1.939	5.648	4.733	5.440	4.056
OopSylGTT00000030371	8.062	8.885	11.632	7.612	11.758	11.226	7.454	12.138	8.717	8.889	8.118	9.791	11.567	10.249	8.015	11.671	9.283	10.300	11.665	14.347	11.066	0.579	0.370	0.801	0.990	0.770	3.365	1.215	0.973	1.434	2.122	1.316	1.081	2.550	1.902	1.015	1.524	0.099	1.260	1.427	1.191	0.267	0.655	0.790	1.041	1.325	0.783	1.030	0.781
OopSylGTT00000058433	0.521	0.806	0.650	0.648	0.170	0.628	0.392	0.694	0.589	0.704	0.466	0.505	0.479	0.425	0.443	0.814	0.280	0.450	0.886	0.384	0.509	4.072	3.485	4.612	1.869	0.510	0.785	1.872	3.405	5.020	2.987	2.178	4.569	4.162	3.373	4.539	5.516	2.207	1.385	1.141	2.590	1.249	2.409	0.602	1.447	2.707	1.777	4.978	3.716
OopSylGTT00000012654	0.952	1.432	1.357	0.931	1.602	0.883	1.226	1.358	1.334	1.306	1.080	1.650	1.461	0.670	1.160	0.803	1.374	1.426	1.496	1.988	1.809	1.180	0.904	1.417	0.361	0.664	0.323	0.473	1.232	0.244	0.226	0.722	0.883	0.646	0.482	0.722	0.524	0.532	0.608	0.607	0.565	0.262	0.514	1.099	0.343	0.942	0.933	1.159	1.536
OopSylGTT00000024089	0.281	0.000	0.239	0.000	0.000	0.000	0.000	0.000	0.000	0.000	0.000	0.000	0.000	0.000	0.000	0.000	0.000	0.000	0.749	0.000	0.000	0.000	0.000	2.924	1.115	0.127	0.415	1.209	0.000	0.473	0.000	0.000	0.124	0.000	0.138	0.753	0.210	0.000	0.000	0.000	0.000	0.000	0.358	0.000	0.000	0.000	0.000	0.000	0.000
OopSylGTT00000002314	0.856	0.359	0.710	1.424	0.723	0.952	0.400	0.630	0.860	0.487	0.296	0.676	0.617	0.735	0.367	1.067	0.308	0.278	1.030	0.898	0.750	0.000	0.000	0.000	0.000	0.000	0.058	0.000	0.119	0.000	0.000	0.051	0.027	0.026	0.000	0.000	0.022	0.000	0.076	0.115	0.045	0.055	0.000	0.077	0.000	0.000	0.000	0.000	0.000
OopSylGTT00000012420	0.164	0.000	0.000	1.200	1.203	0.000	0.709	0.536	0.273	0.331	0.619	0.640	0.279	0.000	0.147	1.245	0.519	0.414	0.432	0.156	0.617	0.000	0.000	0.000	0.000	0.000	0.000	0.000	0.000	0.000	0.000	0.000	0.000	0.000	0.000	0.000	0.000	0.000	0.000	0.000	0.000	0.000	0.000	0.000	0.000	0.000	0.000	0.000	0.000
OopSylGTT00000032680	2.307	0.795	5.465	1.388	2.786	2.061	2.013	2.794	3.682	1.379	1.385	1.289	3.160	4.592	2.745	1.922	3.619	3.926	1.338	2.815	7.314	0.000	0.000	0.000	0.000	0.000	0.000	0.000	0.000	0.000	0.000	0.123	0.000	0.111	0.000	0.602	0.000	0.000	0.000	0.000	0.000	0.000	0.137	0.000	0.000	0.409	0.348	0.363	0.354
OopSylGTT00000022224	0.728	1.467	1.380	0.000	0.590	1.501	2.349	0.010	2.041	2.122	1.103	1.945	2.095	0.790	1.814	1.156	1.500	0.878	1.090	2.158	1.511	0.672	1.061	0.454	0.330	0.266	1.537	0.516	0.878	0.499	0.790	0.449	0.642	1.164	0.803	0.547	0.344	0.779	0.268	1.199	0.692	0.097	0.610	1.294	0.433	2.769	1.306	1.006	1.516
OopSylGTT00000005512	0.797	0.939	1.451	2.151	1.859	1.649	0.400	1.618	0.933	1.012	0.298	0.860	0.896	2.067	0.669	1.345	0.877	0.089	1.621	0.474	0.305	2.425	1.677	2.598	4.132	0.268	5.654	1.070	2.400	1.600	3.366	2.747	2.604	1.599	4.468	2.633	1.868	1.960	2.508	1.490	2.624	1.533	1.367	2.885	1.357	0.066	0.000	0.000	0.074
OopSylGTT00000017677	33.252	36.501	41.646	36.300	39.259	29.641	48.192	39.650	35.314	44.977	47.535	57.198	58.262	33.474	41.193	36.755	56.639	54.903	35.483	49.003	43.213	18.178	23.559	32.315	10.936	18.528	12.014	16.463	17.290	7.563	6.335	7.530	13.595	10.975	11.863	8.276	11.358	21.561	15.845	28.041	13.540	15.608	30.558	14.898	12.861	24.469	25.396	15.464	25.115
OopSylGTT00000065116	1.955	1.818	2.646	1.430	1.813	1.889	1.554	2.436	1.981	1.597	1.704	2.198	2.498	1.319	2.555	2.204	2.175	2.328	1.099	1.690	1.993	0.324	0.440	0.380	0.226	0.260	0.114	0.429	0.565	0.216	0.122	0.210	0.185	0.071	0.150	0.203	0.131	0.143	0.501	0.448	0.470	0.505	0.290	0.057	0.368	0.937	0.889	0.704	0.525
OopSylGTT00000027681	0.000	0.000	0.000	0.000	0.000	0.020	1.010	0.755	0.867	0.000	2.195	0.000	0.449	1.272	0.000	0.803	0.000	0.000	0.000	0.000	0.000	0.552	0.000	0.000	0.360	0.000	0.000	0.000	0.675	0.826	0.370	0.559	0.329	0.294	0.104	0.231	0.217	0.000	0.000	0.223	0.144	0.000	0.000	1.723	0.000	0.000	0.000	0.603	0.232
OopSylGTT00000067313	0.369	0.134	0.230	1.179	0.169	0.270	0.000	0.535	0.108	0.146	0.000	0.000	0.000	0.339	0.259	0.147	0.000	0.000	0.505	0.149	0.541	0.430	0.000	0.440	0.000	1.110	0.426	0.283	0.255	0.423	0.369	0.317	0.121	0.659	0.276	0.000	0.000	0.142	0.494	0.592	0.573	0.194	0.118	0.567	1.127	0.534	0.201	1.463	0.406
OopSylGTT00000072849	1.799	1.515	0.844	4.089	3.571	4.484	2.472	0.973	1.361	0.475	1.092	1.295	2.366	7.207	2.251	2.828	0.183	1.058	2.258	2.547	2.399	0.788	0.387	0.958	0.161	0.536	0.591	0.000	0.420	0.100	0.089	0.382	0.370	0.067	0.000	0.186	0.775	0.126	0.267	0.000	0.000	0.139	1.077	0.824	0.136	0.000	0.074	0.000	0.000
OopSylGTT00000062682	2.382	1.478	1.654	1.628	1.314	1.219	1.050	0.940	1.338	1.523	0.751	1.251	0.762	1.023	2.110	1.687	1.390	1.294	1.790	1.251	1.384	5.336	4.696	7.294	6.035	5.483	2.528	9.135	6.174	4.891	2.980	2.304	3.788	2.418	4.519	2.273	2.234	5.209	4.218	7.550	5.865	6.708	7.058	3.120	5.427	0.385	0.648	0.526	0.212
OopSylGTT00000032669	562.365	612.870	588.919	825.056	1443.027	760.870	700.832	595.744	641.944	632.417	560.628	641.943	551.641	1011.298	760.747	587.864	620.365	817.537	582.389	644.222	599.822	137.501	290.389	232.603	191.491	186.839	193.928	220.329	176.507	203.963	260.269	224.301	241.690	134.480	296.511	207.745	223.606	89.301	106.620	88.901	172.124	91.960	88.817	115.415	68.437	160.405	195.455	107.430	261.477
OopSylGTT00000028160	5.707	7.361	7.830	7.268	7.873	9.553	7.542	6.043	5.185	5.645	4.667	3.805	6.421	7.466	5.357	10.648	4.584	3.692	4.861	5.313	6.382	0.000	0.255	0.159	0.221	0.000	0.592	0.267	0.000	0.202	0.000	0.443	0.340	0.267	0.384	0.000	0.000	0.392	0.000	0.000	0.264	0.000	0.489	0.391	0.000	0.000	0.137	0.285	0.000
OopSylGTT00000031835	17.001	20.231	23.692	20.861	22.692	23.758	22.334	21.561	23.191	19.954	22.450	20.488	18.722	28.932	23.411	23.924	20.811	15.867	26.874	23.118	19.450	0.979	1.233	0.504	0.180	0.834	1.685	0.751	1.006	1.445	1.251	1.194	0.412	1.390	0.312	1.354	0.543	1.282	0.000	1.337	1.505	1.101	2.928	5.110	0.424	0.894	1.351	1.289	1.599
OopSylGTT00000036161	1.134	0.937	0.502	2.591	7.234	1.949	1.006	1.203	0.689	0.889	0.659	0.619	0.739	2.397	1.725	1.446	0.234	0.378	1.099	1.072	0.913	0.250	0.122	0.257	0.000	0.352	0.509	0.222	0.000	0.248	0.081	0.225	0.147	0.176	0.000	0.099	0.058	0.424	0.101	0.177	0.000	0.000	0.158	0.345	0.255	0.222	0.074	0.065	0.388
OopSylGTT00000013516	2.350	0.991	1.347	1.862	1.784	1.865	1.199	1.226	0.894	1.259	1.675	1.046	1.270	2.526	1.137	1.775	0.870	0.724	0.881	0.661	0.862	0.031	0.074	0.128	0.076	0.099	0.532	0.174	0.430	0.228	0.066	0.179	0.124	0.119	0.000	0.176	0.175	0.063	0.034	0.128	0.057	0.000	0.138	0.200	0.050	0.066	0.053	0.169	0.101
OopSylGTT00000058699	2.210	1.233	2.168	0.696	0.700	0.854	2.077	1.095	1.807	0.814	1.030	1.661	1.296	1.781	1.232	0.920	0.265	0.363	2.231	0.398	0.856	0.026	0.286	0.157	0.000	0.328	1.277	0.152	0.122	0.031	0.000	0.051	0.066	0.234	0.050	0.056	0.207	0.056	0.031	0.155	0.466	0.000	0.138	0.636	0.000	0.876	0.376	0.801	0.748
OopSylGTT00000028135	66.999	91.687	76.800	69.672	22.684	54.881	57.980	91.979	68.559	70.288	57.653	52.234	65.069	68.350	54.916	84.246	68.342	41.048	69.437	53.199	81.909	2.381	1.324	2.954	1.039	1.703	7.237	2.384	1.883	3.192	2.368	2.839	2.135	4.140	3.368	4.528	1.854	3.485	1.975	1.936	1.859	2.930	2.302	6.026	2.499	2.716	1.348	2.411	2.146
OopSylGTT00000033627	0.718	0.315	0.632	2.249	1.090	0.273	0.732	1.098	0.045	0.761	0.364	0.484	0.556	2.239	0.782	0.466	0.527	0.194	0.465	0.654	0.214	0.000	0.000	0.042	0.066	0.000	0.000	0.037	0.000	0.000	0.000	0.044	0.000	0.000	0.000	0.000	0.000	0.060	0.000	0.121	0.000	0.000	0.000	0.000	0.000	0.000	0.000	0.000	0.000
OopSylGTT00000056615	1.213	4.053	2.718	3.290	1.436	4.921	4.469	3.202	2.496	2.579	6.247	3.878	2.616	4.481	3.451	3.457	4.156	5.165	6.453	5.939	3.876	0.000	0.000	0.000	0.116	0.000	0.000	0.000	0.000	0.000	0.000	0.050	0.000	0.186	0.000	0.000	0.052	0.000	0.000	0.000	0.000	0.000	0.000	0.000	0.109	0.000	0.000	0.000	0.000
OopSylGTT00000061405	1.792	3.763	2.784	3.305	4.274	5.895	6.314	2.796	4.414	2.684	4.680	4.002	4.675	2.798	3.766	3.277	4.662	6.409	3.554	4.197	3.673	37.221	42.839	30.957	35.401	32.031	24.208	33.586	33.940	50.471	36.779	44.271	46.173	40.814	32.266	29.044	41.002	35.180	31.678	25.928	28.608	27.754	30.279	19.576	37.428	25.384	25.783	25.523	23.200
OopSylGTT00000058438	3.620	4.038	2.640	6.885	1.726	1.672	2.865	1.308	1.351	3.275	1.699	1.409	0.642	3.233	6.593	1.059	0.809	0.091	0.277	1.947	0.312	0.000	0.000	0.000	0.000	0.000	0.000	0.000	0.000	0.000	0.000	0.000	0.000	0.000	0.000	0.000	0.000	0.211	0.000	0.000	0.000	0.143	0.000	0.000	0.000	0.000	0.000	0.000	0.000
OopSylGTT00000067224	13.915	24.671	23.436	10.678	9.834	22.014	16.639	13.257	11.487	19.157	15.677	17.967	11.499	5.892	17.047	12.163	11.080	15.431	12.825	10.970	13.439	0.619	0.314	0.094	0.139	0.323	0.556	0.327	0.445	0.489	0.000	0.000	0.105	1.141	1.201	1.312	0.335	0.869	0.288	0.258	0.334	0.000	0.619	0.746	0.164	2.743	0.709	3.213	1.244
[truncated: 40,229 more rows]
[truncated: 20 more columns]
