# Supplementary material for: Binding and sequestration of poison frog alkaloids by a plasma globulin
Source: eLife. 2023 Dec 19;12:e85096. doi: 10.7554/eLife.85096 (PMC10783871; doi:10.7554/eLife.85096)
Supplement: Figure 6—source data 1. [file elife-85096-fig6-data1.zip › Figure6_sourcedata/6B/osylvatica_genome_uniqueserpinA_accessions.txt]

OopSylGTT00000004626
OopSylGTT00000004627
OopSylGTT00000004649
OopSylGTT00000004665
OopSylGTT00000004675
OopSylGTT00000004677
OopSylGTT00000004681
OopSylGTT00000004682
OopSylGTT00000004694
OopSylGTT00000004695
OopSylGTT00000004697
OopSylGTT00000004693
OopSylGTT00000004696
OopSylGTT00000003067
