# Supplementary material for: Binding and sequestration of poison frog alkaloids by a plasma globulin
Source: eLife. 2023 Dec 19;12:e85096. doi: 10.7554/eLife.85096 (PMC10783871; doi:10.7554/eLife.85096)
Supplement: Figure 6—source data 1. [file elife-85096-fig6-data1.zip › Figure6_sourcedata/6B/osylvatica_genome_allserpins_protein_sequences_shortenedheaders.fasta]

>Os4626_scaffold_1
MKVVLFLGVALLFTLAFADHQESDHHDKNDHHDHKKGHHKKGEHHGKEHHHHHNESMPCH
KISHYNSKFSFDLYRQVALDHPSENIVFSPISISTAFAFLSLGAKAQTYSQIIEGIGFNT
SEISEQEIHEGFHHLLVLLNDVNRELQLSGGNALFISQEHKILQTFLDEANKLYHSEAFS
TDFESNEEAKNQINSYVEKNTHGKIAELLDSVDKDAIFVLINYIYFKAKWENPFDKEWTK
EGDFHVNEKKTVKVPFMSQTGFYKAAITDEATVISIPYKGDASALFILPEMGMMSEIEQN
FDKDSIHKWKKLMHRSFVDLQLPKFSITGTVNLKETLSKMGIVDIFSDNADLSGITGGAN
VKISKAVHKAVLNVNEHGTEAAGVTALEGVPMMLPTQVKFNRPFIFSLYDHKAKSVLFTG
RVLNPQE*
>Os4627_serpina1_3
MRVFLFLGGVLLFTLALADHHEGNDHDKDDHHDHKDNHHKKGDHHGKEHHNHNKSMPCHK
IAQYNSKFSFDLYRQVALDHPSENIVFSPVSVSTAFAFLSLGTKAQTHSQIIEGIGFNTS
EISEQEIHEGFHHLLVLLNDVNRELQLSGGNALFISTEHKILQTFLDEANKLYHSEAFST
DFENNEEAKNQINSYVEKNTHGKIAELLDSVDKDAIFVLINYIYFKAKWENPFQKELTKE
GDFHINENKTVKVPFMRRTGFYKAFITDEATVVSIPYKGDAGALLILPEMGKLSEMEQNL
NTISIYKFKNSLHRRFVNLYLPKFSITGTVNLKETLSKMGVVDVFSDSADLSGITGGANV
KISKAVHKAVLNVNEHGTEAAGITALEGVFTMVPTQVKYNRPFIFTLYDLKAKSVLFIGR
VLNPQE*
>Os4650_scaffold_1
KAQTHSQIIAGLNFNISETSEQEIHEGFHHLLDLLNNAHSELQLSGGNALFISKEHKILQ
TFLDEANKLYYSEVFSTDFKNEGEAINQINSYVEKNTHGKIAELLDSVDQDAIMVLINYI
YFRGKWKKTFEEDWTEEGDFHVSENTTVKVPFMTRIGAYDVVFTDEATVVSIPYDGDANG
LFILPKTGKLPEVEQKFNKETIQKWKKSMNRR*
>Os4649_scaffold_1
KAQTHSQIIAGLNFNISETSEQEIHEGFHHLLDLLNNAHSELQLSGGNALFISKEHKILQ
TFLDEANKLYYSEVFSTDFKNEGEAINQINSYVEKNTHGKIAELLDSVDQDAIMVLINYI
YFRGKWKKTFEEDWTEEGDFHVSENTTVKVPFMTRIGAYDVVFTDEATVVSIPYDGDANG
LFILPKTGKLPEVEQKFNKETIQKWKKSMNRRVVDLFLPRFKISGTINLQETLSKMGVVD
VFSNNADLSGITGDANVKISKAIHKAMLSVDEKGTEAAAATVVEVVPVTTHPVVKFDQPF
IFSLYDYKSKSIILTGRVLNPQK*
>Os4665_serpina12
EEMKLFVFLCFSQALICALVCGHHGGPHDDDHDHDGDHHNNEPETLLQISSANLKFSYKL
YYQLAAAHPYDNFFFSPLSISIAFSLLSLGAKSKTLSQIHEGFGFNKSSVSEEMIHKGFQ
KLLNILNQRKGGLQLDSANALFIDTKLNLQNKFLDDAKKFYRSEAISIDFHKVQEALEQI
NSYVEKKTSGKIKHLLENLDPMTALVIVNTIFFKGSWEHAFNVDHTREEDFHVDENTAVK
VPMMSRRGEYLTGYIPEIGCRVVDVPYKGNTSAIFVLPEIGKLNDAEKALQNVSEEAWNN
AMKLR*
>Os4675_serpina1_4
MKLFVYLCFSQALLCTFVCGHHGGTHDDDHDHNSHHHNKESDAFLKVTTSILNFSYKFYY
QQTDAQPHDNLILSPLCIAKAFALLSLGAKAKTLSEIHEGIGFNKSSVSEEMIHKGFQKL
LNIIKQPKSGLQLDSTIALFIDSKSNIQKKFLDDAQKYYQSDVMPINFAEIPEALEQINS
YVEKKTNGKIKDLLDNIESMTALVITSTIFFKGSWEHAFNVDHTREEDFHVDENTVVKVP
MMSRQGEYITGYIPEIGCTVVEVPYKGNTSAIFALPELGKLYDAEKASQSLTEEAWSKVM
KSSEIILSIPKFSISGELDLVKELNLLGIREVFSDHADLSGITEDSSLKVTKAVHKAVLI
VDEEGTEAAAATAIGITKLSLPPHVTFNRPFFFSIYNKDISNDVFSGRIVDPTK*
>Os4677_serpina1
MKLFVYLCFSQALLCTFVCGHHGGTHDDDHDHNSHHHNKESDAFLKVTTSILNFSYKFYY
QQTDAQPHDNLILSPLCIAKAFALLSLGAKAKTLSEIHEGIGFNKSSVSEEMIHKGFQKL
LNIIKQPKSGLQLDSTIALFIDSKSNIQKKFLDDAQKYYQSDVMPINFAEIPEALEQINS
YVEKKTNGKIKDLLDNIESMTALVITSTIFFKGSWEHAFNVDHTREEDFHVDENTVVKVP
MMSRQGEYITGYIPEIGCTVVEVPYKGNTSAIFALPELGKLYDAEKASQSLTEEAWSKVM
KSREIILSIPKFSISGELDLVKELNLLGIREVFSDHADLSGITEDSSLKVTKAVHKAVLI
VDEEGTEAAAATAIGITKLSLPPHVTFNRPFFFSIYNKDISNDVFSGRIVDPTK*
>Os4681_serpina1_2
MGALSKCYYNVRACPTAREIRLLFILYAKKRKRKSRLHGKDQIVPDGKYSLAWSEMAEGQ
ETLCGEMAVRRSRSPEELQPVPEPSPGRADDQRMQKVEEVDVALRDMARHRAEMEAMEQS
WRALKQRLLWDPLLSPQDAQMPPAPPLDPAADEQPEAGPKRADPDSAEDAAGGKEAEEAL
PGPKCQPGLEPEAAAECSPPVGTTEEILPEAMEIDWEEMELLDDVEYAAQKENEWRRREQ
EQRQQQEQREAQQLRQRYREKDLADKENVRRDKGTLREPRSQGAIRDFKLQGGWGFIHEP
GLYQEVFVNRRDMESHLPEGHPGRDLLVGDVVTYTRHWGLKGWYALNVSRISDPVPEAGN
VFRVSASQAPATSAPGRAPASYPASYSATQQLQVRPLLSQCMCMRHHWKRCRAQRLLQRS
LLSQTCT*
>Os4682_serpina1_2
MKLFVYLCFSQALLCTFVCGHHGGPHDDDHDHDGHHHNNESDAFLKVTTSILNFSYKIYY
QMIDAHPHDNLILSPLCIAKAFALLSLGAKAKTLSEIHEGIGFNKSSVSEEMIHKGFQKI
INIIKQPKSGLQLDSTIALFIDSNTNIQKKFTDDTQKYYESDVMPINFAEIPEALEQINS
YVEKKTNGKIKDLLDNIELMTALVITSSMFFKGSWEHAFNVDHTREEDFHVDENTVVKVP
MMSRQGEYLTGYIPEIGCTVVDVPYKGNTSAIFLLPEIGKLYDAEKAFQNLPEEAWSKVM
KSREIILSIPKFSISGELDLVKELNLLGIREVFSDHADLSGITEDSSLKVTKAVHKAVLI
VDEEGTEATAATATGITKLSSPPHVTFNRPFIFSIHNKDISNDILSGRIINPTK*
>Os4685_serpina1_2
MKLFVYLCFSQALLCTFVCGHHGGTHDDDHDHNSHHHNKESDAFLKVTTSILNFSYKFYY
QQTDAQPHDNLILSPLCIAKAFALLSLGAKAKTLSEIHEGIGFNKSSVSEEMIHKGFQKL
LNIIKQPKSGLQLDSTIALFIDSKSNIQKKFLDDAQKYYQSDVMPINFAEIPEALEQINS
YVEKKTNGKIKDLLDNIESMTALVITSTIFFKGSWEHAFNVDHTREEDFHVDENTVVKVP
MMSRQGEYITGYIPEIGCTVVEVPYKGNTSAIFALPELGKLYDAEKASQSLTEEAWSKVM
KSR*
>Os4693_serpina3-4
MKTLLFLCVGACFLHLGVLQSLYLTIKAPRDLQQQSSHNYVFISLEFNIASLNSITAELD
RPGSSFQSTDGVTVFLNDDRSPGNKNMKVTAVDFNNPTEAKTKLNSYVTEKTSGMINNFF
SGFTTSTDAVIVSYADAWKVPVTGGSKYTVQLTGEYNAMVNTELGFTMIEIPKNQNIKAL
IIIPDNGSEEKVGKAVTDENLTQWKKSLTRQRVNLEVPRATLFGCAGVISEVNVVNGFKF
KTRKTTARISASFP*
>Os4694_serpina3-8_serpina3l
MKVLEYLIWFIPIVIALDQHFCNFPREEPKKTEDGEQLKEAQSAIVTANIEFALKLFKHI
ASKSSRAKGSPIQNILFSPLSISTALSTLVLGARSTTYQEILDVLNQNHTQEEEVHRALG
HLHRMLNQPESNLQINIGNAVFVDKKMEILESFRNETEHYYQVKIVKADFTDGPQVKGQI
NDHVKSKTDGKIPEVIKDLDPDTLMVLVNFVLFKGEWKRPFVPMLTTNDKFIVDKDTTVN
VPMMSNPSVYNIHQDKTLPCTVIELPYKNEASMLLIVPEHGKIHDVEEALSVEMISGWRK
SMGKCNINLHLPKFSITSSLDLKTVLSDLGMAMAFSVRANFSGMSQDVQLRVSQAVHKVI
LTVDDRGTEGTSFTGFGLTFFAPSPNVKVNKPFLVLVIDDETNTILFMGRITNPLKKTVE
M*
>Os4695_serpina3-8_serpina3l
MKVLEYLIWFIPIVIALDQHFCNFPREEPKKTEDGEQLKEAQSAIVTANIEFALKLFKHI
ASKSSRAKGSPIQNILFSPLSISTALSTLVLGARSTTYQEILDVLNQNHTQEEEVHRALG
HLHRMLNQPESNLQINIGNAVFVDKKMEILESFRNETEHYYQVKIVKADFTDGPQVKGQI
NDHVKSKTDGKIPEVIKDLDPDTLMVLVNFVLFKGEWKRPFVPMLTTNDKFIVDKDTTVN
VPMMSNPSVYNIHQDKTLPCTVIELPYKNEASMLLIVPEHGKIHDVEEALSVEMISGWRK
SMGKCNINLHLKTVLSDLGMAMAFSVRANFSGMSQDVQLRVSQAVHKVILTVDDRGTEGT
SFTGFGLTFFAPSPNVKVNKPFLVLVIDDETNTILFMGRITNPLKKTVEM*
>Os4696_serpina3-8_serpina3l
MFLNSSQTNKTLKDDFKNFLAKIRLEKEGTQFRLSNWLFLDNSRKPQLQYQQDLAKYYNA
TVQSVDFKDPEKAAQNINEQVSCRDLDTRTAMVLLDYASFEVCWISTSRK*
>Os4697_serpina10
MRWALVFVLVRVCLAHWDDKSQKDNEDNDRSLWIADHLYDGFPQHVDQLNISQNRTDPLA
GSQSRTDPLDGSQSRTDPLDGSQRRLDHLDRSQRRMDHLNRSPLPPDHLLDSSNGTSDFS
VIQISQMNSNFGFNLYRKLANKHDHNIFFSPLSVSFNLASLMVGSRGDSYDELLTGLKWE
ALKTSKHPDQLLNLLKELRDGIRRSDGYDLELGSLSFVHHLFPLHDEFINETRDYFDMEY
RSLDFHNQEAKNIIKDFIIKKSKGKVTELMDEIDPQTKMILLDFISFKGKWQVPFNPDST
MTNSFFVNKYNSVKVPMMYKTDEVASVTDKSLSCTVLNLPYRGGAHMLVVMPVKGGDFDI
LEDKLSMTLITTWLEKMETRKTDIFFPKFRMDLKYKLKSTLEEMGIRDVFTGKANFTGMT
DERNLKLSEITQRAVMDVDEIGTESVTFTGTEKVAYVLPYTIRVNHPFMFMIFNKNYKSL
LFIGRVNNPSES*
>Os10418_serpind1
MGLLHLATSLLLISTALCGVKDLSEHFAKSDGADSLRARGLPSQSELNLQDETVTNDLIP
EGDDDEDYLDFDKIFGEDEDYSEIIDAIPEIKDDDKTQGNIYELFHGKTRIQRLNIINAK
FGFNLYRAIREKTNATDNVLLAPVGVSTAMATISMGTQGQTQTEIFSTLGFKEFINASTK
YDKTTIHSVFRKLTHRLFRRDFGYTLRSVNDIYIRKDFPISKDFQDNLKNFYYAEAQVGD
FEEKAFLHKVNQRIQKLTKGLIKEALANLNPNVLMLLINCIYFKGTWENKFPLQQTYSAN
FRVSDKEVVKVPMMKLKGSFLVALDSELDCDVLQLPYVGNISMLIVVPHKLSGMKLLEKQ
LSPHLIERWQKSMNNRTREVHLPRFKLEKNYNLRDALSDMGVKDLFTSRADFSGITDEDI
NIGLFQQQGSITVNEEGTQAGMVTVVGFTPLSIQTRFIADRPFLFLIYEHRTDCLVFFGK
VANPTKS*
>Os12859_serpinf2_2
MQLMIYMVFLFATAMCKNGSLSHQPKSEEFITVTDANSVEKGLNQETPPDVHNVGNPQES
SESINSVPIDHLEPPTGTERIKEAAISSAHYPIKDSDKNLEADAEVMNTVPSEQDQSATK
SNQTEDEVDMENLMTTVQTSTATPEFDCSSMWPECANPHNATEEASRQLSRFTLDMYKTL
SQRDKTSNLVIAPISVALALSQLMLGSSGKTRELMLKILYGDMENPQCVHHAMQNLTNFQ
SFITANEIFFNKDFSLKEEFRSQSERFYGSKGIQLQKDKKENLRKINNWVSKLTNNLIPS
VFKELPDFELMLISVIYYQGKWLNQFDPKLTKKENFKTASSGSVRVPMMNNHKYPLQSLR
DAHLQAQVARLPLSDNYSLIIFLPLSQGKGLTNVESELTEEILNLLITQLEEKSPRATTI
SIPMLKLDSEFGLTETLSLLGLYDLFEEPEFCALSDKNQLVISDVRHRAVLEIKESGVKA
AAATSIGVARTMPVFSVQRPFLYVLVNDKNKIPIIIGA*
>Os12860_serpinf2_2
MQLMIYMVFLFATAMCKNGSLSHQPKSEEFITVTDANSVEKGLNQETPPDVHNVGNPQES
SESINSVPIDHLEPPTGTERIKEAAISSAHYPIKDSDKNLEADAEVMNTVPSEQDQSATK
SNQTEDEVDMENLMTTVQTSTATPEFDCSSMWPECANPHNATEEASRQLSRFTLDMYKTL
SQRDKTSNLVIAPISVALALSQLMLGSSGKTRELMLKILYGDMENPQCVHHAMQNLTNFQ
SFITANEIFFNKDFSLKEEFRSQSERFYGSKGIQLQKDKKENLRKINNWVSKLTNNLIPS
VFKELPDFELMLISVIYYQGKWLNQFDPKLTKKENFKTASSGSVRVPMMNNHKYPLQSLR
DAHLQAQVARLPLSDNYSLIIFLPLSQGKGLTNVESELTEEILNLLITQLEEKSPRATTI
SIPMLKLDSEFGLTETLSLLGLYDLFEEPEFCALSDKNQLVISDVRHRAVLEIKESGVKA
AAATSIGVARTMPVFSVQRPFLYVLVNDKNKIPIIIGA*
>Os13692_serpinh1
MWMIKFLALGLIFAVDAAVDKKAVEKAAKKAPVEKKISQQANTLADKSAGLAFNLYHSMV
KDKKVENILLSPVVVASSLGLVNLAGQSSTAAQAKAVLNVDKLSDDHIHAGLSELLNEVS
NSTARNVTWKIGNRLYGPSSISFSDDFVKNSKKHYNYEHSKINFRDKRSALKSINEWAAQ
TTDGKLPEVTSEVEKTDGALIVNAMFFKPHWDEKFHHKMVDNRGFMVSRSFTVSVPMMHR
TGMYNYYEDEVNTLQILEMPLAHKLSSMIIIMPYHVEPLERVEKLLTREQVKTWIGKMQK
KAVAVSLPKVSMEVSHDLQKHLGELGLTEAIDKSKADLSKISGKKDLYLSNLFHAAALEW
DTEGNPFDPDLYAREELRSPKLFYTDHPFVFLIKDNKTDSILFIGRLIRPKGEKMRDEL*
>Os20785_serpinf1
MKNYIVFLLASTIFSFTSSQDAAEEVPTAVEEEEDPFYKSPLNKLASSASNFAYDLYRAQ
SNKNPNSNIFMSPLTIATALSSISLGGGQRTESLIHRSLYYDLLNDAEVHATYKELLTSL
SSDPKGLKSTSRVIIERRLRLRAEFASQLEKYYGNKPRVLSGNSRLDLSEANDFVQKRTD
GKVVKFFSEVPSGVSILLLGAAYFKGQWVHKFNPRETALRDFYIDEQTSVSVPMMSASNV
PVRYGLDSDFNCKIVQLPLTGGVSIMFFLPLTVTQNLTLIEEGLTSEFVHDIDRALQTVT
ITLSIPKLKVDYAAELQSILQEMKLQPLFSSPDFSKISAKSVKLTHVMHKAVLELNEDGV
ESAPSVDPSTRQHFPLEFHLNHPFLFVLRSESNGALLFIGKVMNPKEVSR*
>Os20786_serpinf2
MDKVLFCLLVLAGICRSSAEVDFEEVVTERTTPVHRTTPTETTHLDSTSDSWLDLHPHAT
EFFTTTTATTAPAEISEPDPTAALVTEENSHEEDGDVTSSSSENVCEGEVSPADKQTFEK
AMNAFGMDLLKQVHQEYNNPNVVVSPFSIALGLLQLALGAENQTERKILETLHVESLQCL
HEKLQKVTKRLVQTSLNVATRMYVKKDFHIKKNFLKKSGRLYGTKPVNLKPNMQENLEAI
NKWVKDATRGKITNFLSNIPADIVLMLLNAIHFKGIWRNRFDPANTISDAFSISDDETVF
VDMMQSNRYPLSYFTSERLESQVARLPFKGNTSLVIIIPLQMSWNLSKILDNLNRTELYK
RLHKEKPTALKVPKLNLDFKLELSHVLSN
>Os20787_serpinf2
MDKVLFCLLVLAGICRSSAEVDFEEVVTERTTPVHRTTPTETTHLDSTSDSWLDLHPHAT
EFFTTTTATTAPAEISEPDPTAALVTEENSHEEDGDVTSSSSENVCEGEVSPADKQTFEK
AMNAFGMDLLKQVHQEYNNPNVVVSPFSIALGLLQLALGAENQTERKILETLHVESLQCL
HEKLQKVTKRLVQTSLNVATRMYVKKDFHIKKNFLKKSGRLYGTKPVNLKPNMQENLEAI
NKWVKDATRGKITNFLSNIPADIVLMLLNAIHFKGIWRNRFDPANTISDAFSISDDETVF
VDMMQSNRYPLSYFTSERLESQVARLPFKGNTSLVIIIPLQMSWNLSKILDNLNRTELYK
RLHKEKPTALKVPKLNLDFKLELSHVLSN
>Os40780_serpine1
LAGSLFIILYSCKYTVWEPRLLTSQKLPLGRMSFNARLLILVLLSWTVLAFRPKSVTQVA
EKDASFGVRLFKEILQENKDKNLGFSPYGVSSALNILQYGTSGKTMEQLRKVLNYGYSER
AVSTLLRKLREAICGSSEDTKSVHVADGLFVQRDLELTAGFLQRFYSTFRRHVTQVNFTD
SSQAKDILNQWVENQTDGMIQDLLGSNSIPPLTRLVLLSAVHFDGKWVLPFPEKDTQERP
FYRPDGSQVQVQMMENTAKYNYSELETPEGVYYDVIELPYEGDEISMLIAAPYEKGVSLS
TITDILSPELITQWKNSMRRSTRLFVLPKFSLVSEVNLKSPLQRLGVTDMFSADKADFRR
LSTERPLHVSEAFQKVKVEVTESGTKASAATAAILLARMAPLEVIMDRPFLFIIRHNPTG
SLLFMGQVMEP*
>Os43187_serpine2
MKKLFLALLTVVYLTSVQSQINLLSLEELGSDIGIQVFNQVVKNKPHDNVVISPHGVSSV
LGMLQLGADGKTKKQLTTAMRYKVNVVGKILKRINKAIGAKKNKDIVNTANAVFANSGFK
MEEPFVSKNRDVFHSQVRSADFQDRNTAASMINQWVKNETKGMIDNLISPELIDSSMTKL
VVINALYFKGLWKSRFPPENTKKRTFHGPDGKAYQVPMLAQHSLFRSGSASTPSGLWYNV
IELPYHGGSVSMLVALPTDESTPLSAIIPHISTKTLQSWMTMTPKRVQLILPKFTVEADA
DLKEPLRNLGITDMFDSYKANFTRITRSEQVFVSHMLQKAKIEVKEDGTKASAATTAILI
ARSSPPWFIVDRPFLFFIRHNPTG
>Os43757_serpini1
MRLFGFLSLLAVQATVLSLNVHDDTISEFSVKVYHELRATKEDENILFSPLSIAIAVGMV
ELGARGASLKEIRHALGYDKLKNGEEFTLLKDLSSMMTAQERHYVLSIANSLYLQNGFHI
SDKFIQLMKKYFKAEVENVDFSQGSAVADHINAWVENHTNNRIQNLLSAEDFTELTKLAL
VNAIYFKGNWKSQFRPENTRTFSFTKDDESEVQIPMMYQKGEFYYGEFTDGSNEAGGVYQ
VLEMPYEGDELSLMLLLSRQEVPLATLEPLVKASLIDEWANSVKKQKVEVYLPRLKVEET
VDLKDVLSRLGIVEIFSRQADLSAISENKDLYVDKAVHKSYLEINEEGSEAAAASGMIAN
SRMAVLYPQVIFDHPFFFLIRNRRTGCVLFMGRVMHPEALNSDGHDFEEL*
>Os43762_serpini2
IKHAIAAPSTFQRHLLFLSGEMLSCFTRPRRVLEDCITMRRTILLLFVVALAGVCITSMA
PRPWGETITEFAVDLHRAIRSVDTEENIIFSPLGATLILGMIKLGAKGTTSHQIKEVLKL
QGNQESEEFSGLQKLLAVISEENKEFTFNLANALYLQEGFHVKEQYLHSNRDFFKSEIKL
VNFQDLKASAEIISAWVETQ
>Os51782_serpinb5
MQLDARLGIRTVNEQNLMILDIPFAGKQMSMLIIMPKSIEDDSTGLEKLEKELTYDNYVN
WTNPSMMANSKVKLSLPKFKILSSFNLKDNLKSLCINDAFNEEVADFSGLSEKKGLSVSE
AIYEACIDIGEDGTEAADVIRERVLMTKTEFNVNHPFLFIIKHNKTQSNLLCGRYTGPTV
LS*
>Os51785_serpinb10
MVDMMHLTSYFKVKYIKSPGIKVLELPYGVKEDYAMVLIVPDNNSVFKQIKAKSAEYVNK
LMDNSEMKMMNVLVHLPKFRIEKSFSVKSILSSLGILDAFSQTNADFSGMTKQSDMFVSE
VYHQTVLELNEKGTEAASSTASVMSVRSIPGEEVKCDRPFYFFIKHKKSNCIILCGILND
P*
>Os51786_serpinb11
MIPKFKLEEGYEVIPTLKTLGMTDLFQGNADLSGISSTKGLVVSSFVHKSYIDVDEEGTE
AAAATGGGVSVTSLPKRESFTVDHPFMFFLAKNSNFLIFFQGLFLSP*
>Os51789_serpinb10_3
MDSISKSISQFSFDLANELRKSETDKNIAVSPPSISTILSLLLLGSRGTTSAQIQKVLHF
TATQTAEKEGFGNLCAKKMKTDKVADVHNQFHQLLLQLKSQKSDTVLTMANAAFAQTNFP
LAEEYLRSAETLYQAKVETVDFQDDKTRQKINSWVEEKTE
>Os51790_serpinb10_2
TYYNSKPEIIDFKSNSRGAWKTIVNYLKGKTEGTIQNMPDNSINSDTKLIVVNTAYLSAN
WTQSFPRVKTENESFTLSTNDTVYTELMCVEGSFNIREIKDEKLRIIELPYGKSKNLRMY
VILPDTYDGIEKIKHNISYEQLDDWTNPDKMNKTFTEVYLPYFKIDSSYSMKNVLQHMGM
TDVFSGTKSNLSEISQDNLHVSNIINLVTMEADEDGTKESTNAEDHLGFLALRLPQISFK
ANHPFTFIVRDLLSKCILFYGLFQKP*
>Os51792_serpinb1
QTSDAIQILDIPQVFEEFSSSINQTSNSYTMKMANRLFSEKSLKIIQQYSKLIEKSFRAN
IQPVNFLQAAEMSRKSINTWVEEHTDGKIKDILPPDSIDSLTKLVLVNAIYFKGSWEKKF
PEESTEQKSFRLSKTKTKPVPMMFQKNKFNISYIEELKTKVLELPYANNIISMIIMLPDD
IMDNSTGLEQLEKELSYEKLKDWSNPAMMDKSEVEIEFPRIVLEESYDLKTHLSEMGLGD
LFNADKADLTGISAKGNLYVKEIFHKAFVEIKEEGTEAAAATAAVMTARLLPIVEKFTAD
HPFMFFIRHNQ
>Os51797_serpinb6_2
MLSTLILGKIQDLLPSGSVDSLTKLVLVNAIYFKGNWANQFDKQCTHEMPFRLNKNKTKQ
VQMMYKKAKYPMTYVGELFTKVLELPYVNNELSMIIMLPDDIQDGTTGLEQLEKELSYSK
FLEWTNPERMDITEMELHLPKFKLEDNYDLKSVLSDMGMPDAFDQGKCDFSGMSSNNDLV
LSKVVHKSFVEVNEEGTEAAAATAGIMMLRCSMIVPKIVCDHPFLFFITHTQSRSILFAG
RYSAP*
>Os51796_serpinb6
MLSTLILGKIQDLLPSGSVDSLTKLVLVNAIYFKGNWANQFDKQCTHEMPFRLNKNKTKQ
VQMMYKKAKYPMTYVGELFTKVLELPYVNNELSMIIMLPDDIQDGTTGLEQLERELTYEK
FADLTNPDNMDRTEVELSLPKFKLEDYYDLESVLRALGMTDAFDMSKCDFSCMSGDRDLV
LSKVFHKSFVEVNEEGTEAAAATGAVIMLRCARIVPRFTCDHPFLFFIIHKQSRSILFFG
RFTSP*
>Os51801_serpinb1_2
MIFLGTKGKTAEQVSKALHFETVKEVHSNYQSLNAQINKKSSSHTLNLANRLYGEQTFNF
LPEFLASIRSLYKAELGTVDFISAHEAARQEINKWVSEQTKGKIPEVLSEGTVDGTTILV
LVNAIYFKGDWAEKFNPEQTKEVPFRLNKNEQKPVKMMYQMKHLPFNYISEISCRVLELP
YVGNELSMILLLPDNIEDDTTGLQKLEKEISLEKLQDWTQPEHMFPIDVHVHLPKFKLEE
NYKLKPILSALGMVDIFDAGCANLSGISGSENIFLSEVIHKSFVEINEEGTEAAAATAGI
AMMCMLREEEFNADHPFLFFIRHNETKNILFFGKYCSP*
>Os64850_serpinc1
MHLLPVLLSSLLGLVSSHAPYPDICIAKPKDIPLNPMCIYRKEVVEVEEQQEEASPPEKI
PENTNPRVWELSKANSRFAMDLFKIVADSKTNAENLFMSPLSISQAFTMAKLGACDNTLK
QLMEVFHFDQVSEKASDQIHFFFAKLNCRLYRKANKSSELVSTNRLFGEKSLTFNQTYQE
ISEAVYGAKLWPLNFKEKAEASRETINNWVSNKTEKKITDVIPEGAITEDTILVLVNVIY
FKGLWKSKFDAKNTENAEFHIPGRTESCEVPTMYQESKFRYGSYEDDAVQVLELPYKGDD
ISMVLVLPFEDTSLEAVEQKVTLDKFSDWLNNLQEIQLSVHLPRFKIEDEFSVKEKLEKL
GLVDLFDPQTARLPGIVSNGRSDLYVSDAFHKAFLEVNEEGSEATAATSALATGRSFAPR
RVTFRANRPFLVFIREVGINAIIFMGRVSNPGCN*
