# Supplementary material for: Binding and sequestration of poison frog alkaloids by a plasma globulin
Source: eLife. 2023 Dec 19;12:e85096. doi: 10.7554/eLife.85096 (PMC10783871; doi:10.7554/eLife.85096)
Supplement: Figure 6—figure supplement 2—source data 1. [file elife-85096-fig6-figsupp2-data1.zip]

Archive with 20 entries (19 files):
- Figure6-fs2-sd1/
- __MACOSX/._Figure6-fs2-sd1
- Figure6-fs2-sd1/intestine_Actin488_ABG568_20x_negative_003.tif
- __MACOSX/Figure6-fs2-sd1/._intestine_Actin488_ABG568_20x_negative_003.tif
- Figure6-fs2-sd1/liver_Actin488_ABG568_negative_20x_001.tif
- __MACOSX/Figure6-fs2-sd1/._liver_Actin488_ABG568_negative_20x_001.tif
- Figure6-fs2-sd1/skin_Actin488_ABG568_20x_negative_002.tif
- __MACOSX/Figure6-fs2-sd1/._skin_Actin488_ABG568_20x_negative_002.tif
- Figure6-fs2-sd1/liver_Actin488_ABG568_20x_protein5x_001.tiff
- __MACOSX/Figure6-fs2-sd1/._liver_Actin488_ABG568_20x_protein5x_001.tiff
- Figure6-fs2-sd1/liver_Actin488_ABG568_20x_001.tiff
- __MACOSX/Figure6-fs2-sd1/._liver_Actin488_ABG568_20x_001.tiff
- Figure6-fs2-sd1/skin_Actin488_ABG568_20x_protein5x_001.tif
- __MACOSX/Figure6-fs2-sd1/._skin_Actin488_ABG568_20x_protein5x_001.tif
- Figure6-fs2-sd1/intestine_Actin488_ABG568_20x_protein5x_002.tif
- __MACOSX/Figure6-fs2-sd1/._intestine_Actin488_ABG568_20x_protein5x_002.tif
- Figure6-fs2-sd1/skin_Actin488_ABG568_20x_001.tif
- __MACOSX/Figure6-fs2-sd1/._skin_Actin488_ABG568_20x_001.tif
- Figure6-fs2-sd1/intestine_Actin488_ABG568_20x_004.tif
- __MACOSX/Figure6-fs2-sd1/._intestine_Actin488_ABG568_20x_004.tif
