# Supplementary material for: Binding and sequestration of poison frog alkaloids by a plasma globulin
Source: eLife. 2023 Dec 19;12:e85096. doi: 10.7554/eLife.85096 (PMC10783871; doi:10.7554/eLife.85096)
Supplement: Figure 6—figure supplement 3—source data 1. [file elife-85096-fig6-figsupp3-data1.zip]

Archive with 6 entries (5 files):
- Figure6-fs3-sd1/
- __MACOSX/._Figure6-fs3-sd1
- Figure6-fs3-sd1/S5B_HRPblot.jpeg
- __MACOSX/Figure6-fs3-sd1/._S5B_HRPblot.jpeg
- Figure6-fs3-sd1/Figure6_fs3_blotCroppingBounds.png
- __MACOSX/Figure6-fs3-sd1/._Figure6_fs3_blotCroppingBounds.png
